# Supplementary material for: Genetic factors inherited from both diploid parents interact to affect genome stability and fertility in resynthesized allotetraploid Brassica napus
Source: G3 (Bethesda). 2023 Jun 14;13(8):jkad136. doi: 10.1093/g3journal/jkad136 (PMC10411605; doi:10.1093/g3journal/jkad136)
Supplement: jkad136_Supplementary_Data [file jkad136_supplementary_data.zip]

Archive with 11 entries (11 files):
- File_S1_G3-2023-404246.xlsx
- File_S2_G3-2023-404246.xlsx
- File_S3_G3-2023-404246.xlsx
- File_S4_G3-2023-404246.xlsx
- File_S5_G3-2023-404246.xlsx
- File_S6_G3-2023-404246.xlsx
- File_S7_G3-2023-404246.xlsx
- File_S8_G3-2023-404246.xlsx
- Supplemental_Figures_G3-2023-404246.pdf
- Supplemental_Material_Legends_G3-2023-404246.docx
- Supplemental_Tables_G3-2023-404246.xlsx
