# Supplementary material for: Genetic factors inherited from both diploid parents interact to affect genome stability and fertility in resynthesized allotetraploid Brassica napus
Source: G3 (Bethesda). 2023 Jun 14;13(8):jkad136. doi: 10.1093/g3journal/jkad136 (PMC10411605; doi:10.1093/g3journal/jkad136)
Supplement: jkad136_Supplementary_Data [file jkad136_supplementary_data.zip › File_S1_G3-2023-404246.xlsx]

## Sheet: cover
Original Research Article for Theoretical and Applied Genetics
Genetic factors inherited from both diploid parents interact to affect genome stability and fertility in resynthesized allotetraploid B. napus
Elizabeth Ihien Katche, Antje Schierholt, Sarah-Veronica Schiessl, Fei He, Zhenling LV, Jacqueline Batley, Heiko C. Becker, Annaliese S. Mason
Department of Plant Breeding, Justus Liebig University. Heinrich-Buff-Ring 26-32, Giessen 35392 Germany
Plant Breeding Department, The University of Bonn, Katzenburgweg 5, 53115 Bonn, Germany
Corresponding author
Annaliese S. Mason
Email: annaliese.mason@uni-bonn.de
ORCID ID: https://orcid.org/0000-0003-2701-7964

## Sheet: description_of_resynthesized_S1
File S1- Description of S1 resynthesized Brassica napus lines
Code	number of generations	Maternal parent species	maternal B. rapa genotype	Type of maternal B. rapa parent	Maternal accession/reference number	Paternal parent species	Paternal B. oleracea genotype	Type of paternal B. oleracea parent	Paternal accession/reference number
A0C0 (A8C34)	S1	Unknown	A0	Unknown	6806-42	Unknown	C0	Unknown	SW508
A13C36	S1	B. rapa var. pekinensis	A13	double haploid	03-A6-902	B. oleracea var. botrytis	C36	double haploid	SW513
A16C37	S1	B. rapa var. pekinensis	A16	Inbred	S2YS-Pb24-2/1	B. oleracea var. botrytis	C37	double haploid	SW514
A16C38	S1	B. rapa var. pekinensis	A16	Inbred	S2YS-Pb24-2/1	B. oleracea var. botrytis	C38	double haploid	SW517
A16C42	S1	B. rapa var. pekinensis	A16	Inbred	S2YS-Pb24-2/1	B. oleracea var. Alboglabra	C42	double haploid	A12
A16C46	S1	B. rapa var. pekinensis	A16	Inbred	S2YS-Pb24-2/1	B. oleracea var. Alboglabra	C46	Inbred	S2Bra165/83-3/1
A16C47	S1	B. rapa var. pekinensis	A16	Inbred	S2YS-Pb24-2/1	B. oleracea var. Alboglabra	C47	Inbred	S2C3-4-1
A16C49	S1	B. rapa var. pekinensis	A16	Inbred	S2YS-Pb24-2/1	B. oleracea var. Alboglabra	C49	Inbred	S2Rah2-1
A19C36	S1	B. rapa var. pekinensis	A19	Inbred	S2 YS 50-1	B. oleracea var. botrytis	C36	double haploid	SW513
A19C37	S1	B. rapa var. pekinensis	A19	Inbred	S2 YS 50-1	B. oleracea var. botrytis	C37	double haploid	SW514
A19C47	S1	B. rapa var. pekinensis	A19	Inbred	S2 YS 50-1	B. oleracea var. alboglabra	C47	Inbred	S2C3-4-1
A19C49	S1	B. rapa var. pekinensis	A19	Inbred	S2 YS 50-1	B. oleracea var. alboglabra	C49	Inbred	S2Rah2-1
A4C34	S1	B. rapa var. trilocularis	A4	Inbred	RO18	B. oleracea var. botrytis	C34	double haploid	SW508
A4C36	S1	B. rapa var. trilocularis	A4	Inbred	RO18	B. oleracea var. botrytis	C36	double haploid	SW513
A4C37	S1	B. rapa var. trilocularis	A4	Inbred	RO18	B. oleracea var. botrytis	C37	double haploid	SW514
A4C42	S1	B. rapa var. trilocularis	A4	Inbred	RO18	B. oleracea var. alboglabra	C42	double haploid	A12
A4C46	S1	B. rapa var. trilocularis	A4	Inbred	RO18	B. oleracea var. alboglabra	C46	Inbred	S2Bra165/83-3/1
A4C47	S1	B. rapa var. trilocularis	A4	Inbred	RO18	B. oleracea var. alboglabra	C47	Inbred	S2C3-4-1
A4C49	S1	B. rapa var. trilocularis	A4	Inbred	RO18	B. oleracea var. alboglabra	C49	Inbred	S2Rah2-1
A6aC37	S1	B. rapa var. oleifera	A6	double haploid	6748-21	B. oleracea var. Botrytis	C37	double haploid	SW514
A6bC38	S1	B. rapa var. oleifera	A6	double haploid	6748-21	B. oleracea var. Botrytis	C38	double haploid	SW517
A6cC42	S1	B. rapa var. oleifera	A6	double haploid	6748-21	B. oleracea var. alboglabra	C42	double haploid	A12
A6dC46	S1	B. rapa var. oleifera	A6	double haploid	6748-21	B. oleracea var. alboglabra	C46	Inbred	S2Bra165/83-3/1
A6eC47	S1	B. rapa var. oleifera	A6	double haploid	6748-21	B. oleracea var. alboglabra	C47	Inbred	S2C3-4-1
A7aC34	S1	B. rapa var. oleifera	A7	double haploid	6748-1430	B. oleracea var. botrytis	C34	double haploid	SW508
A7bC36	S1	B. rapa var. oleifera	A7	double haploid	6748-1430	B. oleracea var. botrytis	C36	double haploid	SW513
A7cC37	S1	B. rapa var. oleifera	A7	double haploid	6748-1430	B. oleracea var. botrytis	C37	double haploid	SW514
A7dC38	S1	B. rapa var. oleifera	A7	double haploid	6748-1430	B. oleracea var. botrytis	C38	double haploid	SW517
A7eC42	S1	B. rapa var. oleifera	A7	double haploid	6748-1430	B. oleracea var. Alboglabra	C42	double haploid	A12
A7fC46	S1	B. rapa var. oleifera	A7	double haploid	6748-1430	B. oleracea var. Alboglabra	C46	Inbred	S2Bra165/83-3/1
A8C36	S1	B. rapa var. Trilocularis	A8	double haploid	6806-42	B. oleracea var. Botrytis	C36	double haploid	SW513
A8C37	S1	B. rapa var. Trilocularis	A8	double haploid	6806-42	B. oleracea var. Botrytis	C37	double haploid	SW514
A8C42	S1	B. rapa var. Trilocularis	A8	double haploid	6806-42	B. oleracea var. alboglabra	C42	double haploid	A12
A8C46	S1	B. rapa var. Trilocularis	A8	double haploid	6806-42	B. oleracea var. alboglabra	C46	Inbred	S2Bra165/83-3/1
A8C47	S1	B. rapa var. Trilocularis	A8	double haploid	6806-42	B. oleracea var. alboglabra	C47	Inbred	S2C3-4-1
A8C49	S1	B. rapa var. Trilocularis	A8	double haploid	6806-42	B. oleracea var. alboglabra	C49	Inbred	S2Rah2-1
A9C36	S1	B. rapa var. oleifera	A9	double haploid	7442-2942	B. oleracea var. Botrytis	C36	double haploid	SW513
A9C38	S1	B. rapa var. oleifera	A9	double haploid	7442-2942	B. oleracea var. Botrytis	C38	double haploid	SW517
A9C42	S1	B. rapa var. oleifera	A9	double haploid	7442-2942	B. oleracea var. alboglabra	C42	double haploid	A12
A9C46	S1	B. rapa var. oleifera	A9	double haploid	7442-2942	B. oleracea var. alboglabra	C46	Inbred	S2Bra165/83-3/1
A9C47	S1	B. rapa var. oleifera	A9	double haploid	7442-2942	B. oleracea var. alboglabra	C47	Inbred	S2C3-4-1
