# Supplementary material for: Genetic factors inherited from both diploid parents interact to affect genome stability and fertility in resynthesized allotetraploid Brassica napus
Source: G3 (Bethesda). 2023 Jun 14;13(8):jkad136. doi: 10.1093/g3journal/jkad136 (PMC10411605; doi:10.1093/g3journal/jkad136)
Supplement: jkad136_Supplementary_Data [file jkad136_supplementary_data.zip › File_S2_G3-2023-404246.xlsx]

## Sheet: cover
Original Research Article for Theoretical and Applied Genetics
Genetic factors inherited from both diploid parents interact to affect genome stability and fertility in resynthesized allotetraploid B. napus
Elizabeth Ihien Katche, Antje Schierholt, Sarah-Veronica Schiessl, Fei He, Zhenling LV, Jacqueline Batley, Heiko C. Becker, Annaliese S. Mason
Department of Plant Breeding, Justus Liebig University. Heinrich-Buff-Ring 26-32, Giessen 35392 Germany
Plant Breeding Department, The University of Bonn, Katzenburgweg 5, 53115 Bonn, Germany
Corresponding author
Annaliese S. Mason
Email: annaliese.mason@uni-bonn.de
ORCID ID: https://orcid.org/0000-0003-2701-7964

## Sheet: SNP_data
File S2 SNP genotyping data for all resynthesized Brassica napus S1 individual lines across the A and C genomes after quality control
chromosome_Darmor_v8.1	Name	Start_v8.1	End_v8.1	Ag Spectrum	Boomer	Monty DH028	Surpass 400	Control_rapa_1a	Control_rapa_1b	Control_rapa_2	Control_juncea_1a	Control_juncea_1b	Control_juncea_2a	Control_oleracea_1	Control_oleracea_2	O1	Control_carinata_1	Control_carinata_2a	Control_carinata_2b	A4C34_1	A4C34_2	A4C34_3	A4C36_1	A4C36_2	A4C36_3	A4C37_1	A4C37_2	A4C37_3	A4C42_1	A4C42_2	A4C42_3	A4C46_1	A4C46_2	A4C46_3	A4C47_1	A4C47_2	A4C47_3	A4C49_1	A4C49_2	A4C49_3	A6aC37	A6aC37	A6aC37	A6bC38	A6bC38	A6bC38	A6cC42	A6cC42	A6cC42
A01	Bn-A01-p436141	29879	29830	BB	BB	AA	NC	BB	BB	AA	BB	AB	NC	NC	NC	NC	NC	NC	NC	BB	BB	BB	BB	BB	BB	BB	BB	BB	BB	BB	BB	BB	BB	BB	BB	BB	BB	BB	BB	BB	BB	BB	BB	AA	AA	AA	AA	AA	AA
A01	Bn-A01-p467816	57609	57658	BB	BB	AA	NC	AA	AA	AB	BB	AB	NC	NC	NC	NC	NC	NC	NC	BB	BB	BB	BB	BB	BB	BB	BB	BB	BB	BB	BB	BB	BB	BB	BB	BB	BB	BB	BB	BB	AA	AA	AA	BB	BB	BB	BB	BB	BB
A01	Bn-A01-p595651	175836	175787	BB	BB	AA	NC	BB	BB	AA	BB	AA	AA	NC	NC	NC	NC	NC	NC	AA	AA	AA	AA	AA	AA	AA	AA	AA	AA	AA	AA	AA	AA	AA	AA	AA	AA	AA	AA	AA	BB	BB	BB	AA	AA	AA	AA	AA	AA
A01	Bn-A01-p599910	182529	182578	BB	BB	AA	NC	AA	AA	AA	BB	AA	NC	NC	NC	NC	NC	NC	NC	AA	AA	AA	AA	AA	AA	AA	AA	AA	AA	AA	AA	AA	AA	AA	AA	AA	AA	AA	AA	AA	AA	AA	AA	AA	AA	AA	AA	AA	AA
A01	Bn-A01-p609857	198673	198722	BB	BB	BB	NC	BB	BB	BB	BB	BB	NC	NC	NC	NC	NC	NC	NC	BB	BB	BB	BB	BB	BB	BB	BB	BB	BB	BB	BB	BB	BB	BB	BB	BB	BB	BB	BB	BB	BB	BB	BB	AA	AA	AA	AA	AA	AA
A01	Bn-A01-p657852	244222	244173	AA	AA	BB	NC	BB	BB	AB	AA	AA	NC	NC	NC	NC	NC	NC	NC	AA	AA	AA	AA	AA	AA	AA	AA	AA	AA	AA	AA	AA	AA	AA	AA	AA	AA	AA	AA	AA	AA	AA	AA	AA	AA	AA	AA	AA	AA
A01	Bn-A01-p688355	282178	282129	BB	BB	BB	NC	BB	BB	BB	BB	AA	NC	NC	NC	NC	NC	NC	NC	BB	BB	BB	BB	BB	BB	BB	BB	BB	BB	BB	BB	BB	BB	BB	BB	BB	BB	BB	BB	BB	BB	BB	BB	BB	BB	BB	BB	BB	BB
A01	Bn-A01-p737560	358318	358367	BB	BB	BB	NC	AA	AA	AA	AA	AA	AA	NC	NC	NC	NC	NC	NC	AA	AA	AA	AA	AA	AA	AA	AA	AA	AA	AA	AA	AA	AA	AA	AA	AA	AA	AA	AA	AA	AA	AA	AA	BB	BB	BB	BB	BB	BB
A01	Bn-A01-p739098	359959	359910	BB	BB	AA	NC	AA	AA	AA	AA	AA	AA	NC	NC	NC	NC	NC	NC	AA	AA	AA	AA	AA	AA	AA	AA	AA	AA	AA	AA	AA	AA	AA	AA	AA	AA	AA	AA	AA	AA	AA	AA	BB	BB	BB	BB	BB	BB
A01	Bn-A01-p830221	458733	458782	BB	BB	AA	NC	AA	AA	AA	AA	AA	AA	NC	NC	NC	NC	NC	NC	AA	AA	AA	AA	AA	AA	AA	AA	AA	AA	AA	AA	AA	AA	AA	AA	AA	AA	AA	AA	AA	BB	BB	BB	BB	BB	BB	BB	BB	BB
A01	Bn-A01-p849125	478942	478892	BB	BB	AA	NC	AA	AA	AA	AA	AA	NC	NC	NC	NC	NC	NC	NC	AA	AA	AA	AA	AA	AA	AA	AA	AA	AA	AA	AA	AA	AA	AA	AA	AA	AA	AA	AA	AA	BB	BB	BB	BB	BB	BB	BB	BB	BB
A01	Bn-A01-p877322	504496	504447	BB	BB	AA	NC	BB	BB	AA	AA	AA	AA	NC	NC	NC	NC	NC	NC	BB	BB	BB	BB	BB	BB	BB	BB	BB	BB	BB	BB	BB	BB	BB	BB	BB	BB	BB	BB	BB	BB	BB	BB	BB	BB	BB	BB	BB	BB
A01	Bn-A01-p912298	530442	530491	BB	BB	BB	NC	AA	AA	BB	BB	BB	NC	NC	NC	NC	NC	NC	NC	AA	AA	AA	AA	AA	AA	AA	AA	AA	AA	AA	AA	AA	AA	AA	AA	AA	AA	AA	AA	AA	AA	AA	AA	AA	AA	AA	AA	AA	AA
A01	Bn-A01-p968465	586011	586060	BB	BB	BB	NC	BB	BB	BB	BB	BB	BB	NC	NC	NC	NC	NC	NC	BB	BB	BB	BB	BB	BB	BB	BB	BB	BB	BB	BB	BB	BB	BB	BB	BB	BB	BB	BB	BB	BB	BB	BB	BB	BB	BB	BB	BB	BB
A01	Bn-A01-p970103	587914	587963	BB	BB	BB	NC	BB	BB	BB	BB	BB	NC	NC	NC	NC	NC	NC	NC	BB	BB	BB	BB	BB	BB	BB	BB	BB	BB	BB	BB	BB	BB	BB	BB	BB	BB	BB	BB	BB	BB	BB	BB	BB	BB	BB	BB	BB	BB
A01	Bn-A01-p974934	591607	591558	BB	BB	BB	NC	BB	BB	BB	BB	BB	BB	NC	NC	NC	NC	NC	NC	BB	BB	BB	BB	BB	BB	BB	BB	BB	BB	BB	BB	BB	BB	BB	BB	BB	BB	BB	BB	BB	BB	BB	BB	BB	BB	BB	BB	BB	BB
A01	Bn-A01-p978860	595490	595441	AA	AA	BB	NC	BB	BB	BB	AA	AA	AA	NC	NC	NC	NC	NC	NC	BB	BB	BB	BB	BB	BB	BB	BB	BB	BB	BB	BB	BB	BB	BB	BB	BB	BB	BB	BB	BB	AA	AA	AA	NC	NC	NC	NC	NC	NC
A01	Bn-A01-p994722	611307	611356	AA	AA	BB	NC	BB	BB	BB	AA	AA	NC	NC	NC	NC	NC	NC	NC	BB	BB	BB	BB	BB	BB	BB	BB	BB	BB	BB	BB	BB	BB	BB	BB	BB	BB	BB	BB	BB	AA	AA	AA	BB	BB	BB	BB	BB	BB
A01	Bn-A01-p1095733	695438	695389	AA	AA	BB	NC	BB	BB	BB	BB	BB	BB	NC	NC	NC	NC	NC	NC	BB	BB	BB	BB	BB	BB	BB	BB	BB	BB	BB	BB	BB	BB	BB	BB	BB	BB	BB	BB	BB	BB	BB	BB	BB	BB	BB	BB	BB	BB
A01	Bn-A01-p1104187	700491	700442	BB	AA	BB	NC	BB	BB	AA	BB	AA	AA	NC	NC	NC	NC	NC	NC	BB	BB	BB	BB	BB	BB	BB	BB	BB	BB	BB	BB	BB	BB	BB	BB	BB	BB	BB	BB	BB	BB	BB	BB	AA	AA	AA	AA	AA	AA
A01	Bn-A01-p1125565	722959	722910	BB	BB	AA	NC	AA	AA	AA	AA	AA	NC	NC	NC	NC	NC	NC	NC	BB	BB	BB	BB	BB	BB	BB	BB	BB	BB	BB	BB	BB	BB	BB	BB	BB	BB	BB	BB	BB	AA	AA	AA	AA	AA	AA	AA	AA	AA
A01	Bn-A01-p1126874	724020	723971	AA	AA	BB	NC	BB	BB	BB	BB	BB	BB	NC	NC	NC	NC	NC	NC	AA	AA	AA	AA	AA	AA	AA	AA	AA	AA	AA	AA	AA	AA	AA	AA	AA	AA	AA	AA	AA	BB	BB	BB	BB	BB	BB	BB	BB	BB
A01	Bn-A01-p1132885	729912	729961	AA	AA	BB	NC	AA	AA	BB	AA	NC	AB	NC	NC	NC	NC	NC	BB	BB	BB	BB	BB	BB	BB	BB	BB	BB	BB	BB	BB	BB	BB	BB	BB	BB	BB	BB	BB	BB	BB	BB	BB	AA	AA	AA	AA	AA	AA
A01	Bn-A01-p1133447	730474	730523	AA	AA	AA	NC	BB	BB	BB	AA	AA	AA	NC	NC	NC	NC	NC	NC	BB	BB	BB	BB	BB	BB	BB	BB	BB	BB	BB	BB	BB	BB	BB	BB	BB	BB	BB	BB	BB	AA	AA	AA	BB	BB	BB	BB	BB	BB
A01	Bn-A01-p1145674	749050	749001	BB	BB	AA	NC	AA	AA	AA	AA	AA	NC	NC	NC	NC	NC	NC	NC	AA	AA	AA	AA	AA	AA	AA	AA	AA	AA	AA	AA	AA	AA	AA	AA	AA	AA	AA	AA	AA	AA	AA	AA	NC	NC	NC	NC	NC	NC
A01	Bn-A01-p1187868	786525	786574	AA	AA	AA	NC	AA	AA	AA	AA	AA	AA	NC	NC	NC	NC	NC	NC	AA	AA	AA	AA	AA	AA	AA	AA	AA	AA	AA	AA	AA	AA	AA	AA	AA	AA	AA	AA	AA	AA	AA	AA	AA	AA	AA	AA	AA	AA
A01	Bn-A01-p1235334	833354	833403	AA	AA	AA	BB	AA	AA	AA	AA	AA	NC	NC	NC	NC	NC	NC	NC	AA	AA	AA	AA	AA	AA	AA	AA	AA	AA	AA	AA	AA	AA	AA	AA	AA	AA	AA	AA	AA	AA	AA	AA	AA	AA	AA	AA	AA	AA
A01	Bn-A01-p1247899	848280	848329	AA	AA	BB	BB	BB	BB	BB	AA	AB	NC	NC	NC	NC	NC	NC	NC	AA	AA	AA	AA	AA	AA	AA	AA	AA	AA	AA	AA	AA	AA	AA	AA	AA	AA	AA	AA	AA	BB	BB	BB	AA	AA	AA	AA	AA	AA
A01	Bn-A01-p1249847	850337	850288	BB	BB	BB	AA	BB	BB	AA	AA	AA	NC	NC	NC	NC	NC	NC	NC	AA	AA	AA	AA	AA	AA	AA	AA	AA	AA	AA	AA	AA	AA	AA	AA	AA	AA	AA	AA	AA	NC	NC	NC	BB	BB	BB	BB	BB	BB
A01	Bn-A01-p1261017	861413	861364	AA	AA	AA	AA	BB	BB	AA	AA	AA	NC	NC	NC	NC	NC	NC	NC	BB	BB	BB	BB	BB	BB	BB	BB	BB	BB	BB	BB	BB	BB	BB	BB	BB	BB	BB	BB	BB	AA	AA	AA	AA	AA	AA	AA	AA	AA
A01	Bn-A01-p1275284	873075	873124	BB	BB	AA	AA	AA	AA	AB	BB	BB	NC	NC	NC	NC	NC	NC	NC	AA	AA	AA	AA	AA	AA	AA	AA	AA	AA	AA	AA	AA	AA	AA	AA	AA	AA	AA	AA	AA	BB	BB	BB	BB	BB	BB	BB	BB	BB
A01	Bn-A01-p1276504	874407	874358	AA	AA	AA	BB	BB	BB	AA	AA	AA	NC	NC	NC	NC	NC	NC	NC	AA	AA	AA	AA	AA	AA	AA	AA	AA	AA	AA	AA	AA	AA	AA	AA	AA	AA	AA	AA	AA	AA	AA	AA	AA	AA	AA	AA	AA	AA
A01	Bn-A01-p1320368	921500	921530	AA	AA	AA	NC	BB	BB	BB	AA	AA	AA	NC	NC	NC	NC	NC	NC	BB	BB	BB	BB	BB	BB	BB	BB	BB	BB	BB	BB	BB	BB	BB	BB	BB	BB	BB	BB	BB	AA	AA	AA	AA	AA	AA	AA	AA	AA
A01	Bn-A01-p1373104	974159	974110	AA	AA	BB	BB	AA	AA	BB	BB	AB	BB	NC	NC	NC	NC	NC	NC	BB	BB	BB	BB	BB	BB	BB	BB	BB	BB	BB	BB	BB	BB	BB	BB	BB	BB	BB	BB	BB	AA	AA	AA	BB	BB	BB	BB	BB	BB
A01	Bn-A01-p1373827	974785	974834	BB	BB	AA	BB	AA	AA	BB	BB	BB	BB	NC	NC	NC	NC	NC	NC	BB	BB	BB	BB	BB	BB	BB	BB	BB	BB	BB	BB	BB	BB	BB	BB	BB	BB	BB	BB	BB	BB	BB	BB	BB	BB	BB	BB	BB	BB
A01	Bn-A01-p1373838	974895	974847	AA	AA	BB	AA	BB	BB	AA	AA	AA	AA	NC	NC	NC	NC	NC	NC	AA	AA	AA	AA	AA	AA	AA	AA	AA	AA	AA	AA	AA	AA	AA	AA	AA	AA	AA	AA	AA	AA	AA	AA	AA	AA	AA	AA	AA	AA
A01	Bn-A01-p1373965	975027	974978	AA	AA	BB	AA	BB	BB	AA	AA	AA	AA	NC	NC	NC	NC	NC	NC	AA	AA	AA	AA	AA	AA	AA	AA	AA	AA	AA	AA	AA	AA	AA	AA	AA	AA	AA	AA	AA	AA	AA	AA	AA	AA	AA	AA	AA	AA
A01	Bn-A01-p1376589	977602	977651	AA	AA	BB	AA	BB	BB	BB	BB	BB	NC	NC	NC	NC	NC	NC	NC	BB	BB	BB	BB	BB	BB	BB	BB	BB	BB	BB	BB	BB	BB	BB	BB	BB	BB	BB	BB	BB	BB	BB	BB	BB	BB	BB	BB	BB	BB
A01	Bn-A01-p1384609	985217	985168	AA	AA	BB	AA	BB	BB	BB	BB	BB	BB	NC	NC	NC	NC	NC	NC	BB	BB	BB	BB	BB	BB	BB	BB	BB	BB	BB	BB	BB	BB	BB	BB	BB	BB	BB	BB	BB	BB	BB	BB	BB	BB	BB	BB	BB	BB
A01	Bn-A01-p1387769	988332	988381	BB	BB	NC	AA	AA	AA	AA	BB	NC	AA	NC	NC	NC	NC	NC	NC	BB	BB	BB	BB	BB	BB	BB	BB	BB	BB	BB	BB	BB	BB	BB	BB	BB	BB	BB	BB	BB	BB	BB	BB	AA	AA	AA	AA	AA	AA
A01	Bn-A01-p1440009	1035982	1035933	AA	AA	AA	AA	AA	AA	AA	AA	AA	AA	NC	NC	NC	NC	NC	NC	AA	AA	AA	AA	AA	AA	AA	AA	AA	AA	AA	AA	AA	AA	AA	AA	AA	AA	AA	AA	AA	AA	AA	AA	BB	BB	BB	BB	BB	BB
A01	Bn-A01-p1449865	1045766	1045815	AA	AA	AA	AA	AA	AA	BB	BB	BB	BB	NC	NC	NC	NC	NC	NC	BB	BB	BB	BB	BB	BB	BB	BB	BB	BB	BB	BB	BB	BB	BB	BB	BB	BB	BB	BB	BB	BB	BB	BB	BB	BB	BB	BB	BB	BB
A01	Bn-A01-p1453156	1048374	1048325	BB	BB	AA	AA	AA	AA	BB	BB	NC	BB	NC	NC	NC	NC	NC	NC	AA	AA	AA	AA	AA	AA	AA	AA	AA	AA	AA	AA	AA	AA	AA	AA	AA	AA	AA	AA	AA	BB	BB	BB	BB	BB	BB	BB	BB	BB
A01	Bn-A01-p1456256	1051523	1051572	AA	AA	BB	BB	AA	AA	AA	AA	AA	AA	NC	NC	NC	NC	NC	NC	AA	AA	AA	AA	AA	AA	AA	AA	AA	AA	AA	AA	AA	AA	AA	AA	AA	AA	AA	AA	AA	BB	BB	BB	AA	AA	AA	AA	AA	AA
A01	Bn-A01-p1637234	1175394	1175345	AA	AA	AA	AA	AA	AA	AA	AA	AA	AA	AA	NC	AA	NC	NC	NC	AA	AA	AA	AA	AA	AA	AA	AA	AA	AA	AA	AA	AA	AA	AA	AA	AA	AA	AA	AA	AA	AA	AA	AA	AA	AA	AA	AA	AA	AA
A01	Bn-A01-p1639922	1178132	1178083	BB	BB	BB	NC	BB	BB	BB	BB	BB	NC	BB	BB	NC	NC	NC	NC	BB	BB	BB	BB	BB	BB	BB	BB	BB	BB	BB	BB	BB	BB	BB	BB	BB	BB	BB	BB	BB	BB	BB	BB	BB	BB	BB	NC	NC	NC
A01	Bn-A01-p1661180	1208621	1208572	AA	AA	BB	BB	BB	BB	AA	AA	AA	NC	NC	NC	NC	NC	NC	NC	AA	AA	AA	AA	AA	AA	AA	AA	AA	AA	AA	AA	AA	AA	AA	AA	AA	AA	AA	AA	AA	AA	AA	AA	BB	BB	BB	BB	BB	BB
A01	Bn-A01-p1666732	1214226	1214177	AA	AA	BB	BB	BB	BB	AA	AA	AA	NC	NC	NC	NC	NC	NC	NC	AA	AA	AA	AA	AA	AA	AA	AA	AA	AA	AA	AA	AA	AA	AA	AA	AA	AA	AA	AA	AA	AA	AA	AA	AA	AA	AA	AA	AA	AA
A01	Bn-A01-p1678541	1223347	1223298	BB	BB	AA	AA	AA	AA	BB	BB	BB	NC	NC	NC	NC	NC	NC	NC	BB	BB	BB	BB	BB	BB	BB	BB	BB	BB	BB	BB	BB	BB	BB	BB	BB	BB	BB	BB	BB	BB	BB	BB	BB	BB	BB	BB	BB	BB
A01	Bn-A01-p1719658	1261754	1261705	AA	AA	AA	AA	NC	NC	NC	NC	NC	NC	NC	NC	NC	NC	NC	NC	AA	AA	AA	AA	AA	AA	AA	AA	AA	AA	AA	AA	AA	AA	AA	AA	AA	AA	AA	AA	AA	AA	AA	AA	AA	AA	AA	AA	AA	AA
A01	Bn-A01-p1742846	1289013	1288964	AA	AA	AA	BB	BB	BB	AB	AA	AA	NC	NC	NC	NC	NC	NC	NC	AA	AA	AA	AA	AA	AA	AA	AA	AA	AA	AA	AA	AA	AA	AA	AA	AA	AA	AA	AA	AA	AA	AA	AA	AA	AA	AA	AA	AA	AA
A01	Bn-A01-p1770291	1310115	1310164	AA	AA	AA	BB	BB	BB	AA	AA	AB	AA	NC	NC	NC	NC	NC	NC	BB	BB	BB	BB	BB	BB	BB	BB	BB	BB	BB	BB	BB	BB	BB	BB	BB	BB	BB	BB	BB	BB	BB	BB	AA	AA	AA	AA	AA	AA
A01	Bn-A01-p1770482	1310307	1310356	BB	BB	BB	AA	AA	AA	BB	BB	NC	BB	NC	NC	NC	NC	NC	NC	AA	AA	AA	AA	AA	AA	AA	AA	AA	AA	AA	AA	AA	AA	AA	AA	AA	AA	AA	AA	AA	AA	AA	AA	BB	BB	BB	BB	BB	BB
A01	Bn-A01-p1772621	1310860	1310909	AA	AA	AA	BB	BB	BB	AA	AA	NC	NC	NC	NC	NC	NC	NC	NC	BB	BB	BB	BB	BB	BB	BB	BB	BB	BB	BB	BB	BB	BB	BB	BB	BB	BB	BB	BB	BB	BB	BB	BB	AA	AA	AA	AA	AA	AA
A01	Bn-A01-p1773289	1311671	1311623	AA	AA	AA	BB	BB	BB	AA	AA	AB	AA	NC	NC	NC	NC	NC	NC	BB	BB	BB	BB	BB	BB	BB	BB	BB	BB	BB	BB	BB	BB	BB	BB	BB	BB	BB	BB	BB	BB	BB	BB	AA	AA	AA	AA	AA	AA
A01	Bn-A01-p1823705	1358802	1358851	AA	AA	AA	BB	AA	AA	AB	BB	NC	AA	NC	NC	NC	NC	NC	NC	AA	AA	AA	AA	AA	AA	AA	AA	AA	AA	AA	AA	AA	AA	AA	AA	AA	AA	AA	AA	AA	BB	BB	BB	BB	BB	BB	BB	BB	BB
A01	Bn-A01-p1831507	1366300	1366349	AA	AA	BB	BB	BB	BB	AB	AA	AA	AA	NC	NC	NC	NC	NC	NC	AA	AA	AA	AA	AA	AA	AA	AA	AA	AA	AA	AA	AA	AA	AA	AA	AA	AA	AA	AA	AA	AA	AA	AA	BB	BB	BB	BB	BB	BB
A01	Bn-A01-p1855903	1393937	1393971	AA	AA	BB	BB	BB	BB	AB	BB	BB	BB	NC	NC	NC	NC	NC	NC	BB	BB	BB	BB	BB	BB	BB	BB	BB	BB	BB	BB	BB	BB	BB	BB	BB	BB	BB	BB	BB	AA	AA	AA	AA	AA	AA	AA	AA	AA
A01	Bn-A01-p1879401	1413309	1413358	AA	AA	AA	AA	AA	AA	AA	AA	BB	BB	NC	NC	NC	NC	NC	NC	BB	BB	BB	BB	BB	BB	BB	BB	BB	BB	BB	BB	BB	BB	BB	BB	BB	BB	BB	BB	BB	AA	AA	AA	AA	AA	AA	AA	AA	AA
A01	Bn-A01-p1917414	1441878	1441829	AA	AA	AA	AA	AA	AA	AA	AA	AA	AA	NC	NC	NC	NC	NC	NC	AA	AA	AA	AA	AA	AA	AA	AA	AA	AA	AA	AA	AA	AA	AA	AA	AA	AA	AA	AA	AA	AA	AA	AA	AA	AA	AA	AA	AA	AA
A01	Bn-A01-p1929982	1450378	1450427	AA	AA	AA	AA	AA	AA	AB	AA	AA	NC	NC	NC	NC	NC	NC	NC	NC	AA	AA	NC	NC	NC	NC	NC	NC	NC	NC	NC	NC	NC	AA	AA	AA	NC	AA	AA	NC	AA	AA	AA	AA	AA	AA	AA	AA	AA
A01	Bn-A01-p2046061	1542854	1542903	AA	AA	AA	AA	NC	NC	NC	NC	NC	NC	NC	NC	NC	NC	NC	NC	AA	AA	AA	AA	AA	AA	AA	AA	AA	AA	AA	AA	AA	AA	AA	AA	AA	AA	AA	AA	AA	AA	AA	AA	AA	AA	AA	AA	AA	AA
A01	Bn-A01-p2069218	1561368	1561417	BB	BB	AA	BB	AA	AA	AA	BB	NC	NC	NC	NC	NC	NC	NC	NC	AA	AA	AA	AA	AA	AA	AA	AA	AA	AA	AA	AA	AA	AA	AA	AA	AA	AA	AA	AA	AA	BB	BB	BB	AA	AA	AA	AA	AA	AA
A01	Bn-A01-p2069488	1561638	1561687	AA	AA	AA	BB	AA	AA	AA	BB	BB	NC	NC	NC	NC	NC	NC	NC	AA	AA	AA	AA	AA	AA	AA	AA	AA	AA	AA	AA	AA	AA	AA	AA	AA	AA	AA	AA	AA	BB	BB	BB	BB	BB	BB	BB	BB	BB
A01	Bn-A01-p2091322	1582459	1582508	AA	AA	BB	BB	AA	AA	AA	AA	AA	NC	NC	NC	NC	NC	NC	NC	AA	AA	AA	AA	AA	AA	AA	AA	AA	AA	AA	AA	AA	AA	AA	AA	AA	AA	AA	AA	AA	BB	BB	BB	AA	AA	AA	AA	AA	AA
A01	Bn-A01-p2094793	1586483	1586532	AA	AA	AA	AA	BB	BB	AA	AA	AA	AA	NC	NC	NC	NC	NC	NC	AA	AA	AA	AA	AA	AA	AA	AA	AA	AA	AA	AA	AA	AA	AA	AA	AA	AA	AA	AA	AA	BB	BB	BB	AA	AA	AA	AA	AA	AA
A01	Bn-A01-p2114552	1602441	1602392	BB	BB	BB	AA	BB	BB	NC	BB	BB	BB	NC	NC	NC	NC	NC	NC	BB	BB	BB	BB	BB	BB	BB	BB	BB	BB	BB	BB	BB	BB	BB	BB	BB	BB	BB	BB	BB	AA	AA	AA	BB	BB	BB	BB	BB	BB
A01	Bn-A01-p2187099	1672607	1672558	AA	AA	BB	BB	BB	BB	BB	BB	BB	BB	NC	NC	NC	NC	NC	NC	BB	BB	BB	BB	BB	BB	BB	BB	BB	BB	BB	BB	BB	BB	BB	BB	BB	BB	BB	BB	BB	BB	BB	BB	BB	BB	BB	BB	BB	BB
A01	Bn-A01-p2197976	1680578	1680627	BB	BB	BB	AA	BB	BB	BB	AA	AA	AA	NC	NC	NC	NC	NC	NC	BB	BB	BB	BB	BB	BB	BB	BB	BB	BB	BB	BB	BB	BB	BB	BB	BB	BB	BB	BB	BB	BB	BB	BB	BB	BB	BB	BB	BB	BB
A01	Bn-A01-p2246317	1730452	1730403	AA	AA	AA	BB	AA	AA	AA	AA	AA	AA	NC	NC	NC	NC	NC	NC	AA	AA	AA	AA	AA	AA	AA	AA	AA	AA	AA	AA	AA	AA	AA	AA	AA	AA	AA	AA	AA	AA	AA	AA	AA	AA	AA	AA	AA	AA
A01	Bn-A01-p2254072	1737878	1737829	AA	AA	BB	BB	BB	BB	BB	BB	BB	NC	NC	NC	NC	NC	NC	NC	BB	BB	BB	BB	BB	BB	BB	BB	BB	BB	BB	BB	BB	BB	BB	BB	BB	BB	BB	BB	BB	AA	AA	AA	AA	AA	AA	AA	AA	AA
A01	Bn-A01-p2254235	1738041	1737992	BB	BB	AA	AA	AA	AA	AA	AA	AA	NC	NC	NC	NC	NC	NC	NC	AA	AA	AA	AA	AA	AA	AA	AA	AA	AA	AA	AA	AA	AA	AA	AA	AA	AA	AA	AA	AA	BB	BB	BB	BB	BB	BB	BB	BB	BB
A01	Bn-A01-p2261903	1745725	1745676	BB	BB	BB	AA	BB	BB	BB	AA	AA	AA	NC	NC	NC	NC	NC	NC	BB	BB	BB	BB	BB	BB	BB	BB	BB	BB	BB	BB	BB	BB	BB	BB	BB	BB	BB	BB	BB	AA	AA	AA	BB	BB	BB	BB	BB	BB
A01	Bn-A01-p2291940	1768709	1768660	AA	AA	AA	BB	AA	AA	AA	BB	BB	AA	NC	NC	NC	NC	NC	NC	AA	AA	AA	AA	AA	AA	AA	AA	AA	AA	AA	AA	AA	AA	AA	AA	AA	AA	AA	AA	AA	BB	BB	BB	AA	AA	AA	AA	AA	AA
A01	Bn-A01-p2303308	1775798	1775847	AA	AA	BB	BB	BB	BB	BB	BB	BB	NC	NC	NC	NC	NC	NC	NC	BB	BB	BB	BB	BB	BB	BB	BB	BB	BB	BB	BB	BB	BB	BB	BB	BB	BB	BB	BB	BB	BB	BB	BB	AA	AA	AA	AA	AA	AA
A01	Bn-A01-p2318972	1792893	1792942	AA	AA	AA	BB	BB	BB	BB	BB	BB	BB	NC	NC	NC	BB	NC	BB	NC	AA	AA	AA	AA	AA	AA	AA	AA	AA	AA	AA	AA	AA	AA	AA	AA	AA	AA	AA	AA	AA	NC	AA	BB	BB	BB	BB	BB	BB
A01	Bn-A01-p2340048	1819122	1819073	AA	AA	BB	AA	BB	BB	BB	BB	BB	NC	NC	NC	NC	NC	NC	NC	BB	BB	BB	BB	BB	BB	BB	BB	BB	BB	BB	BB	BB	BB	BB	BB	BB	BB	BB	BB	BB	AA	AA	AA	AA	AA	AA	AA	AA	AA
A01	Bn-A01-p2340359	1827068	1827117	AA	AA	BB	AA	BB	BB	BB	BB	BB	BB	NC	NC	NC	NC	NC	NC	BB	BB	BB	BB	BB	BB	BB	BB	BB	BB	BB	BB	BB	BB	BB	BB	BB	BB	BB	BB	BB	AA	AA	AA	AA	AA	AA	AA	AA	AA
A01	Bn-A01-p2341408	1827937	1827888	BB	BB	AA	AA	AA	AA	AA	AA	AA	NC	NC	NC	NC	NC	NC	NC	AA	AA	AA	AA	AA	AA	AA	AA	AA	AA	AA	AA	AA	AA	AA	AA	AA	AA	AA	AA	AA	BB	BB	BB	BB	BB	BB	BB	BB	BB
A01	Bn-A01-p2445468	1936287	1936238	BB	BB	AA	BB	BB	BB	BB	AA	BB	BB	NC	NC	NC	NC	NC	NC	AA	AA	AA	AA	AA	AA	AA	AA	AA	AA	AA	AA	AA	AA	AA	AA	AA	AA	AA	AA	AA	BB	BB	BB	BB	BB	BB	BB	BB	BB
A01	Bn-A01-p2445602	1936421	1936372	BB	BB	BB	AA	BB	BB	BB	BB	AA	NC	NC	NC	NC	NC	NC	NC	BB	BB	BB	BB	BB	BB	BB	BB	BB	BB	BB	BB	BB	BB	BB	BB	BB	BB	BB	BB	BB	BB	BB	BB	BB	BB	BB	BB	BB	BB
A01	Bn-A01-p2448162	1938950	1938900	BB	BB	AA	AA	AA	AA	AA	AA	AA	AA	NC	NC	NC	NC	NC	NC	AA	AA	AA	AA	AA	AA	AA	AA	AA	AA	AA	AA	AA	AA	AA	AA	AA	AA	AA	AA	AA	AA	AA	AA	AA	AA	AA	AA	AA	AA
A01	Bn-A01-p2453633	1939336	1939385	BB	BB	AA	BB	BB	BB	BB	BB	BB	BB	NC	NC	NC	NC	NC	NC	BB	BB	BB	BB	BB	BB	BB	BB	BB	BB	BB	BB	BB	BB	BB	BB	BB	BB	BB	BB	BB	BB	BB	BB	BB	BB	BB	BB	BB	BB
A01	Bn-A01-p2455219	1940922	1940971	AA	AA	AA	AA	NC	NC	NC	NC	NC	NC	NC	NC	NC	NC	NC	NC	AA	AA	AA	AA	AA	AA	AA	AA	AA	AA	AA	AA	AA	AA	AA	AA	AA	AA	AA	AA	AA	AA	AA	AA	AA	AA	AA	AA	AA	AA
A01	Bn-A01-p2478054	1965834	1965883	AA	AA	BB	AA	BB	BB	AB	AA	BB	NC	NC	NC	NC	NC	NC	NC	AA	AA	AA	AA	AA	AA	AA	AA	AA	AA	AA	AA	AA	AA	AA	AA	AA	AA	AA	AA	AA	BB	BB	BB	BB	BB	BB	BB	BB	BB
A01	Bn-A01-p2478055	1965935	1965886	AA	AA	AA	AA	AA	AA	AA	AA	AA	NC	NC	NC	NC	NC	NC	NC	AA	AA	AA	AA	AA	AA	AA	AA	AA	AA	AA	AA	AA	AA	AA	AA	AA	AA	AA	AA	AA	AA	AA	AA	AA	AA	AA	AA	AA	AA
A01	Bn-A01-p2501423	1989574	1989525	BB	BB	AA	AA	AA	AA	AA	AA	AA	AA	NC	NC	NC	NC	NC	NC	AA	AA	AA	AA	AA	AA	AA	AA	AA	AA	AA	AA	AA	AA	AA	AA	AA	AA	AA	AA	AA	AA	AA	AA	NC	NC	NC	NC	NC	NC
A01	Bn-A01-p2509163	1998592	1998641	BB	BB	AA	BB	BB	BB	BB	AA	BB	BB	BB	NC	NC	NC	NC	NC	BB	BB	BB	BB	BB	BB	BB	BB	BB	BB	BB	BB	BB	BB	BB	BB	BB	BB	BB	BB	BB	BB	BB	BB	BB	BB	BB	BB	BB	BB
A01	Bn-A01-p2553345	2054610	2054561	BB	BB	BB	BB	BB	BB	BB	BB	BB	BB	NC	NC	NC	NC	NC	NC	BB	BB	BB	BB	BB	BB	BB	BB	BB	BB	BB	BB	BB	BB	BB	BB	BB	BB	BB	BB	BB	BB	BB	BB	BB	BB	BB	BB	BB	BB
A01	Bn-A01-p2569303	2070643	2070594	BB	BB	AA	BB	AA	AA	BB	BB	NC	NC	NC	NC	NC	NC	NC	NC	BB	BB	BB	BB	BB	BB	BB	BB	BB	BB	BB	BB	BB	BB	BB	BB	BB	BB	BB	BB	BB	AA	AA	AA	BB	BB	BB	BB	BB	BB
A01	Bn-A01-p2575497	2076970	2077022	BB	BB	BB	AA	BB	BB	BB	BB	BB	NC	NC	NC	NC	NC	NC	NC	BB	BB	BB	BB	BB	BB	BB	BB	BB	BB	BB	BB	BB	BB	BB	BB	BB	BB	NC	NC	BB	BB	BB	BB	BB	BB	BB	BB	BB	BB
A01	Bn-A01-p2626270	2132714	2132763	AA	AA	BB	AA	BB	BB	AA	AA	AA	AA	NC	NC	NC	NC	NC	NC	AA	AA	AA	AA	AA	AA	AA	AA	AA	AA	AA	AA	AA	AA	AA	AA	AA	AA	AA	AA	AA	AA	AA	AA	AA	AA	AA	AA	AA	AA
A01	Bn-A01-p2713583	2220561	2220610	BB	BB	BB	NC	BB	BB	AB	AA	AA	AA	NC	NC	NC	NC	NC	NC	BB	BB	BB	BB	BB	BB	BB	BB	BB	BB	BB	BB	BB	BB	BB	BB	BB	BB	BB	BB	BB	AA	AA	AA	BB	BB	BB	BB	BB	BB
A01	Bn-A01-p2713528	2220606	2220557	AA	AA	BB	NC	BB	BB	BB	BB	BB	BB	NC	NC	NC	NC	NC	NC	BB	BB	BB	BB	BB	BB	BB	BB	BB	BB	BB	BB	BB	BB	BB	BB	BB	BB	BB	BB	BB	BB	BB	BB	AA	AA	AA	AA	AA	AA
A01	Bn-A01-p2718126	2225655	2225704	BB	BB	AA	NC	AA	AA	AA	BB	BB	BB	NC	NC	NC	NC	NC	NC	AA	AA	AA	AA	AA	AA	AA	AA	AA	AA	AA	AA	AA	AA	AA	AA	AA	AA	AA	AA	AA	BB	BB	BB	AA	AA	AA	AA	AA	AA
A01	Bn-A01-p2841043	2350116	2350067	BB	BB	BB	NC	BB	BB	BB	BB	BB	BB	NC	NC	NC	NC	NC	NC	BB	BB	BB	BB	BB	BB	BB	BB	BB	BB	BB	BB	BB	BB	BB	BB	BB	BB	BB	BB	BB	BB	BB	BB	BB	BB	BB	BB	BB	BB
A01	Bn-A01-p2864193	2366868	2366819	BB	BB	BB	NC	BB	BB	BB	BB	BB	BB	NC	NC	NC	NC	NC	NC	BB	BB	BB	BB	BB	BB	BB	BB	BB	BB	BB	BB	BB	BB	BB	BB	BB	BB	BB	BB	BB	BB	BB	BB	BB	BB	BB	BB	BB	BB
A01	Bn-A01-p2867284	2369957	2369908	BB	BB	AA	NC	AA	AA	AB	AA	AA	NC	NC	NC	NC	NC	NC	NC	AA	AA	AA	AA	AA	AA	AA	AA	AA	AA	AA	AA	AA	AA	AA	AA	AA	AA	AA	AA	AA	BB	BB	BB	BB	BB	BB	BB	BB	BB
A01	Bn-A01-p2874393	2376711	2376662	BB	BB	AA	NC	BB	BB	BB	BB	BB	BB	NC	NC	NC	NC	NC	NC	BB	BB	BB	BB	BB	BB	BB	BB	BB	BB	BB	BB	BB	BB	BB	BB	BB	BB	BB	BB	BB	AA	AA	AA	AA	AA	AA	AA	AA	AA
A01	Bn-A01-p2882270	2386111	2386160	AA	AA	AA	NC	AA	AA	AA	AA	AA	AA	NC	NC	NC	NC	NC	NC	AA	AA	AA	AA	AA	AA	AA	AA	AA	AA	AA	AA	AA	AA	AA	AA	AA	AA	AA	AA	AA	BB	BB	BB	AA	AA	AA	AA	AA	AA
A01	Bn-A01-p2884934	2388770	2388819	BB	BB	BB	NC	BB	BB	BB	NC	BB	NC	NC	NC	NC	NC	NC	NC	BB	BB	BB	BB	BB	BB	BB	BB	BB	BB	BB	BB	BB	BB	BB	BB	BB	BB	BB	BB	BB	BB	BB	BB	AA	AA	AA	AA	AA	AA
A01	Bn-A01-p2891863	2395699	2395748	BB	BB	BB	NC	BB	BB	AB	AA	AA	NC	NC	NC	NC	NC	NC	NC	AA	AA	AA	AA	AA	AA	AA	AA	AA	AA	AA	AA	AA	AA	AA	AA	AA	AA	AA	AA	AA	BB	BB	BB	AA	AA	AA	AA	AA	AA
A01	Bn-A01-p2957869	2419550	2419501	BB	BB	AA	NC	BB	BB	AB	BB	AA	NC	NC	NC	NC	NC	NC	NC	BB	BB	BB	BB	BB	BB	BB	BB	BB	BB	BB	BB	BB	BB	BB	BB	BB	BB	BB	BB	BB	AA	AA	AA	BB	BB	BB	BB	BB	BB
A01	Bn-A01-p2910608	2461482	2461531	AA	AA	AA	NC	BB	BB	AB	AA	AA	AA	NC	NC	NC	NC	NC	NC	AA	AA	AA	AA	AA	AA	AA	AA	AA	AA	AA	AA	AA	AA	AA	AA	AA	AA	AA	AA	AA	AA	AA	AA	BB	BB	BB	BB	BB	BB
A01	Bn-A01-p1990755	2599546	2599497	AA	AA	BB	BB	AA	AA	AA	NC	NC	NC	NC	NC	NC	NC	NC	NC	NC	NC	NC	NC	NC	NC	NC	NC	NC	NC	NC	NC	NC	NC	NC	NC	NC	NC	NC	NC	NC	BB	BB	BB	AA	AA	AA	AA	AA	AA
A01	Bn-A01-p1556145	2657731	2657682	BB	BB	BB	AA	BB	BB	BB	BB	BB	BB	NC	NC	NC	NC	NC	NC	BB	BB	BB	BB	BB	BB	BB	BB	BB	BB	BB	BB	BB	BB	BB	BB	BB	BB	BB	BB	BB	AA	AA	AA	BB	BB	BB	BB	BB	BB
A01	Bn-A01-p1570761	2677089	2677040	AA	AA	AA	BB	BB	BB	AA	AA	AA	NC	NC	NC	NC	NC	NC	NC	AA	AA	AA	AA	AA	AA	AA	AA	AA	AA	AA	AA	AA	AA	AA	AA	AA	AA	AA	AA	AA	BB	NC	BB	BB	BB	BB	BB	BB	BB
A01	Bn-A01-p100441	2746566	2746517	AA	AA	BB	NC	BB	BB	AB	BB	AA	AA	NC	NC	NC	NC	NC	NC	BB	BB	BB	BB	BB	BB	BB	BB	BB	BB	BB	BB	BB	BB	BB	BB	BB	BB	BB	BB	BB	BB	BB	BB	BB	BB	BB	BB	BB	BB
A01	Bn-A01-p100693	2746717	2746766	AA	AA	BB	NC	BB	BB	AB	BB	AA	NC	NC	NC	NC	NC	NC	NC	BB	BB	BB	BB	BB	BB	BB	BB	BB	BB	BB	BB	BB	BB	BB	BB	BB	BB	BB	BB	BB	BB	BB	BB	BB	BB	BB	BB	BB	BB
A01	Bn-A01-p101094	2747121	2747170	BB	BB	AA	NC	AA	AA	AB	AA	BB	BB	NC	NC	NC	NC	NC	NC	AA	AA	AA	AA	AA	AA	AA	AA	AA	AA	AA	AA	AA	AA	AA	AA	AA	AA	AA	AA	AA	AA	AA	AA	AA	AA	AA	AA	AA	AA
A01	Bn-A01-p101021	2747148	2747099	AA	AA	BB	NC	AA	AA	AA	AA	AA	NC	NC	NC	NC	NC	NC	NC	BB	BB	BB	BB	BB	BB	BB	BB	BB	BB	BB	BB	BB	BB	BB	BB	BB	BB	BB	BB	BB	AA	AA	AA	AA	AA	AA	AA	AA	AA
A01	Bn-A01-p101451	2747478	2747527	BB	BB	AA	NC	AA	AA	AB	NC	BB	NC	NC	NC	NC	NC	NC	NC	AA	AA	AA	AA	AA	AA	AA	AA	AA	AA	AA	AA	AA	AA	AA	AA	AA	AA	AA	AA	AA	AA	AA	AA	AA	AA	AA	AA	AA	AA
A01	Bn-A01-p101879	2747908	2747957	AA	AA	BB	NC	BB	BB	AB	BB	AA	NC	NC	NC	NC	NC	NC	NC	BB	BB	BB	BB	BB	BB	BB	BB	BB	BB	BB	BB	BB	BB	BB	BB	BB	BB	BB	BB	BB	BB	BB	BB	BB	BB	BB	BB	BB	BB
A01	Bn-A01-p102158	2748187	2748227	AA	AA	BB	NC	NC	NC	AB	NC	AA	NC	NC	NC	NC	NC	NC	NC	BB	BB	BB	BB	BB	BB	BB	BB	BB	BB	BB	BB	BB	BB	BB	BB	BB	BB	BB	BB	BB	BB	BB	BB	BB	BB	BB	BB	BB	BB
A01	Bn-A01-p102249	2748378	2748337	BB	BB	AA	NC	AA	AA	AB	AA	BB	NC	NC	NC	NC	NC	NC	NC	AA	AA	AA	AA	AA	AA	AA	AA	AA	AA	AA	AA	AA	AA	AA	AA	AA	AA	AA	AA	AA	AA	AA	AA	AA	AA	AA	AA	AA	AA
A01	Bn-A01-p108225	2767244	2767195	AA	AA	BB	NC	BB	BB	AB	BB	BB	AA	NC	NC	NC	NC	NC	NC	BB	BB	BB	BB	BB	BB	BB	BB	BB	BB	BB	BB	BB	BB	BB	BB	BB	BB	BB	BB	BB	BB	BB	BB	BB	BB	BB	BB	BB	BB
A01	Bn-A01-p145676	2805107	2805156	BB	BB	AA	NC	AA	AA	AA	AB	AA	AA	NC	NC	NC	NC	NC	NC	AA	AA	AA	AA	AA	AA	AA	AA	AA	AA	AA	AA	AA	AA	AA	AA	AA	AA	AA	AA	AA	AA	AA	AA	AA	AA	AA	AA	AA	AA
A01	Bn-A01-p146963	2806386	2806432	BB	BB	AA	NC	AA	AA	AA	BB	AB	AA	NC	NC	NC	NC	NC	NC	BB	BB	BB	BB	BB	BB	BB	BB	BB	BB	BB	BB	BB	BB	BB	BB	BB	BB	BB	BB	BB	AA	AA	AA	AA	AA	AA	AA	AA	AA
A01	Bn-A01-p147360	2806883	2806834	BB	BB	AA	NC	AA	AA	AA	BB	AA	AA	NC	NC	NC	NC	NC	NC	AA	AA	AA	AA	AA	AA	AA	AA	AA	AA	AA	AA	AA	AA	AA	AA	AA	AA	AA	AA	AA	AA	AA	AA	AA	AA	AA	AA	AA	AA
A01	Bn-A01-p147990	2807415	2807464	BB	BB	AA	NC	AA	AA	AA	BB	AB	NC	NC	NC	NC	NC	NC	NC	BB	BB	BB	BB	BB	BB	BB	BB	BB	BB	BB	BB	BB	BB	BB	BB	BB	BB	BB	BB	BB	AA	AA	AA	AA	AA	AA	AA	AA	AA
A01	Bn-A01-p150028	2813167	2813118	AA	AA	BB	NC	BB	BB	BB	AA	BB	BB	NC	NC	NC	NC	NC	NC	BB	BB	BB	BB	BB	BB	BB	BB	BB	BB	BB	BB	BB	BB	BB	BB	BB	BB	BB	BB	BB	BB	BB	BB	BB	BB	BB	BB	BB	BB
A01	Bn-A01-p178709	2840275	2840324	AA	AA	AA	NC	AA	AA	AB	AA	BB	BB	NC	NC	NC	NC	NC	NC	BB	BB	BB	BB	BB	BB	BB	BB	BB	BB	BB	BB	BB	BB	BB	BB	BB	BB	BB	BB	BB	AA	AA	AA	BB	BB	BB	BB	BB	BB
A01	Bn-A01-p195253	2856948	2856899	AA	AA	AA	NC	AA	AA	AA	AA	AB	AA	NC	NC	NC	NC	NC	NC	AA	AA	AA	AA	AA	AA	AA	AA	AA	AA	AA	AA	AA	AA	AA	AA	AA	AA	AA	AA	AA	AA	AA	AA	BB	BB	BB	BB	BB	BB
A01	Bn-A01-p5512	3054184	3054233	BB	BB	AA	NC	BB	BB	AB	AA	BB	AA	NC	NC	NC	NC	NC	NC	BB	BB	BB	BB	BB	BB	BB	BB	BB	BB	BB	BB	BB	BB	BB	BB	BB	BB	BB	BB	BB	AA	AA	AA	AA	AA	AA	AA	AA	AA
A01	Bn-A01-p6239	3055011	3054962	BB	BB	AA	NC	BB	BB	AB	AA	BB	NC	NC	NC	NC	NC	NC	NC	BB	BB	BB	BB	BB	BB	BB	BB	BB	BB	BB	BB	BB	BB	BB	BB	BB	BB	BB	BB	BB	AA	AA	AA	AA	AA	AA	AA	AA	AA
A01	Bn-A01-p2990104	3089232	3089281	BB	BB	BB	NC	BB	BB	BB	BB	BB	BB	NC	NC	NC	NC	NC	NC	BB	BB	BB	BB	BB	BB	BB	BB	BB	BB	BB	BB	BB	BB	BB	BB	BB	BB	BB	BB	BB	BB	BB	BB	BB	BB	BB	BB	BB	BB
A01	Bn-A01-p3005310	3103471	3103520	AA	AA	NC	NC	BB	BB	BB	NC	NC	BB	NC	NC	NC	NC	NC	NC	BB	BB	BB	BB	BB	BB	BB	BB	BB	BB	BB	BB	BB	BB	BB	BB	BB	BB	BB	BB	BB	NC	NC	NC	AA	AA	AA	AA	AA	AA
A01	Bn-A01-p3045214	3138619	3138570	BB	BB	AA	NC	AA	AA	AA	AA	AA	NC	NC	NC	NC	NC	NC	NC	AA	AA	AA	AA	AA	AA	AA	AA	AA	AA	AA	AA	AA	AA	AA	AA	AA	AA	AA	AA	AA	AA	AA	AA	AA	AA	AA	AA	AA	AA
A01	Bn-A01-p3045984	3139281	3139330	AA	AA	BB	NC	BB	BB	BB	BB	BB	BB	NC	NC	NC	NC	NC	NC	BB	BB	BB	BB	BB	BB	BB	BB	BB	BB	BB	BB	BB	BB	BB	BB	BB	BB	BB	BB	BB	BB	BB	BB	BB	BB	BB	BB	BB	BB
A01	Bn-A01-p3050613	3143653	3143702	AA	AA	BB	NC	BB	BB	BB	AA	AA	AA	NC	NC	NC	NC	NC	NC	BB	BB	BB	BB	BB	BB	BB	BB	BB	BB	BB	BB	BB	BB	BB	BB	BB	BB	BB	BB	BB	BB	BB	BB	BB	BB	BB	BB	BB	BB
A01	Bn-A01-p3061223	3153268	3153317	BB	BB	AA	NC	AA	AA	BB	NC	NC	NC	NC	NC	NC	NC	NC	NC	AA	AA	AA	AA	AA	AA	AA	AA	AA	AA	AA	AA	AA	AA	AA	AA	AA	AA	AA	AA	AA	BB	BB	BB	NC	NC	NC	NC	NC	NC
A01	Bn-A01-p3070657	3162802	3162753	BB	BB	AA	NC	BB	BB	BB	AA	AA	AA	NC	NC	NC	NC	NC	NC	AA	AA	AA	AA	AA	AA	AA	AA	AA	AA	AA	AA	AA	AA	AA	AA	AA	AA	AA	AA	AA	AA	AA	AA	AA	AA	AA	AA	AA	AA
A01	Bn-A01-p3100346	3191449	3191400	AA	AA	AA	NC	AA	AA	AA	BB	BB	BB	NC	NC	NC	NC	NC	NC	BB	BB	BB	BB	BB	BB	BB	BB	BB	BB	BB	BB	BB	BB	BB	BB	BB	BB	BB	BB	BB	AA	AA	AA	AA	AA	AA	AA	AA	AA
A01	Bn-A01-p3134159	3224148	3224099	BB	BB	AA	NC	BB	BB	BB	AA	AA	AA	NC	NC	NC	NC	NC	NC	BB	BB	BB	BB	BB	BB	BB	BB	BB	BB	BB	BB	BB	BB	BB	BB	BB	BB	BB	BB	BB	BB	BB	BB	BB	BB	BB	BB	BB	BB
A01	Bn-A01-p3136468	3226325	3226374	AA	AA	BB	NC	AA	AA	AA	BB	BB	BB	NC	NC	NC	NC	NC	NC	AA	AA	AA	AA	AA	AA	AA	AA	AA	AA	AA	AA	AA	AA	AA	AA	AA	AA	AA	AA	AA	NC	NC	NC	AA	AA	AA	AA	AA	AA
A01	Bn-A01-p3226309	3307644	3307595	AA	AA	BB	NC	AA	AA	AA	AA	AA	AA	NC	NC	NC	NC	NC	NC	AA	AA	AA	AA	AA	AA	AA	AA	AA	AA	AA	AA	AA	AA	AA	AA	AA	AA	AA	AA	AA	AA	AA	AA	AA	AA	AA	AA	AA	AA
A01	Bn-A01-p3306526	3379915	3379866	BB	BB	BB	NC	BB	BB	AB	BB	BB	BB	NC	NC	NC	NC	NC	NC	BB	BB	BB	BB	BB	BB	BB	BB	BB	BB	BB	BB	BB	BB	BB	BB	BB	BB	BB	BB	BB	BB	BB	BB	AA	AA	AA	AA	AA	AA
A01	Bn-A01-p3323476	3387014	3386965	BB	BB	AA	NC	AA	AA	BB	AA	AA	AA	NC	NC	NC	NC	NC	NC	BB	BB	BB	BB	BB	BB	BB	BB	BB	BB	BB	BB	BB	BB	BB	BB	BB	BB	BB	BB	BB	AA	AA	AA	AA	AA	AA	AA	AA	AA
A01	Bn-A01-p3567127	3626104	3626055	AA	AA	AA	NC	BB	BB	AB	BB	AA	AA	NC	NC	NC	NC	NC	NC	AA	AA	AA	AA	AA	AA	AA	AA	AA	AA	AA	AA	AA	AA	AA	AA	AA	AA	AA	AA	AA	AA	AA	AA	AA	AA	AA	AA	AA	AA
A01	Bn-A01-p3586744	3663377	3663426	BB	BB	BB	AA	AA	AA	AB	BB	BB	NC	NC	NC	NC	NC	NC	NC	BB	BB	BB	BB	BB	BB	BB	BB	BB	BB	BB	BB	BB	BB	BB	BB	BB	BB	BB	BB	BB	BB	BB	BB	BB	BB	BB	BB	BB	BB
A01	Bn-A01-p3597929	3674633	3674584	BB	BB	BB	NC	AA	AA	AA	AA	AA	NC	NC	NC	NC	NC	NC	NC	BB	BB	BB	BB	BB	BB	BB	BB	BB	BB	BB	BB	BB	BB	BB	BB	BB	BB	BB	BB	BB	AA	AA	AA	BB	BB	BB	BB	BB	BB
A01	Bn-A01-p3598097	3674701	3674750	AA	AA	AA	NC	BB	BB	BB	BB	BB	NC	NC	NC	NC	NC	NC	NC	BB	BB	BB	BB	BB	BB	BB	BB	BB	BB	BB	BB	BB	BB	BB	BB	BB	BB	BB	BB	BB	BB	BB	BB	BB	BB	BB	BB	BB	BB
A01	Bn-A01-p3598515	3675118	3675167	AA	AA	AA	NC	BB	BB	AA	BB	BB	BB	NC	NC	NC	NC	NC	NC	AA	AA	AA	AA	AA	AA	AA	AA	AA	AA	AA	AA	AA	AA	AA	AA	AA	AA	AA	AA	AA	BB	BB	BB	AA	AA	AA	AA	AA	AA
A01	Bn-A01-p3598533	3675236	3675187	BB	BB	BB	NC	AA	AA	BB	AA	AA	AA	NC	NC	NC	NC	NC	NC	BB	BB	BB	BB	BB	BB	BB	BB	BB	BB	BB	BB	BB	BB	BB	BB	BB	BB	BB	BB	BB	AA	AA	AA	BB	BB	BB	BB	BB	BB
A01	Bn-A01-p3619975	3692098	3692147	AA	AA	AA	NC	AA	AA	AA	AA	AA	AA	NC	NC	NC	NC	NC	NC	AA	AA	AA	AA	AA	AA	AA	AA	AA	AA	AA	AA	AA	AA	AA	AA	AA	AA	AA	AA	AA	BB	BB	BB	AA	AA	AA	AA	AA	AA
A01	Bn-A01-p3789302	3845704	3845753	AA	BB	BB	NC	AA	AA	AA	AA	AA	NC	NC	NC	NC	NC	NC	NC	AA	AA	AA	AA	AA	AA	AA	AA	AA	AA	AA	AA	AA	AA	AA	AA	AA	AA	AA	AA	AA	BB	BB	BB	AA	AA	AA	AA	AA	AA
A01	Bn-A01-p3906965	3958893	3958942	BB	BB	BB	NC	BB	BB	BB	BB	BB	BB	NC	NC	NC	NC	NC	NC	BB	BB	BB	BB	BB	BB	BB	BB	BB	BB	BB	BB	BB	BB	BB	BB	BB	BB	BB	BB	BB	BB	BB	BB	BB	BB	BB	BB	BB	BB
A01	Bn-A01-p3984534	4044517	4044566	AA	AA	AA	NC	AA	AA	AA	AA	AA	NC	NC	NC	NC	NC	NC	NC	BB	BB	BB	BB	BB	BB	BB	BB	BB	BB	BB	BB	BB	BB	BB	BB	BB	BB	BB	BB	BB	AA	AA	AA	BB	BB	BB	BB	BB	BB
A01	Bn-A01-p4041055	4100765	4100814	BB	BB	BB	NC	AA	AA	NC	AA	AA	NC	NC	NC	NC	NC	NC	NC	BB	BB	BB	BB	BB	BB	BB	BB	BB	BB	BB	BB	BB	BB	BB	BB	BB	BB	BB	BB	BB	AA	AA	NC	BB	BB	BB	BB	BB	BB
A01	Bn-A01-p4027402	4120031	4120080	AA	AA	AA	NC	AA	AA	AA	NC	AA	NC	NC	NC	NC	NC	NC	NC	BB	BB	BB	BB	BB	BB	BB	BB	BB	BB	BB	BB	BB	BB	BB	BB	BB	BB	BB	BB	BB	AA	AA	AA	BB	BB	BB	BB	BB	BB
A01	Bn-A01-p4070059	4228714	4228665	AA	AA	AA	NC	BB	BB	AB	AA	BB	AA	NC	NC	NC	NC	NC	NC	AA	AA	AA	AA	AA	AA	AA	AA	AA	AA	AA	AA	AA	AA	AA	AA	AA	AA	AA	AA	AA	BB	NC	BB	AA	AA	AA	AA	AA	AA
A01	Bn-A01-p4084366	4242696	4242647	AA	AA	AA	NC	BB	BB	AA	AA	AA	AA	NC	NC	NC	NC	NC	NC	AA	AA	AA	AA	AA	AA	AA	AA	AA	AA	AA	AA	AA	AA	AA	AA	AA	AA	AA	AA	AA	BB	BB	BB	BB	BB	BB	BB	BB	BB
A01	Bn-A01-p4087533	4246004	4246053	AA	AA	AA	NC	AA	AA	AA	AA	AA	AA	NC	NC	NC	NC	NC	NC	AA	AA	AA	AA	AA	AA	AA	AA	AA	AA	AA	AA	AA	AA	AA	AA	AA	AA	AA	AA	AA	BB	BB	BB	AA	AA	AA	AA	AA	AA
A01	Bn-A01-p4164843	4339331	4339380	AA	AA	AA	NC	AA	AA	AA	AA	AA	AA	NC	NC	NC	NC	NC	NC	AA	AA	AA	AA	AA	AA	AA	AA	AA	AA	AA	AA	AA	AA	AA	AA	AA	AA	AA	AA	AA	BB	BB	BB	AA	AA	AA	AA	AA	AA
A01	Bn-A01-p4173668	4347780	4347829	AA	AA	AA	NC	BB	BB	BB	BB	BB	BB	NC	NC	NC	NC	NC	NC	BB	BB	BB	BB	BB	BB	BB	BB	BB	BB	BB	BB	BB	BB	BB	BB	BB	BB	BB	BB	BB	AA	AA	AA	AA	AA	AA	AA	AA	AA
A01	Bn-A01-p4177941	4352101	4352150	AA	AA	AA	NC	AA	AA	BB	BB	BB	NC	NC	NC	NC	NC	NC	NC	BB	BB	BB	BB	BB	BB	BB	BB	BB	BB	BB	BB	BB	BB	BB	BB	BB	BB	BB	BB	BB	AA	AA	AA	BB	BB	BB	BB	BB	BB
A01	Bn-A01-p4227703	4399259	4399210	AA	AA	AA	NC	BB	BB	AB	NC	NC	BB	NC	NC	NC	NC	NC	NC	AA	AA	AA	AA	AA	AA	AA	AA	AA	AA	AA	AA	AA	AA	AA	AA	AA	AA	AA	AA	AA	AA	AA	AA	AA	AA	AA	AA	AA	AA
A01	Bn-A01-p4233306	4406109	4406060	BB	BB	BB	NC	BB	BB	BB	BB	BB	NC	NC	NC	NC	NC	NC	NC	BB	BB	BB	BB	BB	BB	BB	BB	BB	BB	BB	BB	BB	BB	BB	BB	BB	BB	BB	BB	BB	BB	BB	BB	BB	BB	BB	BB	BB	BB
A01	Bn-A01-p4242269	4416495	4416544	AA	AA	AA	NC	BB	BB	NC	BB	BB	AA	NC	NC	NC	NC	NC	NC	BB	BB	BB	BB	BB	BB	BB	BB	BB	BB	BB	BB	BB	BB	BB	BB	BB	BB	BB	BB	BB	AA	AA	AA	BB	BB	BB	BB	BB	BB
A01	Bn-A01-p4293878	4461629	4461580	BB	BB	BB	NC	AA	AA	BB	NC	AA	NC	NC	NC	NC	NC	AA	AA	BB	BB	BB	BB	BB	BB	BB	BB	BB	BB	BB	BB	BB	BB	BB	BB	BB	BB	BB	BB	BB	AA	AA	AA	BB	BB	BB	BB	BB	BB
A01	Bn-A01-p4353657	4534081	4534032	AA	AA	AA	NC	AA	AA	BB	BB	BB	AA	NC	NC	NC	NC	NC	NC	AA	AA	AA	AA	AA	AA	AA	AA	AA	AA	AA	AA	AA	AA	AA	AA	AA	AA	AA	AA	AA	BB	BB	BB	AA	AA	AA	AA	AA	AA
A01	Bn-A01-p4419443	4569600	4569649	AA	AA	AA	NC	BB	BB	AA	BB	BB	NC	NC	NC	NC	NC	NC	NC	BB	BB	BB	BB	BB	BB	BB	BB	BB	BB	BB	BB	BB	BB	BB	BB	BB	BB	BB	BB	BB	BB	BB	BB	BB	BB	BB	BB	BB	BB
A01	Bn-A01-p4452779	4596634	4596585	BB	BB	BB	NC	AA	AA	BB	NC	AA	BB	NC	NC	NC	NC	NC	NC	AA	AA	AA	AA	AA	AA	AA	AA	AA	AA	AA	AA	AA	AA	AA	AA	AA	AA	AA	AA	AA	NC	NC	NC	NC	NC	NC	NC	NC	NC
A01	Bn-A01-p4612881	4755513	4755464	AA	BB	BB	NC	AA	AA	AA	AA	AA	AA	NC	NC	NC	NC	NC	NC	AA	AA	AA	AA	AA	AA	AA	AA	AA	AA	AA	AA	AA	AA	AA	AA	AA	AA	AA	AA	AA	AA	AA	AA	AA	AA	AA	AA	AA	AA
A01	Bn-A01-p4641747	4780976	4781025	BB	BB	BB	AA	BB	BB	BB	BB	BB	BB	NC	NC	NC	NC	NC	NC	BB	BB	BB	BB	BB	BB	BB	BB	BB	BB	BB	BB	BB	BB	BB	BB	BB	BB	BB	BB	BB	BB	BB	BB	BB	BB	BB	BB	BB	BB
A01	Bn-A01-p4641802	4781031	4781080	BB	BB	BB	AA	BB	BB	BB	BB	BB	BB	NC	NC	NC	NC	NC	NC	BB	BB	BB	BB	BB	BB	BB	BB	BB	BB	BB	BB	BB	BB	BB	BB	BB	BB	BB	BB	BB	BB	BB	BB	BB	BB	BB	BB	BB	BB
A01	Bn-A01-p4651746	4793228	4793277	AA	BB	BB	BB	BB	BB	BB	BB	BB	BB	NC	NC	NC	NC	NC	NC	BB	BB	BB	BB	BB	BB	BB	BB	BB	BB	BB	BB	BB	BB	BB	BB	BB	BB	BB	BB	BB	BB	BB	BB	BB	BB	BB	BB	BB	BB
A01	Bn-A01-p4747874	4870328	4870279	BB	AA	AA	BB	AA	AA	AA	BB	BB	NC	NC	NC	NC	NC	NC	NC	AA	AA	AA	AA	AA	AA	AA	AA	AA	AA	AA	AA	AA	AA	AA	AA	AA	AA	AA	AA	AA	BB	BB	BB	AA	AA	AA	BB	BB	BB
A01	Bn-A01-p4750734	4873089	4873138	BB	BB	BB	AA	AA	AA	BB	AA	BB	NC	NC	NC	NC	NC	NC	NC	BB	BB	BB	BB	BB	BB	BB	BB	BB	BB	BB	BB	BB	BB	BB	BB	BB	BB	BB	BB	BB	BB	BB	BB	BB	BB	BB	BB	BB	BB
A01	Bn-A01-p4773772	4899733	4899684	BB	AA	AA	AA	BB	BB	BB	BB	BB	BB	NC	NC	NC	NC	NC	NC	BB	BB	BB	BB	BB	BB	BB	BB	BB	BB	BB	BB	BB	BB	BB	BB	BB	BB	BB	BB	BB	BB	BB	BB	BB	BB	BB	BB	BB	BB
A01	Bn-A01-p4774065	4900022	4899977	BB	AA	AA	AA	AA	AA	BB	AA	BB	NC	NC	NC	NC	NC	NC	NC	BB	BB	BB	BB	BB	BB	BB	BB	BB	BB	BB	BB	BB	BB	BB	BB	BB	BB	BB	BB	BB	BB	BB	BB	BB	BB	BB	BB	BB	BB
A01	Bn-A01-p4785261	4916889	4916938	BB	BB	BB	AA	BB	BB	BB	AA	AA	BB	NC	NC	NC	NC	NC	NC	BB	BB	BB	BB	BB	BB	BB	BB	BB	BB	BB	BB	BB	BB	BB	BB	BB	BB	BB	BB	BB	AA	AA	AA	BB	BB	BB	AA	AA	AA
A01	Bn-A01-p4786653	4918390	4918341	AA	BB	AA	AA	AA	AA	AA	AA	AA	AA	NC	NC	NC	NC	AA	AA	AA	AA	AA	AA	AA	AA	AA	AA	AA	AA	AA	AA	AA	AA	AA	AA	AA	AA	AA	AA	AA	AA	AA	AA	AA	AA	AA	AA	AA	AA
A01	Bn-A01-p4786754	4918391	4918440	AA	BB	AA	AA	AA	AA	AA	AA	AA	AA	NC	NC	NC	NC	NC	NC	AA	AA	AA	AA	AA	AA	AA	AA	AA	AA	AA	AA	AA	AA	AA	AA	AA	AA	AA	AA	AA	AA	AA	AA	AA	AA	AA	AA	AA	AA
A01	Bn-A01-p4786787	4918524	4918475	BB	BB	BB	AA	BB	BB	BB	NC	NC	BB	NC	NC	NC	NC	NC	NC	BB	BB	BB	BB	BB	BB	BB	BB	BB	BB	BB	BB	BB	BB	BB	BB	BB	BB	BB	BB	BB	AA	AA	AA	BB	BB	BB	AA	AA	AA
A01	Bn-A01-p4799050	4930285	4930334	AA	BB	AA	BB	AA	AA	BB	BB	BB	NC	NC	NC	NC	NC	NC	NC	AA	AA	AA	AA	AA	AA	AA	AA	AA	AA	AA	AA	AA	AA	AA	AA	AA	AA	AA	AA	AA	BB	BB	BB	AA	AA	AA	BB	BB	BB
A01	Bn-A01-p4808404	4937368	4937417	AA	BB	AA	AA	BB	BB	BB	BB	BB	BB	NC	NC	NC	NC	NC	NC	BB	BB	BB	BB	BB	BB	BB	BB	BB	BB	BB	BB	BB	BB	BB	BB	BB	BB	BB	BB	BB	AA	AA	AA	BB	BB	BB	AA	AA	AA
A01	Bn-A01-p4812269	4941190	4941239	AA	BB	AA	AA	AA	AA	BB	BB	AA	BB	NC	NC	NC	NC	NC	NC	AA	AA	AA	AA	AA	AA	AA	AA	AA	AA	AA	AA	AA	AA	AA	AA	AA	AA	AA	AA	AA	AA	AA	AA	AA	AA	AA	AA	AA	AA
A01	Bn-A01-p4833020	4955228	4955179	AA	AA	AA	BB	BB	BB	AA	AA	BB	NC	NC	NC	NC	NC	NC	NC	BB	BB	BB	BB	BB	BB	BB	BB	BB	BB	BB	BB	BB	BB	BB	BB	BB	BB	BB	BB	BB	AA	AA	AA	BB	BB	BB	AA	AA	AA
A01	Bn-A01-p4836338	4958996	4958954	BB	BB	BB	AA	AA	AA	BB	BB	AA	BB	NC	NC	NC	NC	NC	NC	AA	AA	AA	AA	AA	AA	AA	AA	AA	AA	AA	AA	AA	AA	AA	AA	AA	AA	AA	AA	AA	BB	BB	BB	AA	AA	AA	BB	BB	BB
A01	Bn-A01-p4908924	5032095	5032144	AA	BB	AA	AA	AA	AA	AA	AA	AA	NC	NC	NC	NC	NC	NC	NC	AA	AA	AA	AA	AA	AA	AA	AA	AA	AA	AA	AA	AA	AA	AA	AA	AA	AA	AA	AA	AA	AA	AA	AA	AA	AA	AA	AA	AA	AA
A01	Bn-A01-p4909065	5032237	5032286	BB	AA	BB	BB	BB	BB	BB	BB	BB	NC	NC	NC	NC	NC	NC	NC	BB	BB	BB	BB	BB	BB	BB	BB	BB	BB	BB	BB	BB	BB	BB	BB	BB	BB	BB	BB	BB	BB	BB	BB	BB	BB	BB	BB	BB	BB
A01	Bn-A01-p4940549	5061575	5061624	BB	AA	AA	AA	AA	AA	AA	AA	AA	AA	NC	NC	NC	NC	NC	NC	AA	AA	AA	AA	AA	AA	AA	AA	AA	AA	AA	AA	AA	AA	AA	AA	AA	AA	AA	AA	AA	AA	AA	AA	AA	AA	AA	AA	AA	AA
A01	Bn-A01-p5070565	5175684	5175635	AA	AA	BB	BB	BB	BB	BB	BB	AB	NC	NC	NC	NC	NC	NC	NC	BB	BB	BB	BB	BB	BB	BB	BB	BB	BB	BB	BB	BB	BB	BB	BB	BB	BB	BB	BB	BB	BB	BB	BB	BB	BB	BB	BB	BB	BB
A01	Bn-A01-p5071350	5176468	5176419	AA	AA	BB	NC	BB	BB	BB	BB	NC	NC	NC	NC	NC	NC	NC	NC	BB	BB	BB	BB	BB	BB	BB	BB	BB	BB	BB	BB	BB	BB	BB	BB	BB	BB	BB	BB	BB	BB	BB	BB	BB	BB	BB	BB	BB	BB
A01	Bn-A01-p5101078	5198633	5198584	BB	BB	AA	AA	AA	AA	BB	AA	AA	NC	NC	NC	NC	NC	AA	AA	AA	AA	AA	AA	AA	AA	AA	AA	AA	AA	AA	AA	AA	AA	AA	AA	AA	AA	AA	AA	AA	BB	BB	BB	AA	AA	AA	BB	BB	BB
A01	Bn-A01-p5238564	5341506	5341555	AA	BB	BB	BB	BB	BB	AA	BB	BB	BB	NC	NC	NC	NC	NC	NC	AA	AA	AA	AA	AA	AA	AA	AA	AA	AA	AA	AA	AA	AA	AA	AA	AA	AA	AA	AA	AA	AA	AA	AA	BB	BB	BB	AA	AA	AA
A01	Bn-A01-p5243029	5345972	5346021	AA	AA	AA	AA	AA	AA	AA	AA	AA	AA	NC	NC	NC	NC	NC	NC	AA	AA	AA	AA	AA	AA	AA	AA	AA	AA	AA	AA	AA	AA	AA	AA	AA	AA	AA	AA	AA	BB	BB	BB	AA	AA	AA	BB	BB	BB
A01	Bn-A01-p5242967	5346010	5345961	AA	AA	AA	AA	AA	AA	AA	AA	AA	AA	NC	NC	NC	NC	NC	NC	AA	AA	AA	AA	AA	AA	AA	AA	AA	AA	AA	AA	AA	AA	AA	AA	AA	AA	AA	AA	AA	BB	BB	BB	AA	AA	AA	BB	BB	BB
A01	Bn-A01-p5243036	5346079	5346030	BB	BB	BB	BB	AA	AA	AA	BB	BB	AA	NC	NC	NC	NC	NC	NC	AA	AA	AA	AA	AA	AA	AA	AA	AA	AA	AA	AA	AA	AA	AA	AA	AA	AA	AA	AA	AA	AA	AA	AA	AA	AA	AA	AA	AA	AA
A01	Bn-A01-p5243181	5346224	5346175	BB	BB	BB	BB	BB	BB	BB	BB	BB	BB	NC	NC	NC	NC	NC	NC	BB	BB	BB	BB	BB	BB	BB	BB	BB	BB	BB	BB	BB	BB	BB	BB	BB	BB	BB	BB	BB	BB	BB	BB	BB	BB	BB	BB	BB	BB
A01	Bn-A01-p5284702	5400213	5400262	BB	AA	AA	AA	BB	BB	BB	AA	AA	AA	NC	NC	NC	NC	NC	NC	BB	BB	BB	BB	BB	BB	BB	BB	BB	BB	BB	BB	BB	BB	BB	BB	BB	BB	BB	BB	BB	AA	AA	AA	AA	AA	AA	AA	AA	AA
A01	Bn-A01-p5324399	5433053	5433102	BB	AA	BB	BB	AA	AA	BB	BB	BB	BB	NC	NC	NC	NC	NC	NC	BB	BB	BB	BB	BB	BB	BB	BB	BB	BB	BB	BB	BB	BB	BB	BB	BB	BB	BB	BB	BB	BB	BB	BB	BB	BB	BB	BB	BB	BB
A01	Bn-A01-p5324472	5433126	5433175	AA	BB	AA	AA	BB	BB	BB	BB	BB	BB	NC	NC	NC	NC	NC	NC	AA	AA	AA	AA	AA	AA	AA	AA	AA	AA	AA	AA	AA	AA	AA	AA	AA	AA	AA	AA	AA	AA	AA	AA	AA	AA	AA	AA	AA	AA
A01	Bn-A01-p5418396	5510264	5510215	BB	BB	AA	BB	BB	BB	AA	AA	NC	AB	NC	NC	NC	NC	BB	BB	AA	AA	AA	AA	AA	AA	AA	AA	AA	AA	AA	AA	AA	AA	AA	AA	AA	AA	AA	AA	AA	AA	AA	AA	AA	AA	AA	AA	AA	AA
A01	Bn-A01-p5480514	5562305	5562354	AA	AA	AA	BB	BB	BB	BB	NC	AA	NC	NC	NC	NC	NC	NC	NC	BB	BB	BB	BB	BB	BB	BB	BB	BB	BB	BB	BB	BB	BB	BB	BB	BB	BB	BB	BB	BB	AA	AA	AA	AA	AA	AA	AA	AA	AA
A01	Bn-A01-p5480517	5562408	5562359	AA	AA	AA	BB	BB	BB	BB	NC	BB	NC	NC	NC	NC	BB	NC	BB	BB	BB	BB	BB	BB	BB	BB	BB	BB	BB	BB	BB	BB	BB	BB	BB	BB	BB	BB	BB	BB	AA	AA	AA	BB	BB	BB	AA	AA	AA
A01	Bn-A01-p5481004	5562894	5562845	BB	BB	BB	AA	AA	AA	AA	NC	AA	NC	NC	NC	NC	NC	NC	NC	AA	AA	AA	AA	AA	AA	AA	AA	AA	AA	AA	AA	AA	AA	AA	AA	AA	AA	AA	AA	AA	BB	BB	BB	AA	AA	AA	BB	BB	BB
A01	Bn-A01-p5485980	5567090	5567139	BB	BB	BB	AA	NC	NC	AA	NC	AA	NC	NC	NC	NC	NC	NC	NC	AA	AA	AA	AA	AA	AA	AA	AA	AA	AA	AA	AA	AA	AA	AA	AA	AA	AA	AA	AA	AA	BB	BB	BB	AA	AA	AA	BB	BB	BB
A01	Bn-A01-p5486104	5567314	5567265	AA	AA	AA	BB	BB	BB	BB	NC	BB	NC	NC	NC	NC	NC	NC	NC	BB	BB	BB	BB	BB	BB	BB	BB	BB	BB	BB	BB	BB	BB	BB	BB	BB	BB	BB	BB	BB	AA	AA	AA	BB	BB	BB	AA	AA	AA
A01	Bn-A01-p5647795	5674299	5674348	BB	BB	BB	BB	BB	BB	AA	AA	AA	AA	NC	NC	NC	NC	NC	NC	BB	BB	BB	BB	BB	BB	BB	BB	BB	BB	BB	BB	BB	BB	BB	BB	BB	BB	BB	BB	BB	BB	BB	BB	BB	BB	BB	BB	BB	BB
A01	Bn-A01-p5665774	5693449	5693400	AA	AA	AA	BB	AA	AA	AB	BB	BB	BB	NC	NC	NC	NC	NC	NC	AA	AA	AA	AA	AA	AA	AA	AA	AA	AA	AA	AA	AA	AA	AA	AA	AA	AA	AA	AA	AA	BB	BB	BB	BB	BB	BB	BB	BB	BB
A01	Bn-A01-p5678678	5705682	5705633	AA	AA	AA	BB	BB	BB	AB	BB	BB	NC	NC	NC	NC	NC	NC	NC	BB	BB	BB	BB	BB	BB	BB	BB	BB	BB	BB	BB	BB	BB	BB	BB	BB	BB	BB	BB	BB	BB	BB	BB	BB	BB	BB	BB	BB	BB
A01	Bn-A01-p5679389	5706393	5706344	BB	BB	BB	AA	AA	AA	AA	AA	AA	AA	NC	NC	NC	NC	NC	NC	AA	AA	AA	AA	AA	AA	AA	AA	AA	AA	AA	AA	AA	AA	AA	AA	AA	AA	AA	AA	AA	AA	AA	AA	AA	AA	AA	AA	AA	AA
A01	Bn-A01-p5688168	5713544	5713593	BB	BB	AA	AA	AA	AA	AA	AA	AA	NC	NC	NC	NC	NC	NC	NC	AA	AA	AA	AA	AA	AA	AA	AA	AA	AA	AA	AA	AA	AA	AA	AA	AA	AA	AA	AA	AA	AA	AA	AA	AA	AA	AA	AA	AA	AA
A01	Bn-A01-p5699110	5722911	5722862	BB	BB	BB	AA	AA	AA	AA	AA	AA	NC	NC	NC	NC	NC	NC	NC	AA	AA	AA	AA	AA	AA	AA	AA	AA	AA	AA	AA	AA	AA	AA	AA	AA	AA	AA	AA	AA	AA	AA	AA	AA	AA	AA	AA	AA	AA
A01	Bn-A01-p5718049	5740068	5740113	BB	BB	AA	AA	AA	AA	AA	AA	AA	AA	NC	NC	NC	NC	NC	NC	AA	AA	AA	AA	AA	AA	AA	AA	AA	AA	AA	AA	AA	AA	AA	AA	AA	AA	AA	AA	AA	AA	AA	AA	AA	AA	AA	AA	AA	AA
A01	Bn-A01-p5775331	5763716	5763765	AA	AA	BB	BB	BB	BB	BB	BB	NC	BB	NC	NC	NC	NC	NC	NC	BB	BB	BB	BB	BB	BB	BB	BB	BB	BB	BB	BB	BB	BB	BB	BB	BB	BB	BB	BB	BB	AA	AA	AA	AA	AA	AA	AA	AA	AA
A01	Bn-A01-p5777117	5765549	5765598	BB	BB	AA	AA	AA	AA	AA	AA	AA	NC	NC	NC	NC	NC	NC	NC	AA	AA	AA	AA	AA	AA	AA	AA	AA	AA	AA	AA	AA	AA	AA	AA	AA	AA	AA	AA	AA	BB	BB	BB	BB	BB	BB	BB	BB	BB
A01	Bn-A01-p5787591	5786670	5786621	AA	AA	AA	AA	BB	BB	AA	AA	AA	NC	NC	NC	NC	NC	NC	NC	AA	AA	AA	AA	AA	AA	AA	AA	AA	AA	AA	AA	AA	AA	AA	AA	AA	AA	AA	AA	AA	AA	AA	AA	AA	AA	AA	AA	AA	AA
A01	Bn-A01-p5805154	5804128	5804177	AA	AA	BB	BB	AA	AA	AB	AA	BB	AA	NC	NC	NC	NC	NC	NC	AA	AA	AA	AA	AA	AA	AA	AA	AA	AA	AA	AA	AA	AA	AA	AA	AA	AA	AA	AA	AA	AA	AA	AA	AA	AA	AA	AA	AA	AA
A01	Bn-A01-p5822015	5821306	5821257	BB	BB	BB	AA	BB	BB	AA	BB	AA	AA	NC	NC	NC	NC	NC	NC	AA	AA	AA	AA	AA	AA	AA	AA	AA	AA	AA	AA	AA	AA	AA	AA	AA	AA	AA	AA	AA	AA	AA	AA	AA	AA	AA	AA	AA	AA
A01	Bn-A01-p5868598	5871510	5871559	BB	BB	AA	AA	BB	BB	NC	NC	NC	NC	NC	NC	NC	NC	NC	NC	AA	AA	AA	AA	AA	AA	AA	AA	AA	AA	AA	AA	AA	AA	AA	AA	AA	AA	AA	AA	AA	BB	BB	BB	BB	BB	BB	BB	BB	BB
A01	Bn-A01-p5873504	5876416	5876465	AA	AA	BB	BB	AA	AA	AB	BB	BB	BB	NC	NC	NC	NC	NC	NC	BB	BB	BB	BB	BB	BB	BB	BB	BB	BB	BB	BB	BB	BB	BB	BB	BB	BB	BB	BB	BB	AA	AA	AA	AA	AA	AA	AA	AA	AA
A01	Bn-A01-p5917688	5925447	5925398	BB	BB	AA	AA	BB	BB	AB	BB	AA	AA	NC	NC	NC	NC	NC	NC	AA	AA	AA	AA	AA	AA	AA	AA	AA	AA	AA	AA	AA	AA	AA	AA	AA	AA	AA	AA	AA	AA	AA	AA	AA	AA	AA	AA	AA	AA
A01	Bn-A01-p5921497	5929182	5929231	BB	AA	AA	AA	AA	AA	AA	AA	AA	AA	NC	NC	NC	NC	NC	NC	AA	AA	AA	AA	AA	AA	AA	AA	AA	AA	AA	AA	AA	AA	AA	AA	AA	AA	AA	AA	AA	AA	AA	AA	AA	AA	AA	AA	AA	AA
A01	Bn-A01-p5977820	5983711	5983662	AA	BB	AA	BB	AA	AA	BB	AA	AA	NC	NC	NC	NC	NC	NC	NC	BB	BB	BB	BB	BB	BB	BB	BB	BB	BB	BB	BB	BB	BB	BB	BB	BB	BB	BB	BB	BB	AA	AA	AA	AA	AA	AA	AA	AA	AA
A01	Bn-A01-p6007093	6010739	6010782	AA	AA	BB	AA	AA	AA	AB	BB	BB	NC	NC	NC	NC	NC	NC	NC	BB	BB	BB	BB	BB	BB	BB	BB	BB	BB	BB	BB	BB	BB	BB	BB	BB	BB	BB	BB	BB	AA	AA	AA	AA	AA	AA	AA	AA	AA
A01	Bn-A01-p6035491	6039228	6039179	AA	AA	BB	AA	BB	BB	BB	BB	BB	BB	NC	NC	NC	NC	NC	NC	BB	BB	BB	BB	BB	BB	BB	BB	BB	BB	BB	BB	BB	BB	BB	BB	BB	BB	BB	BB	BB	BB	BB	BB	BB	BB	BB	BB	BB	BB
A01	Bn-A01-p6038249	6041999	6041950	BB	AA	BB	BB	BB	BB	BB	BB	BB	BB	NC	NC	NC	NC	NC	NC	BB	BB	BB	BB	BB	BB	BB	BB	BB	BB	BB	BB	BB	BB	BB	BB	BB	BB	BB	BB	BB	BB	BB	BB	BB	BB	BB	BB	BB	BB
A01	Bn-A01-p6158889	6164655	6164606	AA	BB	AA	AA	BB	BB	AB	AA	BB	NC	NC	NC	NC	NC	NC	NC	BB	BB	BB	BB	BB	BB	BB	BB	BB	BB	BB	BB	BB	BB	BB	BB	BB	BB	BB	BB	BB	BB	BB	BB	BB	BB	BB	BB	BB	BB
A01	Bn-A01-p6180257	6183357	6183405	BB	BB	BB	BB	AA	AA	AB	BB	AA	BB	NC	NC	NC	NC	NC	NC	AA	AA	AA	AA	AA	AA	AA	AA	AA	AA	AA	AA	AA	AA	AA	AA	AA	AA	AA	AA	AA	AA	AA	AA	AA	AA	AA	AA	AA	AA
A01	Bn-A01-p6182710	6185763	6185714	AA	BB	AA	BB	BB	BB	AB	AA	AA	AA	NC	NC	NC	NC	NC	NC	AA	AA	AA	AA	AA	AA	AA	AA	AA	AA	AA	AA	AA	AA	AA	AA	AA	AA	AA	AA	AA	AA	AA	AA	AA	AA	AA	AA	AA	AA
A01	Bn-A01-p6188347	6191292	6191341	BB	AA	BB	AA	AA	AA	AA	AB	AB	AA	NC	NC	NC	NC	NC	NC	AA	AA	AA	AA	AA	AA	AA	AA	AA	AA	AA	AA	AA	AA	AA	AA	AA	AA	AA	AA	AA	AA	AA	AA	AA	AA	AA	AA	AA	AA
A01	Bn-Scaffold001812-p284	6251774	6251823	BB	BB	BB	BB	BB	BB	BB	BB	AA	NC	NC	NC	NC	NC	NC	NC	AA	AA	AA	AA	AA	AA	AA	AA	AA	AA	AA	AA	AA	AA	AA	AA	AA	AA	AA	AA	AA	AA	AA	AA	AA	AA	AA	AA	AA	AA
A01	Bn-A01-p6272642	6261023	6260974	BB	AA	BB	BB	BB	BB	BB	BB	BB	BB	NC	NC	NC	NC	NC	NC	BB	BB	BB	BB	BB	BB	BB	BB	BB	BB	BB	BB	BB	BB	BB	BB	BB	BB	BB	BB	BB	BB	BB	BB	BB	BB	BB	BB	BB	BB
A01	Bn-A01-p6274135	6262516	6262467	BB	AA	BB	BB	BB	BB	BB	BB	BB	BB	NC	NC	NC	NC	NC	NC	BB	BB	BB	BB	BB	BB	BB	BB	BB	BB	BB	BB	BB	BB	BB	BB	BB	BB	BB	BB	BB	BB	BB	BB	BB	BB	BB	BB	BB	BB
A01	Bn-A01-p6275784	6264166	6264117	AA	BB	AA	AA	AA	AA	AA	AA	AA	NC	NC	NC	NC	NC	NC	NC	AA	AA	AA	AA	AA	AA	AA	AA	AA	AA	AA	AA	AA	AA	AA	AA	AA	AA	AA	AA	AA	AA	AA	AA	AA	AA	AA	AA	AA	AA
A01	Bn-A01-p6333810	6309522	6309569	BB	AA	BB	AA	AA	AA	AA	AA	AA	AA	NC	NC	NC	NC	NC	NC	AA	AA	AA	AA	AA	AA	AA	AA	AA	AA	AA	AA	AA	AA	AA	AA	AA	AA	AA	AA	AA	AA	AA	AA	AA	AA	AA	AA	AA	AA
A01	Bn-A01-p6333910	6309623	6309668	BB	AA	BB	AA	AA	AA	AA	AA	AA	AA	NC	NC	NC	NC	NC	NC	AA	AA	AA	AA	AA	AA	AA	AA	AA	AA	AA	AA	AA	AA	AA	AA	AA	AA	AA	AA	AA	AA	AA	AA	AA	AA	AA	AA	AA	AA
A01	Bn-A01-p6479735	6476782	6476831	AA	AA	AA	BB	AA	AA	BB	AA	AA	NC	NC	NC	NC	NC	NC	NC	AA	AA	AA	AA	AA	AA	AA	AA	AA	AA	AA	AA	AA	AA	AA	AA	AA	AA	AA	AA	AA	BB	BB	BB	BB	BB	BB	BB	BB	BB
A01	Bn-A01-p6482543	6478860	6478811	AA	AA	AA	BB	AA	AA	BB	AA	AA	NC	NC	NC	NC	NC	NC	NC	AA	AA	AA	AA	AA	AA	AA	AA	AA	AA	AA	AA	AA	AA	AA	AA	AA	AA	AA	AA	AA	BB	BB	BB	BB	BB	BB	BB	BB	BB
A01	Bn-A01-p6530903	6515165	6515116	BB	BB	BB	BB	AA	AA	AA	AA	AA	AA	NC	NC	NC	NC	NC	NC	AA	AA	AA	AA	AA	AA	AA	AA	AA	AA	AA	AA	AA	AA	AA	AA	AA	AA	AA	AA	AA	AA	AA	AA	AA	AA	AA	AA	AA	AA
A01	Bn-A01-p6547052	6530812	6530763	AA	AA	AA	BB	AA	AA	AA	AA	AA	NC	NC	NC	NC	NC	NC	NC	AA	AA	AA	AA	AA	AA	AA	AA	AA	AA	AA	AA	AA	AA	AA	AA	AA	AA	AA	AA	AA	BB	BB	BB	BB	BB	BB	BB	BB	BB
A01	Bn-A01-p6560270	6544370	6544321	AA	AA	AA	AA	BB	BB	BB	BB	BB	BB	NC	NC	NC	NC	NC	NC	BB	BB	BB	BB	BB	BB	BB	BB	BB	BB	BB	BB	BB	BB	BB	BB	BB	BB	BB	BB	BB	AA	AA	AA	AA	AA	AA	AA	AA	AA
A01	Bn-A01-p6679394	6639684	6639633	AA	BB	AA	AA	AA	AA	BB	AA	BB	AA	NC	NC	NC	NC	NC	NC	AA	AA	AA	AA	AA	AA	AA	AA	AA	AA	AA	AA	AA	AA	AA	AA	AA	AA	AA	AA	AA	AA	AA	AA	AA	AA	AA	AA	AA	AA
A01	Bn-A01-p6687707	6649030	6648981	BB	BB	BB	AA	AA	AA	BB	BB	BB	BB	NC	NC	NC	NC	NC	NC	BB	BB	BB	BB	BB	BB	BB	BB	BB	BB	BB	BB	BB	BB	BB	BB	BB	BB	BB	BB	BB	BB	BB	BB	BB	BB	BB	BB	BB	BB
A01	Bn-A01-p6708539	6669443	6669394	AA	BB	BB	AA	AA	AA	AA	AA	AA	AA	NC	NC	NC	NC	NC	NC	AA	AA	AA	AA	AA	AA	AA	AA	AA	AA	AA	AA	AA	AA	AA	AA	AA	AA	AA	AA	AA	AA	AA	AA	AA	AA	AA	AA	AA	AA
A01	Bn-A01-p6713213	6674119	6674070	BB	BB	AA	BB	BB	BB	BB	BB	AA	AA	NC	NC	NC	NC	NC	NC	AA	AA	AA	AA	AA	AA	AA	AA	AA	AA	AA	AA	AA	AA	AA	AA	AA	AA	AA	AA	AA	AA	AA	AA	AA	AA	AA	AA	AA	AA
A01	Bn-A01-p6714740	6675646	6675597	AA	AA	BB	AA	AA	AA	AA	BB	AA	NC	NC	NC	NC	NC	NC	NC	AA	AA	AA	AA	AA	AA	AA	AA	AA	AA	AA	AA	AA	AA	AA	AA	AA	AA	AA	AA	AA	BB	BB	BB	BB	BB	BB	BB	BB	BB
A01	Bn-A01-p5737901	6800663	6800614	AA	AA	BB	BB	AA	AA	BB	BB	BB	BB	NC	NC	NC	NC	NC	NC	BB	BB	BB	BB	BB	BB	BB	BB	BB	BB	BB	BB	BB	BB	BB	BB	BB	BB	BB	BB	BB	AA	AA	AA	AA	AA	AA	AA	AA	AA
A01	Bn-A01-p5731932	6804630	6804581	BB	BB	AA	BB	BB	NC	BB	BB	BB	BB	NC	NC	NC	NC	BB	BB	BB	BB	BB	BB	BB	BB	BB	BB	BB	BB	BB	BB	BB	BB	BB	BB	BB	BB	BB	BB	BB	BB	BB	BB	BB	BB	BB	BB	BB	BB
A01	Bn-A01-p5731429	6805033	6805082	BB	BB	AA	AA	BB	BB	AA	NC	NC	NC	NC	NC	NC	NC	NC	NC	BB	BB	BB	BB	BB	BB	BB	BB	BB	BB	BB	BB	BB	BB	BB	BB	BB	BB	BB	BB	BB	BB	BB	BB	BB	BB	BB	BB	BB	BB
A01	Bn-A01-p5587840	6809078	6809028	BB	BB	BB	AA	AA	AA	AA	AA	AA	NC	NC	NC	NC	NC	NC	NC	AA	AA	AA	AA	AA	AA	AA	AA	AA	AA	AA	AA	AA	AA	AA	AA	AA	AA	AA	AA	AA	AA	AA	AA	AA	AA	AA	AA	AA	AA
A01	Bn-A01-p5586854	6810296	6810247	BB	BB	BB	AA	AA	AA	AA	AA	AA	NC	NC	NC	NC	NC	NC	NC	AA	AA	AA	AA	AA	AA	AA	AA	AA	AA	AA	AA	AA	AA	AA	AA	AA	AA	AA	AA	AA	AA	AA	AA	AA	AA	AA	AA	AA	AA
A01	Bn-A01-p5586618	6810418	6810467	AA	AA	AA	BB	BB	BB	BB	BB	BB	NC	NC	NC	NC	NC	NC	NC	BB	BB	BB	BB	BB	BB	BB	BB	BB	BB	BB	BB	BB	BB	BB	BB	BB	BB	BB	BB	BB	BB	BB	BB	BB	BB	BB	BB	BB	BB
A01	Bn-A01-p5586671	6810465	6810416	BB	BB	BB	AA	AA	AA	AA	AA	AA	NC	NC	NC	NC	NC	NC	NC	AA	AA	AA	AA	AA	AA	AA	AA	AA	AA	AA	AA	AA	AA	AA	AA	AA	AA	AA	AA	AA	AA	AA	AA	AA	AA	AA	AA	AA	AA
A01	Bn-A01-p4985329	6892438	6892389	BB	AA	BB	BB	BB	BB	BB	BB	BB	NC	NC	NC	NC	NC	NC	NC	BB	BB	BB	BB	BB	BB	BB	BB	BB	BB	BB	BB	BB	BB	BB	BB	BB	BB	BB	BB	BB	BB	BB	BB	BB	BB	BB	BB	BB	BB
A01	Bn-A01-p5328220	6899962	6899913	AA	BB	AA	AA	BB	BB	AA	AA	AA	NC	NC	NC	NC	NC	NC	NC	AA	AA	AA	AA	AA	AA	AA	AA	AA	AA	AA	AA	AA	AA	AA	AA	AA	AA	AA	AA	AA	AA	AA	AA	AA	AA	AA	AA	AA	AA
A01	Bn-A01-p5328679	6900421	6900372	BB	AA	BB	BB	BB	BB	BB	BB	BB	BB	NC	NC	NC	NC	NC	NC	BB	BB	BB	BB	BB	BB	BB	BB	BB	BB	BB	BB	BB	BB	BB	BB	BB	BB	BB	BB	BB	BB	BB	BB	BB	BB	BB	BB	BB	BB
A01	Bn-A01-p5332773	6905476	6905525	BB	AA	BB	BB	AA	AA	BB	BB	BB	NC	NC	NC	NC	NC	NC	NC	BB	BB	BB	BB	BB	BB	BB	BB	BB	BB	BB	BB	BB	BB	BB	BB	BB	BB	BB	BB	BB	BB	BB	BB	BB	BB	BB	BB	BB	BB
A01	Bn-A01-p5335218	6909456	6909505	AA	BB	AA	AA	BB	BB	BB	BB	BB	NC	NC	NC	NC	NC	NC	NC	AA	AA	AA	AA	AA	AA	AA	AA	AA	AA	AA	AA	AA	AA	AA	AA	AA	AA	AA	AA	AA	AA	AA	AA	AA	AA	AA	AA	AA	AA
A01	Bn-A01-p5335323	6909561	6909610	BB	AA	BB	BB	AA	AA	AA	AA	AA	NC	NC	NC	NC	NC	NC	NC	BB	BB	BB	BB	BB	BB	BB	BB	BB	BB	BB	BB	BB	BB	BB	BB	BB	BB	BB	BB	BB	BB	BB	BB	BB	BB	BB	BB	BB	BB
A01	Bn-A01-p6959248	7194369	7194320	BB	BB	AA	BB	AA	AA	BB	AA	AA	NC	NC	NC	NC	NC	NC	NC	AA	AA	AA	AA	AA	AA	AA	AA	AA	AA	AA	AA	AA	AA	AA	AA	AA	AA	AA	AA	AA	BB	BB	BB	BB	BB	BB	BB	BB	BB
A01	Bn-A01-p6965221	7200243	7200292	BB	BB	AA	BB	AA	AA	BB	AB	AB	NC	NC	NC	NC	NC	NC	NC	AA	AA	AA	AA	AA	AA	AA	AA	AA	AA	AA	AA	AA	AA	AA	AA	AA	AA	AA	AA	AA	BB	BB	BB	BB	BB	BB	BB	BB	BB
A01	Bn-A01-p6968751	7203773	7203822	BB	BB	AA	BB	AA	AA	BB	AA	AA	AA	NC	NC	NC	NC	NC	NC	AA	AA	AA	AA	AA	AA	AA	AA	AA	AA	AA	AA	AA	AA	AA	AA	AA	AA	AA	AA	AA	BB	BB	BB	BB	BB	BB	BB	BB	BB
A01	Bn-A01-p6969197	7204219	7204268	BB	BB	AA	BB	AA	AA	BB	AA	AA	AA	NC	NC	NC	NC	NC	NC	AA	AA	AA	AA	AA	AA	AA	AA	AA	AA	AA	AA	AA	AA	AA	AA	AA	AA	AA	AA	AA	BB	BB	BB	BB	BB	BB	BB	BB	BB
A01	Bn-A01-p6969358	7204380	7204429	AA	AA	BB	AA	BB	BB	AA	BB	BB	BB	NC	NC	NC	NC	NC	NC	BB	BB	BB	BB	BB	BB	BB	BB	BB	BB	BB	BB	BB	BB	BB	BB	BB	BB	BB	BB	BB	AA	AA	AA	AA	AA	AA	AA	AA	AA
A01	Bn-A01-p6969284	7204406	7204357	BB	BB	AA	BB	AA	AA	BB	AA	AA	AA	NC	NC	NC	NC	NC	NC	AA	AA	AA	AA	AA	AA	AA	AA	AA	AA	AA	AA	AA	AA	AA	AA	AA	AA	AA	AA	AA	BB	BB	BB	BB	BB	BB	BB	BB	BB
A01	Bn-A01-p6972779	7215229	7215180	BB	BB	AA	BB	AA	AA	BB	AA	AA	NC	NC	NC	NC	NC	NC	NC	AA	AA	AA	AA	AA	AA	AA	AA	AA	AA	AA	AA	AA	AA	AA	AA	AA	AA	AA	AA	AA	AA	AA	AA	AA	AA	AA	AA	AA	AA
A01	Bn-A01-p7068752	7294537	7294579	BB	BB	AA	BB	BB	BB	BB	BB	BB	BB	NC	NC	NC	NC	NC	NC	BB	BB	BB	BB	BB	BB	BB	BB	BB	BB	BB	BB	BB	BB	BB	BB	BB	BB	BB	BB	BB	BB	BB	BB	BB	BB	BB	BB	BB	BB
A01	Bn-A01-p7086543	7309224	7309273	AA	AA	AA	AA	AA	AA	AA	AA	AA	AA	NC	AA	NC	NC	NC	NC	AA	AA	AA	AA	AA	AA	AA	AA	AA	AA	AA	AA	AA	AA	AA	AA	AA	AA	AA	AA	AA	AA	AA	AA	AA	AA	AA	AA	AA	AA
A01	Bn-A01-p7087000	7309781	7309732	BB	BB	BB	BB	BB	BB	BB	BB	BB	NC	NC	BB	NC	NC	NC	NC	BB	BB	BB	BB	BB	BB	BB	BB	BB	BB	BB	BB	BB	BB	BB	BB	BB	BB	BB	BB	BB	BB	BB	BB	BB	BB	BB	BB	BB	BB
A01	Bn-A01-p7615707	7333753	7333802	BB	BB	BB	BB	BB	BB	BB	BB	BB	BB	NC	BB	NC	NC	NC	NC	BB	BB	BB	BB	BB	BB	BB	BB	BB	BB	BB	BB	BB	BB	BB	BB	BB	BB	BB	BB	BB	BB	BB	BB	BB	BB	BB	BB	BB	BB
A01	Bn-A01-p7160702	7379989	7380038	AA	BB	AA	BB	AA	AA	AB	AA	AA	NC	NC	NC	NC	NC	NC	NC	NC	AA	AA	AA	AA	AA	AA	AA	AA	AA	AA	AA	AA	AA	AA	AA	AA	AA	AA	AA	AA	AA	AA	AA	AA	AA	AA	AA	AA	AA
A01	Bn-A01-p7363480	7574852	7574901	AA	BB	AA	AA	AA	AA	AB	AA	AA	AA	NC	NC	NC	NC	NC	NC	AA	AA	AA	AA	AA	AA	AA	AA	AA	AA	AA	AA	AA	AA	AA	AA	AA	AA	AA	AA	AA	BB	BB	BB	BB	BB	BB	BB	BB	BB
A01	Bn-A01-p7369125	7580529	7580578	AA	BB	AA	BB	AA	AA	AA	AB	AB	NC	NC	NC	NC	NC	AA	AA	AA	AA	AA	AA	AA	AA	AA	AA	AA	AA	AA	AA	AA	AA	AA	AA	AA	AA	AA	AA	AA	AA	AA	AA	AA	AA	AA	AA	AA	AA
A01	Bn-A01-p7373427	7584890	7584939	AA	BB	AA	BB	AA	AA	AB	AA	AA	NC	NC	NC	NC	NC	NC	NC	BB	BB	BB	BB	BB	BB	BB	BB	BB	BB	BB	BB	BB	BB	BB	BB	BB	BB	BB	BB	BB	AA	AA	AA	AA	AA	AA	AA	AA	AA
A01	Bn-A01-p7430242	7643073	7643024	BB	AA	BB	AA	BB	BB	BB	BB	BB	BB	NC	NC	NC	NC	NC	NC	BB	BB	BB	BB	BB	BB	BB	BB	BB	BB	BB	BB	BB	BB	BB	BB	BB	BB	BB	BB	BB	BB	BB	BB	BB	BB	BB	BB	BB	BB
A01	Bn-A01-p7487861	7693930	7693882	AA	BB	AA	BB	AA	AA	AA	AA	AA	NC	NC	NC	NC	NC	NC	NC	AA	AA	AA	AA	AA	AA	AA	AA	AA	AA	AA	AA	AA	AA	AA	AA	AA	AA	AA	AA	AA	AA	AA	AA	AA	AA	AA	AA	AA	AA
A01	Bn-A01-p7551163	7740128	7740177	AA	BB	AA	BB	BB	BB	AB	BB	BB	AA	NC	NC	NC	NC	NC	NC	AA	AA	AA	AA	AA	AA	AA	AA	AA	AA	AA	AA	AA	AA	AA	AA	AA	AA	AA	AA	AA	BB	BB	BB	BB	BB	BB	BB	BB	BB
A01	Bn-A01-p7554673	7743566	7743615	AA	BB	AA	BB	AA	AA	AB	AA	AA	AA	NC	NC	NC	NC	NC	NC	AA	AA	AA	AA	AA	AA	AA	AA	AA	AA	AA	AA	AA	AA	AA	AA	AA	AA	AA	AA	AA	BB	BB	BB	BB	BB	BB	BB	BB	BB
A01	Bn-A01-p7558012	7747070	7747021	AA	BB	AA	BB	BB	BB	AB	BB	AA	AA	NC	NC	NC	NC	NC	NC	BB	BB	BB	BB	BB	BB	BB	BB	BB	BB	BB	BB	BB	BB	BB	BB	BB	BB	BB	BB	BB	BB	BB	BB	BB	BB	BB	BB	BB	BB
A01	Bn-A01-p7558345	7747403	7747354	BB	AA	BB	AA	AA	AA	AB	AA	BB	BB	NC	NC	NC	NC	NC	NC	BB	BB	BB	BB	BB	BB	BB	BB	BB	BB	BB	BB	BB	BB	BB	BB	BB	BB	BB	BB	BB	AA	AA	AA	AA	AA	AA	AA	AA	AA
A01	Bn-A01-p7559946	7748906	7748955	BB	BB	BB	BB	BB	BB	BB	BB	BB	BB	NC	NC	NC	NC	NC	NC	BB	BB	BB	BB	BB	BB	BB	BB	BB	BB	BB	BB	BB	BB	BB	BB	BB	BB	BB	BB	BB	BB	BB	BB	BB	BB	BB	BB	BB	BB
A01	Bn-A01-p7574355	7764983	7765032	BB	AA	BB	AA	BB	BB	BB	BB	BB	NC	NC	NC	NC	NC	NC	NC	BB	BB	BB	BB	BB	BB	BB	BB	BB	BB	BB	BB	BB	BB	BB	BB	BB	BB	BB	BB	BB	BB	BB	BB	BB	BB	BB	BB	BB	BB
A01	Bn-A01-p7667896	7805400	7805351	BB	AA	BB	AA	BB	BB	AB	AA	AA	NC	NC	NC	NC	NC	NC	NC	AA	AA	AA	AA	AA	AA	AA	AA	AA	AA	AA	AA	AA	AA	AA	AA	AA	AA	AA	AA	AA	AA	AA	AA	AA	AA	AA	AA	AA	AA
A01	Bn-A01-p7702471	7834033	7833984	AA	BB	AA	BB	AA	AA	AA	AA	BB	AA	NC	NC	NC	NC	NC	NC	AA	AA	AA	AA	AA	AA	AA	AA	AA	AA	AA	AA	AA	AA	AA	AA	AA	AA	AA	AA	AA	AA	AA	AA	AA	AA	AA	AA	AA	AA
A01	Bn-A01-p7714470	7848854	7848805	BB	AA	BB	AA	BB	BB	AA	AA	BB	BB	NC	NC	NC	NC	NC	NC	BB	BB	BB	BB	BB	BB	BB	BB	BB	BB	BB	BB	BB	BB	BB	BB	BB	BB	BB	BB	BB	AA	AA	AA	AA	AA	AA	AA	AA	AA
A01	Bn-A01-p7768351	7919209	7919258	AA	BB	AA	BB	AA	AA	AA	AA	AA	NC	NC	NC	NC	NC	NC	NC	AA	AA	AA	AA	AA	AA	AA	AA	AA	AA	AA	AA	AA	AA	AA	AA	AA	AA	AA	AA	AA	BB	BB	BB	BB	BB	BB	BB	BB	BB
A01	Bn-A01-p7889385	7964391	7964342	AA	BB	AA	BB	AA	AA	AA	AA	BB	BB	NC	NC	NC	NC	NC	NC	AA	AA	AA	AA	AA	AA	AA	AA	AA	AA	AA	AA	AA	AA	AA	AA	AA	AA	AA	AA	AA	BB	BB	BB	BB	BB	BB	BB	BB	BB
A01	Bn-A01-p7982220	8048054	8048103	AA	BB	AA	BB	AA	AA	AA	AA	AA	AA	NC	NC	NC	NC	NC	NC	AA	AA	AA	AA	AA	AA	AA	AA	AA	AA	AA	AA	AA	AA	AA	AA	AA	AA	AA	AA	AA	NC	NC	NC	NC	NC	NC	NC	NC	NC
A01	Bn-A01-p7987687	8054441	8054393	AA	BB	AA	BB	AA	AA	AA	AA	AA	AA	NC	NC	NC	NC	NC	NC	BB	BB	BB	BB	BB	BB	BB	BB	BB	BB	BB	BB	BB	BB	BB	BB	BB	BB	BB	BB	BB	AA	AA	AA	AA	AA	AA	AA	AA	AA
A01	Bn-A01-p8045760	8103962	8103913	BB	AA	BB	AA	BB	BB	AB	AA	AA	BB	NC	NC	NC	NC	NC	NC	BB	BB	BB	BB	BB	BB	BB	BB	BB	BB	BB	BB	BB	BB	BB	BB	BB	BB	BB	BB	BB	BB	BB	BB	BB	BB	BB	BB	BB	BB
A01	Bn-A01-p8046142	8104244	8104293	BB	AA	BB	AA	AA	AA	AB	AA	AA	BB	NC	NC	NC	NC	NC	NC	BB	BB	BB	BB	BB	BB	BB	BB	BB	BB	BB	BB	BB	BB	BB	BB	BB	BB	BB	BB	BB	BB	BB	BB	BB	BB	BB	BB	BB	BB
A01	Bn-A01-p8058255	8120813	8120764	BB	AA	BB	AA	BB	BB	BB	BB	BB	BB	NC	NC	NC	NC	NC	NC	BB	BB	BB	BB	BB	BB	BB	BB	BB	BB	BB	BB	BB	BB	BB	BB	BB	BB	BB	BB	BB	NC	NC	NC	NC	NC	NC	NC	NC	NC
A01	Bn-A01-p8058475	8120932	8120981	AA	AA	AA	AA	BB	BB	AB	BB	BB	BB	NC	NC	NC	NC	NC	NC	BB	BB	BB	BB	BB	BB	BB	BB	BB	BB	BB	BB	BB	BB	BB	BB	BB	BB	BB	BB	BB	BB	BB	BB	BB	BB	BB	BB	BB	BB
A01	Bn-A01-p8063652	8125052	8125101	BB	BB	BB	BB	AA	AA	AB	AA	AA	AA	NC	NC	NC	NC	NC	NC	AA	AA	AA	AA	AA	AA	AA	AA	AA	AA	AA	AA	AA	AA	AA	AA	AA	AA	AA	AA	AA	AA	AA	AA	AA	AA	AA	AA	AA	AA
A01	Bn-A01-p8108178	8166127	8166078	AA	AA	AA	AA	BB	BB	AB	AA	BB	AA	NC	NC	NC	NC	NC	NC	AA	AA	AA	AA	AA	AA	AA	AA	AA	AA	AA	AA	AA	AA	AA	AA	AA	AA	AA	AA	AA	BB	BB	BB	BB	BB	BB	BB	BB	BB
A01	Bn-A01-p8115849	8170676	8170627	AA	BB	AA	BB	AA	AA	AB	BB	AA	BB	NC	NC	NC	NC	NC	NC	AA	AA	AA	AA	AA	AA	AA	AA	AA	AA	AA	AA	AA	AA	AA	AA	AA	AA	AA	AA	AA	AA	AA	AA	AA	AA	AA	AA	AA	AA
A01	Bn-A01-p8122779	8177479	8177528	BB	AA	BB	AA	AA	AA	AB	BB	BB	BB	NC	NC	NC	NC	NC	NC	AA	AA	AA	AA	AA	AA	AA	AA	AA	AA	AA	AA	AA	AA	AA	AA	AA	AA	AA	AA	AA	NC	NC	NC	NC	NC	NC	NC	NC	NC
A01	Bn-A01-p8129876	8185624	8185673	AA	BB	AA	BB	AA	AA	AA	AA	AA	AA	NC	NC	NC	NC	NC	NC	AA	AA	AA	AA	AA	AA	AA	AA	AA	AA	AA	AA	AA	AA	AA	AA	AA	AA	AA	AA	AA	AA	AA	AA	AA	AA	AA	AA	AA	AA
A01	Bn-A01-p8221245	8295348	8295299	BB	AA	BB	AA	BB	BB	BB	AA	AA	BB	NC	NC	NC	NC	NC	NC	BB	BB	BB	BB	BB	BB	BB	BB	BB	BB	BB	BB	BB	BB	BB	BB	BB	BB	BB	BB	BB	BB	BB	BB	AA	AA	AA	AA	AA	AA
A01	Bn-A01-p8240363	8306470	8306421	BB	AA	BB	AA	BB	BB	BB	BB	BB	BB	NC	NC	NC	NC	NC	NC	BB	BB	BB	BB	BB	BB	BB	BB	BB	BB	BB	BB	BB	BB	BB	BB	BB	BB	BB	BB	BB	BB	BB	BB	AA	AA	AA	AA	AA	AA
A01	Bn-A01-p8378967	8402496	8402448	BB	AA	BB	AA	BB	BB	BB	BB	BB	BB	NC	NC	NC	NC	NC	NC	BB	BB	BB	BB	BB	BB	BB	BB	BB	BB	BB	BB	BB	BB	BB	BB	BB	BB	BB	BB	BB	BB	BB	BB	AA	AA	AA	AA	AA	AA
A01	Bn-A01-p8402568	8425626	8425577	AA	BB	AA	BB	AA	AA	BB	AA	AA	AA	NC	NC	NC	NC	NC	NC	AA	AA	AA	AA	AA	AA	AA	AA	AA	AA	AA	AA	AA	AA	AA	AA	AA	AA	AA	AA	AA	AA	AA	AA	AA	AA	AA	AA	AA	AA
A01	Bn-A01-p8404588	8427534	8427583	BB	AA	BB	AA	AA	AA	AB	BB	BB	BB	NC	NC	NC	NC	NC	NC	BB	BB	BB	BB	BB	BB	BB	BB	BB	BB	BB	BB	BB	BB	BB	BB	BB	BB	BB	BB	BB	AA	AA	AA	AA	AA	AA	AA	AA	AA
A01	Bn-A01-p8417520	8439234	8439283	AA	BB	AA	BB	AA	AA	AB	AA	AA	AA	NC	NC	NC	NC	NC	NC	AA	AA	AA	AA	AA	AA	AA	AA	AA	AA	AA	AA	AA	AA	AA	AA	AA	AA	AA	AA	AA	AA	AA	AA	BB	BB	BB	BB	BB	BB
A01	Bn-A01-p8418102	8439816	8439865	BB	AA	BB	BB	BB	BB	BB	AA	AA	AA	NC	NC	NC	NC	NC	NC	BB	BB	BB	BB	BB	BB	BB	BB	BB	BB	BB	BB	BB	BB	BB	BB	BB	BB	BB	BB	BB	AA	AA	AA	BB	BB	BB	BB	BB	BB
A01	Bn-A01-p8452366	8523174	8523223	BB	AA	BB	BB	BB	BB	BB	BB	BB	BB	NC	NC	NC	NC	NC	NC	BB	BB	BB	BB	BB	BB	BB	BB	BB	BB	BB	BB	BB	BB	BB	BB	BB	BB	BB	BB	BB	BB	BB	BB	AA	AA	AA	AA	AA	AA
A01	Bn-A01-p8676144	8744983	8745032	AA	AA	AA	BB	BB	BB	BB	AA	NC	NC	NC	NC	NC	NC	NC	NC	AA	AA	AA	AA	AA	AA	AA	AA	AA	AA	AA	AA	AA	AA	AA	AA	AA	AA	AA	AA	AA	AA	AA	AA	AA	AA	AA	AA	AA	AA
A01	Bn-A01-p8681556	8747176	8747127	AA	AA	AA	BB	BB	BB	BB	AA	AA	NC	NC	NC	NC	NC	NC	NC	AA	AA	AA	AA	AA	AA	AA	AA	AA	AA	AA	AA	AA	AA	AA	AA	AA	AA	AA	AA	AA	AA	AA	AA	AA	AA	AA	AA	AA	AA
A01	Bn-A01-p8681757	8747378	8747329	BB	AA	BB	AA	AA	AA	AA	BB	AA	NC	NC	NC	NC	NC	NC	NC	AA	AA	AA	AA	AA	AA	AA	AA	AA	AA	AA	AA	AA	AA	AA	AA	AA	AA	AA	AA	AA	BB	BB	BB	BB	BB	BB	BB	BB	BB
A01	Bn-A01-p9220977	8797857	8797906	AA	BB	AA	AA	AA	AA	AA	AA	AA	NC	NC	NC	NC	NC	NC	NC	AA	AA	AA	AA	AA	AA	AA	AA	AA	AA	AA	AA	AA	AA	AA	AA	AA	AA	AA	AA	AA	AA	AA	AA	AA	AA	AA	AA	AA	AA
A01	Bn-A01-p9223420	8800507	8800458	AA	BB	AA	AA	AA	AA	AA	AA	BB	BB	NC	NC	NC	NC	NC	NC	BB	BB	BB	BB	BB	BB	BB	BB	BB	BB	BB	BB	BB	BB	BB	BB	BB	BB	BB	BB	BB	BB	BB	BB	BB	BB	BB	BB	BB	BB
A01	Bn-A01-p9227229	8804196	8804245	BB	AA	BB	BB	BB	BB	BB	BB	AA	AA	NC	NC	NC	NC	NC	NC	AA	AA	AA	AA	AA	AA	AA	AA	AA	AA	AA	AA	AA	AA	AA	AA	AA	AA	AA	AA	AA	BB	BB	BB	BB	BB	BB	BB	BB	BB
A01	Bn-A01-p9254925	8821174	8821125	AA	BB	AA	AA	AA	AA	AA	NC	AA	NC	NC	NC	NC	NC	NC	NC	AA	AA	AA	AA	AA	AA	AA	AA	AA	AA	AA	AA	AA	AA	AA	AA	AA	AA	AA	AA	AA	AA	AA	AA	AA	AA	AA	AA	AA	AA
A01	Bn-A01-p9259611	8832452	8832403	AA	AA	AA	BB	BB	BB	BB	AA	AA	BB	NC	NC	NC	NC	NC	NC	AA	AA	AA	AA	AA	AA	AA	AA	AA	AA	AA	AA	AA	AA	AA	AA	AA	AA	AA	AA	AA	BB	BB	BB	BB	BB	BB	BB	BB	BB
A01	Bn-A01-p9260073	8832914	8832865	AA	AA	AA	BB	BB	BB	BB	AA	AA	BB	NC	NC	NC	NC	NC	NC	AA	AA	AA	AA	AA	AA	AA	AA	AA	AA	AA	AA	AA	AA	AA	AA	AA	AA	AA	AA	AA	BB	BB	BB	BB	BB	BB	BB	BB	BB
A01	Bn-A01-p9269627	8853383	8853334	AA	BB	AA	BB	AA	AA	AB	BB	AA	BB	NC	NC	NC	NC	NC	NC	AA	AA	AA	AA	AA	AA	AA	AA	AA	AA	AA	AA	AA	AA	AA	AA	AA	AA	AA	AA	AA	AA	AA	AA	AA	AA	AA	AA	AA	AA
A01	Bn-A01-p9326695	8893032	8893081	AA	AA	AA	AA	AA	AA	AA	AA	AA	AA	NC	NC	NC	NC	NC	NC	AA	AA	AA	AA	AA	AA	AA	AA	AA	AA	AA	AA	AA	AA	AA	AA	AA	AA	AA	AA	AA	AA	AA	AA	AA	AA	AA	AA	AA	AA
A01	Bn-A01-p9519478	9065015	9064966	AA	BB	AA	BB	BB	BB	BB	BB	BB	NC	NC	NC	NC	NC	NC	NC	BB	BB	BB	BB	BB	BB	BB	BB	BB	BB	BB	BB	BB	BB	BB	BB	BB	BB	BB	BB	BB	BB	BB	BB	BB	BB	BB	BB	BB	BB
A01	Bn-A01-p9519660	9065192	9065155	AA	BB	AA	BB	BB	BB	BB	BB	BB	BB	NC	NC	NC	NC	NC	NC	BB	BB	BB	BB	BB	BB	BB	BB	BB	BB	BB	BB	BB	BB	BB	BB	BB	BB	BB	BB	BB	BB	BB	BB	BB	BB	BB	BB	BB	BB
A01	Bn-A01-p9565360	9098296	9098247	AA	AA	AA	AA	BB	BB	BB	BB	BB	BB	NC	NC	NC	NC	NC	NC	BB	BB	BB	BB	BB	BB	BB	BB	BB	BB	BB	BB	BB	BB	BB	BB	BB	BB	BB	BB	BB	BB	BB	BB	BB	BB	BB	BB	BB	BB
A01	Bn-A01-p9568888	9101724	9101773	BB	BB	BB	BB	AA	AA	AA	AA	AA	AA	NC	NC	NC	NC	NC	NC	AA	AA	AA	AA	AA	AA	AA	AA	AA	AA	AA	AA	AA	AA	AA	AA	AA	AA	AA	AA	AA	AA	AA	AA	AA	AA	AA	AA	AA	AA
A01	Bn-A01-p9614730	9136424	9136375	BB	BB	BB	BB	AA	AA	AA	BB	AA	AA	NC	NC	NC	NC	NC	NC	AA	AA	AA	AA	AA	AA	AA	AA	AA	AA	AA	AA	AA	AA	AA	AA	AA	AA	AA	AA	AA	AA	AA	AA	AA	AA	AA	AA	AA	AA
A01	Bn-A01-p9621623	9143391	9143440	BB	BB	BB	BB	BB	BB	BB	BB	BB	BB	NC	NC	NC	NC	NC	NC	BB	BB	BB	BB	BB	BB	BB	BB	BB	BB	BB	BB	BB	BB	BB	BB	BB	BB	BB	BB	BB	BB	BB	BB	BB	BB	BB	BB	BB	BB
A01	Bn-A01-p9699152	9225284	9225235	AA	BB	AA	AA	AA	AA	AB	BB	BB	BB	NC	NC	NC	NC	NC	NC	BB	BB	BB	BB	BB	BB	BB	BB	BB	BB	BB	BB	BB	BB	BB	BB	BB	BB	BB	BB	BB	BB	BB	BB	BB	BB	BB	BB	BB	BB
A01	Bn-A01-p9866468	9401027	9401076	BB	BB	BB	BB	AA	AA	AB	BB	AA	NC	NC	NC	NC	NC	NC	NC	AA	AA	AA	AA	AA	AA	AA	AA	AA	AA	AA	AA	AA	AA	AA	AA	AA	AA	AA	AA	AA	AA	AA	AA	AA	AA	AA	AA	AA	AA
A01	Bn-A01-p9951633	9500748	9500797	AA	AA	AA	AA	NC	NC	NC	NC	NC	NC	NC	NC	NC	NC	NC	NC	AA	AA	AA	AA	AA	AA	AA	AA	AA	AA	AA	AA	AA	AA	AA	AA	AA	AA	AA	AA	AA	AA	AA	AA	AA	AA	AA	AA	AA	AA
A01	Bn-A01-p10231780	9737093	9737142	AA	BB	AA	AA	BB	BB	BB	BB	BB	NC	NC	NC	NC	NC	NC	NC	AA	AA	AA	AA	AA	AA	AA	AA	AA	AA	AA	AA	AA	AA	AA	AA	AA	AA	AA	AA	AA	BB	BB	BB	BB	BB	BB	BB	BB	BB
A01	Bn-A01-p10242217	9749351	9749307	AA	BB	AA	AA	BB	BB	BB	BB	NC	BB	NC	NC	NC	NC	NC	NC	AA	AA	AA	AA	AA	AA	AA	AA	AA	AA	AA	AA	AA	AA	AA	AA	AA	AA	AA	AA	AA	AA	AA	AA	AA	AA	AA	AA	AA	AA
A01	Bn-A01-p10251052	9763182	9763133	AA	BB	AA	AA	BB	BB	BB	BB	BB	BB	NC	NC	NC	NC	NC	NC	AA	AA	AA	AA	AA	AA	AA	AA	AA	AA	AA	AA	AA	AA	AA	AA	AA	AA	AA	AA	AA	AA	AA	AA	AA	AA	AA	AA	AA	AA
A01	Bn-A01-p9360971	9872434	9872483	BB	BB	BB	BB	BB	BB	BB	BB	BB	BB	NC	NC	NC	NC	NC	NC	BB	BB	BB	BB	BB	BB	BB	BB	BB	BB	BB	BB	BB	BB	BB	BB	BB	BB	BB	BB	BB	BB	BB	BB	BB	BB	BB	BB	BB	BB
A01	Bn-A01-p8263964	9936453	9936407	NC	BB	NC	BB	BB	BB	BB	BB	BB	BB	NC	NC	NC	NC	NC	NC	BB	BB	BB	BB	BB	BB	BB	BB	BB	BB	BB	BB	BB	BB	BB	BB	BB	BB	BB	BB	BB	BB	BB	BB	BB	BB	BB	BB	BB	BB
A01	Bn-A01-p8439363	10011185	10011234	AA	AA	AA	BB	AA	AA	AA	AA	AA	AA	NC	NC	NC	NC	BB	NC	AA	AA	AA	AA	AA	AA	AA	AA	AA	AA	AA	AA	AA	AA	AA	AA	AA	AA	AA	AA	AA	AA	AA	AA	AA	AA	AA	AA	AA	AA
A01	Bn-A01-p10036602	10118598	10118549	AA	AA	AA	AA	AA	AA	AA	AA	AA	AA	NC	NC	NC	NC	NC	NC	AA	AA	AA	AA	AA	AA	AA	AA	AA	AA	AA	AA	AA	AA	AA	AA	AA	AA	AA	AA	AA	AA	AA	AA	AA	AA	AA	AA	AA	AA
A01	Bn-A01-p9996240	10206533	10206484	AA	AA	AA	AA	BB	BB	AB	BB	BB	AA	NC	NC	NC	NC	NC	NC	AA	AA	AA	AA	AA	AA	AA	AA	AA	AA	AA	AA	AA	AA	AA	AA	AA	AA	AA	AA	AA	BB	BB	BB	BB	BB	BB	BB	BB	BB
A01	Bn-A01-p9996458	10206651	10206700	BB	BB	BB	BB	AA	AA	AB	AA	AA	BB	NC	NC	NC	NC	NC	NC	BB	BB	BB	BB	BB	BB	BB	BB	BB	BB	BB	BB	BB	BB	BB	BB	BB	BB	BB	BB	BB	AA	AA	AA	AA	AA	AA	AA	AA	AA
A01	Bn-A01-p10934377	10330363	10330314	AA	BB	AA	AA	BB	BB	BB	BB	BB	BB	NC	NC	NC	NC	NC	NC	BB	BB	BB	BB	BB	BB	BB	BB	BB	BB	BB	BB	BB	BB	BB	BB	BB	BB	BB	BB	BB	AA	AA	AA	AA	AA	AA	AA	AA	AA
A01	Bn-A01-p11011196	10425909	10425860	BB	BB	BB	AA	BB	BB	NC	BB	BB	BB	NC	NC	NC	NC	NC	NC	BB	BB	BB	BB	BB	BB	BB	BB	BB	BB	BB	BB	BB	BB	BB	BB	BB	BB	BB	BB	BB	NC	NC	NC	NC	NC	NC	NC	NC	NC
A01	Bn-A01-p11052248	10458723	10458674	AA	AA	AA	BB	BB	BB	BB	BB	BB	NC	NC	NC	NC	NC	NC	NC	BB	BB	BB	BB	BB	BB	BB	BB	BB	BB	BB	BB	BB	BB	BB	BB	BB	BB	BB	BB	BB	BB	BB	BB	BB	BB	BB	BB	BB	BB
A01	Bn-A01-p11054015	10464646	10464683	BB	BB	BB	AA	AA	AA	AA	BB	AA	NC	NC	NC	NC	NC	NC	NC	AA	AA	AA	AA	AA	AA	AA	AA	AA	AA	AA	AA	AA	AA	AA	AA	AA	AA	AA	AA	AA	AA	AA	AA	AA	AA	AA	AA	AA	AA
A01	Bn-A01-p11077627	10471857	10471906	BB	BB	BB	AA	AA	AA	BB	BB	BB	AA	NC	NC	NC	NC	NC	NC	BB	BB	BB	BB	BB	BB	BB	BB	BB	BB	BB	BB	BB	BB	BB	BB	BB	BB	BB	BB	BB	BB	BB	BB	BB	BB	BB	BB	BB	BB
A01	Bn-A01-p11078406	10472435	10472385	BB	BB	BB	AA	AA	AA	AA	AA	AA	NC	NC	NC	NC	NC	NC	NC	AA	AA	AA	AA	AA	AA	AA	AA	AA	AA	AA	AA	AA	AA	AA	AA	AA	AA	AA	AA	AA	AA	AA	AA	AA	AA	AA	AA	AA	AA
A01	Bn-A01-p11120400	10497891	10497940	BB	BB	BB	BB	BB	BB	BB	BB	BB	BB	NC	NC	NC	NC	NC	NC	BB	BB	BB	BB	BB	BB	BB	BB	BB	BB	BB	BB	BB	BB	BB	BB	BB	BB	BB	BB	BB	BB	BB	BB	BB	BB	BB	BB	BB	BB
A01	Bn-A01-p11807124	11412535	11412486	AA	BB	AA	BB	BB	BB	AA	BB	AA	NC	NC	NC	NC	NC	NC	NC	BB	BB	BB	BB	BB	BB	BB	BB	BB	BB	BB	BB	BB	BB	BB	BB	BB	BB	BB	BB	BB	BB	BB	BB	BB	BB	BB	BB	BB	BB
A01	Bn-A01-p11808121	11413638	11413589	AA	BB	AA	BB	BB	BB	AA	BB	AA	NC	NC	NC	NC	NC	NC	NC	BB	BB	BB	BB	BB	BB	BB	BB	BB	BB	BB	BB	BB	BB	BB	BB	BB	BB	BB	BB	BB	BB	BB	BB	BB	BB	BB	BB	BB	BB
A01	Bn-A01-p11818901	11424307	11424356	AA	BB	AA	BB	BB	BB	AA	BB	AA	BB	NC	NC	NC	NC	NC	NC	BB	BB	BB	BB	BB	BB	BB	BB	BB	BB	BB	BB	BB	BB	BB	BB	BB	BB	BB	BB	BB	BB	BB	BB	BB	BB	BB	BB	BB	BB
A01	Bn-Scaffold000444-p5763	11546329	11546378	BB	BB	BB	AA	BB	BB	BB	BB	BB	NC	NC	NC	NC	NC	NC	NC	BB	BB	BB	BB	BB	BB	BB	BB	BB	BB	BB	BB	BB	BB	BB	BB	BB	BB	BB	BB	BB	BB	BB	BB	BB	BB	BB	BB	BB	BB
A01	Bn-A01-p11938379	11562542	11562493	BB	AA	BB	AA	NC	NC	AA	BB	BB	BB	NC	NC	NC	NC	NC	NC	BB	BB	BB	BB	BB	BB	BB	BB	BB	BB	BB	BB	BB	BB	BB	BB	BB	BB	BB	BB	BB	AA	NC	NC	AA	AA	NC	AA	AA	AA
A01	Bn-A01-p11947255	11572549	11572500	AA	AA	AA	AA	BB	BB	AA	AA	AA	AA	NC	NC	NC	NC	NC	NC	AA	AA	AA	AA	AA	AA	AA	AA	AA	AA	AA	AA	AA	AA	AA	AA	AA	AA	AA	AA	AA	BB	BB	BB	BB	BB	BB	BB	BB	BB
A01	Bn-A01-p11951605	11581699	11581748	AA	AA	AA	AA	BB	BB	AA	AA	AA	NC	NC	NC	NC	NC	NC	NC	AA	AA	AA	AA	AA	AA	AA	AA	AA	AA	AA	AA	AA	AA	AA	AA	AA	AA	AA	AA	AA	BB	BB	BB	BB	BB	BB	BB	BB	BB
A01	Bn-A01-p12221698	11698207	11698256	BB	BB	BB	BB	BB	BB	AA	BB	BB	BB	NC	NC	NC	NC	NC	NC	BB	BB	BB	BB	BB	BB	BB	BB	BB	BB	BB	BB	BB	BB	BB	BB	BB	BB	BB	BB	BB	AA	AA	AA	AA	AA	AA	AA	AA	AA
A01	Bn-A01-p12222100	11698703	11698655	AA	AA	AA	AA	AA	AA	BB	AA	AA	AA	NC	NC	NC	NC	NC	NC	AA	AA	AA	AA	AA	AA	AA	AA	AA	AA	AA	AA	AA	AA	AA	AA	AA	AA	AA	AA	AA	BB	BB	BB	BB	BB	BB	BB	BB	BB
A01	Bn-A01-p12222806	11699351	11699400	AA	AA	AA	AA	AA	AA	BB	AA	AA	NC	NC	NC	NC	NC	NC	NC	AA	AA	AA	AA	AA	AA	AA	AA	AA	AA	AA	AA	AA	AA	AA	AA	AA	AA	AA	AA	AA	BB	BB	BB	BB	BB	BB	BB	BB	BB
A01	Bn-A01-p12222728	11699373	11699326	BB	BB	BB	BB	BB	BB	AA	BB	BB	NC	NC	NC	NC	NC	NC	NC	BB	BB	BB	BB	BB	BB	BB	BB	BB	BB	BB	BB	BB	BB	BB	BB	BB	BB	BB	BB	BB	AA	AA	AA	AA	AA	AA	AA	AA	BB
A01	Bn-A01-p12224872	11701363	11701412	BB	BB	BB	BB	BB	BB	AA	BB	BB	BB	NC	NC	NC	NC	NC	NC	BB	BB	BB	BB	BB	BB	BB	BB	BB	BB	BB	BB	BB	BB	BB	BB	BB	BB	BB	BB	BB	AA	AA	AA	AA	AA	AA	AA	AA	AA
A01	Bn-A01-p12302708	11779360	11779409	BB	AA	BB	BB	BB	BB	BB	AA	BB	BB	NC	NC	NC	NC	NC	NC	BB	BB	BB	BB	BB	BB	BB	BB	BB	BB	BB	BB	BB	BB	BB	BB	BB	BB	BB	BB	BB	AA	AA	AA	AA	AA	AA	AA	AA	AA
A01	Bn-A01-p12305025	11781068	11781019	BB	AA	BB	BB	BB	BB	BB	AA	BB	BB	NC	NC	NC	NC	NC	NC	BB	BB	BB	BB	BB	BB	BB	BB	BB	BB	BB	BB	BB	BB	BB	BB	BB	BB	BB	BB	BB	AA	AA	AA	AA	AA	AA	AA	AA	AA
A01	Bn-A01-p12306195	11782137	11782188	BB	AA	BB	BB	BB	BB	BB	AA	AA	NC	NC	NC	NC	NC	NC	NC	AA	AA	AA	AA	AA	AA	AA	AA	AA	AA	AA	AA	AA	AA	AA	AA	AA	AA	AA	AA	AA	AA	AA	AA	AA	AA	AA	AA	AA	AA
A01	Bn-A01-p12308897	11783854	11783903	AA	BB	AA	AA	AA	AA	AA	BB	BB	NC	NC	NC	NC	NC	NC	NC	BB	BB	BB	BB	BB	BB	BB	BB	BB	BB	BB	BB	BB	BB	BB	BB	BB	BB	BB	BB	BB	BB	BB	BB	BB	BB	BB	BB	BB	BB
A01	Bn-A01-p12314813	11790387	11790436	AA	BB	AA	AA	NC	NC	NC	BB	BB	NC	NC	NC	NC	NC	NC	NC	BB	BB	BB	BB	BB	BB	BB	BB	BB	BB	BB	BB	BB	BB	BB	BB	BB	BB	BB	BB	BB	BB	BB	BB	BB	BB	BB	BB	BB	BB
A01	Bn-A01-p12350104	11829016	11828968	BB	AA	BB	BB	BB	NC	BB	AA	NC	BB	NC	NC	NC	NC	NC	NC	BB	BB	BB	BB	BB	BB	BB	BB	BB	BB	BB	BB	BB	BB	BB	BB	BB	BB	BB	BB	BB	BB	BB	BB	BB	BB	BB	BB	BB	BB
A01	Bn-A01-p12352518	11831332	11831377	BB	AA	BB	BB	BB	BB	BB	AA	BB	BB	NC	NC	NC	NC	NC	BB	BB	BB	BB	BB	BB	BB	BB	BB	BB	BB	BB	BB	BB	BB	BB	BB	BB	BB	BB	BB	BB	BB	BB	BB	BB	BB	BB	BB	BB	BB
A01	Bn-A01-p12391243	11878796	11878747	AA	BB	AA	AA	AA	AA	AA	BB	AA	NC	NC	NC	NC	NC	NC	NC	AA	AA	AA	AA	AA	AA	AA	AA	AA	AA	AA	AA	AA	AA	AA	AA	AA	AA	AA	AA	AA	AA	AA	AA	AA	AA	AA	AA	AA	AA
A01	Bn-A01-p12399796	11896971	11897020	BB	AA	BB	BB	BB	BB	BB	AA	BB	BB	NC	NC	NC	NC	NC	NC	BB	BB	BB	BB	BB	BB	BB	BB	BB	BB	BB	BB	BB	BB	BB	BB	BB	BB	BB	BB	BB	BB	BB	BB	BB	BB	BB	BB	BB	BB
A01	Bn-A01-p12400477	11897751	11897702	BB	AA	BB	BB	BB	BB	BB	AA	BB	NC	NC	NC	NC	NC	NC	NC	BB	BB	BB	BB	BB	BB	BB	BB	BB	BB	BB	BB	BB	BB	BB	BB	BB	BB	BB	BB	BB	BB	BB	BB	BB	BB	BB	BB	BB	BB
A01	Bn-A01-p12456089	11958004	11957955	AA	BB	AA	AA	BB	BB	AA	AA	BB	NC	NC	NC	NC	NC	NC	NC	AA	AA	AA	AA	AA	AA	AA	AA	AA	AA	AA	AA	AA	AA	AA	AA	AA	AA	AA	AA	AA	AA	AA	AA	AA	AA	AA	AA	AA	AA
A01	Bn-A01-p12533991	12035961	12035911	AA	AA	AA	BB	BB	BB	AA	NC	BB	NC	NC	NC	NC	NC	NC	NC	BB	BB	BB	BB	BB	BB	BB	BB	BB	BB	BB	BB	BB	BB	BB	BB	BB	BB	BB	BB	BB	BB	BB	BB	BB	BB	BB	BB	BB	BB
A01	Bn-A01-p12535612	12037781	12037732	AA	AA	AA	BB	BB	BB	AA	BB	BB	NC	NC	NC	NC	NC	NC	NC	BB	BB	BB	BB	BB	BB	BB	BB	BB	BB	BB	BB	BB	BB	BB	BB	BB	BB	BB	BB	BB	BB	BB	BB	BB	BB	BB	BB	BB	BB
A01	Bn-A01-p12539655	12042624	12042673	AA	AA	AA	BB	BB	BB	AA	AA	BB	NC	NC	NC	NC	NC	NC	NC	BB	BB	BB	BB	BB	BB	BB	BB	BB	BB	BB	BB	BB	BB	BB	BB	BB	BB	BB	BB	BB	BB	BB	BB	BB	BB	BB	BB	BB	BB
A01	Bn-A01-p12577268	12069959	12070008	BB	AA	BB	AA	AA	AA	AA	AA	AA	NC	NC	NC	NC	NC	NC	NC	AA	AA	AA	AA	AA	AA	AA	AA	AA	AA	AA	AA	AA	AA	AA	AA	AA	AA	AA	AA	AA	AA	AA	AA	AA	AA	AA	AA	AA	AA
A01	Bn-A01-p12593173	12107106	12107057	AA	BB	AA	AA	AA	AA	BB	AA	AB	NC	NC	NC	NC	NC	NC	NC	AA	AA	AA	AA	AA	AA	AA	AA	AA	AA	AA	AA	AA	AA	AA	AA	AA	AA	AA	AA	AA	AA	AA	AA	AA	AA	AA	AA	AA	AA
A01	Bn-Scaffold000300-p17011	12409975	12409926	NC	BB	NC	AA	AA	AA	BB	AA	AA	BB	NC	NC	NC	NC	NC	NC	AA	AA	AA	AA	AA	AA	AA	AA	AA	AA	AA	AA	AA	AA	AA	AA	AA	AA	AA	AA	AA	BB	BB	BB	BB	BB	BB	BB	BB	BB
A01	Bn-Scaffold000300-p20118	12413188	12413139	BB	AA	BB	BB	BB	BB	BB	BB	BB	NC	NC	NC	NC	NC	NC	NC	BB	BB	BB	BB	BB	BB	BB	BB	BB	BB	BB	BB	BB	BB	BB	BB	BB	BB	BB	BB	BB	BB	BB	BB	BB	BB	BB	BB	BB	BB
A01	Bn-A01-p12625892	12453932	12453883	BB	AA	BB	BB	AA	AA	BB	AA	BB	AA	NC	NC	NC	NC	NC	NC	AA	AA	AA	AA	AA	AA	AA	AA	AA	AA	AA	AA	AA	AA	AA	AA	AA	AA	AA	AA	AA	BB	BB	BB	BB	BB	BB	BB	BB	BB
A01	Bn-A01-p12665045	12495934	12495983	BB	AA	BB	BB	AA	AA	AA	AA	AA	BB	NC	NC	NC	NC	NC	NC	AA	AA	AA	AA	AA	AA	AA	AA	AA	AA	AA	AA	AA	AA	AA	AA	AA	AA	AA	AA	AA	AA	AA	AA	AA	AA	AA	AA	AA	AA
A01	Bn-A01-p12665250	12496139	12496188	AA	BB	AA	AA	BB	BB	AA	BB	BB	AA	NC	NC	NC	NC	AA	AA	BB	BB	BB	BB	BB	BB	BB	BB	BB	BB	BB	BB	BB	BB	BB	BB	BB	BB	BB	BB	BB	AA	AA	AA	AA	AA	AA	AA	AA	AA
A01	Bn-A01-p12734805	12571070	12571021	BB	AA	BB	BB	BB	BB	BB	BB	BB	BB	NC	NC	NC	NC	NC	NC	BB	BB	BB	BB	BB	BB	BB	BB	BB	BB	BB	BB	BB	BB	BB	BB	BB	BB	BB	BB	BB	BB	BB	BB	BB	BB	BB	BB	BB	BB
A01	Bn-A01-p26010353	13192345	13192296	AA	BB	AA	AA	BB	BB	BB	BB	BB	BB	NC	NC	NC	NC	NC	NC	BB	BB	BB	BB	BB	BB	BB	BB	BB	BB	BB	BB	BB	BB	BB	BB	BB	BB	BB	BB	BB	BB	BB	BB	BB	BB	BB	BB	BB	BB
A01	Bn-A01-p13775817	13365114	13365163	BB	AA	BB	BB	BB	BB	BB	AA	AA	AA	NC	NC	NC	NC	NC	NC	BB	BB	BB	BB	BB	BB	BB	BB	BB	BB	BB	BB	BB	BB	BB	BB	BB	BB	BB	BB	BB	BB	BB	BB	BB	BB	BB	BB	BB	BB
A01	Bn-A01-p13893020	13463099	13463050	AA	BB	AA	AA	AA	AA	AA	BB	AA	NC	NC	NC	NC	NC	NC	NC	AA	AA	AA	AA	AA	AA	AA	AA	AA	AA	AA	AA	AA	AA	AA	AA	AA	AA	AA	AA	AA	AA	AA	AA	AA	AA	AA	AA	AA	AA
A01	Bn-A01-p14022855	13649061	13649103	BB	AA	BB	BB	BB	BB	BB	AA	AA	NC	NC	NC	NC	NC	NC	NC	AA	AA	AA	AA	AA	AA	AA	AA	AA	AA	AA	AA	AA	AA	AA	AA	AA	AA	AA	AA	AA	AA	AA	AA	AA	AA	AA	AA	AA	AA
A01	Bn-A01-p14071237	13697676	13697725	AA	BB	AA	AA	BB	BB	BB	BB	BB	BB	NC	NC	NC	NC	NC	NC	BB	BB	BB	BB	BB	BB	BB	BB	BB	BB	BB	BB	BB	BB	BB	BB	BB	BB	BB	BB	BB	BB	BB	BB	BB	BB	BB	BB	BB	BB
A01	Bn-A01-p14071179	13697718	13697669	BB	AA	BB	BB	AA	AA	AA	AA	AA	NC	NC	NC	NC	NC	NC	NC	AA	AA	AA	AA	AA	AA	AA	AA	AA	AA	AA	AA	AA	AA	AA	AA	AA	AA	AA	AA	AA	AA	AA	AA	AA	AA	AA	AA	AA	AA
A01	Bn-A01-p14074100	13700531	13700580	BB	AA	BB	BB	AA	AA	AA	AA	AA	AA	NC	NC	NC	NC	NC	NC	AA	AA	AA	AA	AA	AA	AA	AA	AA	AA	AA	AA	AA	AA	AA	AA	AA	AA	AA	AA	AA	AA	AA	AA	AA	AA	AA	AA	AA	AA
A01	Bn-A01-p14074391	13700924	13700875	BB	AA	BB	BB	AA	AA	AA	AA	AA	AA	NC	NC	NC	NC	NC	NC	AA	AA	AA	AA	AA	AA	AA	AA	AA	AA	AA	AA	AA	AA	AA	AA	AA	AA	AA	AA	AA	AA	AA	AA	AA	AA	AA	AA	AA	AA
A01	Bn-A01-p14079006	13705586	13705537	AA	BB	AA	AA	BB	BB	BB	BB	BB	BB	NC	NC	NC	NC	NC	NC	BB	BB	BB	BB	BB	BB	BB	BB	BB	BB	BB	BB	BB	BB	BB	BB	BB	BB	BB	BB	BB	BB	BB	BB	BB	BB	BB	BB	BB	BB
A01	Bn-A01-p14134232	13747255	13747304	AA	AA	AA	AA	BB	BB	BB	AA	AA	NC	NC	NC	NC	NC	NC	NC	AA	AA	AA	AA	AA	AA	AA	AA	AA	AA	AA	AA	AA	AA	AA	AA	AA	AA	AA	AA	AA	AA	AA	AA	AA	AA	AA	AA	AA	AA
A01	Bn-A01-p14181463	13780553	13780504	AA	AA	AA	AA	BB	BB	BB	AA	AA	BB	NC	NC	NC	NC	NC	NC	AA	AA	AA	AA	AA	AA	AA	AA	AA	AA	AA	AA	AA	AA	AA	AA	AA	AA	AA	AA	AA	AA	AA	AA	AA	AA	AA	AA	AA	AA
A01	Bn-A01-p14181651	13780741	13780692	BB	BB	BB	BB	AA	AA	AA	BB	BB	AA	NC	NC	NC	NC	NC	NC	BB	BB	BB	BB	BB	BB	BB	BB	BB	BB	BB	BB	BB	BB	BB	BB	BB	BB	BB	BB	BB	BB	BB	BB	BB	BB	BB	BB	BB	BB
A01	Bn-A01-p14200714	13817130	13817179	BB	AA	BB	BB	AA	AA	AA	AA	AA	AA	NC	NC	NC	NC	NC	NC	BB	BB	BB	BB	BB	BB	BB	BB	BB	BB	BB	BB	BB	BB	BB	BB	BB	BB	BB	BB	BB	AA	AA	AA	AA	AA	AA	AA	AA	AA
A01	Bn-A01-p14201581	13817997	13818046	AA	BB	AA	AA	BB	BB	BB	BB	BB	BB	NC	NC	NC	NC	NC	NC	AA	AA	AA	AA	AA	AA	AA	AA	AA	AA	AA	AA	AA	AA	AA	AA	AA	AA	AA	AA	AA	BB	BB	BB	BB	BB	BB	BB	BB	BB
A01	Bn-A01-p14223709	13838312	13838361	BB	AA	BB	BB	AA	AA	AA	AA	AA	NC	NC	NC	NC	NC	NC	NC	BB	BB	BB	BB	BB	BB	BB	BB	BB	BB	BB	BB	BB	BB	BB	BB	BB	BB	BB	BB	BB	AA	AA	AA	AA	AA	AA	AA	AA	AA
A01	Bn-A01-p14232473	13843140	13843189	BB	AA	BB	BB	AA	AA	AA	AA	AA	AA	NC	NC	NC	NC	NC	NC	BB	BB	BB	BB	BB	BB	BB	BB	BB	BB	BB	BB	BB	BB	BB	BB	BB	BB	BB	BB	BB	AA	AA	AA	AA	AA	AA	AA	AA	AA
A01	Bn-A01-p14238948	13886249	13886298	AA	AA	AA	AA	BB	BB	BB	NC	NC	BB	NC	NC	NC	NC	NC	NC	AA	AA	AA	AA	AA	AA	AA	AA	AA	AA	AA	AA	AA	AA	AA	AA	AA	AA	AA	AA	AA	BB	BB	BB	BB	BB	BB	BB	BB	BB
A01	Bn-A01-p14727717	14270311	14270262	AA	BB	AA	AA	BB	BB	BB	BB	AA	BB	NC	NC	NC	NC	NC	NC	BB	BB	BB	BB	BB	BB	BB	BB	BB	BB	BB	BB	BB	BB	BB	BB	BB	BB	BB	BB	BB	BB	BB	BB	BB	BB	BB	BB	BB	BB
A01	Bn-A01-p14859839	14373132	14373181	BB	AA	BB	AA	BB	BB	BB	BB	BB	BB	NC	NC	NC	NC	NC	NC	BB	BB	BB	BB	BB	BB	BB	BB	BB	BB	BB	BB	BB	BB	BB	BB	BB	BB	BB	BB	BB	BB	BB	BB	BB	BB	BB	BB	BB	BB
A01	Bn-A01-p14901403	14416433	14416384	BB	AA	BB	AA	BB	BB	BB	BB	AA	BB	NC	NC	NC	NC	NC	NC	BB	BB	BB	BB	BB	BB	BB	BB	BB	BB	BB	BB	BB	BB	BB	BB	BB	BB	BB	BB	BB	BB	BB	BB	BB	BB	BB	BB	BB	BB
A01	Bn-A01-p14906494	14422700	14422651	AA	BB	AA	BB	AA	AA	AA	BB	BB	NC	NC	NC	NC	NC	NC	NC	NC	AA	AA	AA	AA	AA	AA	AA	AA	AA	AA	AA	AA	AA	AA	AA	AA	AA	AA	AA	AA	AA	AA	AA	AA	AA	AA	AA	AA	AA
A01	Bn-A01-p14914475	14432311	14432360	AA	BB	AA	BB	AA	AA	AA	BB	AA	AA	NC	NC	NC	NC	NC	NC	AA	AA	AA	AA	AA	AA	AA	AA	AA	AA	AA	AA	AA	AA	AA	AA	AA	AA	AA	AA	AA	BB	BB	BB	BB	BB	BB	BB	BB	BB
A01	Bn-A01-p14917697	14436600	14436551	AA	BB	AA	BB	AA	AA	AA	BB	AA	AA	NC	NC	NC	NC	NC	NC	AA	AA	AA	AA	AA	AA	AA	AA	AA	AA	AA	AA	AA	AA	AA	AA	AA	AA	AA	AA	AA	AA	AA	AA	AA	AA	AA	AA	AA	AA
A01	Bn-A01-p14942681	14477958	14478007	BB	AA	BB	BB	BB	BB	AA	BB	AA	AA	NC	NC	NC	NC	NC	NC	BB	BB	BB	BB	BB	BB	BB	BB	BB	BB	BB	BB	BB	BB	BB	BB	BB	BB	BB	BB	BB	BB	BB	BB	BB	BB	BB	BB	BB	BB
A01	Bn-A01-p14948237	14483614	14483565	AA	BB	AA	AA	AA	AA	BB	AA	BB	BB	NC	NC	NC	NC	NC	NC	AA	AA	AA	AA	AA	AA	AA	AA	AA	AA	AA	AA	AA	AA	AA	AA	AA	AA	AA	AA	AA	AA	AA	AA	AA	AA	AA	AA	AA	AA
A01	Bn-A01-p14948379	14483656	14483705	BB	AA	BB	BB	BB	BB	AA	BB	AA	NC	NC	NC	NC	NC	NC	NC	BB	BB	BB	BB	BB	BB	BB	BB	BB	BB	BB	BB	BB	BB	BB	BB	BB	BB	BB	BB	BB	BB	BB	BB	BB	BB	BB	BB	BB	BB
A01	Bn-A01-p14948614	14483991	14483942	AA	BB	AA	AA	AA	AA	BB	AA	BB	BB	NC	NC	NC	NC	NC	NC	AA	AA	AA	AA	AA	AA	AA	AA	AA	AA	AA	AA	AA	AA	AA	AA	AA	AA	AA	AA	AA	AA	AA	AA	AA	AA	AA	AA	AA	AA
A01	Bn-A01-p14948748	14484125	14484076	BB	AA	BB	BB	BB	BB	AA	BB	AA	AA	NC	NC	NC	NC	NC	NC	BB	BB	BB	BB	BB	BB	BB	BB	BB	BB	BB	BB	BB	BB	BB	BB	BB	BB	BB	BB	BB	BB	BB	BB	BB	BB	BB	BB	BB	BB
A01	Bn-A01-p14949030	14484307	14484356	BB	AA	BB	BB	BB	BB	NC	BB	BB	BB	NC	NC	NC	NC	NC	NC	BB	BB	BB	BB	BB	BB	BB	BB	BB	BB	BB	BB	BB	BB	BB	BB	BB	BB	BB	BB	BB	BB	BB	BB	BB	BB	BB	BB	BB	BB
A01	Bn-A01-p14949121	14484398	14484447	BB	AA	BB	BB	BB	BB	BB	BB	BB	BB	NC	NC	NC	NC	NC	NC	BB	BB	BB	BB	BB	BB	BB	BB	BB	BB	BB	BB	BB	BB	BB	BB	BB	BB	BB	BB	BB	BB	BB	BB	BB	BB	BB	BB	BB	BB
A01	Bn-A01-p14949256	14484633	14484584	BB	AA	BB	BB	BB	BB	AA	BB	AA	AA	NC	NC	NC	NC	NC	NC	BB	BB	BB	BB	BB	BB	BB	BB	BB	BB	BB	BB	BB	BB	BB	BB	BB	BB	BB	BB	BB	BB	BB	BB	BB	BB	BB	BB	BB	BB
A01	Bn-A01-p14959478	14492778	14492827	AA	BB	AA	AA	AA	AA	BB	AA	BB	NC	NC	NC	NC	NC	NC	NC	AA	AA	AA	AA	AA	AA	AA	AA	AA	AA	AA	AA	AA	AA	AA	AA	AA	AA	AA	AA	AA	AA	AA	AA	AA	AA	AA	AA	AA	AA
A01	Bn-A01-p15086787	14627719	14627670	BB	BB	BB	AA	AA	AA	BB	AA	AA	BB	NC	NC	NC	NC	NC	NC	AA	AA	AA	AA	AA	AA	AA	AA	AA	AA	AA	AA	AA	AA	AA	AA	AA	AA	AA	AA	AA	BB	BB	BB	BB	BB	BB	BB	BB	BB
A01	Bn-A01-p15095213	14636045	14636094	AA	AA	AA	BB	BB	BB	AA	BB	BB	AA	NC	NC	NC	NC	NC	NC	BB	BB	BB	BB	BB	BB	BB	BB	BB	BB	BB	BB	BB	BB	BB	BB	BB	BB	BB	BB	BB	AA	AA	AA	AA	AA	AA	AA	AA	AA
A01	Bn-A01-p15095524	14636422	14636373	BB	BB	BB	AA	AA	AA	BB	AA	AA	BB	NC	NC	NC	NC	NC	NC	AA	AA	AA	AA	AA	AA	AA	AA	AA	AA	AA	AA	AA	AA	AA	AA	AA	AA	AA	AA	AA	BB	BB	BB	BB	BB	BB	BB	BB	BB
A01	Bn-A01-p15179106	14721954	14722003	AA	AA	AA	BB	AA	AA	AA	BB	BB	NC	NC	NC	NC	NC	NC	NC	AA	AA	AA	AA	AA	AA	AA	AA	AA	AA	AA	AA	AA	AA	AA	AA	AA	AA	AA	AA	AA	AA	AA	AA	AA	AA	AA	AA	AA	AA
A01	Bn-A01-p15193510	14745972	14746021	NC	AA	NC	NC	BB	BB	BB	NC	NC	NC	NC	NC	NC	NC	NC	NC	BB	BB	BB	BB	BB	BB	BB	BB	BB	BB	BB	BB	BB	BB	BB	BB	BB	BB	BB	BB	BB	BB	BB	BB	BB	BB	BB	BB	BB	BB
A01	Bn-A01-p15401259	14868053	14868102	BB	BB	BB	AA	BB	BB	AA	BB	BB	NC	NC	NC	NC	NC	NC	NC	BB	BB	BB	BB	BB	BB	BB	BB	BB	BB	BB	BB	BB	BB	BB	BB	BB	BB	BB	BB	BB	BB	BB	BB	BB	BB	BB	BB	BB	BB
A01	Bn-A01-p15413589	14880492	14880541	AA	AA	AA	BB	BB	BB	BB	AA	BB	NC	NC	NC	NC	NC	NC	NC	BB	BB	BB	BB	BB	BB	BB	BB	BB	BB	BB	BB	BB	BB	BB	BB	BB	BB	BB	BB	BB	AA	AA	AA	AA	AA	AA	AA	AA	AA
A01	Bn-A01-p15441407	14917698	14917747	BB	AA	BB	BB	BB	BB	BB	BB	BB	NC	NC	NC	NC	NC	NC	NC	BB	BB	BB	BB	BB	BB	BB	BB	BB	BB	BB	BB	BB	BB	BB	BB	BB	BB	BB	BB	BB	BB	BB	BB	BB	BB	BB	BB	BB	BB
A01	Bn-A01-p15695152	15133206	15133255	BB	BB	BB	AA	AA	AA	BB	BB	BB	BB	NC	NC	NC	NC	NC	NC	BB	BB	BB	BB	BB	BB	BB	BB	BB	BB	BB	BB	BB	BB	BB	BB	BB	BB	BB	BB	BB	AA	AA	AA	AA	AA	AA	AA	AA	AA
A01	Bn-A01-p20483938	15269202	15269251	BB	BB	BB	AA	AA	AA	BB	BB	AA	BB	NC	NC	NC	NC	NC	NC	BB	BB	BB	BB	BB	BB	BB	BB	BB	BB	BB	BB	BB	BB	BB	BB	BB	BB	BB	BB	BB	BB	BB	BB	BB	BB	BB	BB	BB	BB
A01	Bn-A01-p16128458	15289081	15289032	AA	AA	AA	BB	AA	AA	AA	AA	AA	NC	NC	NC	NC	NC	NC	NC	AA	AA	AA	AA	AA	AA	AA	AA	AA	AA	AA	AA	AA	AA	AA	AA	AA	AA	AA	AA	AA	AA	AA	AA	AA	AA	AA	AA	AA	AA
A01	Bn-A01-p16127871	15289668	15289619	AA	BB	AA	AA	AA	AA	NC	NC	AA	AA	NC	NC	NC	NC	NC	NC	AA	AA	AA	AA	AA	AA	AA	AA	AA	AA	AA	AA	AA	AA	AA	AA	AA	AA	AA	AA	AA	AA	AA	AA	AA	AA	AA	AA	AA	AA
A01	Bn-A01-p15957543	16092958	16092909	BB	AA	BB	BB	BB	BB	BB	BB	BB	NC	NC	NC	NC	NC	NC	NC	BB	BB	BB	BB	BB	BB	BB	BB	BB	BB	BB	BB	BB	BB	BB	BB	BB	BB	BB	BB	BB	BB	BB	BB	BB	BB	BB	BB	BB	BB
A01	Bn-A01-p16086381	16267782	16267827	BB	BB	BB	AA	BB	BB	BB	AA	BB	BB	NC	NC	NC	NC	NC	NC	BB	BB	BB	BB	BB	BB	BB	BB	BB	BB	BB	BB	BB	BB	BB	BB	BB	BB	BB	BB	BB	BB	BB	BB	BB	BB	BB	BB	BB	BB
A01	Bn-A01-p16088721	16270222	16270173	AA	NC	AA	BB	AA	AA	AA	BB	AA	NC	NC	NC	NC	NC	NC	NC	AA	AA	AA	AA	AA	AA	AA	AA	AA	AA	AA	AA	AA	AA	AA	AA	AA	AA	AA	AA	AA	NC	NC	NC	NC	NC	NC	NC	NC	NC
A01	Bn-A01-p16093558	16274677	16274628	BB	NC	BB	AA	BB	BB	BB	AA	BB	NC	NC	NC	NC	NC	NC	NC	BB	BB	BB	BB	BB	BB	BB	BB	BB	BB	BB	BB	BB	BB	BB	BB	BB	BB	BB	BB	BB	NC	NC	NC	NC	NC	NC	NC	NC	NC
A01	Bn-A01-p16093901	16275009	16274971	BB	NC	BB	AA	BB	BB	BB	BB	BB	NC	NC	NC	NC	NC	NC	NC	BB	BB	BB	BB	BB	BB	BB	BB	BB	BB	BB	BB	BB	BB	BB	BB	BB	BB	BB	BB	BB	NC	NC	NC	NC	NC	NC	NC	NC	NC
A01	Bn-A01-p16094037	16275021	16275070	AA	NC	AA	BB	AA	AA	AA	BB	AA	NC	NC	NC	NC	NC	NC	NC	AA	AA	AA	AA	AA	AA	AA	AA	AA	AA	AA	AA	AA	AA	AA	AA	AA	AA	AA	AA	AA	NC	NC	NC	NC	NC	NC	NC	NC	NC
A01	Bn-A01-p16103425	16280576	16280625	BB	NC	BB	AA	BB	BB	BB	AA	BB	BB	NC	NC	NC	NC	NC	NC	BB	BB	BB	BB	BB	BB	BB	BB	BB	BB	BB	BB	BB	BB	BB	BB	BB	BB	BB	BB	BB	NC	NC	NC	NC	NC	NC	NC	NC	NC
A01	Bn-A01-p16122923	16290105	16290056	BB	BB	BB	AA	BB	BB	BB	BB	BB	BB	NC	NC	NC	NC	NC	NC	BB	BB	BB	BB	BB	BB	BB	BB	BB	BB	BB	BB	BB	BB	BB	BB	BB	BB	BB	BB	BB	BB	BB	BB	BB	BB	BB	BB	BB	BB
A01	Bn-A01-p16123649	16290731	16290780	BB	AA	BB	BB	BB	BB	BB	BB	BB	BB	NC	NC	NC	NC	NC	NC	BB	BB	BB	BB	BB	BB	BB	BB	BB	BB	BB	BB	BB	BB	BB	BB	BB	BB	BB	BB	BB	BB	BB	BB	BB	BB	BB	BB	BB	BB
A01	Bn-A01-p16173770	16366329	16366280	BB	BB	BB	AA	BB	BB	BB	AA	AA	AA	NC	NC	NC	NC	NC	NC	BB	BB	BB	BB	BB	BB	BB	BB	BB	BB	BB	BB	BB	BB	BB	BB	BB	BB	BB	BB	BB	BB	BB	BB	BB	BB	BB	BB	BB	BB
A01	Bn-A01-p16174042	16366601	16366552	BB	BB	BB	AA	BB	BB	BB	BB	BB	BB	NC	NC	NC	NC	NC	NC	BB	BB	BB	BB	BB	BB	BB	BB	BB	BB	BB	BB	BB	BB	BB	BB	BB	BB	BB	BB	BB	BB	BB	BB	BB	BB	BB	BB	BB	BB
A01	Bn-A01-p16233062	16437789	16437838	AA	BB	AA	BB	AA	AA	AA	BB	BB	BB	NC	NC	NC	NC	NC	NC	AA	AA	AA	AA	AA	AA	AA	AA	AA	AA	AA	AA	AA	AA	AA	AA	AA	AA	AA	AA	AA	AA	AA	AA	AA	AA	AA	AA	AA	AA
A01	Bn-A01-p16358989	16555649	16555698	BB	BB	BB	AA	BB	BB	BB	BB	AA	AA	NC	NC	NC	NC	NC	NC	BB	BB	BB	BB	BB	BB	BB	BB	BB	BB	BB	BB	BB	BB	BB	BB	BB	BB	BB	BB	BB	AA	AA	AA	AA	AA	AA	AA	AA	AA
A01	Bn-A01-p16454615	17078915	17078964	AA	AA	AA	BB	AA	AA	AA	AA	AA	NC	NC	NC	NC	NC	NC	NC	BB	BB	BB	BB	BB	BB	BB	BB	BB	BB	BB	BB	BB	BB	BB	BB	BB	BB	BB	BB	BB	AA	AA	AA	AA	AA	AA	AA	AA	AA
A01	Bn-A01-p16461639	17085957	17086006	BB	BB	BB	AA	BB	BB	BB	BB	BB	NC	NC	NC	NC	NC	NC	NC	BB	BB	BB	BB	BB	BB	BB	BB	BB	BB	BB	BB	BB	BB	BB	BB	BB	BB	BB	BB	BB	BB	BB	BB	BB	BB	BB	BB	BB	BB
A01	Bn-A01-p16461540	17085958	17085909	AA	AA	AA	BB	AA	AA	AA	AA	AA	NC	NC	NC	NC	NC	NC	NC	AA	AA	AA	AA	AA	AA	AA	AA	AA	AA	AA	AA	AA	AA	AA	AA	AA	AA	AA	AA	AA	AA	AA	AA	AA	AA	AA	AA	AA	AA
A01	Bn-A01-p16476326	17094743	17094694	AB	AA	AB	AA	NC	NC	NC	NC	NC	NC	NC	NC	NC	NC	NC	NC	AA	AA	AA	AA	AA	AA	AA	AA	AA	AA	AA	AA	AA	AA	AA	AA	AA	AA	AA	AA	AA	AA	AA	AA	AA	AA	AA	AA	AA	AA
A01	Bn-A01-p16529313	17130560	17130610	AA	AA	AA	BB	AA	AA	AA	AA	AA	AA	NC	NC	NC	NC	NC	NC	AA	AA	AA	AA	AA	AA	AA	AA	AA	AA	AA	AA	AA	AA	AA	AA	AA	AA	AA	AA	AA	AA	AA	AA	AA	AA	AA	AA	AA	AA
A01	Bn-A01-p16537769	17140438	17140485	AA	BB	AA	BB	BB	BB	BB	BB	BB	BB	NC	NC	NC	NC	NC	NC	BB	BB	BB	BB	BB	BB	BB	BB	BB	BB	BB	BB	BB	BB	BB	BB	BB	BB	BB	BB	BB	BB	BB	BB	BB	BB	BB	BB	BB	BB
A01	Bn-A01-p16537866	17140535	17140584	AA	BB	AA	AA	AA	AA	BB	BB	AA	AA	NC	NC	NC	NC	NC	NC	AA	AA	AA	AA	AA	AA	AA	AA	AA	AA	AA	AA	AA	AA	AA	AA	AA	AA	AA	AA	AA	AA	AA	AA	AA	AA	AA	AA	AA	AA
A01	Bn-A01-p16537792	17140561	17140512	BB	BB	BB	AA	BB	BB	BB	BB	BB	BB	NC	NC	NC	NC	NC	NC	BB	BB	BB	BB	BB	BB	BB	BB	BB	BB	BB	BB	BB	BB	BB	BB	BB	BB	BB	BB	BB	BB	BB	BB	BB	BB	BB	BB	BB	BB
A01	Bn-A01-p16538323	17141092	17141043	BB	AA	BB	BB	BB	BB	BB	BB	BB	BB	NC	NC	NC	NC	NC	NC	BB	BB	BB	BB	BB	BB	BB	BB	BB	BB	BB	BB	BB	BB	BB	BB	BB	BB	BB	BB	BB	BB	BB	BB	BB	BB	BB	BB	BB	BB
A01	Bn-A01-p16538587	17141356	17141307	AA	BB	AA	AA	AA	AA	AA	AA	AA	AA	NC	NC	NC	NC	NC	NC	AA	AA	AA	AA	AA	AA	AA	AA	AA	AA	AA	AA	AA	AA	AA	AA	AA	AA	AA	AA	AA	AA	AA	AA	AA	AA	AA	AA	AA	AA
A01	Bn-A01-p16539250	17142019	17141970	BB	AA	BB	BB	BB	BB	NC	BB	BB	BB	NC	NC	NC	NC	NC	NC	BB	BB	BB	BB	BB	BB	BB	BB	BB	BB	BB	BB	BB	BB	BB	BB	BB	BB	BB	BB	BB	BB	BB	BB	BB	BB	BB	BB	BB	BB
A01	Bn-A01-p16557636	17156914	17156963	AA	BB	AA	AA	AA	AA	AA	AA	AA	AA	NC	NC	NC	NC	NC	NC	AA	AA	AA	AA	AA	AA	AA	AA	AA	AA	AA	AA	AA	AA	AA	AA	AA	AA	AA	AA	AA	AA	AA	AA	AA	AA	AA	AA	AA	AA
A01	Bn-A01-p16662544	17229326	17229277	BB	AA	BB	BB	BB	BB	BB	BB	BB	BB	NC	NC	NC	NC	NC	NC	BB	BB	BB	BB	BB	BB	BB	BB	BB	BB	BB	BB	BB	BB	BB	BB	BB	BB	BB	BB	BB	BB	BB	BB	BB	BB	BB	BB	BB	BB
A01	Bn-A01-p16711121	17284317	17284366	BB	BB	BB	AA	BB	BB	BB	BB	BB	BB	NC	NC	NC	NC	NC	NC	BB	BB	BB	BB	BB	BB	BB	BB	BB	BB	BB	BB	BB	BB	BB	BB	BB	BB	BB	BB	BB	BB	BB	BB	BB	BB	BB	BB	BB	BB
A01	Bn-A01-p16749951	17323302	17323253	BB	BB	BB	AA	BB	BB	BB	BB	BB	BB	NC	NC	NC	NC	NC	NC	BB	BB	BB	BB	BB	BB	BB	BB	BB	BB	BB	BB	BB	BB	BB	BB	BB	BB	BB	BB	BB	BB	BB	BB	BB	BB	BB	BB	BB	BB
A01	Bn-A01-p16829363	17374076	17374125	BB	BB	BB	AA	BB	BB	BB	BB	AA	AA	NC	NC	NC	NC	NC	NC	BB	BB	BB	BB	BB	BB	BB	BB	BB	BB	BB	BB	BB	BB	BB	BB	BB	BB	BB	BB	BB	BB	BB	BB	BB	BB	BB	BB	BB	BB
A01	Bn-A01-p16847535	17391822	17391773	BB	AA	BB	AA	AA	AA	BB	AA	AA	AA	NC	NC	NC	NC	NC	NC	BB	BB	BB	BB	BB	BB	BB	BB	BB	BB	BB	BB	BB	BB	BB	BB	BB	BB	BB	BB	BB	BB	BB	BB	BB	BB	BB	BB	BB	BB
A01	Bn-A01-p16857466	17401665	17401616	AA	AA	AA	BB	BB	BB	AA	AA	BB	BB	NC	NC	NC	NC	NC	NC	BB	BB	BB	BB	BB	BB	BB	BB	BB	BB	BB	BB	BB	BB	BB	BB	BB	BB	BB	BB	BB	AA	AA	AA	AA	AA	AA	AA	AA	AA
A01	Bn-Scaffold000508-p6116	17485895	17485944	BB	BB	BB	AA	BB	BB	NC	BB	BB	NC	NC	NC	NC	NC	NC	NC	BB	BB	BB	BB	BB	BB	BB	BB	BB	BB	BB	BB	BB	BB	BB	BB	BB	BB	BB	BB	BB	NC	NC	NC	NC	NC	NC	NC	NC	NC
A01	Bn-A01-p16951655	17523444	17523395	BB	BB	BB	AA	BB	BB	NC	BB	BB	BB	NC	NC	NC	NC	NC	NC	BB	BB	BB	BB	BB	BB	BB	BB	BB	BB	BB	BB	BB	BB	BB	BB	BB	BB	BB	BB	BB	NC	NC	NC	NC	NC	NC	NC	NC	NC
A01	Bn-A01-p17015383	17600142	17600191	AA	BB	AA	BB	AA	AA	AA	AA	AA	AA	NC	NC	NC	NC	NC	NC	AA	AA	AA	AA	AA	AA	AA	AA	AA	AA	AA	AA	AA	AA	AA	AA	AA	AA	AA	AA	AA	AA	AA	AA	AA	AA	AA	AA	AA	AA
A01	Bn-A01-p17839637	17667026	17667075	BB	BB	BB	BB	BB	BB	AB	AB	NC	BB	NC	NC	NC	NC	NC	NC	BB	BB	BB	BB	BB	BB	BB	BB	BB	BB	BB	BB	BB	BB	BB	BB	BB	BB	BB	BB	BB	AA	AA	AA	AA	AA	AA	AA	AA	AA
A01	Bn-A01-p17888905	17722108	17722157	AA	AA	AA	AA	AA	AA	AA	AA	AA	AA	NC	NC	NC	NC	NC	NC	BB	BB	BB	BB	BB	BB	BB	BB	BB	BB	BB	BB	BB	BB	BB	BB	BB	BB	BB	BB	BB	BB	BB	BB	BB	BB	BB	BB	BB	BB
A01	Bn-A01-p17887935	17723080	17723129	AA	AA	AA	AA	AA	AA	AA	AA	AA	AA	NC	NC	NC	NC	NC	NC	BB	BB	BB	BB	BB	BB	BB	BB	BB	BB	BB	BB	BB	BB	BB	BB	BB	BB	BB	BB	BB	BB	BB	BB	BB	BB	BB	BB	BB	BB
A01	Bn-A01-p17887135	17723880	17723929	AA	AA	AA	AA	AA	AA	AA	AA	AA	AA	NC	NC	NC	NC	NC	NC	BB	BB	BB	BB	BB	BB	BB	BB	BB	BB	BB	BB	BB	BB	BB	BB	BB	BB	BB	BB	BB	BB	BB	BB	BB	BB	BB	BB	BB	BB
A01	Bn-A01-p17887214	17723901	17723852	BB	BB	BB	BB	BB	BB	BB	BB	BB	BB	NC	NC	NC	NC	NC	NC	AA	AA	AA	AA	AA	AA	AA	AA	AA	AA	AA	AA	AA	AA	AA	AA	AA	AA	AA	AA	AA	AA	AA	AA	AA	AA	AA	AA	AA	AA
A01	Bn-A01-p17886595	17724420	17724469	BB	BB	BB	BB	BB	BB	BB	BB	BB	BB	NC	NC	NC	NC	NC	NC	AA	AA	AA	AA	AA	AA	AA	AA	AA	AA	AA	AA	AA	AA	AA	AA	AA	AA	AA	AA	AA	BB	BB	BB	BB	BB	BB	BB	BB	BB
A01	Bn-A01-p17886123	17724892	17724941	AA	BB	AA	BB	BB	BB	BB	BB	BB	BB	NC	NC	NC	NC	NC	NC	BB	BB	BB	BB	BB	BB	BB	BB	BB	BB	BB	BB	BB	BB	BB	BB	BB	BB	BB	BB	BB	BB	BB	BB	BB	BB	BB	BB	BB	BB
A01	Bn-A01-p17885812	17725203	17725252	BB	BB	BB	BB	BB	BB	BB	BB	BB	BB	NC	NC	NC	NC	NC	NC	BB	BB	BB	BB	BB	BB	BB	BB	BB	BB	BB	BB	BB	BB	BB	BB	BB	BB	BB	BB	BB	BB	BB	BB	BB	BB	BB	BB	BB	BB
A01	Bn-A01-p17885385	17725630	17725679	AA	AA	AA	AA	AA	AA	AA	AA	AA	AA	NC	NC	NC	NC	NC	NC	AA	AA	AA	AA	AA	AA	AA	AA	AA	AA	AA	AA	AA	AA	AA	AA	AA	AA	AA	AA	AA	AA	AA	AA	AA	AA	AA	AA	AA	AA
A01	Bn-A01-p17849675	17767915	17767964	AA	BB	AA	AA	AA	AA	AA	AA	AA	AA	NC	NC	NC	NC	NC	NC	BB	BB	BB	BB	BB	BB	BB	BB	BB	BB	BB	BB	BB	BB	BB	BB	BB	BB	BB	BB	BB	BB	BB	BB	BB	BB	BB	BB	BB	BB
A01	Bn-A01-p17716773	17771857	17771906	AA	BB	AA	BB	AA	AA	AA	BB	BB	NC	NC	NC	NC	NC	NC	NC	AA	AA	AA	AA	AA	AA	AA	AA	AA	AA	AA	AA	AA	AA	AA	AA	AA	AA	AA	AA	AA	AA	AA	AA	AA	AA	AA	AA	AA	AA
A01	Bn-A01-p17717864	17773048	17772999	BB	BB	BB	AA	BB	BB	BB	AA	AA	BB	NC	NC	NC	NC	NC	NC	BB	BB	BB	BB	BB	BB	BB	BB	BB	BB	BB	BB	BB	BB	BB	BB	BB	BB	BB	BB	BB	BB	BB	BB	BB	BB	BB	BB	BB	BB
A01	Bn-A01-p17728772	17783812	17783861	BB	AA	BB	AA	BB	BB	BB	AA	AA	NC	NC	NC	NC	NC	NC	NC	BB	BB	BB	BB	BB	BB	BB	BB	BB	BB	BB	BB	BB	BB	BB	BB	BB	BB	BB	BB	BB	BB	BB	BB	BB	BB	BB	BB	BB	BB
A01	Bn-A01-p17769742	17812922	17812971	AA	AA	AA	BB	AA	AA	BB	AA	AA	NC	NC	NC	NC	NC	NC	NC	BB	BB	BB	BB	BB	BB	BB	BB	BB	BB	BB	BB	BB	BB	BB	BB	BB	BB	BB	BB	BB	AA	AA	AA	AA	AA	AA	AA	AA	AA
A01	Bn-A01-p17771411	17814596	17814645	BB	BB	BB	AA	BB	BB	AA	BB	BB	NC	NC	NC	NC	NC	NC	NC	AA	AA	AA	AA	AA	AA	AA	AA	AA	AA	AA	AA	AA	AA	AA	AA	AA	AA	AA	AA	AA	AA	AA	AA	AA	AA	AA	AA	AA	AA
A01	Bn-A01-p17438645	17929949	17929998	BB	BB	BB	BB	BB	BB	BB	BB	BB	BB	NC	NC	NC	NC	NC	NC	BB	BB	BB	BB	BB	BB	BB	BB	BB	BB	BB	BB	BB	BB	BB	BB	BB	BB	BB	BB	BB	BB	BB	BB	BB	BB	BB	BB	BB	BB
A01	Bn-A01-p17437603	17930992	17931041	AA	AA	AA	AA	AA	AA	AA	AA	AA	AA	NC	NC	NC	NC	NC	NC	AA	AA	AA	AA	AA	AA	AA	AA	AA	AA	AA	AA	AA	AA	AA	AA	AA	AA	AA	AA	AA	AA	AA	AA	AA	AA	AA	AA	AA	AA
A01	Bn-A01-p17428120	17940693	17940644	BB	BB	BB	BB	BB	BB	BB	BB	BB	NC	NC	NC	NC	NC	NC	NC	BB	BB	BB	BB	BB	BB	BB	BB	BB	BB	BB	BB	BB	BB	BB	BB	BB	BB	BB	BB	BB	BB	BB	BB	BB	BB	BB	BB	BB	BB
A01	Bn-A01-p17377721	17984763	17984714	BB	AA	BB	BB	AA	AA	AA	BB	AA	AA	NC	NC	NC	NC	NC	NC	AA	AA	AA	AA	AA	AA	AA	AA	AA	AA	AA	AA	AA	AA	AA	AA	AA	AA	AA	AA	AA	AA	AA	AA	AA	AA	AA	AA	AA	AA
A01	Bn-A01-p16394111	18011457	18011506	AA	AA	AA	AA	NC	NC	NC	NC	NC	NC	NC	NC	NC	NC	NC	NC	AA	AA	AA	AA	AA	AA	AA	AA	AA	AA	AA	AA	AA	AA	AA	AA	AA	AA	AA	AA	AA	AA	AA	AA	AA	AA	AA	AA	AA	AA
A01	Bn-A01-p16393582	18011988	18012037	BB	BB	BB	BB	BB	BB	BB	BB	BB	BB	NC	NC	NC	NC	BB	BB	BB	BB	BB	BB	BB	BB	BB	BB	BB	BB	BB	BB	BB	BB	BB	BB	BB	BB	BB	BB	BB	BB	BB	BB	BB	BB	BB	BB	BB	BB
A01	Bn-A01-p16389291	18016321	18016363	AA	AA	AA	BB	AA	AA	AA	BB	BB	BB	NC	NC	NC	NC	NC	NC	AA	AA	AA	AA	AA	AA	AA	AA	AA	AA	AA	AA	AA	AA	AA	AA	AA	AA	AA	AA	AA	BB	BB	BB	BB	BB	BB	BB	BB	BB
A01	Bn-A01-p16380496	18025155	18025106	BB	BB	BB	AA	BB	BB	BB	BB	AA	AA	NC	NC	NC	NC	NC	NC	BB	BB	BB	BB	BB	BB	BB	BB	BB	BB	BB	BB	BB	BB	BB	BB	BB	BB	BB	BB	BB	AA	AA	AA	AA	AA	AA	AA	AA	AA
A01	Bn-Scaffold000253-p27839	18128915	18128866	BB	AA	BB	BB	BB	BB	BB	BB	BB	BB	NC	NC	NC	NC	NC	NC	BB	BB	BB	BB	BB	BB	BB	BB	BB	BB	BB	BB	BB	BB	BB	BB	BB	BB	BB	BB	BB	BB	BB	BB	BB	BB	BB	BB	BB	BB
A01	Bn-Scaffold000300-p4564	18288457	18288408	AA	NC	AA	AA	AA	AA	AA	AA	AA	AA	NC	NC	NC	NC	NC	NC	AA	AA	AA	AA	AA	AA	AA	AA	AA	AA	AA	AA	AA	AA	AA	AA	AA	AA	AA	AA	AA	AA	AA	AA	AA	AA	AA	AA	AA	AA
A01	Bn-A01-p17480096	18453978	18454027	BB	BB	BB	BB	AA	AA	AA	BB	AA	AA	NC	NC	NC	NC	NC	NC	AA	AA	AA	AA	AA	AA	AA	AA	AA	AA	AA	AA	AA	AA	AA	AA	AA	AA	AA	AA	AA	BB	BB	BB	BB	BB	BB	BB	BB	BB
A01	Bn-A01-p17481703	18456229	18456180	AA	AA	AA	AA	AA	AA	AA	AA	AA	NC	NC	NC	NC	NC	NC	NC	AA	AA	AA	AA	AA	AA	AA	AA	AA	AA	AA	AA	AA	AA	AA	AA	AA	AA	AA	AA	AA	AA	AA	AA	AA	AA	AA	AA	AA	AA
A01	Bn-A01-p17481804	18456330	18456281	BB	BB	BB	BB	AA	AA	AA	BB	AA	AA	NC	NC	NC	NC	NC	NC	AA	AA	AA	AA	AA	AA	AA	AA	AA	AA	AA	AA	AA	AA	AA	AA	AA	AA	AA	AA	AA	BB	BB	BB	BB	BB	BB	BB	BB	BB
A01	Bn-A01-p17482037	18456563	18456514	AA	AA	AA	AA	AA	AA	AA	AA	AA	AA	NC	NC	NC	NC	NC	NC	AA	AA	AA	AA	AA	AA	AA	AA	AA	AA	AA	AA	AA	AA	AA	AA	AA	AA	AA	AA	AA	AA	AA	AA	AA	AA	AA	AA	AA	AA
A01	Bn-A01-p17494364	18469940	18469891	AA	AA	AA	BB	BB	BB	BB	AA	NC	NC	NC	NC	NC	NC	NC	NC	BB	BB	BB	BB	BB	BB	BB	BB	BB	BB	BB	BB	BB	BB	BB	BB	BB	BB	BB	BB	BB	AA	AA	AA	AA	AA	AA	AA	AA	AA
A01	Bn-A01-p17498057	18473476	18473525	BB	BB	BB	BB	BB	BB	BB	AA	NC	BB	NC	NC	NC	NC	NC	NC	BB	BB	BB	BB	BB	BB	BB	BB	BB	BB	BB	BB	BB	BB	BB	BB	BB	BB	BB	BB	BB	BB	BB	BB	BB	BB	BB	BB	BB	BB
A01	Bn-A01-p17506817	18477951	18477902	AA	AA	AA	AA	AA	AA	AA	AA	AA	AA	NC	NC	NC	NC	NC	NC	AA	AA	AA	AA	AA	AA	AA	AA	AA	AA	AA	AA	AA	AA	AA	AA	AA	AA	AA	AA	AA	BB	BB	BB	BB	BB	BB	BB	BB	BB
A01	Bn-A01-p17518104	18481502	18481453	BB	AA	BB	BB	BB	BB	BB	BB	NC	BB	NC	NC	NC	NC	NC	NC	BB	BB	BB	BB	BB	BB	BB	BB	BB	BB	BB	BB	BB	BB	BB	BB	BB	BB	BB	BB	BB	BB	BB	BB	BB	BB	BB	BB	BB	BB
A01	Bn-A01-p17518305	18481711	18481662	AA	BB	AA	BB	AA	AA	BB	BB	AA	BB	NC	NC	NC	NC	NC	NC	BB	BB	BB	BB	BB	BB	BB	BB	BB	BB	BB	BB	BB	BB	BB	BB	BB	BB	BB	BB	BB	BB	NC	NC	NC	BB	NC	NC	NC	BB
A01	Bn-A01-p17518468	18481874	18481825	AA	BB	AA	BB	AA	AA	AA	BB	BB	AA	NC	NC	NC	NC	NC	NC	AA	AA	AA	AA	AA	AA	AA	AA	AA	AA	AA	AA	AA	AA	AA	AA	AA	AA	AA	AA	AA	AA	AA	AA	AA	AA	AA	AA	AA	AA
A01	Bn-A01-p17553462	18499332	18499283	BB	AA	BB	AA	BB	BB	BB	AA	AA	NC	NC	NC	NC	NC	NC	NC	AA	AA	AA	AA	AA	AA	AA	AA	AA	AA	AA	AA	AA	AA	AA	AA	AA	AA	AA	AA	AA	AA	AA	AA	AA	AA	AA	AA	AA	AA
A01	Bn-A01-p17555906	18501664	18501713	BB	BB	BB	AA	BB	BB	BB	AA	AA	BB	NC	NC	NC	NC	NC	NC	BB	BB	BB	BB	BB	BB	BB	BB	BB	BB	BB	BB	BB	BB	BB	BB	BB	BB	BB	BB	BB	BB	BB	BB	BB	BB	BB	BB	BB	BB
A01	Bn-A01-p17565834	18535649	18535698	AA	BB	AA	BB	AA	AA	AA	BB	BB	BB	NC	NC	NC	NC	NC	NC	BB	BB	BB	BB	BB	BB	BB	BB	BB	BB	BB	BB	BB	BB	BB	BB	BB	BB	BB	BB	BB	BB	BB	BB	BB	BB	BB	BB	BB	BB
A01	Bn-A01-p17574483	18537575	18537624	BB	AA	BB	AA	BB	BB	BB	AA	AA	NC	NC	NC	NC	NC	NC	NC	AA	AA	AA	AA	AA	AA	AA	AA	AA	AA	AA	AA	AA	AA	AA	AA	AA	AA	AA	AA	AA	BB	BB	BB	BB	BB	BB	BB	BB	BB
A01	Bn-A01-p17629628	18658107	18658156	AA	BB	AA	BB	BB	BB	BB	AA	AA	BB	NC	NC	NC	NC	NC	NC	BB	BB	BB	BB	BB	BB	BB	BB	BB	BB	BB	BB	BB	BB	BB	BB	BB	BB	BB	BB	BB	BB	BB	BB	BB	BB	BB	BB	BB	BB
A01	Bn-A01-p17905950	18776160	18776209	BB	BB	BB	BB	BB	BB	BB	BB	BB	BB	NC	NC	NC	NC	NC	NC	AA	AA	AA	AA	AA	AA	AA	AA	AA	AA	AA	AA	AA	AA	AA	AA	AA	AA	AA	AA	AA	NC	NC	NC	NC	NC	NC	NC	NC	NC
A01	Bn-A01-p17906399	18776967	18776918	BB	BB	BB	BB	BB	BB	BB	BB	BB	BB	NC	NC	NC	NC	NC	NC	AA	AA	AA	AA	AA	AA	AA	AA	AA	AA	AA	AA	AA	AA	AA	AA	AA	AA	AA	AA	AA	NC	NC	NC	NC	NC	NC	NC	NC	NC
A01	Bn-A01-p17906765	18777235	18777284	BB	BB	BB	BB	BB	BB	BB	BB	BB	BB	NC	NC	NC	NC	NC	NC	BB	BB	BB	BB	BB	BB	BB	BB	BB	BB	BB	BB	BB	BB	BB	BB	BB	BB	BB	BB	BB	NC	NC	NC	NC	NC	NC	NC	NC	NC
A01	Bn-A01-p17907059	18777529	18777578	BB	BB	BB	BB	BB	BB	BB	BB	BB	BB	NC	NC	NC	NC	NC	NC	AA	AA	AA	AA	AA	AA	AA	AA	AA	AA	AA	AA	AA	AA	AA	AA	AA	AA	AA	AA	AA	NC	NC	NC	NC	NC	NC	NC	NC	NC
A01	Bn-A01-p17907563	18778033	18778082	BB	BB	BB	BB	BB	BB	BB	BB	BB	BB	NC	NC	NC	NC	NC	NC	BB	BB	BB	BB	BB	BB	BB	BB	BB	BB	BB	BB	BB	BB	BB	BB	BB	BB	BB	BB	BB	NC	NC	NC	NC	NC	NC	NC	NC	NC
A01	Bn-A01-p17916004	18803157	18803108	AA	AA	AA	AA	AA	AA	AA	AA	AA	NC	NC	NC	NC	NC	NC	NC	BB	BB	BB	BB	BB	BB	BB	BB	BB	BB	BB	BB	BB	BB	BB	BB	BB	BB	BB	BB	BB	BB	BB	BB	BB	BB	BB	BB	BB	BB
A01	Bn-A01-p17931128	18807527	18807496	BB	BB	BB	BB	BB	BB	BB	BB	BB	BB	NC	NC	NC	NC	NC	NC	AA	AA	AA	AA	AA	AA	AA	AA	AA	AA	AA	AA	AA	AA	AA	AA	AA	AA	AA	AA	AA	BB	BB	BB	BB	BB	BB	BB	BB	BB
A01	Bn-A01-p17997441	18896939	18896988	BB	AA	BB	AA	AA	AA	AA	AA	AA	AA	NC	NC	NC	NC	NC	NC	AA	AA	AA	AA	AA	AA	AA	AA	AA	AA	AA	AA	AA	AA	AA	AA	AA	AA	AA	AA	AA	AA	AA	AA	AA	AA	AA	AA	AA	AA
A01	Bn-A01-p18015006	18905963	18906012	AA	BB	AA	BB	BB	BB	BB	BB	BB	BB	NC	NC	NC	NC	NC	NC	BB	BB	BB	BB	BB	BB	BB	BB	BB	BB	BB	BB	BB	BB	BB	BB	BB	BB	BB	BB	BB	BB	BB	BB	BB	BB	BB	BB	BB	BB
A01	Bn-A01-p18014946	18906003	18905954	AA	BB	AA	BB	BB	BB	BB	BB	BB	BB	NC	NC	NC	NC	NC	NC	BB	BB	BB	BB	BB	BB	BB	BB	BB	BB	BB	BB	BB	BB	BB	BB	BB	BB	BB	BB	BB	BB	BB	BB	BB	BB	BB	BB	BB	BB
A01	Bn-A01-p18015162	18906216	18906167	AA	BB	AA	BB	BB	BB	BB	BB	BB	BB	NC	NC	NC	NC	NC	NC	BB	BB	BB	BB	BB	BB	BB	BB	BB	BB	BB	BB	BB	BB	BB	BB	BB	BB	BB	BB	BB	BB	BB	BB	BB	BB	BB	BB	BB	BB
A01	Bn-A01-p18019641	18910337	18910288	AA	BB	AA	BB	BB	BB	BB	BB	BB	NC	NC	NC	NC	NC	NC	NC	BB	BB	BB	BB	BB	BB	BB	BB	BB	BB	BB	BB	BB	BB	BB	BB	BB	BB	BB	BB	BB	BB	BB	BB	BB	BB	BB	BB	BB	BB
A01	Bn-A01-p18020314	18910911	18910960	BB	AA	BB	AA	AA	AA	AA	AA	AA	NC	NC	NC	NC	NC	NC	NC	AA	AA	AA	AA	AA	AA	AA	AA	AA	AA	AA	AA	AA	AA	AA	AA	AA	AA	AA	AA	AA	AA	AA	AA	AA	AA	AA	AA	AA	AA
A01	Bn-A01-p18020258	18910955	18910906	BB	AA	BB	AA	AA	AA	AA	AA	AA	NC	NC	NC	NC	NC	NC	NC	AA	AA	AA	AA	AA	AA	AA	AA	AA	AA	AA	AA	AA	AA	AA	AA	AA	AA	AA	AA	AA	AA	AA	AA	AA	AA	AA	AA	AA	AA
A01	Bn-A01-p18020503	18911194	18911145	AA	BB	AA	BB	BB	BB	BB	BB	BB	BB	NC	NC	NC	NC	NC	NC	BB	BB	BB	BB	BB	BB	BB	BB	BB	BB	BB	BB	BB	BB	BB	BB	BB	BB	BB	BB	BB	BB	BB	BB	BB	BB	BB	BB	BB	BB
A01	Bn-A01-p18023959	18913864	18913913	BB	AA	BB	AA	AA	AA	AA	AA	AA	NC	NC	NC	NC	NC	NC	NC	AA	AA	AA	AA	AA	AA	AA	AA	AA	AA	AA	AA	AA	AA	AA	AA	AA	AA	AA	AA	AA	AA	AA	AA	AA	AA	AA	AA	AA	AA
A01	Bn-A01-p18027200	18916782	18916831	BB	AA	BB	AA	AA	AA	AA	AA	AA	AA	NC	NC	NC	NC	NC	NC	AA	AA	AA	AA	AA	AA	AA	AA	AA	AA	AA	AA	AA	AA	AA	AA	AA	AA	AA	AA	AA	AA	AA	AA	AA	AA	AA	AA	AA	AA
A01	Bn-A01-p18027307	18916891	18916940	AA	BB	AA	BB	BB	BB	BB	BB	BB	BB	NC	NC	NC	NC	NC	NC	BB	BB	BB	BB	BB	BB	BB	BB	BB	BB	BB	BB	BB	BB	BB	BB	BB	BB	BB	BB	BB	BB	BB	BB	BB	BB	BB	BB	BB	BB
A01	Bn-A01-p18027398	18916982	18917031	BB	AA	BB	AA	AA	AA	AA	AA	AA	AA	NC	NC	NC	NC	NC	NC	AA	AA	AA	AA	AA	AA	AA	AA	AA	AA	AA	AA	AA	AA	AA	AA	AA	AA	AA	AA	AA	AA	AA	AA	AA	AA	AA	AA	AA	AA
A01	Bn-A01-p18028380	18917983	18918032	BB	AA	BB	AA	AA	AA	AA	BB	AA	NC	NC	NC	NC	NC	NC	NC	AA	AA	AA	AA	AA	AA	AA	AA	AA	AA	AA	AA	AA	AA	AA	AA	AA	AA	AA	AA	AA	BB	BB	BB	BB	BB	BB	BB	BB	BB
A01	Bn-A01-p18028483	18918086	18918135	AA	BB	AA	BB	BB	BB	BB	BB	BB	BB	NC	NC	NC	NC	NC	NC	BB	BB	BB	BB	BB	BB	BB	BB	BB	BB	BB	BB	BB	BB	BB	BB	BB	BB	BB	BB	BB	BB	BB	BB	BB	BB	BB	BB	BB	BB
A01	Bn-A01-p18030126	18919247	18919296	AA	BB	AA	BB	BB	BB	BB	BB	BB	NC	NC	NC	NC	NC	NC	NC	BB	BB	BB	BB	BB	BB	BB	BB	BB	BB	BB	BB	BB	BB	BB	BB	BB	BB	BB	BB	BB	BB	BB	BB	BB	BB	BB	BB	BB	BB
A01	Bn-A01-p18032386	18922227	18922178	AA	BB	AA	BB	BB	BB	BB	BB	BB	BB	NC	NC	NC	NC	NC	NC	BB	BB	BB	BB	BB	BB	BB	BB	BB	BB	BB	BB	BB	BB	BB	BB	BB	BB	BB	BB	BB	BB	BB	BB	BB	BB	BB	BB	BB	BB
A01	Bn-A01-p18053077	18931768	18931719	AA	BB	AA	BB	BB	BB	BB	AA	BB	BB	NC	NC	NC	NC	NC	NC	BB	BB	BB	BB	BB	BB	BB	BB	BB	BB	BB	BB	BB	BB	BB	BB	BB	BB	BB	BB	BB	AA	AA	AA	AA	AA	AA	AA	AA	AA
A01	Bn-A01-p18078718	18952496	18952447	BB	AA	BB	BB	AA	AA	AA	BB	AA	NC	NC	NC	NC	NC	NC	NC	AA	AA	AA	AA	AA	AA	AA	AA	AA	AA	AA	AA	AA	AA	AA	AA	AA	AA	AA	AA	AA	BB	BB	BB	BB	BB	BB	BB	BB	BB
A01	Bn-A01-p16142196	18985932	18985981	BB	BB	BB	AA	BB	BB	BB	BB	BB	BB	NC	NC	NC	NC	NC	NC	BB	BB	BB	BB	BB	BB	BB	BB	BB	BB	BB	BB	BB	BB	BB	BB	BB	BB	BB	BB	BB	BB	BB	BB	BB	BB	BB	BB	BB	BB
A01	Bn-A01-p16138308	18989851	18989900	AA	AA	AA	BB	AA	NC	AA	AA	AA	AA	NC	NC	NC	NC	NC	NC	AA	AA	AA	AA	AA	AA	AA	AA	AA	AA	AA	AA	AA	AA	AA	AA	AA	AA	AA	AA	AA	AA	AA	AA	AA	AA	AA	AA	AA	AA
A01	Bn-A01-p16135537	18994088	18994039	BB	BB	BB	AA	BB	BB	BB	BB	BB	BB	NC	NC	NC	NC	NC	NC	BB	BB	BB	BB	BB	BB	BB	BB	BB	BB	BB	BB	BB	BB	BB	BB	BB	BB	BB	BB	BB	BB	BB	BB	BB	BB	BB	BB	BB	BB
A01	Bn-A01-p16135094	18994431	18994480	BB	BB	BB	AA	BB	BB	BB	BB	BB	BB	NC	NC	NC	NC	NC	NC	BB	BB	BB	BB	BB	BB	BB	BB	BB	BB	BB	BB	BB	BB	BB	BB	BB	BB	BB	BB	BB	BB	BB	BB	BB	BB	BB	BB	BB	BB
A01	Bn-A01-p16134838	18994787	18994738	BB	BB	BB	AA	BB	BB	BB	BB	BB	BB	NC	NC	NC	NC	NC	NC	BB	BB	BB	BB	BB	BB	BB	BB	BB	BB	BB	BB	BB	BB	BB	BB	BB	BB	BB	BB	BB	BB	BB	BB	BB	BB	BB	BB	BB	BB
A01	Bn-A01-p16276961	18996178	18996227	BB	BB	BB	AA	BB	BB	BB	AA	AA	NC	NC	NC	NC	NC	NC	NC	BB	BB	BB	BB	BB	BB	BB	BB	BB	BB	BB	BB	BB	BB	BB	BB	BB	BB	BB	BB	BB	BB	BB	BB	BB	BB	BB	BB	BB	BB
A01	Bn-A01-p17081120	19231346	19231395	BB	AA	BB	BB	BB	BB	BB	NC	BB	NC	NC	NC	NC	NC	NC	NC	BB	BB	BB	BB	BB	BB	BB	BB	BB	BB	BB	BB	BB	BB	BB	BB	BB	BB	BB	BB	BB	BB	BB	BB	BB	BB	BB	BB	BB	BB
A01	Bn-A01-p17097891	19256865	19256816	AA	AA	AA	AA	AA	AA	AA	AA	AA	NC	NC	NC	NC	NC	NC	NC	AA	AA	AA	AA	AA	AA	AA	AA	AA	AA	AA	AA	AA	AA	AA	AA	AA	AA	AA	AA	AA	AA	AA	AA	AA	AA	AA	AA	AA	AA
A01	Bn-A01-p17104282	19263379	19263330	BB	AA	BB	BB	AA	AA	BB	BB	NC	AA	NC	NC	NC	NC	NC	NC	AA	AA	AA	AA	AA	AA	AA	AA	AA	AA	AA	AA	AA	AA	AA	AA	AA	AA	AA	AA	AA	AA	AA	AA	AA	AA	AA	AA	AA	AA
A01	Bn-A01-p17105194	19264211	19264162	AA	BB	AA	AA	AA	AA	AA	AA	AA	AA	NC	NC	NC	NC	NC	NC	AA	AA	AA	AA	AA	AA	AA	AA	AA	AA	AA	AA	AA	AA	AA	AA	AA	AA	AA	AA	AA	AA	AA	AA	AA	AA	AA	AA	AA	AA
A01	Bn-A01-p17105372	19264289	19264338	BB	AA	BB	BB	BB	BB	BB	BB	BB	BB	NC	NC	NC	NC	NC	NC	BB	BB	BB	BB	BB	BB	BB	BB	BB	BB	BB	BB	BB	BB	BB	BB	BB	BB	BB	BB	BB	BB	BB	BB	BB	BB	BB	BB	BB	BB
A01	Bn-A01-p17105672	19264589	19264638	AB	AA	BB	BB	BB	BB	BB	AA	AA	NC	NC	NC	NC	NC	NC	NC	BB	BB	BB	BB	BB	BB	BB	BB	BB	BB	BB	BB	BB	BB	BB	BB	BB	BB	BB	BB	BB	BB	BB	BB	BB	BB	BB	BB	BB	BB
A01	Bn-A01-p17106985	19272654	19272605	AA	BB	AA	AA	BB	BB	AA	BB	BB	NC	NC	NC	NC	NC	NC	NC	BB	BB	BB	BB	BB	BB	BB	BB	BB	BB	BB	BB	BB	BB	BB	BB	BB	BB	BB	BB	BB	BB	BB	BB	BB	BB	BB	BB	BB	BB
A01	Bn-A01-p17118839	19284411	19284460	BB	AA	BB	BB	BB	BB	BB	AA	AA	AA	NC	NC	NC	NC	NC	NC	BB	BB	BB	BB	BB	BB	BB	BB	BB	BB	BB	BB	BB	BB	BB	BB	BB	BB	BB	BB	BB	AA	AA	AA	AA	AA	AA	AA	AA	AA
A01	Bn-A01-p17119024	19284596	19284645	AA	BB	AA	AA	AA	AA	AA	BB	BB	BB	NC	NC	NC	NC	NC	NC	AA	AA	AA	AA	AA	AA	AA	AA	AA	AA	AA	AA	AA	AA	AA	AA	AA	AA	AA	AA	AA	BB	BB	BB	BB	BB	BB	BB	BB	BB
A01	Bn-A01-p17121291	19286982	19286933	BB	AA	BB	BB	BB	BB	BB	AA	AA	AA	NC	NC	NC	NC	NC	NC	BB	BB	BB	BB	BB	BB	BB	BB	BB	BB	BB	BB	BB	BB	BB	BB	BB	BB	BB	BB	BB	AA	AA	AA	AA	AA	AA	AA	AA	AA
A01	Bn-A01-p17121775	19287466	19287417	BB	AA	BB	BB	BB	BB	BB	AA	AA	NC	NC	NC	NC	NC	NC	NC	BB	BB	BB	BB	BB	BB	BB	BB	BB	BB	BB	BB	BB	BB	BB	BB	BB	BB	BB	BB	BB	AA	AA	AA	AA	AA	AA	AA	AA	AA
A01	Bn-A01-p17121894	19287485	19287534	BB	AA	BB	BB	BB	BB	BB	AA	AA	AA	NC	NC	NC	NC	NC	NC	BB	BB	BB	BB	BB	BB	BB	BB	BB	BB	BB	BB	BB	BB	BB	BB	BB	BB	BB	BB	BB	AA	AA	AA	AA	AA	AA	AA	AA	AA
A01	Bn-A01-p17124558	19290249	19290200	AA	BB	AA	AA	AA	AA	AA	BB	BB	BB	NC	NC	NC	NC	NC	NC	AA	AA	AA	AA	AA	AA	AA	AA	AA	AA	AA	AA	AA	AA	AA	AA	AA	AA	AA	AA	AA	BB	BB	BB	BB	BB	BB	BB	BB	BB
A01	Bn-A01-p17124831	19290422	19290471	BB	AA	BB	BB	BB	BB	BB	AA	AA	AA	NC	NC	NC	NC	NC	NC	BB	BB	BB	BB	BB	BB	BB	BB	BB	BB	BB	BB	BB	BB	BB	BB	BB	BB	BB	BB	BB	AA	AA	AA	AA	AA	AA	AA	AA	AA
A01	Bn-A01-p17129906	19295601	19295552	BB	AA	BB	BB	BB	BB	BB	AA	AA	BB	NC	NC	NC	NC	NC	NC	AA	AA	AA	AA	AA	AA	AA	AA	AA	AA	AA	AA	AA	AA	AA	AA	AA	AA	AA	AA	AA	AA	AA	AA	AA	AA	AA	AA	AA	AA
A01	Bn-A01-p17156534	19321856	19321905	AA	AA	AA	AA	BB	BB	AA	BB	AA	NC	NC	NC	NC	NC	NC	NC	AA	AA	AA	AA	AA	AA	AA	AA	AA	AA	AA	AA	AA	AA	AA	AA	AA	AA	AA	AA	AA	BB	BB	BB	BB	BB	BB	BB	BB	BB
A01	Bn-A01-p17157752	19323176	19323127	BB	AA	BB	BB	AA	AA	AA	AA	BB	NC	NC	NC	NC	NC	NC	NC	AA	AA	AA	AA	AA	AA	AA	AA	AA	AA	AA	AA	AA	AA	AA	AA	AA	AA	AA	AA	AA	AA	AA	AA	AA	AA	AA	AA	AA	AA
A01	Bn-A01-p17159109	19324551	19324502	AA	BB	AA	AA	BB	BB	BB	BB	AA	BB	NC	NC	NC	NC	NC	NC	BB	BB	BB	BB	BB	BB	BB	BB	BB	BB	BB	BB	BB	BB	BB	BB	BB	BB	BB	BB	BB	BB	BB	BB	BB	BB	BB	BB	BB	BB
A01	Bn-A01-p17160355	19329060	19329011	AA	AA	AA	AA	BB	BB	AA	BB	AA	AA	NC	NC	NC	NC	NC	NC	BB	BB	BB	BB	BB	BB	BB	BB	BB	BB	BB	BB	BB	BB	BB	BB	BB	BB	BB	BB	BB	BB	BB	BB	BB	BB	BB	BB	BB	BB
A01	Bn-A01-p17258931	19382429	19382478	AA	AA	AA	AA	AA	AA	AA	AA	AA	AA	NC	NC	NC	NC	NC	AB	AA	AA	AA	AA	AA	AA	AA	AA	AA	AA	AA	AA	AA	AA	AA	AA	AA	AA	AA	AA	AA	BB	BB	BB	BB	BB	BB	BB	BB	BB
A01	Bn-A01-p17271891	19411375	19411424	AA	BB	AA	AA	BB	BB	BB	BB	NC	NC	NC	NC	NC	NC	NC	NC	BB	BB	BB	BB	BB	BB	BB	BB	BB	BB	BB	BB	BB	BB	BB	BB	BB	BB	BB	BB	BB	NC	NC	NC	NC	NC	NC	NC	NC	NC
A01	Bn-A01-p17278340	19417154	19417105	BB	AA	BB	BB	AA	AA	AA	AA	AA	NC	NC	NC	NC	NC	NC	NC	AA	AA	AA	AA	AA	AA	AA	AA	AA	AA	AA	AA	AA	AA	AA	AA	AA	AA	AA	AA	AA	AA	AA	AA	AA	AA	AA	AA	AA	AA
A01	Bn-A01-p17294955	19434730	19434779	AA	BB	AA	AA	AA	AA	BB	BB	AA	BB	NC	NC	NC	NC	NC	NC	AA	AA	AA	AA	AA	AA	AA	AA	AA	AA	AA	AA	AA	AA	AA	AA	AA	AA	AA	AA	AA	BB	BB	BB	BB	BB	BB	BB	BB	BB
A01	Bn-A01-p17295156	19434930	19434979	AA	BB	AA	AA	BB	BB	BB	BB	BB	BB	NC	NC	NC	NC	NC	NC	BB	BB	BB	BB	BB	BB	BB	BB	BB	BB	BB	BB	BB	BB	BB	BB	BB	BB	BB	BB	BB	BB	BB	BB	BB	BB	BB	BB	BB	BB
A01	Bn-A01-p18100900	19474206	19474157	BB	AA	BB	AA	AA	AA	AA	BB	AA	NC	NC	NC	NC	NC	NC	NC	AA	AA	AA	AA	AA	AA	AA	AA	AA	AA	AA	AA	AA	AA	AA	AA	AA	AA	AA	AA	AA	BB	BB	BB	BB	BB	BB	BB	BB	BB
A01	Bn-A01-p18119989	19483285	19483334	BB	AA	BB	AA	AA	AA	BB	AA	AA	AA	NC	NC	NC	NC	NC	NC	AA	AA	AA	AA	AA	AA	AA	AA	AA	AA	AA	AA	AA	AA	AA	AA	AA	AA	AA	AA	AA	AA	AA	AA	AA	AA	AA	AA	AA	AA
A01	Bn-A01-p18205455	19569469	19569420	BB	BB	BB	AA	AA	AA	BB	BB	BB	NC	NC	NC	NC	NC	NC	NC	BB	BB	BB	BB	BB	BB	BB	BB	BB	BB	BB	BB	BB	BB	BB	BB	BB	BB	BB	BB	BB	BB	BB	BB	BB	BB	BB	BB	BB	BB
A01	Bn-A01-p18260283	19641075	19641124	BB	BB	BB	AA	AA	AA	BB	BB	BB	NC	NC	NC	NC	NC	NC	NC	BB	BB	BB	BB	BB	BB	BB	BB	BB	BB	BB	BB	BB	BB	BB	BB	BB	BB	BB	BB	BB	BB	BB	BB	BB	BB	BB	BB	BB	BB
A01	Bn-A01-p18285077	19670670	19670621	BB	BB	BB	AA	BB	BB	BB	BB	BB	BB	NC	NC	NC	NC	NC	NC	BB	BB	BB	BB	BB	BB	BB	BB	BB	BB	BB	BB	BB	BB	BB	BB	BB	BB	BB	BB	BB	BB	BB	BB	BB	BB	BB	BB	BB	BB
A01	Bn-A01-p18329689	19724203	19724154	BB	BB	BB	AA	AA	AA	AA	BB	BB	BB	NC	NC	NC	NC	NC	NC	AA	AA	AA	AA	AA	AA	AA	AA	AA	AA	AA	AA	AA	AA	AA	AA	AA	AA	AA	AA	AA	BB	BB	BB	BB	BB	BB	BB	BB	BB
A01	Bn-A01-p18329796	19724310	19724261	AA	AA	AA	BB	BB	BB	BB	AA	AA	AA	NC	NC	NC	NC	NC	NC	BB	BB	BB	BB	BB	BB	BB	BB	BB	BB	BB	BB	BB	BB	BB	BB	BB	BB	BB	BB	BB	AA	AA	AA	AA	AA	AA	AA	AA	AA
A01	Bn-A01-p18330598	19725012	19725061	AA	AA	AA	BB	BB	BB	BB	AA	AA	AA	NC	NC	NC	NC	NC	NC	BB	BB	BB	BB	BB	BB	BB	BB	BB	BB	BB	BB	BB	BB	BB	BB	BB	BB	BB	BB	BB	AA	AA	AA	AA	AA	AA	AA	AA	AA
A01	Bn-A01-p19340658	20064591	20064640	BB	BB	BB	BB	BB	BB	BB	BB	BB	NC	NC	NC	NC	NC	NC	NC	BB	BB	BB	BB	BB	BB	BB	BB	BB	BB	BB	BB	BB	BB	BB	BB	BB	BB	BB	BB	BB	BB	BB	BB	BB	BB	BB	BB	BB	BB
A01	Bn-A01-p19449612	20181177	20181226	BB	BB	BB	BB	BB	BB	BB	AA	BB	BB	NC	NC	NC	NC	NC	NC	BB	BB	BB	BB	BB	BB	BB	BB	BB	BB	BB	BB	BB	BB	BB	BB	BB	BB	BB	BB	BB	AA	AA	AA	AA	AA	AA	AA	AA	AA
A01	Bn-A01-p19528388	20343797	20343748	BB	AA	BB	BB	BB	BB	BB	AA	BB	NC	NC	NC	NC	NC	NC	NC	BB	BB	BB	BB	BB	BB	BB	BB	BB	BB	BB	BB	BB	BB	BB	BB	BB	BB	BB	BB	BB	BB	BB	BB	BB	BB	BB	BB	BB	BB
A01	Bn-A01-p19564015	20363804	20363852	AA	AA	AA	AA	AA	AA	BB	BB	AA	NC	NC	NC	NC	NC	NC	NC	BB	BB	BB	BB	BB	BB	BB	BB	BB	BB	BB	BB	BB	BB	BB	BB	BB	BB	BB	BB	BB	AA	AA	AA	AA	AA	AA	AA	AA	AA
A01	Bn-A01-p19582940	20376388	20376339	BB	BB	BB	BB	BB	BB	AA	AA	BB	NC	NC	NC	NC	NC	NC	NC	AA	AA	AA	AA	AA	AA	AA	AA	AA	AA	AA	AA	AA	AA	AA	AA	AA	AA	AA	AA	AA	BB	BB	BB	BB	BB	BB	BB	BB	BB
A01	Bn-A01-p19583367	20376820	20376771	AA	AA	AA	AA	AA	AA	BB	BB	AA	NC	NC	NC	NC	NC	NC	NC	BB	BB	BB	BB	BB	BB	BB	BB	BB	BB	BB	BB	BB	BB	BB	BB	BB	BB	BB	BB	BB	AA	AA	AA	AA	AA	AA	AA	AA	AA
A01	Bn-A01-p19589837	20382583	20382632	AA	AA	AA	AA	AA	AA	BB	BB	AA	NC	NC	NC	NC	NC	NC	NC	BB	BB	BB	BB	BB	BB	BB	BB	BB	BB	BB	BB	BB	BB	BB	BB	BB	BB	BB	BB	BB	AA	AA	AA	AA	AA	AA	AA	AA	AA
A01	Bn-A01-p19589921	20382767	20382718	AA	AA	AA	AA	AA	AA	BB	BB	AA	NC	NC	NC	NC	NC	NC	NC	BB	BB	BB	BB	BB	BB	BB	BB	BB	BB	BB	BB	BB	BB	BB	BB	BB	BB	BB	BB	BB	AA	AA	AA	AA	AA	AA	AA	AA	AA
A01	Bn-A01-p19592804	20385807	20385758	AA	AA	AA	AA	AA	AA	AA	BB	AA	NC	NC	NC	NC	NC	NC	NC	AA	AA	AA	AA	AA	AA	AA	AA	AA	AA	AA	AA	AA	AA	AA	AA	AA	AA	AA	AA	AA	AA	AA	AA	AA	AA	AA	AA	AA	AA
A01	Bn-A01-p19594423	20387328	20387377	BB	BB	BB	BB	BB	BB	AA	AA	BB	NC	NC	NC	NC	NC	NC	NC	AA	AA	AA	AA	AA	AA	AA	AA	AA	AA	AA	AA	AA	AA	AA	AA	AA	AA	AA	AA	AA	BB	BB	BB	BB	BB	BB	BB	BB	BB
A01	Bn-A01-p19599270	20392219	20392268	BB	BB	BB	BB	BB	BB	AA	AA	BB	NC	NC	NC	NC	NC	NC	NC	NC	AA	AA	AA	NC	AA	AA	AA	AA	AA	AA	AA	AA	AA	AA	AA	AA	AA	AA	AA	AA	BB	BB	BB	BB	BB	BB	BB	BB	BB
A01	Bn-A01-p19600244	20393294	20393245	AA	AA	AA	AA	AA	AA	AA	BB	NC	NC	NC	NC	NC	NC	NC	NC	AA	AA	AA	AA	AA	AA	AA	AA	AA	AA	AA	AA	AA	AA	AA	AA	AA	AA	AA	AA	AA	AA	AA	AA	AA	AA	AA	AA	AA	AA
A01	Bn-A01-p19601137	20393784	20393833	BB	BB	BB	BB	BB	BB	BB	AA	BB	NC	NC	NC	NC	NC	NC	NC	BB	BB	BB	BB	BB	BB	BB	BB	BB	BB	BB	BB	BB	BB	BB	BB	BB	BB	BB	BB	BB	BB	BB	BB	BB	BB	BB	BB	BB	BB
A01	Bn-A01-p19601542	20394192	20394241	BB	AA	BB	BB	BB	BB	AA	AA	BB	NC	NC	NC	NC	NC	NC	NC	AA	AA	AA	AA	AA	AA	AA	AA	AA	AA	AA	AA	AA	AA	AA	AA	AA	AA	AA	AA	AA	BB	BB	BB	BB	BB	BB	BB	BB	BB
A01	Bn-A01-p19602112	20394854	20394805	BB	BB	BB	BB	BB	BB	AA	AA	BB	NC	NC	NC	NC	NC	NC	NC	AA	AA	AA	AA	AA	AA	AA	AA	AA	AA	AA	AA	AA	AA	AA	AA	AA	AA	AA	AA	AA	BB	BB	BB	BB	BB	BB	BB	BB	BB
A01	Bn-A01-p19617963	20407695	20407646	BB	BB	BB	BB	BB	BB	AA	AA	BB	BB	NC	NC	NC	NC	NC	NC	AA	AA	AA	AA	AA	AA	AA	AA	AA	AA	AA	AA	AA	AA	AA	AA	AA	AA	AA	AA	AA	BB	BB	BB	BB	BB	BB	BB	BB	BB
A01	Bn-A01-p19623880	20412531	20412580	BB	BB	BB	BB	BB	BB	AA	AA	BB	BB	NC	NC	NC	NC	NC	NC	AA	AA	AA	AA	AA	AA	AA	AA	AA	AA	AA	AA	AA	AA	AA	AA	AA	AA	AA	AA	AA	BB	BB	BB	BB	BB	BB	BB	BB	BB
A01	Bn-A01-p19623985	20412636	20412685	AA	AA	AA	AA	AA	AA	BB	BB	AA	AA	NC	NC	NC	NC	NC	NC	BB	BB	BB	BB	BB	BB	BB	BB	BB	BB	BB	BB	BB	BB	BB	BB	BB	BB	BB	BB	BB	AA	AA	AA	AA	AA	AA	AA	AA	AA
A01	Bn-A01-p19624123	20412774	20412823	BB	BB	BB	BB	BB	BB	BB	AA	BB	BB	NC	NC	NC	NC	NC	NC	BB	BB	BB	BB	BB	BB	BB	BB	BB	BB	BB	BB	BB	BB	BB	BB	BB	BB	BB	BB	BB	BB	BB	BB	BB	BB	BB	BB	BB	BB
A01	Bn-A01-p19624216	20412867	20412916	BB	BB	BB	BB	BB	BB	AA	AA	BB	BB	NC	NC	NC	NC	NC	NC	AA	AA	AA	AA	AA	AA	AA	AA	AA	AA	AA	AA	AA	AA	AA	AA	AA	AA	AA	AA	AA	BB	BB	BB	BB	BB	BB	BB	BB	BB
A01	Bn-A01-p19700004	20461458	20461507	BB	AA	BB	BB	AA	AA	BB	BB	AA	NC	NC	NC	NC	NC	NC	NC	BB	BB	BB	BB	BB	BB	BB	BB	BB	BB	BB	BB	BB	BB	BB	BB	BB	BB	BB	BB	BB	AA	AA	AA	AA	AA	AA	AA	AA	AA
A01	Bn-A01-p19731678	20483506	20483457	BB	AA	BB	BB	AA	AA	AB	BB	AA	NC	NC	NC	NC	NC	NC	NC	AA	AA	AA	AA	AA	AA	AA	AA	AA	AA	AA	AA	AA	AA	AA	AA	AA	AA	AA	AA	AA	AA	AA	AA	AA	AA	AA	AA	AA	AA
A01	Bn-A01-p19803988	20544445	20544494	BB	AA	BB	BB	AA	AA	AB	BB	AA	NC	NC	NC	NC	NC	NC	NC	AA	AA	AA	AA	AA	AA	AA	AA	AA	AA	AA	AA	AA	AA	AA	AA	AA	AA	AA	AA	AA	AA	AA	AA	AA	AA	AA	AA	AA	AA
A01	Bn-A01-p19840597	20600019	20600068	BB	BB	BB	BB	BB	BB	BB	BB	BB	BB	NC	NC	NC	NC	NC	NC	BB	BB	BB	BB	BB	BB	BB	BB	BB	BB	BB	BB	BB	BB	BB	BB	BB	BB	BB	BB	BB	BB	BB	BB	BB	BB	BB	BB	BB	BB
A01	Bn-A01-p19879925	20624281	20624330	AA	AA	AA	AA	AA	AA	AA	AA	AA	NC	NC	NC	NC	NC	NC	NC	AA	AA	AA	AA	AA	AA	AA	AA	AA	AA	AA	AA	AA	AA	AA	AA	AA	AA	AA	AA	AA	AA	AA	AA	AA	AA	AA	AA	AA	AA
A01	Bn-A01-p21079129	20666210	20666259	BB	AA	AA	AA	BB	BB	BB	AA	AA	NC	NC	NC	NC	NC	NC	NC	BB	BB	BB	BB	BB	BB	BB	BB	BB	BB	BB	BB	BB	BB	BB	BB	BB	BB	BB	BB	BB	BB	BB	BB	BB	BB	BB	BB	BB	BB
A01	Bn-A01-p21079348	20666529	20666480	AA	BB	BB	BB	AA	AA	BB	BB	BB	NC	NC	NC	NC	NC	NC	NC	BB	BB	BB	BB	BB	BB	BB	BB	BB	BB	BB	BB	BB	BB	BB	BB	BB	BB	BB	BB	BB	BB	BB	BB	BB	BB	BB	BB	BB	BB
A01	Bn-A01-p21079774	20666955	20666906	BB	AA	AA	AA	BB	BB	BB	AA	AA	NC	NC	NC	NC	NC	NC	NC	BB	BB	BB	BB	BB	BB	BB	BB	BB	BB	BB	BB	BB	BB	BB	BB	BB	BB	BB	BB	BB	BB	BB	BB	BB	BB	BB	BB	BB	BB
A01	Bn-A01-p21079909	20667090	20667041	AA	BB	BB	BB	AA	AA	AA	BB	BB	NC	NC	NC	NC	NC	NC	NC	AA	AA	AA	AA	AA	AA	AA	AA	AA	AA	AA	AA	AA	AA	AA	AA	AA	AA	AA	AA	AA	AA	AA	AA	AA	AA	AA	AA	AA	AA
A01	Bn-A01-p21103014	20682969	20682920	AA	AA	BB	BB	BB	BB	AA	AA	BB	BB	NC	NC	NC	NC	NC	NC	BB	BB	BB	BB	BB	BB	BB	BB	BB	BB	BB	BB	BB	BB	BB	BB	BB	BB	BB	BB	BB	BB	BB	BB	BB	BB	BB	BB	BB	BB
A01	Bn-A01-p21106413	20686245	20686196	BB	BB	AA	AA	AA	AA	AB	BB	AA	NC	NC	NC	NC	NC	NC	NC	AA	AA	AA	AA	AA	AA	AA	AA	AA	AA	AA	AA	AA	AA	AA	AA	AA	AA	AA	AA	AA	AA	AA	AA	AA	AA	AA	AA	AA	AA
A01	Bn-A01-p21106687	20686419	20686468	BB	BB	AA	AA	AA	AA	AB	BB	AA	AA	NC	NC	NC	NC	NC	NC	AA	AA	AA	AA	AA	AA	AA	AA	AA	AA	AA	AA	AA	AA	AA	AA	AA	AA	AA	AA	AA	AA	AA	AA	AA	AA	AA	AA	AA	AA
A01	Bn-A01-p21107496	20688609	20688559	BB	BB	AA	AA	AA	AA	AB	BB	AA	AA	NC	NC	NC	NC	NC	NC	AA	AA	AA	AA	AA	AA	AA	AA	AA	AA	AA	AA	AA	AA	AA	AA	AA	AA	AA	AA	AA	AA	AA	AA	AA	AA	AA	AA	AA	AA
A01	Bn-A01-p21108496	20689609	20689560	AA	AA	BB	BB	BB	BB	AB	AA	BB	BB	NC	NC	NC	NC	NC	NC	BB	BB	BB	BB	BB	BB	BB	BB	BB	BB	BB	BB	BB	BB	BB	BB	BB	BB	BB	BB	BB	BB	BB	BB	BB	BB	BB	BB	BB	BB
A01	Bn-A01-p19931030	21105971	21106020	BB	BB	BB	BB	BB	BB	BB	BB	BB	NC	NC	NC	NC	NC	NC	NC	BB	BB	BB	BB	BB	BB	BB	BB	BB	BB	BB	BB	BB	BB	BB	BB	BB	BB	BB	BB	BB	AA	AA	AA	AA	AA	AA	AA	AA	AA
A01	Bn-A01-p19931596	21106536	21106585	BB	BB	BB	BB	BB	BB	BB	BB	BB	BB	NC	NC	NC	NC	NC	NC	BB	BB	BB	BB	BB	BB	BB	BB	BB	BB	BB	BB	BB	BB	BB	BB	BB	BB	BB	BB	BB	AA	AA	AA	AA	AA	AA	AA	AA	AA
A01	Bn-A01-p19946190	21123245	21123294	BB	BB	BB	BB	AA	AA	AA	AA	AA	AA	NC	NC	NC	NC	NC	NC	AA	AA	AA	AA	AA	AA	AA	AA	AA	AA	AA	AA	AA	AA	AA	AA	AA	AA	AA	AA	AA	AA	AA	AA	AA	AA	AA	AA	AA	AA
A01	Bn-A01-p19955264	21137331	21137380	BB	BB	BB	BB	AA	AA	AA	AA	AA	AA	NC	NC	NC	NC	NC	NC	AA	AA	AA	AA	AA	AA	AA	AA	AA	AA	AA	AA	AA	AA	AA	AA	AA	AA	AA	AA	AA	AA	AA	AA	AA	AA	AA	AA	AA	AA
A01	Bn-A01-p19993388	21179352	21179401	AA	BB	AA	AA	AA	AA	BB	AA	AA	BB	NC	NC	NC	NC	NC	NC	BB	BB	BB	BB	BB	BB	BB	BB	BB	BB	BB	BB	BB	BB	BB	BB	BB	BB	BB	BB	BB	AA	AA	AA	AA	AA	AA	AA	AA	AA
A01	Bn-A01-p20167230	21332862	21332911	AA	BB	AA	AA	BB	BB	BB	AA	BB	NC	NC	NC	NC	NC	NC	NC	BB	BB	BB	BB	BB	BB	BB	BB	BB	BB	BB	BB	BB	BB	BB	BB	BB	BB	BB	BB	BB	AA	AA	AA	AA	AA	AA	AA	AA	AA
A01	Bn-A01-p20181046	21341966	21342007	AA	AA	AA	AA	BB	BB	BB	BB	AA	BB	NC	NC	NC	NC	NC	NC	AA	AA	AA	AA	AA	AA	AA	AA	AA	AA	AA	AA	AA	AA	AA	AA	AA	AA	AA	AA	AA	BB	BB	BB	BB	BB	BB	BB	BB	BB
A01	Bn-A01-p20207440	21385219	21385268	AA	AA	AA	AA	AA	AA	AA	AA	AA	AA	NC	NC	NC	NC	NC	NC	AA	AA	AA	AA	AA	AA	AA	AA	AA	AA	AA	AA	AA	AA	AA	AA	AA	AA	AA	AA	AA	BB	BB	BB	BB	BB	BB	BB	BB	BB
A01	Bn-A01-p20397807	21689061	21689012	BB	AA	AA	BB	AA	AA	AB	BB	AA	NC	NC	NC	NC	NC	NC	NC	AA	AA	AA	AA	AA	AA	AA	AA	AA	AA	AA	AA	AA	AA	AA	AA	AA	AA	AA	AA	AA	BB	BB	BB	BB	BB	BB	BB	BB	BB
A01	Bn-A01-p20430407	21727901	21727852	AA	BB	BB	BB	BB	BB	BB	BB	BB	NC	NC	NC	NC	NC	BB	NC	BB	BB	BB	BB	BB	BB	BB	BB	BB	BB	BB	BB	BB	BB	BB	BB	BB	BB	BB	BB	BB	BB	BB	BB	BB	BB	BB	BB	BB	BB
A01	Bn-A04-p2881354	21741084	21741133	AA	BB	BB	AA	AA	AA	AA	AA	AA	AA	NC	NC	NC	NC	NC	NC	AA	AA	AA	AA	AA	AA	AA	AA	AA	AA	AA	AA	AA	AA	AA	AA	AA	AA	AA	AA	AA	AA	AA	AA	AA	AA	AA	AA	AA	AA
A01	Bn-A01-p20442457	21743947	21743994	BB	AA	AA	AA	AA	AA	AA	AA	AA	NC	NC	NC	NC	NC	NC	NC	AA	AA	AA	AA	AA	AA	AA	AA	AA	AA	AA	AA	AA	AA	AA	AA	AA	AA	AA	AA	AA	AA	AA	AA	AA	AA	AA	AA	AA	AA
A01	Bn-A01-p20147405	21955983	21955934	BB	AA	BB	BB	BB	BB	BB	BB	BB	NC	NC	NC	NC	NC	NC	NC	BB	BB	BB	BB	BB	BB	BB	BB	BB	BB	BB	BB	BB	BB	BB	BB	BB	BB	BB	BB	BB	BB	BB	BB	BB	BB	BB	BB	BB	BB
A01	Bn-A01-p17216088	22012207	22012158	AA	AA	AA	AA	BB	BB	BB	AA	AA	AA	NC	NC	NC	NC	NC	NC	AA	AA	AA	AA	AA	AA	AA	AA	AA	AA	AA	AA	AA	AA	AA	AA	AA	AA	AA	AA	AA	AA	AA	AA	AA	AA	AA	AA	AA	AA
A01	Bn-A01-p17216237	22012257	22012306	AA	AA	AA	AA	BB	BB	BB	AA	AA	AA	NC	NC	NC	NC	NC	NC	AA	AA	AA	AA	AA	AA	AA	AA	AA	AA	AA	AA	AA	AA	AA	AA	AA	AA	AA	AA	AA	AA	AA	AA	AA	AA	AA	AA	AA	AA
A01	Bn-A01-p20745330	22251504	22251455	BB	AA	AA	BB	AA	AA	AA	BB	AA	AA	NC	NC	NC	NC	NC	NC	AA	AA	AA	AA	AA	AA	AA	AA	AA	AA	AA	AA	AA	AA	AA	AA	AA	AA	AA	AA	AA	AA	AA	AA	AA	AA	AA	AA	AA	AA
A01	Bn-A01-p20753932	22260428	22260477	AA	BB	BB	AA	BB	BB	BB	BB	AA	BB	NC	NC	NC	NC	NC	NC	AA	AA	AA	AA	AA	AA	AA	AA	AA	AA	AA	AA	AA	AA	AA	AA	AA	AA	AA	AA	AA	AA	AA	AA	AA	AA	AA	AA	AA	AA
A01	Bn-A01-p20761933	22266646	22266695	AA	BB	BB	BB	BB	BB	BB	BB	AA	BB	NC	NC	NC	NC	NC	NC	AA	AA	AA	AA	AA	AA	AA	AA	AA	AA	AA	AA	AA	AA	AA	AA	AA	AA	AA	AA	AA	AA	AA	AA	AA	AA	AA	AA	AA	AA
A01	Bn-A01-p20805506	22304107	22304058	BB	AA	AA	BB	AA	AA	AA	AA	AA	NC	NC	NC	NC	NC	NC	NC	BB	BB	BB	BB	BB	BB	BB	BB	BB	BB	BB	BB	BB	BB	BB	BB	BB	BB	BB	BB	BB	BB	BB	BB	BB	BB	BB	BB	BB	BB
A01	Bn-A01-p20805613	22304214	22304165	BB	AA	AA	BB	AA	AA	AA	AA	AA	NC	NC	NC	NC	NC	NC	NC	BB	BB	BB	BB	BB	BB	BB	BB	BB	BB	BB	BB	BB	BB	BB	BB	BB	BB	BB	BB	BB	BB	BB	BB	BB	BB	BB	BB	BB	BB
A01	Bn-A01-p20814699	22327938	22327987	BB	AA	AA	AA	AA	AA	AA	AA	AA	NC	NC	NC	NC	NC	NC	NC	AA	AA	AA	AA	AA	AA	AA	AA	AA	AA	AA	AA	AA	AA	AA	AA	AA	AA	AA	AA	AA	AA	AA	AA	AA	AA	AA	AA	AA	AA
A01	Bn-A01-p20836664	22347522	22347473	BB	AA	AA	AA	BB	BB	AB	BB	BB	NC	NC	NC	NC	NC	NC	NC	BB	BB	BB	BB	BB	BB	BB	BB	BB	BB	BB	BB	BB	BB	BB	BB	BB	BB	BB	BB	BB	BB	BB	BB	BB	BB	BB	BB	BB	BB
A01	Bn-A01-p20866022	22382212	22382163	BB	AA	AA	AA	BB	BB	AB	BB	BB	NC	NC	NC	NC	NC	NC	NC	BB	BB	BB	BB	BB	BB	BB	BB	BB	BB	BB	BB	BB	BB	BB	BB	BB	BB	BB	BB	BB	BB	BB	BB	BB	BB	BB	BB	BB	BB
A01	Bn-A01-p20892080	22401461	22401412	AA	NC	NC	BB	BB	BB	BB	BB	BB	NC	NC	NC	NC	NC	NC	NC	BB	BB	BB	BB	BB	BB	BB	BB	BB	BB	BB	BB	BB	BB	BB	BB	BB	BB	BB	BB	BB	AA	AA	AA	AA	AA	AA	AA	AA	AA
A01	Bn-A01-p20987149	22499001	22498952	BB	BB	BB	BB	BB	BB	BB	BB	BB	BB	NC	BB	BB	NC	NC	NC	BB	BB	BB	BB	BB	BB	BB	BB	BB	BB	BB	BB	BB	BB	BB	BB	BB	BB	BB	BB	BB	AA	AA	AA	NC	NC	NC	NC	AA	NC
A01	Bn-A01-p20248379	22535310	22535359	BB	AA	BB	BB	NC	NC	BB	AA	BB	AA	NC	NC	NC	NC	NC	NC	BB	BB	BB	BB	BB	BB	BB	BB	BB	BB	BB	BB	BB	BB	BB	BB	BB	BB	BB	BB	BB	AA	AA	AA	AA	AA	AA	AA	AA	AA
A01	Bn-A01-p17049439	22812005	22811956	BB	AA	BB	BB	AA	AA	BB	BB	BB	NC	NC	NC	NC	NC	NC	NC	AA	AA	AA	AA	AA	AA	AA	AA	AA	AA	AA	AA	AA	AA	AA	AA	AA	AA	AA	AA	AA	BB	BB	BB	BB	BB	BB	BB	BB	BB
A01	Bn-A01-p21393260	23069433	23069384	AA	AA	AA	AA	AA	AA	NC	AA	AA	NC	NC	NC	NC	NC	NC	NC	AA	AA	AA	AA	AA	AA	AA	AA	AA	AA	AA	AA	AA	AA	AA	AA	AA	AA	AA	AA	AA	AA	AA	AA	AA	AA	AA	AA	AA	AA
A01	Bn-A01-p21484875	23169829	23169780	AA	BB	BB	BB	BB	BB	BB	BB	AA	BB	NC	NC	NC	NC	NC	NC	BB	BB	BB	BB	BB	BB	BB	BB	BB	BB	BB	BB	BB	BB	BB	BB	BB	BB	BB	BB	BB	BB	BB	BB	BB	BB	BB	BB	BB	BB
A01	Bn-A01-p21499792	23177507	23177458	AA	BB	BB	BB	BB	BB	BB	AA	AA	BB	NC	NC	NC	NC	NC	NC	BB	BB	BB	BB	BB	BB	BB	BB	BB	BB	BB	BB	BB	BB	BB	BB	BB	BB	BB	BB	BB	AA	AA	AA	AA	AA	AA	AA	AA	AA
A01	Bn-A01-p21500509	23178223	23178174	BB	AA	AA	AA	BB	BB	BB	BB	BB	BB	NC	NC	NC	NC	NC	NC	BB	BB	BB	BB	BB	BB	BB	BB	BB	BB	BB	BB	BB	BB	BB	BB	BB	BB	BB	BB	BB	BB	BB	BB	BB	BB	BB	BB	BB	BB
A01	Bn-A01-p21512266	23182772	23182723	AA	BB	BB	BB	BB	BB	BB	AA	AA	NC	NC	NC	NC	NC	NC	NC	BB	BB	BB	BB	BB	BB	BB	BB	BB	BB	BB	BB	BB	BB	BB	BB	BB	BB	BB	BB	BB	AA	AA	AA	AA	AA	AA	AA	AA	AA
A01	Bn-A01-p21512514	23182921	23182970	BB	AA	AA	AA	AA	AA	AA	BB	BB	NC	NC	NC	NC	NC	NC	NC	AA	AA	AA	AA	AA	AA	AA	AA	AA	AA	AA	AA	AA	AA	AA	AA	AA	AA	AA	AA	AA	BB	BB	BB	BB	BB	BB	BB	BB	BB
A01	Bn-A01-p21512663	23183072	23183121	BB	AA	AA	AA	AA	AA	AA	BB	BB	NC	NC	NC	NC	NC	NC	NC	AA	AA	AA	AA	AA	AA	AA	AA	AA	AA	AA	AA	AA	AA	AA	AA	AA	AA	AA	AA	AA	BB	BB	BB	BB	BB	BB	BB	BB	BB
A01	Bn-A01-p21513096	23183504	23183553	AA	BB	BB	BB	BB	BB	BB	AA	AA	BB	NC	NC	NC	NC	NC	NC	BB	BB	BB	BB	BB	BB	BB	BB	BB	BB	BB	BB	BB	BB	BB	BB	BB	BB	BB	BB	BB	AA	AA	AA	AA	AA	AA	AA	AA	AA
A01	Bn-A01-p21517353	23183755	23183804	AA	BB	BB	BB	BB	BB	BB	AA	AA	BB	NC	NC	NC	NC	NC	NC	BB	BB	BB	BB	BB	BB	BB	BB	BB	BB	BB	BB	BB	BB	BB	BB	BB	BB	BB	BB	BB	AA	AA	AA	AA	AA	AA	AA	AA	AA
A01	Bn-A01-p21532512	23196973	23197022	BB	BB	AA	AA	AA	AA	AB	BB	BB	NC	NC	NC	NC	NC	NC	NC	AA	AA	AA	AA	AA	AA	AA	AA	AA	AA	AA	AA	AA	AA	AA	AA	AA	AA	AA	AA	AA	BB	BB	BB	BB	BB	BB	BB	BB	BB
A01	Bn-A01-p21605865	23252575	23252624	BB	BB	AA	AA	BB	BB	BB	BB	AA	AA	NC	NC	NC	NC	NC	NC	BB	BB	BB	BB	BB	BB	BB	BB	BB	BB	BB	BB	BB	BB	BB	BB	BB	BB	BB	BB	BB	BB	BB	BB	BB	BB	BB	BB	BB	BB
A01	Bn-A01-p21643354	23283306	23283355	AA	BB	BB	BB	AA	AA	AB	BB	BB	NC	NC	NC	NC	NC	NC	NC	BB	BB	BB	BB	BB	BB	BB	BB	BB	BB	BB	BB	BB	BB	BB	BB	BB	BB	BB	BB	BB	BB	BB	BB	BB	BB	BB	BB	BB	BB
A01	Bn-A01-p21644756	23284792	23284743	AA	BB	BB	BB	AA	AA	AB	BB	BB	NC	NC	NC	NC	NC	NC	NC	BB	BB	BB	BB	BB	BB	BB	BB	BB	BB	BB	BB	BB	BB	BB	BB	BB	BB	BB	BB	BB	BB	BB	BB	BB	BB	BB	BB	BB	BB
A01	Bn-A01-p21776016	23507132	23507083	BB	BB	BB	BB	BB	BB	NC	BB	BB	BB	NC	NC	NC	NC	NC	NC	BB	BB	BB	BB	BB	BB	BB	BB	BB	BB	BB	BB	BB	BB	BB	BB	BB	BB	BB	BB	BB	BB	BB	BB	BB	BB	BB	BB	BB	BB
A01	Bn-A01-p21776155	23507171	23507220	BB	AA	AA	AA	AA	AA	AA	AA	AA	AA	NC	NC	NC	NC	NC	NC	AA	AA	AA	AA	AA	AA	AA	AA	AA	AA	AA	AA	AA	AA	AA	AA	AA	AA	AA	AA	AA	AA	AA	AA	AA	AA	AA	AA	AA	AA
A01	Bn-A01-p21776083	23507199	23507150	BB	BB	BB	BB	BB	BB	BB	BB	BB	BB	NC	NC	NC	NC	NC	NC	BB	BB	BB	BB	BB	BB	BB	BB	BB	BB	BB	BB	BB	BB	BB	BB	BB	BB	BB	BB	BB	BB	BB	BB	BB	BB	BB	BB	BB	BB
A01	Bn-A01-p21791128	23520594	23520545	AA	BB	BB	BB	BB	BB	NC	NC	AA	NC	NC	NC	NC	NC	NC	NC	BB	BB	BB	BB	BB	BB	BB	BB	BB	BB	BB	BB	BB	BB	BB	BB	BB	BB	BB	BB	BB	NC	NC	NC	NC	NC	NC	NC	NC	NC
A01	Bn-A01-p21855770	23562107	23562156	BB	AA	AA	AA	BB	BB	BB	BB	BB	NC	NC	NC	NC	NC	NC	NC	BB	BB	BB	BB	BB	BB	BB	BB	BB	BB	BB	BB	BB	BB	BB	BB	BB	BB	BB	BB	BB	BB	BB	BB	BB	BB	BB	BB	BB	BB
A01	Bn-Scaffold010152-p149	23609015	23609064	NC	BB	BB	BB	AA	AA	AA	NC	AA	NC	NC	NC	NC	NC	NC	NC	NC	AA	AA	AA	AA	AA	AA	AA	AA	AA	AA	AA	AA	AA	AA	AA	AA	AA	AA	AA	AA	AA	NC	NC	AA	AA	AA	AA	AA	NC
A01	Bn-A01-p21926431	23656092	23656141	BB	BB	AA	AA	AA	AA	AA	AA	AA	NC	NC	NC	NC	NC	NC	NC	AA	AA	AA	AA	AA	AA	AA	AA	AA	AA	AA	AA	AA	AA	AA	AA	AA	AA	AA	AA	AA	AA	AA	AA	AA	AA	AA	AA	AA	AA
A01	Bn-A01-p21928927	23658585	23658634	BB	BB	AA	AA	BB	BB	BB	BB	BB	BB	NC	NC	NC	NC	NC	NC	BB	BB	BB	BB	BB	BB	BB	BB	BB	BB	BB	BB	BB	BB	BB	BB	BB	BB	BB	BB	BB	BB	BB	BB	BB	BB	BB	BB	BB	BB
A01	Bn-A01-p21930611	23660269	23660318	AA	AA	BB	BB	BB	BB	BB	BB	BB	BB	NC	NC	NC	NC	NC	NC	BB	BB	BB	BB	BB	BB	BB	BB	BB	BB	BB	BB	BB	BB	BB	BB	BB	BB	BB	BB	BB	BB	BB	BB	BB	BB	BB	BB	BB	BB
A01	Bn-A01-p21930738	23660496	23660447	AA	AA	BB	BB	AA	AA	BB	AA	AA	NC	NC	NC	NC	NC	NC	NC	AA	AA	AA	AA	AA	AA	AA	AA	AA	AA	AA	AA	AA	AA	AA	AA	AA	AA	AA	AA	AA	AA	AA	AA	AA	AA	AA	AA	AA	AA
A01	Bn-A01-p21930931	23660689	23660640	BB	BB	BB	BB	BB	BB	AA	NC	NC	BB	NC	NC	NC	NC	NC	NC	BB	BB	BB	BB	BB	BB	BB	BB	BB	BB	BB	BB	BB	BB	BB	BB	BB	BB	BB	BB	BB	NC	NC	NC	NC	NC	NC	NC	NC	NC
A01	Bn-A01-p21931228	23660886	23660935	AA	AA	BB	BB	BB	BB	BB	BB	BB	BB	NC	NC	NC	NC	NC	NC	BB	BB	BB	BB	BB	BB	BB	BB	BB	BB	BB	BB	BB	BB	BB	BB	BB	BB	BB	BB	BB	BB	BB	BB	BB	BB	BB	BB	BB	BB
A01	Bn-A01-p21931498	23661156	23661205	AA	AA	BB	BB	AA	AA	BB	AA	AA	AA	NC	NC	NC	NC	NC	NC	AA	AA	AA	AA	AA	AA	AA	AA	AA	AA	AA	AA	AA	AA	AA	AA	AA	AA	AA	AA	AA	AA	AA	AA	AA	AA	AA	AA	AA	AA
A01	Bn-A01-p21931622	23661280	23661329	BB	BB	BB	BB	BB	BB	AA	BB	BB	BB	NC	NC	NC	NC	NC	NC	BB	BB	BB	BB	BB	BB	BB	BB	BB	BB	BB	BB	BB	BB	BB	BB	BB	BB	BB	BB	BB	BB	BB	BB	BB	BB	BB	BB	BB	BB
A01	Bn-A01-p21931853	23661611	23661562	AA	AA	BB	BB	BB	BB	BB	BB	BB	NC	NC	NC	NC	NC	NC	NC	BB	BB	BB	BB	BB	BB	BB	BB	BB	BB	BB	BB	BB	BB	BB	BB	BB	BB	BB	BB	BB	BB	BB	BB	BB	BB	BB	BB	BB	BB
A01	Bn-A01-p21937985	23667718	23667669	AA	AA	BB	BB	AA	AA	BB	AA	AA	NC	NC	NC	NC	NC	NC	NC	AA	AA	AA	AA	AA	AA	AA	AA	AA	AA	AA	AA	AA	AA	AA	AA	AA	AA	AA	AA	AA	AA	AA	AA	AA	AA	AA	AA	AA	AA
A01	Bn-A01-p21960901	23693036	23693085	BB	BB	AA	AA	AA	AA	AA	AA	AA	NC	NC	NC	NC	NC	NC	NC	AA	AA	AA	AA	AA	AA	AA	AA	AA	AA	AA	AA	AA	AA	AA	AA	AA	AA	AA	AA	AA	AA	AA	AA	AA	AA	AA	AA	AA	AA
A01	Bn-A01-p21969405	23700351	23700400	AA	AA	BB	BB	BB	BB	BB	BB	BB	BB	NC	NC	NC	NC	NC	NC	BB	BB	BB	BB	BB	BB	BB	BB	BB	BB	BB	BB	BB	BB	BB	BB	BB	BB	BB	BB	BB	BB	BB	BB	BB	BB	BB	BB	BB	BB
A01	Bn-A01-p22038749	23777090	23777139	BB	AA	AA	AA	AA	AA	BB	AA	NC	BB	NC	NC	NC	NC	NC	NC	BB	BB	BB	BB	BB	BB	BB	BB	BB	BB	BB	BB	BB	BB	BB	BB	BB	BB	BB	BB	BB	AA	AA	AA	AA	AA	AA	AA	AA	AA
A01	Bn-A01-p22038776	23777217	23777168	AA	BB	BB	BB	BB	BB	AA	BB	NC	AA	NC	NC	NC	NC	NC	NC	AA	AA	AA	AA	AA	AA	AA	AA	AA	AA	AA	AA	AA	AA	AA	AA	AA	AA	AA	AA	AA	BB	BB	BB	BB	BB	BB	BB	BB	BB
A01	Bn-A01-p22051502	23789750	23789799	AA	AA	AA	AA	AA	AA	AA	AA	AA	AA	NC	NC	NC	NC	NC	NC	AA	AA	AA	AA	AA	AA	AA	AA	AA	AA	AA	AA	AA	AA	AA	AA	AA	AA	AA	AA	AA	AA	AA	AA	AA	AA	AA	AA	AA	AA
A01	Bn-A01-p22085117	23832210	23832161	BB	BB	BB	BB	NC	NC	NC	NC	NC	NC	NC	NC	NC	NC	NC	NC	BB	BB	BB	BB	BB	BB	BB	BB	BB	BB	BB	BB	BB	BB	BB	BB	BB	BB	BB	BB	BB	BB	BB	BB	BB	BB	BB	BB	BB	BB
A01	Bn-A01-p22086244	23833337	23833288	BB	BB	BB	BB	BB	BB	BB	BB	BB	BB	NC	NC	NC	NC	NC	NC	BB	BB	BB	BB	BB	BB	BB	BB	BB	BB	BB	BB	BB	BB	BB	BB	BB	BB	BB	BB	BB	BB	BB	BB	BB	BB	BB	BB	BB	BB
A01	Bn-A01-p22087364	23834357	23834406	BB	BB	BB	BB	BB	BB	BB	BB	BB	BB	NC	NC	NC	NC	NC	NC	BB	BB	BB	BB	BB	BB	BB	BB	BB	BB	BB	BB	BB	BB	BB	BB	BB	BB	BB	BB	BB	BB	BB	BB	BB	BB	BB	BB	BB	BB
A01	Bn-A01-p22087629	23834622	23834671	AA	AA	AA	AA	AA	AA	BB	AA	BB	BB	NC	NC	NC	NC	NC	NC	BB	BB	BB	BB	BB	BB	BB	BB	BB	BB	BB	BB	BB	BB	BB	BB	BB	BB	BB	BB	BB	AA	AA	AA	AA	AA	AA	AA	AA	AA
A01	Bn-A01-p22681496	23952068	23952019	BB	AA	AA	AA	AA	AA	BB	BB	BB	BB	NC	NC	NC	NC	NC	NC	BB	BB	BB	BB	BB	BB	BB	BB	BB	BB	BB	BB	BB	BB	BB	BB	BB	BB	BB	BB	BB	BB	BB	BB	BB	BB	BB	BB	BB	BB
A01	Bn-A01-p22685756	23956257	23956306	BB	AA	AA	AA	AA	AA	AA	NC	BB	AA	NC	NC	NC	NC	NC	NC	BB	BB	BB	BB	BB	BB	BB	BB	BB	BB	BB	BB	BB	BB	BB	BB	BB	BB	BB	BB	BB	BB	BB	BB	BB	BB	BB	BB	BB	BB
A01	Bn-A01-p23196022	24204507	24204556	BB	AA	AA	BB	BB	BB	BB	AA	BB	BB	NC	NC	NC	NC	NC	NC	BB	BB	BB	BB	BB	BB	BB	BB	BB	BB	BB	BB	BB	BB	BB	BB	BB	BB	BB	BB	BB	BB	BB	BB	BB	BB	BB	BB	BB	BB
A01	Bn-A01-p23195492	24205037	24205086	BB	BB	BB	BB	AA	AA	AA	AA	AA	AA	NC	NC	NC	NC	NC	NC	AA	AA	AA	AA	AA	AA	AA	AA	AA	AA	AA	AA	AA	AA	AA	AA	AA	AA	AA	AA	AA	BB	BB	BB	BB	BB	BB	BB	BB	BB
A01	Bn-A01-p23253678	24251099	24251148	BB	BB	BB	BB	BB	BB	AB	BB	BB	BB	NC	NC	NC	NC	NC	NC	BB	BB	BB	BB	BB	BB	BB	BB	BB	BB	BB	BB	BB	BB	BB	BB	BB	BB	BB	BB	BB	AA	AA	AA	AA	AA	AA	AA	AA	AA
A01	Bn-A01-p23321771	24332845	24332796	BB	AA	AA	BB	BB	BB	BB	BB	AA	AA	NC	NC	NC	NC	NC	NC	AA	AA	AA	AA	AA	AA	AA	AA	AA	AA	AA	AA	AA	AA	AA	AA	AA	AA	AA	AA	AA	BB	BB	BB	BB	BB	BB	BB	BB	BB
A01	Bn-A01-p23322438	24333394	24333443	AA	BB	BB	AA	AA	AA	AA	AA	BB	NC	NC	NC	NC	NC	NC	NC	BB	BB	BB	BB	BB	BB	BB	BB	BB	BB	BB	BB	BB	BB	BB	BB	BB	BB	BB	BB	BB	AA	AA	AA	AA	AA	AA	AA	AA	AA
A01	Bn-A01-p23322377	24333433	24333384	BB	AA	AA	BB	BB	BB	BB	BB	AA	NC	NC	NC	NC	NC	NC	NC	AA	AA	AA	AA	AA	AA	AA	AA	AA	AA	AA	AA	AA	AA	AA	AA	AA	AA	AA	AA	AA	BB	BB	BB	BB	BB	BB	BB	BB	BB
A01	Bn-A01-p23472646	24486476	24486525	BB	BB	BB	BB	BB	BB	AB	BB	BB	NC	NC	NC	NC	NC	NC	NC	BB	BB	BB	BB	BB	BB	BB	BB	BB	BB	BB	BB	BB	BB	BB	BB	BB	BB	BB	BB	BB	AA	AA	AA	AA	AA	AA	AA	AA	AA
A01	Bn-A01-p23473514	24487342	24487381	BB	AA	AA	AA	AA	AA	AB	BB	BB	BB	NC	NC	NC	NC	NC	NC	AA	AA	AA	AA	AA	AA	AA	AA	AA	AA	AA	AA	AA	AA	AA	AA	AA	AA	AA	AA	AA	BB	BB	BB	BB	BB	BB	BB	BB	BB
A01	Bn-A01-p23477194	24490118	24490167	BB	AA	AA	AA	BB	BB	AB	BB	BB	BB	NC	NC	NC	NC	NC	NC	AA	AA	AA	AA	AA	AA	AA	AA	AA	AA	AA	AA	AA	AA	AA	AA	AA	AA	AA	AA	AA	AA	AA	AA	AA	AA	AA	AA	AA	AA
A01	Bn-A01-p22841111	24563086	24563135	BB	BB	AA	BB	AA	AA	AA	AA	AA	AA	NC	NC	NC	NC	NC	NC	AA	AA	AA	AA	AA	AA	AA	AA	AA	AA	AA	AA	AA	AA	AA	AA	AA	AA	AA	AA	AA	AA	AA	AA	AA	AA	AA	AA	AA	AA
A01	Bn-scaff_21857_1-p293375	24575803	24575852	AB	BB	BB	BB	NC	NC	NC	NC	NC	NC	NC	NC	NC	NC	NC	NC	BB	BB	BB	BB	BB	BB	BB	BB	BB	BB	BB	BB	BB	BB	BB	BB	BB	BB	BB	BB	BB	BB	BB	BB	BB	BB	BB	BB	BB	BB
A01	Bn-A01-p23020726	24723155	24723204	NC	AA	BB	AA	AA	AA	BB	AA	BB	BB	NC	NC	NC	NC	NC	NC	BB	BB	BB	BB	BB	BB	BB	BB	BB	BB	BB	BB	BB	BB	BB	BB	BB	BB	BB	BB	BB	BB	BB	BB	BB	BB	BB	BB	BB	BB
A01	Bn-A01-p23103120	24805799	24805848	AA	BB	BB	AA	AA	AA	AB	AA	AA	NC	NC	NC	NC	NC	NC	NC	AA	AA	AA	AA	AA	AA	AA	AA	AA	AA	AA	AA	AA	AA	AA	AA	AA	AA	AA	AA	AA	AA	AA	AA	AA	AA	AA	AA	AA	AA
A01	Bn-A01-p23096147	24808632	24808583	BB	AA	AA	BB	BB	BB	NC	BB	BB	NC	NC	NC	NC	NC	NC	NC	BB	BB	BB	BB	BB	BB	BB	BB	BB	BB	BB	BB	BB	BB	BB	BB	BB	BB	BB	BB	BB	BB	BB	BB	BB	BB	BB	BB	BB	BB
A01	Bn-A01-p23085796	24819626	24819577	BB	AA	AA	BB	BB	BB	BB	AA	BB	BB	NC	NC	NC	NC	NC	NC	BB	BB	BB	BB	BB	BB	BB	BB	BB	BB	BB	BB	BB	BB	BB	BB	BB	BB	BB	BB	BB	BB	BB	BB	BB	BB	BB	BB	BB	BB
A01	Bn-A01-p23614494	24919008	24918959	AA	AA	AA	AA	BB	BB	BB	BB	BB	NC	NC	NC	NC	NC	NC	NC	BB	BB	BB	BB	BB	BB	BB	BB	BB	BB	BB	BB	BB	BB	BB	BB	BB	BB	BB	BB	BB	BB	BB	BB	BB	BB	BB	BB	BB	BB
A01	Bn-A01-p23638107	24943662	24943613	BB	AA	AA	AA	BB	BB	AB	BB	BB	BB	NC	NC	NC	NC	NC	NC	AA	AA	AA	AA	AA	AA	AA	AA	AA	AA	AA	AA	AA	AA	AA	AA	AA	AA	AA	AA	AA	BB	BB	BB	BB	BB	BB	BB	BB	BB
A01	Bn-A01-p23972100	25263633	25263682	BB	BB	BB	BB	BB	BB	BB	BB	BB	BB	NC	BB	NC	NC	NC	NC	BB	BB	BB	BB	BB	BB	BB	BB	BB	BB	BB	BB	BB	BB	BB	BB	BB	BB	BB	BB	BB	BB	BB	BB	BB	BB	BB	BB	BB	BB
A01	Bn-A01-p24310993	25361312	25361361	BB	AA	AA	AA	AA	AA	AA	AA	BB	AA	NC	NC	NC	NC	NC	NC	AA	AA	AA	AA	AA	AA	AA	AA	AA	AA	AA	AA	AA	AA	AA	AA	AA	AA	AA	AA	AA	AA	AA	AA	AA	AA	AA	AA	AA	AA
A01	Bn-Scaffold000164-p300180	25759411	25759363	BB	BB	BB	AA	AA	AA	AB	BB	AA	NC	NC	NC	NC	NC	NC	NC	BB	BB	BB	BB	BB	BB	BB	BB	BB	BB	BB	BB	BB	BB	BB	BB	BB	BB	BB	BB	BB	BB	BB	BB	AA	AA	AA	BB	BB	BB
A01	Bn-Scaffold000164-p310953	25766684	25766733	AA	AA	AA	BB	BB	BB	BB	BB	BB	BB	NC	NC	NC	NC	NC	NC	BB	BB	BB	BB	BB	BB	BB	BB	BB	BB	BB	BB	BB	BB	BB	BB	BB	BB	BB	BB	BB	BB	BB	BB	BB	BB	BB	BB	BB	BB
A01	Bn-A01-p24556230	26798549	26798598	BB	BB	BB	BB	AA	AA	AA	AA	AA	NC	NC	NC	NC	NC	NC	NC	AA	AA	AA	AA	AA	AA	AA	AA	AA	AA	AA	AA	AA	AA	AA	AA	AA	AA	AA	AA	AA	BB	BB	BB	AA	AA	AA	BB	BB	BB
A01	Bn-A01-p24565084	26805413	26805462	BB	AA	AA	BB	BB	BB	BB	BB	BB	NC	NC	NC	NC	NC	NC	NC	BB	BB	BB	BB	BB	BB	BB	BB	BB	BB	BB	BB	BB	BB	BB	BB	BB	BB	BB	BB	BB	BB	BB	BB	BB	BB	BB	BB	BB	BB
A01	Bn-A01-p24565311	26805640	26805689	AA	BB	BB	AA	AA	AA	AA	NC	NC	NC	NC	NC	NC	NC	NC	NC	AA	AA	AA	AA	AA	AA	AA	AA	AA	AA	AA	AA	AA	AA	AA	AA	AA	AA	AA	AA	AA	AA	AA	AA	BB	BB	BB	AA	AA	AA
A01	Bn-A01-p24575679	26819905	26819954	BB	AA	AA	BB	BB	BB	BB	BB	BB	BB	NC	NC	NC	NC	NC	NC	BB	BB	BB	BB	BB	BB	BB	BB	BB	BB	BB	BB	BB	BB	BB	BB	BB	BB	BB	BB	BB	BB	BB	BB	AA	AA	AA	BB	BB	BB
A01	Bn-A01-p24655110	26865436	26865485	AA	AA	AA	AA	BB	BB	AB	AA	AA	AA	NC	NC	NC	NC	NC	NC	AA	AA	AA	AA	AA	AA	AA	AA	AA	AA	AA	AA	AA	AA	AA	AA	AA	AA	AA	AA	AA	AA	AA	AA	BB	BB	BB	AA	AA	AA
A01	Bn-A01-p24696367	26906150	26906101	BB	BB	BB	BB	BB	BB	NC	BB	BB	BB	NC	NC	NC	NC	NC	NC	BB	BB	BB	BB	BB	BB	BB	BB	BB	BB	BB	BB	BB	BB	BB	BB	BB	BB	BB	BB	BB	BB	BB	BB	AA	AA	AA	BB	BB	BB
A01	Bn-A01-p24705790	26915656	26915705	AA	AA	NC	BB	BB	BB	BB	BB	BB	BB	NC	NC	NC	NC	NC	NC	BB	BB	BB	BB	BB	BB	BB	BB	BB	BB	BB	BB	BB	BB	BB	BB	BB	BB	BB	BB	BB	BB	BB	BB	BB	BB	BB	BB	BB	BB
A01	Bn-A01-p24706378	26916344	26916295	BB	BB	AA	AA	AA	AA	AA	AA	AA	AA	NC	NC	NC	NC	NC	NC	AA	AA	AA	AA	AA	AA	AA	AA	AA	AA	AA	AA	AA	AA	AA	AA	AA	AA	AA	AA	AA	AA	AA	AA	AA	AA	AA	AA	AA	AA
A01	Bn-A01-p24707727	26917598	26917647	AA	AA	BB	BB	BB	BB	BB	BB	BB	BB	NC	NC	NC	NC	NC	NC	BB	BB	BB	BB	BB	BB	BB	BB	BB	BB	BB	BB	BB	BB	BB	BB	BB	BB	BB	BB	BB	BB	BB	BB	BB	BB	BB	BB	BB	BB
A01	Bn-A01-p24849993	27024353	27024304	AA	AA	AA	AA	AA	AA	AA	AA	AA	NC	NC	NC	NC	NC	NC	NC	AA	AA	AA	AA	AA	AA	AA	AA	AA	AA	AA	AA	AA	AA	AA	AA	AA	AA	AA	AA	AA	AA	AA	AA	AA	AA	AA	AA	AA	AA
A01	Bn-A01-p24646334	27053282	27053233	BB	AA	AA	BB	BB	BB	BB	BB	BB	BB	NC	NC	NC	NC	NC	NC	BB	BB	BB	BB	BB	BB	BB	BB	BB	BB	BB	BB	BB	BB	BB	BB	BB	BB	BB	BB	BB	BB	BB	BB	BB	BB	BB	BB	BB	BB
A01	Bn-Scaffold000164-p244631	27110625	27110674	AA	AA	AA	BB	BB	BB	AB	AB	AB	NC	NC	NC	NC	AA	NC	AA	BB	BB	BB	BB	BB	BB	BB	BB	BB	BB	BB	BB	BB	BB	BB	BB	BB	BB	BB	BB	BB	BB	BB	BB	AA	AA	AA	BB	BB	BB
A01	Bn-Scaffold000164-p244616	27110740	27110691	AA	AA	AA	BB	BB	BB	BB	BB	BB	BB	NC	NC	NC	NC	NC	NC	BB	BB	BB	BB	BB	BB	BB	BB	BB	BB	BB	BB	BB	BB	BB	BB	BB	BB	BB	BB	BB	BB	BB	BB	BB	BB	BB	BB	BB	BB
A01	Bn-Scaffold000164-p195645	27161535	27161584	AA	AA	AA	AA	AA	AA	AA	AA	AA	AA	NC	NC	NC	NC	NC	NC	AA	AA	AA	AA	AA	AA	AA	AA	AA	AA	AA	AA	AA	AA	AA	AA	AA	AA	AA	AA	AA	AA	AA	AA	AA	AA	AA	AA	AA	AA
A01	Bn-Scaffold000164-p120459	27224695	27224744	AA	AA	AA	AA	AA	AA	AA	AA	AA	AA	NC	NC	NC	NC	NC	NC	AA	AA	AA	AA	AA	AA	AA	AA	AA	AA	AA	AA	AA	AA	AA	AA	AA	AA	AA	AA	AA	AA	AA	AA	BB	BB	BB	AA	AA	AA
A01	Bn-Scaffold000164-p55747	27295522	27295571	BB	BB	BB	BB	BB	BB	AB	BB	BB	NC	NC	NC	NC	NC	NC	NC	AA	AA	AA	AA	AA	AA	AA	AA	AA	AA	AA	AA	AA	AA	AA	AA	AA	AA	AA	AA	AA	AA	AA	AA	BB	BB	BB	AA	AA	AA
A01	Bn-scaff_16166_1-p470864	27534802	27534851	BB	BB	BB	BB	NC	NC	NC	NC	NC	NC	NC	NC	NC	NC	NC	NC	BB	BB	BB	BB	BB	BB	BB	BB	BB	BB	BB	BB	BB	BB	BB	BB	BB	BB	BB	BB	BB	BB	BB	BB	BB	BB	BB	BB	BB	BB
A02	Bn-A02-p1372727	12246	12197	BB	BB	BB	BB	BB	BB	BB	BB	BB	BB	NC	NC	NC	NC	NC	BB	BB	BB	BB	BB	BB	BB	BB	BB	BB	BB	BB	BB	BB	BB	BB	BB	BB	BB	BB	BB	BB	BB	BB	BB	BB	BB	BB	BB	BB	BB
A02	Bn-A02-p1337706	40305	40354	BB	BB	BB	BB	BB	BB	AB	BB	BB	BB	NC	NC	NC	NC	NC	NC	AA	AA	AA	AA	AA	AA	AA	AA	AA	AA	AA	AA	AA	AA	AA	AA	AA	AA	AA	AA	AA	BB	BB	BB	BB	BB	BB	BB	BB	BB
A02	Bn-A02-p1327787	56620	56669	BB	AA	AA	AA	AA	AA	BB	AA	NC	NC	NC	NC	NC	NC	NC	NC	BB	BB	BB	BB	BB	BB	BB	BB	BB	BB	BB	BB	BB	BB	BB	BB	BB	BB	BB	BB	BB	BB	BB	BB	BB	BB	BB	BB	BB	BB
A02	Bn-A02-p1319039	65535	65580	BB	AA	AA	AA	AA	AA	BB	BB	BB	NC	NC	NC	NC	NC	NC	NC	BB	BB	BB	BB	BB	BB	BB	BB	BB	BB	BB	BB	BB	BB	BB	BB	BB	BB	BB	BB	BB	BB	BB	BB	BB	BB	BB	BB	BB	BB
A02	Bn-A02-p1265949	113789	113838	BB	BB	BB	BB	BB	BB	BB	BB	NC	BB	NC	NC	NC	NC	NC	NC	AA	AA	AA	AA	AA	AA	AA	AA	AA	AA	AA	AA	AA	AA	AA	AA	AA	AA	AA	AA	AA	BB	BB	BB	BB	BB	BB	BB	BB	BB
A02	Bn-A02-p1235480	145324	145373	AA	AA	AA	AA	BB	BB	AB	AA	AA	NC	NC	NC	NC	NC	NC	NC	AA	AA	AA	AA	AA	AA	AA	AA	AA	AA	AA	AA	AA	AA	AA	AA	AA	AA	AA	AA	AA	AA	AA	AA	AA	AA	AA	AA	AA	AA
A02	Bn-A02-p1232964	147840	147889	AA	BB	BB	BB	AA	AA	AA	AA	AB	NC	NC	NC	NC	NC	NC	NC	BB	BB	BB	BB	BB	BB	BB	BB	BB	BB	BB	BB	BB	BB	BB	BB	BB	BB	BB	BB	BB	BB	BB	BB	BB	BB	BB	BB	BB	BB
A02	Bn-A02-p1173704	195400	195440	AA	AA	AA	AA	BB	BB	AA	AA	AA	AA	NC	NC	NC	NC	NC	NC	AA	AA	AA	AA	AA	AA	AA	AA	AA	AA	AA	AA	AA	AA	AA	AA	AA	AA	AA	AA	AA	AA	AA	AA	AA	AA	AA	AA	AA	AA
A02	Bn-A02-p1135078	234718	234767	BB	AA	BB	AA	AA	AA	AA	BB	AB	BB	NC	NC	NC	NC	NC	NC	AA	AA	AA	AA	AA	AA	AA	AA	AA	AA	AA	AA	AA	AA	AA	AA	AA	AA	AA	AA	AA	BB	BB	BB	BB	BB	BB	BB	BB	BB
A02	Bn-A02-p1068542	292648	292599	BB	AA	BB	AA	BB	BB	AA	BB	BB	NC	NC	NC	NC	NC	NC	NC	BB	BB	BB	BB	BB	BB	BB	BB	BB	BB	BB	BB	BB	BB	BB	BB	BB	BB	BB	BB	BB	NC	NC	NC	NC	NC	NC	NC	NC	NC
A02	Bn-A02-p2817281	362697	362746	AA	AA	AA	AA	BB	BB	AB	BB	BB	BB	NC	NC	NC	NC	NC	NC	BB	BB	BB	BB	BB	BB	BB	BB	BB	BB	BB	BB	BB	BB	BB	BB	BB	BB	BB	BB	BB	AA	AA	AA	AA	AA	AA	AA	AA	AA
A02	Bn-A02-p2817294	362810	362761	AA	AA	AA	AA	AA	AA	AB	AA	AA	AA	NC	NC	NC	NC	NC	NC	AA	AA	AA	AA	AA	AA	AA	AA	AA	AA	AA	AA	AA	AA	AA	AA	AA	AA	AA	AA	AA	AA	AA	AA	AA	AA	AA	AA	AA	AA
A02	Bn-A02-p2851231	393785	393736	BB	BB	BB	BB	BB	BB	BB	BB	BB	BB	NC	NC	NC	NC	NC	NC	BB	BB	BB	BB	BB	BB	BB	BB	BB	BB	BB	BB	BB	BB	BB	BB	BB	BB	BB	BB	BB	BB	BB	BB	BB	BB	BB	BB	BB	BB
A02	Bn-A02-p3074016	552158	552207	AA	BB	AA	BB	AA	AA	BB	NC	NC	NC	NC	NC	NC	NC	NC	NC	BB	BB	BB	BB	BB	BB	BB	BB	BB	BB	BB	BB	BB	BB	BB	BB	BB	BB	BB	BB	BB	BB	BB	BB	BB	BB	BB	BB	BB	BB
A02	Bn-A02-p3078017	556181	556230	BB	BB	BB	BB	BB	BB	BB	BB	BB	BB	NC	NC	NC	NC	NC	NC	BB	BB	BB	BB	BB	BB	BB	BB	BB	BB	BB	BB	BB	BB	BB	BB	BB	BB	BB	BB	BB	BB	BB	BB	BB	BB	BB	BB	BB	BB
A02	Bn-scaff_15714_1-p1934829	605622	605573	AA	AA	AA	AA	AA	AA	AA	AA	AA	AA	NC	NC	NC	NC	NC	NC	AA	AA	AA	AA	AA	AA	AA	AA	AA	AA	AA	AA	AA	AA	AA	AA	AA	AA	AA	AA	AA	AA	AA	AA	AA	AA	AA	AA	AA	AA
A02	Bn-A02-p3121742	605661	605710	AA	AA	AA	AA	BB	BB	AB	AA	AA	AA	NC	NC	NC	NC	NC	NC	BB	BB	BB	BB	BB	BB	BB	BB	BB	BB	BB	BB	BB	BB	BB	BB	BB	BB	BB	BB	BB	BB	BB	BB	BB	BB	BB	BB	BB	BB
A02	Bn-A02-p3145923	629706	629755	AA	AA	AA	AA	BB	BB	BB	BB	BB	BB	NC	NC	NC	NC	NC	NC	BB	BB	BB	BB	BB	BB	BB	BB	BB	BB	BB	BB	BB	BB	BB	BB	BB	BB	BB	BB	BB	BB	BB	BB	NC	NC	NC	NC	NC	NC
A02	Bn-A02-p3160461	643788	643837	BB	BB	BB	BB	BB	BB	BB	BB	BB	BB	NC	NC	NC	NC	NC	NC	BB	BB	BB	BB	BB	BB	BB	BB	BB	BB	BB	BB	BB	BB	BB	BB	BB	BB	BB	BB	BB	BB	BB	BB	BB	BB	BB	BB	BB	BB
A02	Bn-A02-p3180162	660488	660439	BB	BB	BB	BB	BB	BB	BB	AA	AB	NC	NC	NC	NC	NC	NC	NC	AA	AA	AA	AA	AA	AA	AA	AA	AA	AA	AA	AA	AA	AA	AA	AA	AA	AA	AA	AA	AA	AA	AA	AA	AA	AA	AA	AA	AA	AA
A02	Bn-A02-p3207085	695158	695207	AA	AA	AA	AA	AA	AA	BB	AA	AB	BB	NC	NC	NC	NC	NC	NC	BB	BB	BB	BB	BB	BB	BB	BB	BB	BB	BB	BB	BB	BB	BB	BB	BB	BB	BB	BB	BB	AA	AA	AA	AA	AA	AA	AA	AA	AA
A02	Bn-A02-p3208275	700240	700289	AA	AA	AA	AA	AA	AA	BB	AA	AB	BB	NC	NC	NC	NC	NC	NC	BB	BB	BB	BB	BB	BB	BB	BB	BB	BB	BB	BB	BB	BB	BB	BB	BB	BB	BB	BB	BB	AA	AA	AA	AA	AA	AA	AA	AA	AA
A02	Bn-A02-p3221634	716261	716310	BB	BB	BB	BB	BB	BB	BB	BB	BB	BB	NC	NC	NC	NC	NC	NC	BB	BB	BB	BB	BB	BB	BB	BB	BB	BB	BB	BB	BB	BB	BB	BB	BB	BB	BB	BB	BB	BB	BB	BB	BB	BB	BB	BB	BB	BB
A02	Bn-A02-p3233816	729529	729578	AA	AA	AA	AA	BB	BB	BB	AA	AB	BB	NC	NC	NC	NC	NC	NC	BB	BB	BB	BB	BB	BB	BB	BB	BB	BB	BB	BB	BB	BB	BB	BB	BB	BB	BB	BB	BB	AA	AA	AA	AA	AA	AA	AA	AA	AA
A02	Bn-A02-p3281338	763955	764004	AA	BB	AA	BB	BB	BB	BB	NC	BB	NC	NC	NC	NC	NC	NC	NC	BB	BB	BB	BB	BB	BB	BB	BB	BB	BB	BB	BB	BB	BB	BB	BB	BB	BB	BB	BB	BB	BB	BB	BB	NC	NC	NC	NC	NC	NC
A02	Bn-A02-p3281452	764083	764133	BB	AA	BB	AA	BB	BB	BB	NC	AA	NC	NC	NC	NC	NC	NC	NC	BB	BB	BB	BB	BB	BB	BB	BB	BB	BB	BB	BB	BB	BB	BB	BB	BB	BB	BB	BB	BB	AA	AA	AA	NC	NC	NC	NC	NC	NC
A02	Bn-A02-p3299206	789196	789147	BB	AA	BB	AA	AA	AA	AA	AA	AA	AA	NC	NC	NC	NC	NC	NC	AA	AA	AA	AA	AA	AA	AA	AA	AA	AA	AA	AA	AA	AA	AA	AA	AA	AA	AA	AA	AA	AA	AA	AA	AA	AA	AA	AA	AA	AA
A02	Bn-A02-p3302725	792603	792652	AA	BB	AA	BB	BB	BB	BB	BB	BB	BB	NC	NC	NC	NC	NC	NC	BB	BB	BB	BB	BB	BB	BB	BB	BB	BB	BB	BB	BB	BB	BB	BB	BB	BB	BB	BB	BB	BB	BB	BB	BB	BB	BB	BB	BB	BB
A02	Bn-A02-p3344176	834000	834049	AA	BB	AA	BB	BB	BB	AB	AA	AA	AA	NC	NC	NC	NC	NC	NC	BB	BB	BB	BB	BB	BB	BB	BB	BB	BB	BB	BB	BB	BB	BB	BB	BB	BB	BB	BB	BB	AA	AA	AA	AA	AA	AA	AA	AA	AA
A02	Bn-A02-p3374678	863803	863852	AA	BB	AA	BB	AA	AA	AA	AA	AA	AA	NC	NC	NC	NC	NC	NC	AA	AA	AA	AA	AA	AA	AA	AA	AA	AA	AA	AA	AA	AA	AA	AA	AA	AA	AA	AA	AA	AA	AA	AA	BB	BB	BB	BB	BB	BB
A02	Bn-A02-p3398506	890944	890993	BB	AA	BB	AA	AA	AA	AA	AA	AA	AA	NC	NC	NC	NC	NC	NC	AA	AA	AA	AA	AA	AA	AA	AA	AA	AA	AA	AA	AA	AA	AA	AA	AA	AA	AA	AA	AA	AA	AA	AA	AA	AA	AA	AA	AA	AA
A02	Bn-A02-p3423823	913044	913081	AA	BB	AA	BB	BB	BB	BB	BB	BB	NC	NC	NC	NC	NC	NC	NC	BB	BB	BB	BB	BB	BB	BB	BB	BB	BB	BB	BB	BB	BB	BB	BB	BB	BB	BB	BB	BB	BB	BB	NC	BB	BB	BB	BB	BB	BB
A02	Bn-scaff_15714_1-p1537912	929738	929787	AA	AA	AA	AA	NC	NC	NC	NC	NC	NC	NC	NC	NC	NC	NC	NC	AA	AA	AA	AA	AA	AA	AA	AA	AA	AA	AA	AA	AA	AA	NC	AA	AA	AA	AA	AA	AA	AA	AA	AA	AA	AA	AA	AA	AA	AA
A02	Bn-A02-p3446017	931291	931340	BB	AA	BB	AA	AA	AA	AA	AA	AA	NC	NC	NC	NC	NC	NC	NC	AA	AA	AA	AA	AA	AA	AA	AA	AA	AA	AA	AA	AA	AA	AA	AA	AA	AA	AA	AA	AA	AA	AA	AA	AA	AA	AA	AA	AA	AA
A02	Bn-A02-p3539297	974166	974215	AA	BB	AA	BB	BB	BB	BB	AA	AA	NC	NC	NC	NC	NC	NC	NC	BB	BB	BB	BB	BB	BB	BB	BB	BB	BB	BB	BB	BB	BB	BB	BB	BB	BB	BB	BB	BB	AA	AA	AA	AA	AA	AA	AA	AA	AA
A02	Bn-A02-p3539377	974346	974297	BB	AA	BB	AA	NC	NC	AA	BB	BB	NC	NC	NC	NC	NC	NC	NC	BB	BB	BB	BB	BB	BB	BB	BB	BB	BB	BB	BB	BB	BB	BB	BB	BB	BB	BB	BB	BB	BB	BB	BB	BB	BB	BB	BB	BB	BB
A02	Bn-A02-p3543810	978768	978719	BB	AA	BB	AA	AA	AA	AA	AA	AA	AA	NC	NC	NC	NC	NC	NC	AA	AA	AA	AA	AA	AA	AA	AA	AA	AA	AA	AA	AA	AA	AA	AA	AA	AA	AA	AA	AA	AA	AA	AA	AA	AA	AA	AA	AA	AA
A02	Bn-A02-p3571230	1007166	1007215	BB	BB	BB	BB	AA	AA	AA	AA	AA	AA	NC	NC	NC	NC	NC	NC	AA	AA	AA	AA	AA	AA	AA	AA	AA	AA	AA	AA	AA	AA	AA	AA	AA	AA	AA	AA	AA	BB	BB	BB	AA	AA	AA	AA	AA	AA
A02	Bn-A02-p3633790	1069045	1068996	AA	BB	AA	BB	BB	BB	BB	AA	AA	AA	NC	NC	NC	NC	NC	NC	AA	AA	AA	AA	AA	AA	AA	AA	AA	AA	AA	AA	AA	AA	AA	AA	AA	AA	AA	AA	AA	BB	BB	BB	BB	BB	BB	BB	BB	BB
A02	Bn-A02-p3708263	1134626	1134577	AA	BB	AA	BB	BB	BB	BB	BB	BB	BB	NC	NC	NC	NC	NC	NC	BB	BB	BB	BB	BB	BB	BB	BB	BB	BB	BB	BB	BB	BB	BB	BB	BB	BB	BB	BB	BB	BB	BB	BB	BB	BB	BB	BB	BB	BB
A02	Bn-A02-p3711684	1136597	1136646	AA	BB	AA	BB	AA	AA	AB	BB	AB	AA	NC	NC	NC	NC	NC	NC	AA	AA	AA	AA	AA	AA	AA	AA	AA	AA	AA	AA	AA	AA	AA	AA	AA	AA	AA	AA	AA	BB	BB	BB	BB	BB	BB	BB	BB	BB
A02	Bn-A02-p3716898	1141948	1141899	AA	BB	AA	BB	AA	AA	AB	BB	AB	NC	NC	NC	NC	NC	NC	NC	AA	AA	AA	AA	AA	AA	AA	AA	AA	AA	AA	AA	AA	AA	AA	AA	AA	AA	AA	AA	AA	BB	BB	BB	AA	AA	AA	AA	AA	AA
A02	Bn-A02-p3728882	1153948	1153983	BB	BB	BB	BB	BB	BB	BB	AA	AB	BB	NC	NC	NC	NC	NC	NC	BB	BB	BB	BB	BB	BB	BB	BB	BB	BB	BB	BB	BB	BB	BB	BB	BB	BB	BB	BB	BB	AA	AA	AA	BB	BB	BB	BB	BB	BB
A02	Bn-A02-p3735101	1160344	1160393	BB	BB	BB	BB	BB	BB	BB	BB	BB	NC	NC	NC	NC	NC	NC	NC	BB	BB	BB	BB	BB	BB	BB	BB	BB	BB	BB	BB	BB	BB	BB	BB	BB	BB	BB	BB	BB	BB	BB	BB	NC	NC	NC	NC	NC	NC
A02	Bn-A02-p3742509	1167061	1167110	BB	BB	BB	BB	BB	BB	BB	BB	BB	BB	NC	NC	NC	NC	NC	NC	BB	BB	BB	BB	BB	BB	BB	BB	BB	BB	BB	BB	BB	BB	BB	BB	BB	BB	BB	BB	BB	AA	AA	AA	BB	BB	BB	BB	BB	BB
A02	Bn-A02-p3759462	1181914	1181963	AA	AA	BB	AA	AA	AA	AA	AA	AA	AA	NC	NC	NC	NC	NC	NC	AA	AA	AA	AA	AA	AA	AA	AA	AA	AA	AA	AA	AA	AA	AA	AA	AA	AA	AA	AA	AA	AA	AA	AA	AA	AA	AA	AA	AA	AA
A02	Bn-A02-p3760177	1182749	1182700	AA	AA	BB	AA	AA	AA	AA	AA	AA	NC	NC	NC	NC	NC	NC	NC	AA	AA	AA	AA	AA	AA	AA	AA	AA	AA	AA	AA	AA	AA	AA	AA	AA	AA	AA	AA	AA	AA	AA	AA	AA	AA	AA	AA	AA	AA
A02	Bn-A02-p3796695	1219901	1219950	AA	AA	BB	AA	AA	AA	AA	AA	AA	NC	NC	NC	NC	NC	NC	NC	AA	AA	AA	AA	AA	AA	AA	AA	AA	AA	AA	AA	AA	AA	AA	AA	AA	AA	AA	AA	AA	AA	AA	AA	AA	AA	AA	AA	AA	AA
A02	Bn-A02-p3803198	1223442	1223491	AA	AA	BB	NC	AA	AA	NC	AA	NC	NC	NC	NC	NC	NC	NC	NC	AA	AA	AA	AA	AA	AA	AA	AA	AA	AA	AA	AA	AA	AA	AA	AA	AA	AA	AA	AA	AA	AA	AA	AA	AA	AA	AA	AA	AA	AA
A02	Bn-A02-p3803477	1223820	1223771	BB	BB	AA	BB	BB	BB	BB	BB	NC	NC	NC	NC	NC	NC	NC	NC	BB	BB	BB	BB	BB	BB	BB	BB	BB	BB	BB	BB	BB	BB	BB	BB	BB	BB	BB	BB	BB	BB	BB	BB	NC	NC	NC	NC	NC	NC
A02	Bn-A02-p3821944	1242228	1242277	AA	BB	BB	BB	BB	BB	BB	BB	BB	BB	NC	NC	NC	NC	BB	BB	AA	AA	AA	AA	AA	AA	AA	AA	AA	AA	AA	AA	AA	AA	AA	AA	AA	AA	AA	AA	AA	BB	BB	BB	BB	BB	BB	NC	BB	BB
A02	Bn-A02-p3822985	1243367	1243318	BB	AA	AA	AA	AA	AA	AA	NC	AA	AA	NC	NC	NC	NC	NC	NC	BB	BB	BB	BB	BB	BB	BB	BB	BB	BB	BB	BB	BB	BB	BB	BB	BB	BB	BB	BB	BB	AA	AA	AA	NC	NC	NC	NC	NC	NC
A02	Bn-A02-p3897213	1313806	1313757	AA	BB	AA	BB	BB	BB	AA	AA	AA	AA	NC	NC	NC	NC	NC	NC	AA	AA	AA	AA	AA	AA	AA	AA	AA	AA	AA	AA	AA	AA	AA	AA	AA	AA	AA	AA	AA	BB	BB	BB	AA	AA	AA	AA	AA	AA
A02	Bn-A02-p4035808	1427634	1427683	BB	BB	BB	BB	AA	AA	BB	BB	BB	BB	NC	NC	NC	NC	NC	NC	BB	BB	BB	BB	BB	BB	BB	BB	BB	BB	BB	BB	BB	BB	BB	BB	BB	BB	BB	BB	BB	NC	NC	NC	BB	BB	BB	BB	BB	BB
A02	Bn-A02-p4037028	1428854	1428903	AA	AA	AA	AA	BB	BB	AA	AA	AA	NC	NC	NC	NC	NC	NC	NC	AA	AA	AA	AA	AA	AA	AA	AA	AA	AA	AA	AA	AA	AA	AA	AA	AA	AA	AA	AA	AA	NC	NC	NC	AA	AA	AA	AA	AA	AA
A02	Bn-A02-p4038224	1430050	1430099	BB	BB	BB	BB	AA	AA	BB	BB	BB	NC	NC	NC	NC	NC	NC	NC	BB	BB	BB	BB	BB	BB	BB	BB	BB	BB	BB	BB	BB	BB	BB	BB	BB	BB	BB	BB	BB	AA	AA	AA	BB	BB	BB	BB	BB	BB
A02	Bn-A02-p4110757	1492059	1492095	BB	BB	AA	BB	AA	AA	BB	AA	AA	AA	NC	NC	NC	NC	NC	NC	AA	AA	AA	AA	AA	AA	AA	AA	AA	AA	AA	AA	AA	AA	AA	AA	AA	AA	AA	AA	AA	AA	AA	AA	AA	AA	AA	AA	AA	AA
A02	Bn-A02-p4151292	1532412	1532461	BB	AA	BB	AA	BB	BB	BB	BB	BB	BB	NC	NC	NC	NC	NC	NC	BB	BB	BB	BB	BB	BB	BB	BB	BB	BB	BB	BB	BB	BB	BB	BB	BB	BB	BB	BB	BB	BB	BB	BB	AA	AA	AA	AA	AA	AA
A02	Bn-A02-p4183553	1558979	1558930	NC	BB	AA	BB	AA	AA	AA	AA	AA	NC	NC	NC	NC	NC	NC	NC	AA	AA	AA	AA	AA	AA	AA	AA	AA	AA	AA	AA	AA	AA	AA	AA	AA	AA	AA	AA	AA	AA	AA	AA	BB	BB	BB	BB	BB	BB
A02	Bn-A02-p4201122	1576750	1576799	BB	AA	BB	AA	BB	BB	BB	BB	BB	BB	NC	NC	NC	NC	NC	NC	BB	BB	BB	BB	BB	BB	BB	BB	BB	BB	BB	BB	BB	BB	BB	BB	BB	BB	BB	BB	BB	BB	BB	BB	BB	BB	BB	BB	BB	BB
A02	Bn-A02-p4241100	1611736	1611785	BB	AA	AA	AA	BB	BB	AA	BB	NC	BB	NC	NC	NC	NC	NC	NC	AA	AA	AA	AA	AA	AA	AA	AA	AA	AA	AA	AA	AA	AA	AA	AA	AA	AA	AA	AA	AA	BB	BB	BB	BB	BB	BB	BB	BB	BB
A02	Bn-A02-p2923889	1904148	1904197	AA	AA	AA	AA	AA	AA	BB	BB	BB	BB	NC	NC	NC	NC	NC	NC	BB	BB	BB	BB	BB	BB	BB	BB	BB	BB	BB	BB	BB	BB	BB	BB	BB	BB	BB	BB	BB	BB	BB	BB	BB	BB	BB	BB	BB	BB
A02	Bn-A02-p4277649	2318277	2318228	BB	AA	AA	AA	AA	AA	AA	BB	BB	BB	NC	NC	NC	NC	NC	NC	BB	BB	BB	BB	BB	BB	BB	BB	BB	BB	BB	BB	BB	BB	BB	BB	BB	BB	BB	BB	BB	BB	BB	BB	NC	NC	NC	NC	NC	NC
A02	Bn-A02-p4290375	2334541	2334492	AA	BB	BB	BB	BB	BB	AA	AA	NC	NC	NC	NC	NC	NC	NC	NC	AA	AA	AA	AA	AA	AA	AA	AA	AA	AA	AA	AA	AA	AA	AA	AA	AA	AA	AA	AA	AA	BB	BB	BB	BB	BB	BB	BB	BB	BB
A02	Bn-A02-p4298976	2342977	2342928	AA	BB	BB	BB	AA	AA	AA	AA	AA	NC	NC	NC	NC	NC	NC	NC	AA	AA	AA	AA	AA	AA	AA	AA	AA	AA	AA	AA	AA	AA	AA	AA	AA	AA	AA	AA	AA	AA	AA	AA	NC	NC	NC	NC	NC	NC
A02	Bn-A02-p4299085	2342986	2343035	AA	BB	BB	BB	AA	AA	AA	AA	AA	NC	NC	NC	NC	NC	NC	NC	AA	AA	AA	AA	AA	AA	AA	AA	AA	AA	AA	AA	AA	AA	AA	AA	AA	AA	AA	AA	AA	AA	AA	AA	NC	NC	NC	NC	NC	NC
A02	Bn-A02-p4299411	2343409	2343360	BB	AA	AA	AA	BB	BB	BB	BB	BB	NC	NC	NC	NC	NC	NC	NC	BB	BB	BB	BB	BB	BB	BB	BB	BB	BB	BB	BB	BB	BB	BB	BB	BB	BB	BB	BB	BB	BB	BB	BB	NC	NC	NC	NC	NC	NC
A02	Bn-A02-p4306196	2350159	2350111	AA	AA	AA	AA	AA	AA	AA	AA	AA	AA	NC	NC	NC	NC	NC	NC	AA	AA	AA	AA	AA	AA	AA	AA	AA	AA	AA	AA	AA	AA	AA	AA	AA	AA	AA	AA	AA	AA	AA	AA	AA	AA	AA	AA	AA	AA
A02	Bn-A02-p4568023	2910061	2910012	BB	AA	BB	AA	AA	AA	AB	AA	AB	BB	NC	NC	NC	NC	NC	NC	AA	AA	AA	AA	AA	AA	AA	AA	AA	AA	AA	AA	AA	AA	AA	AA	AA	AA	AA	AA	AA	BB	BB	BB	BB	BB	BB	BB	BB	BB
A02	Bn-A02-p4712683	3046750	3046701	BB	AA	BB	AA	AA	AA	BB	AA	NC	NC	NC	NC	NC	NC	NC	NC	BB	BB	BB	BB	BB	BB	BB	BB	BB	BB	BB	BB	BB	BB	BB	BB	BB	BB	BB	BB	BB	BB	BB	BB	BB	BB	BB	BB	BB	BB
A02	Bn-A02-p4773307	3112609	3112658	AA	AA	AA	AA	AA	AA	AA	AA	AA	AA	NC	NC	NC	NC	NC	NC	AA	AA	AA	AA	AA	AA	AA	AA	AA	AA	AA	AA	AA	AA	AA	AA	AA	AA	AA	AA	AA	AA	AA	AA	AA	AA	AA	AA	AA	AA
A02	Bn-A02-p5501733	3838439	3838488	AA	AA	AA	BB	AA	AA	AA	BB	BB	BB	NC	NC	NC	NC	NC	NC	BB	BB	BB	BB	BB	BB	BB	BB	BB	BB	BB	BB	BB	BB	BB	BB	BB	BB	BB	BB	BB	BB	BB	BB	BB	BB	BB	BB	BB	BB
A02	Bn-A02-p5507193	3844023	3844072	AA	AA	AA	BB	AA	AA	AA	BB	BB	BB	NC	NC	NC	NC	NC	NC	BB	BB	BB	BB	BB	BB	BB	BB	BB	BB	BB	BB	BB	BB	BB	BB	BB	BB	BB	BB	BB	BB	BB	BB	BB	BB	BB	BB	BB	BB
A02	Bn-A02-p5507530	3844360	3844409	AA	AA	AA	BB	AA	AA	AA	BB	BB	BB	NC	NC	NC	NC	NC	NC	BB	BB	BB	BB	BB	BB	BB	BB	BB	BB	BB	BB	BB	BB	BB	BB	BB	BB	BB	BB	BB	BB	BB	BB	BB	BB	BB	BB	BB	BB
A02	Bn-A02-p5519388	3862127	3862176	AA	AA	AA	BB	AA	AA	BB	BB	BB	NC	NC	NC	NC	NC	NC	NC	BB	BB	BB	BB	BB	BB	BB	BB	BB	BB	BB	BB	BB	BB	BB	BB	BB	BB	BB	BB	BB	BB	BB	BB	BB	BB	BB	BB	BB	BB
A02	Bn-A02-p5519417	3862256	3862207	AA	AA	AA	BB	BB	BB	BB	BB	BB	NC	NC	NC	NC	NC	NC	NC	BB	BB	BB	BB	BB	BB	BB	BB	BB	BB	BB	BB	BB	BB	BB	BB	BB	BB	BB	BB	BB	BB	BB	BB	BB	BB	BB	BB	BB	BB
A02	Bn-A02-p5541204	3879283	3879332	AA	AA	AA	BB	AA	AA	BB	BB	BB	BB	NC	NC	NC	NC	NC	NC	BB	BB	BB	BB	BB	BB	BB	BB	BB	BB	BB	BB	BB	BB	BB	BB	BB	BB	BB	BB	BB	BB	BB	BB	BB	BB	BB	BB	BB	BB
A02	Bn-A02-p5551332	3887433	3887482	BB	BB	BB	AA	BB	BB	AA	AA	AA	NC	NC	NC	NC	NC	NC	NC	AA	AA	AA	AA	AA	AA	AA	AA	AA	AA	AA	AA	AA	AA	AA	AA	AA	AA	AA	AA	AA	AA	AA	AA	AA	AA	AA	AA	AA	AA
A02	Bn-A02-p5553077	3889179	3889228	AA	AA	AA	BB	AA	AA	BB	BB	BB	NC	NC	NC	NC	NC	NC	NC	BB	BB	BB	BB	BB	BB	BB	BB	BB	BB	BB	BB	BB	BB	BB	BB	BB	BB	BB	BB	BB	BB	BB	BB	BB	BB	BB	BB	BB	BB
A02	Bn-A02-p5571981	3907359	3907310	BB	BB	BB	AA	BB	BB	BB	AA	AA	NC	NC	NC	NC	NC	NC	NC	AA	AA	AA	AA	AA	AA	AA	AA	AA	AA	AA	AA	AA	AA	AA	AA	AA	AA	AA	AA	AA	BB	BB	BB	BB	BB	BB	BB	BB	BB
A02	Bn-A02-p5628535	3985245	3985294	AA	AA	AA	AA	NC	NC	NC	NC	NC	NC	NC	NC	NC	NC	NC	NC	AA	AA	AA	AA	AA	AA	AA	AA	AA	AA	AA	AA	AA	AA	AA	AA	AA	AA	AA	AA	AA	AA	AA	AA	AA	AA	AA	AA	AA	AA
A02	Bn-A02-p5660188	4017093	4017044	BB	BB	BB	AA	BB	BB	BB	BB	BB	BB	NC	NC	NC	NC	NC	NC	BB	BB	BB	BB	BB	BB	BB	BB	BB	BB	BB	BB	BB	BB	BB	BB	BB	BB	BB	BB	BB	BB	BB	BB	BB	BB	BB	BB	BB	BB
A02	Bn-A02-p5765840	4129210	4129259	BB	AA	BB	AA	BB	BB	BB	BB	BB	NC	NC	NC	NC	NC	NC	NC	BB	BB	BB	BB	BB	BB	BB	BB	BB	BB	BB	BB	BB	BB	BB	BB	BB	BB	BB	BB	BB	BB	BB	BB	BB	BB	BB	BB	BB	BB
A02	Bn-A02-p5799113	4186795	4186746	BB	AA	BB	AA	AA	AA	AA	AA	AA	AA	NC	NC	NC	NC	NC	NC	AA	AA	AA	AA	AA	AA	AA	AA	AA	AA	AA	AA	AA	AA	AA	AA	AA	AA	AA	AA	AA	BB	BB	BB	BB	BB	BB	BB	BB	BB
A02	Bn-A02-p5802612	4191309	4191260	AA	BB	AA	BB	AA	AA	AA	BB	BB	NC	NC	NC	NC	NC	NC	NC	BB	BB	BB	BB	BB	BB	BB	BB	BB	BB	BB	BB	BB	BB	BB	BB	BB	BB	BB	BB	BB	AA	AA	AA	AA	AA	AA	AA	AA	AA
A02	Bn-A02-p5814583	4202022	4202071	BB	BB	BB	BB	BB	BB	BB	BB	BB	BB	NC	NC	NC	NC	NC	NC	BB	BB	BB	BB	BB	BB	BB	BB	BB	BB	BB	BB	BB	BB	BB	BB	BB	BB	BB	BB	BB	BB	BB	BB	BB	BB	BB	BB	BB	BB
A02	Bn-A02-p5832870	4226809	4226858	AA	AA	AA	AA	NC	NC	NC	NC	NC	NC	NC	NC	NC	NC	NC	NC	AA	AA	AA	AA	AA	AA	AA	AA	AA	AA	AA	AA	AA	AA	AA	AA	AA	AA	AA	AA	AA	AA	AA	AA	AA	AA	AA	AA	AA	AA
A02	Bn-A02-p5907701	4313846	4313797	BB	AA	BB	AA	AA	AA	AA	AA	AA	NC	NC	NC	NC	NC	NC	NC	BB	BB	BB	BB	BB	BB	BB	BB	BB	BB	BB	BB	BB	BB	BB	BB	BB	BB	BB	BB	BB	BB	BB	BB	AA	AA	AA	AA	AA	AA
A02	Bn-A02-p5938385	4351161	4351112	BB	BB	BB	BB	BB	BB	BB	BB	BB	BB	NC	NC	NC	NC	NC	NC	BB	BB	BB	BB	BB	BB	BB	BB	BB	BB	BB	BB	BB	BB	BB	BB	BB	BB	BB	BB	BB	BB	BB	BB	BB	BB	BB	BB	BB	BB
A02	Bn-A02-p6084757	4552668	4552619	AA	BB	AA	BB	BB	BB	BB	AA	AA	AA	NC	NC	NC	NC	NC	NC	AA	AA	AA	AA	AA	AA	AA	AA	AA	AA	AA	AA	AA	AA	AA	AA	AA	AA	AA	AA	AA	AA	AA	AA	AA	AA	AA	AA	AA	AA
A02	Bn-A02-p6147823	4612194	4612145	BB	AA	BB	AA	BB	BB	BB	AA	AA	AA	NC	NC	NC	NC	NC	NC	AA	AA	AA	AA	AA	AA	AA	AA	AA	AA	AA	AA	AA	AA	AA	AA	AA	AA	AA	AA	AA	AA	AA	AA	AA	AA	AA	AA	AA	AA
A02	Bn-A02-p6166043	4626150	4626101	AA	BB	AA	BB	BB	BB	AB	BB	NC	BB	NC	NC	NC	NC	NC	NC	BB	BB	BB	BB	BB	BB	BB	BB	BB	BB	BB	BB	BB	BB	BB	BB	BB	BB	BB	BB	BB	BB	BB	BB	AA	AA	AA	AA	AA	AA
A02	Bn-A02-p6166584	4626588	4626637	AA	NC	AA	NC	BB	BB	AB	BB	NC	BB	NC	NC	NC	NC	NC	NC	BB	BB	BB	BB	BB	BB	BB	BB	BB	BB	BB	BB	BB	BB	BB	BB	BB	BB	BB	BB	BB	BB	BB	BB	AA	AA	AA	AA	AA	AA
A02	Bn-A02-p6167491	4627683	4627634	BB	BB	BB	BB	BB	BB	AB	BB	BB	BB	NC	NC	NC	NC	NC	NC	AA	AA	AA	AA	AA	AA	AA	AA	AA	AA	AA	AA	AA	AA	AB	AA	AA	AA	AA	AA	AA	BB	BB	BB	BB	BB	BB	BB	BB	BB
A02	Bn-A02-p6182038	4645221	4645172	AA	BB	AA	BB	AA	AA	NC	AA	AA	BB	NC	NC	NC	NC	NC	NC	NC	NC	NC	NC	NC	NC	NC	NC	NC	NC	NC	NC	NC	NC	NC	NC	NC	NC	NC	NC	NC	BB	BB	BB	BB	BB	BB	BB	BB	BB
A02	Bn-A02-p6202881	4669049	4669098	AA	BB	AA	BB	BB	BB	BB	BB	BB	BB	NC	NC	NC	NC	NC	NC	BB	BB	BB	BB	BB	BB	BB	BB	BB	BB	BB	BB	BB	BB	BB	BB	BB	BB	BB	BB	BB	BB	BB	BB	BB	BB	BB	BB	BB	BB
A02	Bn-A02-p6203059	4669327	4669278	BB	AA	BB	AA	AA	AA	AA	AA	AA	AA	NC	NC	NC	NC	NC	NC	AA	AA	AA	AA	AA	AA	AA	AA	AA	AA	AA	AA	AA	AA	AA	AA	AA	AA	AA	AA	AA	BB	BB	BB	BB	BB	BB	BB	BB	BB
A02	Bn-A02-p6237474	4703722	4703771	BB	AA	BB	AA	BB	BB	NC	BB	BB	BB	NC	NC	NC	NC	NC	NC	BB	BB	BB	BB	BB	BB	BB	BB	BB	BB	BB	BB	BB	BB	BB	BB	BB	BB	BB	BB	BB	AA	AA	NC	AA	AA	AA	AA	AA	AA
A02	Bn-A02-p6256499	4727599	4727550	BB	AA	BB	AA	AA	AA	AB	BB	BB	NC	NC	NC	NC	NC	NC	NC	AA	AA	AA	AA	AA	AA	AA	AA	AA	AA	AA	AA	AA	AA	AA	AA	AA	AA	AA	AA	AA	BB	BB	BB	BB	BB	BB	BB	BB	BB
A02	Bn-A02-p6265274	4734389	4734438	NC	BB	AA	BB	BB	BB	AB	AA	AA	NC	NC	NC	NC	NC	NC	NC	AA	AA	AA	AA	AA	AA	AA	AA	AA	AA	AA	AA	AA	AA	AA	AA	AA	AA	AA	AA	AA	AA	AA	AA	AA	AA	AA	AA	AA	AA
A02	Bn-A02-p6267300	4736544	4736495	BB	AA	BB	AA	AA	AA	AB	BB	BB	BB	NC	NC	NC	NC	NC	NC	BB	BB	BB	BB	BB	BB	BB	BB	BB	BB	BB	BB	BB	BB	BB	BB	BB	BB	BB	BB	BB	BB	BB	BB	BB	BB	BB	BB	BB	BB
A02	Bn-A02-p6277812	4747060	4747011	AA	BB	AA	BB	AA	AA	AA	AB	AB	AB	NC	NC	NC	NC	AA	AA	AA	AA	AA	AA	AA	AA	AA	AA	AA	AA	AA	AA	AA	AA	AA	AA	AA	AA	AA	AA	AA	AA	AA	AA	AA	AA	AA	AA	AA	AA
A02	Bn-A02-p6280517	4749665	4749714	BB	AA	BB	AA	BB	BB	BB	BB	BB	BB	NC	NC	NC	NC	NC	NC	BB	BB	BB	BB	BB	BB	BB	BB	BB	BB	BB	BB	BB	BB	BB	BB	BB	BB	BB	BB	BB	BB	BB	BB	BB	BB	BB	BB	BB	BB
A02	Bn-A02-p6300284	4769268	4769219	BB	AA	BB	AA	AA	AA	AA	AA	AA	NC	NC	NC	NC	NC	NC	NC	BB	BB	BB	NC	BB	BB	BB	BB	BB	BB	BB	BB	BB	BB	BB	BB	BB	BB	BB	BB	BB	AA	AA	AA	AA	AA	AA	AA	AA	AA
A02	Bn-A02-p6315978	4780502	4780453	BB	BB	BB	BB	AA	AA	AB	BB	BB	AA	NC	NC	NC	NC	NC	NC	BB	BB	BB	BB	BB	BB	BB	BB	BB	BB	BB	BB	BB	BB	BB	BB	BB	BB	BB	BB	BB	BB	BB	BB	BB	BB	BB	BB	BB	BB
A02	Bn-A02-p6373647	4844425	4844376	BB	BB	BB	BB	NC	NC	NC	NC	NC	NC	NC	NC	NC	NC	NC	NC	BB	BB	BB	BB	BB	BB	BB	BB	BB	BB	BB	BB	BB	BB	BB	BB	BB	BB	BB	BB	BB	BB	BB	BB	BB	BB	BB	BB	BB	BB
A02	Bn-A02-p6391751	4875668	4875717	AA	AA	AA	AA	AA	AA	AA	AA	AA	AA	NC	NC	NC	NC	NC	NC	BB	BB	BB	BB	BB	BB	BB	BB	BB	BB	BB	BB	BB	BB	BB	BB	BB	BB	BB	BB	BB	BB	BB	BB	BB	BB	BB	BB	BB	BB
A02	Bn-A02-p6392450	4876355	4876404	BB	AA	AB	AA	AA	AA	AA	BB	BB	AA	NC	NC	NC	NC	NC	NC	BB	BB	BB	BB	BB	NC	BB	BB	BB	BB	BB	NC	BB	BB	NC	BB	BB	BB	BB	BB	BB	BB	BB	BB	BB	BB	BB	BB	BB	BB
A02	Bn-A02-p6473898	4983709	4983758	BB	BB	BB	AA	BB	BB	BB	AA	AA	BB	NC	NC	NC	NC	NC	NC	BB	BB	BB	BB	BB	BB	BB	BB	BB	BB	BB	BB	BB	BB	BB	BB	BB	BB	BB	BB	BB	BB	BB	BB	BB	BB	BB	BB	BB	BB
A02	Bn-A02-p6478309	4988083	4988034	BB	AA	AB	BB	AA	AA	AB	BB	BB	BB	NC	NC	NC	NC	NC	NC	BB	BB	BB	BB	BB	BB	BB	BB	BB	BB	BB	BB	BB	BB	BB	BB	BB	BB	BB	BB	BB	AA	AA	AA	AA	AA	AA	AA	AA	AA
A02	Bn-A02-p6564856	5080825	5080874	BB	AA	AB	AA	BB	BB	BB	BB	BB	BB	NC	NC	NC	NC	NC	NC	BB	BB	BB	BB	BB	BB	BB	BB	BB	BB	BB	BB	BB	BB	BB	BB	BB	BB	BB	BB	BB	AA	AA	AA	AA	AA	AA	AA	AA	AA
A02	Bn-A02-p6564861	5080930	5080881	BB	AA	AB	AA	BB	BB	BB	BB	BB	BB	NC	NC	NC	NC	NC	NC	BB	BB	BB	BB	BB	BB	BB	BB	BB	BB	BB	BB	BB	BB	BB	BB	BB	BB	BB	BB	BB	AA	AA	AA	AA	AA	AA	AA	AA	AA
A02	Bn-A02-p6570881	5088251	5088300	BB	AA	NC	AA	BB	BB	BB	AA	AA	BB	NC	NC	NC	NC	NC	NC	AA	AA	AA	AA	AA	AA	AA	AA	AA	AA	AA	AA	AA	AA	AA	AA	AA	AA	AA	AA	AA	AA	AA	AA	AA	AA	AA	AA	AA	AA
A02	Bn-A02-p6578877	5096306	5096257	AA	AA	AA	AA	BB	BB	AA	BB	BB	BB	NC	NC	NC	NC	NC	NC	BB	BB	BB	BB	BB	BB	BB	BB	BB	BB	BB	BB	BB	BB	BB	BB	BB	BB	BB	BB	BB	AA	AA	AA	AA	AA	AA	AA	AA	AA
A02	Bn-A02-p6751482	5171410	5171459	BB	AA	AB	AA	BB	BB	AA	AA	AA	NC	NC	NC	NC	NC	NC	NC	BB	BB	BB	BB	BB	BB	BB	BB	BB	BB	BB	BB	BB	BB	BB	BB	BB	BB	BB	BB	BB	AA	AA	AA	AA	AA	AA	AA	AA	AA
A02	Bn-A02-p6751605	5171632	5171583	BB	AA	AB	AA	BB	BB	BB	AA	AA	NC	NC	NC	NC	NC	NC	NC	BB	BB	BB	BB	BB	BB	BB	BB	BB	BB	BB	BB	BB	BB	BB	BB	BB	BB	BB	BB	BB	AA	AA	AA	AA	AA	AA	AA	AA	AA
A02	Bn-A02-p6766615	5187490	5187441	BB	AA	AB	AA	BB	BB	AA	AA	AA	NC	NC	NC	NC	NC	NC	NC	BB	BB	BB	BB	BB	BB	BB	BB	BB	BB	BB	BB	BB	BB	BB	BB	BB	BB	BB	BB	BB	AA	AA	AA	AA	AA	AA	AA	AA	AA
A02	Bn-A02-p6653554	5200107	5200156	BB	AA	AB	AA	BB	BB	BB	BB	BB	BB	NC	NC	NC	NC	NC	NC	BB	BB	BB	BB	BB	BB	BB	BB	BB	BB	BB	NC	BB	BB	BB	BB	BB	BB	BB	BB	BB	BB	BB	BB	BB	BB	BB	BB	BB	BB
A02	Bn-A02-p6658392	5204772	5204723	AA	BB	AB	BB	BB	BB	AB	BB	BB	NC	NC	NC	NC	NC	NC	NC	AA	AA	AA	AA	AA	AA	AA	AA	AA	AA	AA	AA	AA	AA	AA	AA	AA	AA	AA	AA	AA	AA	AA	AA	BB	BB	BB	BB	BB	BB
A02	Bn-A02-p6692347	5233351	5233400	AA	BB	AB	BB	AA	AA	AA	AA	AA	AA	NC	NC	NC	NC	NC	NC	AA	AA	AA	AA	AA	AA	AA	AA	AA	AA	AA	AA	AA	AA	AA	AA	AA	AA	AA	AA	AA	AA	AA	AA	BB	BB	BB	BB	BB	BB
A02	Bn-A02-p6917044	5460863	5460912	AB	AA	BB	AA	BB	BB	AB	BB	BB	BB	NC	NC	NC	NC	NC	NC	BB	BB	BB	BB	BB	BB	BB	BB	BB	BB	BB	BB	BB	BB	BB	BB	BB	BB	BB	BB	BB	BB	BB	BB	AA	AA	AA	AA	AA	AA
A02	Bn-A02-p7012860	5544039	5543990	AB	AA	NC	AA	AA	AA	NC	BB	NC	NC	NC	NC	NC	NC	NC	NC	BB	BB	BB	BB	BB	BB	BB	BB	BB	BB	BB	BB	BB	BB	BB	BB	BB	BB	BB	BB	BB	BB	BB	BB	BB	BB	BB	BB	BB	BB
A02	Bn-A02-p7043311	5575635	5575684	AB	AA	AB	AA	AA	AA	AA	AA	AA	AA	AA	NC	NC	NC	NC	NC	AA	AA	AA	AA	AA	AA	AA	AA	AA	AA	AA	AA	AA	AA	AA	AA	AA	AA	AA	AA	AA	AA	AA	AA	AA	AA	AA	AA	AA	AA
A02	Bn-A02-p7056194	5591055	5591006	AB	BB	AB	BB	BB	BB	AA	AA	BB	NC	NC	NC	NC	NC	NC	NC	BB	BB	BB	BB	BB	BB	BB	BB	BB	BB	BB	BB	BB	BB	BB	BB	BB	BB	BB	BB	BB	BB	BB	BB	BB	BB	BB	BB	BB	BB
A02	Bn-A02-p7139447	5680945	5680896	AB	BB	BB	BB	AA	AA	AB	AA	AA	AA	NC	NC	NC	NC	NC	NC	AA	AA	AA	AA	AA	AA	AA	AA	AA	AA	AA	AA	AA	AA	AA	AA	AA	AA	AA	AA	AA	AA	AA	AA	AA	AA	AA	AA	AA	AA
A02	Bn-A02-p7183200	5718122	5718073	AB	BB	AB	BB	BB	BB	BB	BB	BB	NC	NC	NC	NC	NC	NC	NC	BB	BB	BB	BB	BB	BB	BB	BB	BB	BB	BB	BB	BB	BB	BB	BB	BB	BB	BB	BB	BB	AA	AA	AA	AA	AA	AA	AA	AA	AA
A02	Bn-A02-p7245763	5793463	5793512	AA	BB	AB	BB	BB	BB	AB	AA	AA	AA	NC	NC	NC	NC	NC	NC	AA	AA	AA	AA	AA	AA	AA	AA	AA	AA	AA	AA	AA	AA	AA	AA	AA	AA	AA	AA	AA	AA	AA	AA	AA	AA	AA	AA	AA	AA
A02	Bn-A02-p7278330	5823342	5823293	AA	BB	AB	BB	NC	NC	NC	NC	NC	NC	NC	NC	NC	NC	NC	NC	AA	AA	AA	AA	AA	AA	AA	AA	AA	AA	AA	AA	AA	AA	AA	AA	AA	AA	AA	AA	AA	AA	AA	AA	BB	BB	BB	BB	BB	BB
A02	Bn-A02-p7282115	5827278	5827327	BB	AA	AB	AA	AA	AA	BB	BB	BB	NC	NC	NC	NC	NC	NC	NC	BB	BB	BB	BB	BB	BB	BB	BB	BB	BB	BB	BB	BB	BB	BB	BB	BB	BB	BB	BB	BB	BB	BB	BB	BB	BB	BB	BB	BB	BB
A02	Bn-A02-p7482915	6007650	6007699	AA	AA	AA	AA	AA	AA	AB	AA	AA	BB	NC	NC	NC	NC	NC	NC	AA	AA	AA	AA	AA	AA	AA	AA	AA	AA	AA	AA	AA	AA	AA	AA	AA	AA	AA	AA	AA	AA	AA	AA	AA	AA	AA	AA	AA	AA
A02	Bn-A02-p7483107	6007842	6007891	BB	AA	AB	AA	AA	AA	AB	BB	AA	BB	NC	NC	NC	NC	NC	NC	BB	BB	BB	BB	BB	BB	BB	BB	BB	BB	BB	BB	BB	BB	BB	BB	BB	BB	BB	BB	BB	AA	AA	AA	AA	AA	AA	AA	AA	AA
A02	Bn-A02-p7510882	6027392	6027441	AB	BB	AA	BB	NC	NC	AA	NC	NC	NC	NC	NC	NC	NC	NC	NC	BB	BB	BB	BB	BB	BB	BB	BB	BB	BB	BB	BB	BB	BB	BB	BB	BB	BB	BB	BB	BB	AA	AA	AA	AA	AA	AA	AA	AA	AA
A02	Bn-A02-p7595911	6113030	6112981	AB	BB	AB	BB	BB	BB	AA	AA	BB	AA	NC	NC	NC	NC	NC	NC	BB	BB	BB	BB	BB	BB	BB	BB	BB	BB	BB	BB	BB	BB	BB	BB	BB	BB	BB	BB	BB	BB	BB	BB	BB	BB	BB	BB	BB	BB
A02	Bn-A02-p7319800	6224698	6224747	AA	BB	AB	BB	BB	BB	AB	BB	BB	BB	NC	NC	NC	NC	NC	NC	BB	BB	BB	BB	BB	BB	BB	BB	BB	BB	BB	BB	BB	BB	BB	BB	BB	BB	BB	BB	BB	AA	AA	AA	AA	AA	AA	AA	AA	AA
A02	Bn-A02-p7675384	6259568	6259617	AA	BB	AB	AA	AA	AA	AB	AA	AA	AA	NC	NC	NC	NC	NC	NC	AA	AA	AA	AA	AA	AA	AA	AA	AA	AA	AA	AA	AA	AA	AA	AA	AA	AA	AA	AA	AA	BB	BB	BB	BB	BB	BB	BB	BB	BB
A02	Bn-A02-p7784914	6374458	6374507	AB	BB	BB	BB	BB	BB	AB	BB	BB	BB	NC	NC	NC	NC	NC	NC	AA	AA	AA	AA	AA	AA	AA	AA	AA	AA	AA	AA	AA	AA	AA	AA	AA	AA	AA	AA	AA	BB	BB	BB	BB	BB	BB	BB	BB	BB
A02	Bn-A02-p7892272	6446141	6446092	BB	BB	AA	AA	BB	BB	BB	BB	BB	BB	NC	NC	NC	NC	NC	NC	BB	BB	BB	BB	BB	BB	BB	BB	BB	BB	BB	BB	BB	BB	BB	BB	BB	BB	BB	BB	BB	BB	BB	BB	BB	BB	BB	BB	BB	BB
A02	Bn-A02-p7892561	6446325	6446373	BB	BB	AA	AA	BB	BB	BB	AA	AA	NC	NC	NC	NC	NC	NC	NC	AA	AA	AA	AA	AA	AA	AA	AA	AA	AA	AA	AA	AA	AA	AA	AA	AA	AA	AA	AA	AA	BB	BB	BB	BB	BB	BB	BB	BB	BB
A02	Bn-A02-p7893025	6446890	6446841	AA	AA	BB	BB	NC	NC	NC	NC	NC	NC	NC	NC	NC	NC	NC	NC	BB	BB	BB	BB	BB	BB	BB	BB	BB	BB	BB	BB	BB	BB	BB	BB	BB	BB	BB	BB	BB	AA	AA	AA	AB	AB	AB	AB	AB	AB
A02	Bn-A02-p7893461	6447229	6447278	AA	AA	BB	BB	NC	NC	NC	NC	NC	NC	NC	NC	NC	NC	NC	NC	BB	BB	BB	NC	BB	BB	BB	BB	BB	BB	BB	BB	BB	BB	BB	BB	BB	BB	BB	BB	BB	AA	AA	AA	AB	AB	AB	AB	AB	AB
A02	Bn-A02-p7893901	6447768	6447719	BB	BB	AA	AA	BB	BB	BB	AA	AA	NC	NC	NC	NC	NC	NC	NC	AA	AA	AA	AA	AA	AA	AA	AA	AA	AA	AA	AA	AA	AA	AA	AA	AA	AA	AA	AA	AA	BB	BB	BB	AB	AB	AB	AB	AB	AB
A02	Bn-A02-p7894216	6447981	6448031	BB	BB	AA	AA	BB	BB	BB	AA	AA	NC	NC	NC	NC	NC	NC	NC	AA	AA	AA	AA	AA	AA	AA	AA	AA	AA	AA	AA	AA	AA	AA	AA	AA	AA	AA	AA	AA	BB	BB	BB	AB	AB	AB	AB	AB	AB
A02	Bn-A02-p7894339	6448211	6448162	AA	AA	BB	BB	AA	AA	AA	BB	BB	BB	NC	NC	NC	NC	NC	NC	BB	BB	BB	BB	BB	BB	BB	BB	BB	BB	BB	BB	BB	BB	BB	BB	BB	BB	BB	BB	BB	AA	AA	AA	AB	AB	AB	AB	AB	AB
A02	Bn-A02-p7975165	6524714	6524665	AA	AA	AA	AA	BB	BB	BB	AA	AA	AA	NC	NC	NC	NC	NC	NC	BB	BB	BB	BB	BB	BB	BB	BB	BB	BB	BB	BB	BB	BB	BB	BB	BB	BB	BB	BB	BB	BB	BB	BB	BB	BB	BB	BB	BB	BB
A02	Bn-A02-p8024157	6576177	6576226	AA	AA	BB	BB	BB	BB	AA	AA	AA	NC	NC	NC	NC	NC	NC	NC	BB	BB	BB	BB	BB	BB	BB	BB	BB	BB	BB	BB	BB	BB	BB	BB	BB	BB	BB	BB	BB	AA	AA	AA	BB	BB	BB	BB	BB	BB
A02	Bn-A02-p8024784	6576906	6576857	AA	AA	AA	AA	AA	AA	AA	AA	AA	NC	AA	NC	NC	NC	AA	AA	AA	AA	AA	AA	AA	AA	AA	AA	AA	AA	AA	AA	AA	AA	AA	AA	AA	AA	AA	AA	AA	AA	AA	AA	AA	AA	AA	AA	AA	AA
A02	Bn-A02-p8026465	6578585	6578536	BB	BB	BB	BB	BB	BB	BB	NC	NC	NC	NC	NC	NC	NC	AA	AA	BB	BB	BB	BB	BB	BB	BB	BB	BB	BB	BB	BB	BB	BB	BB	BB	BB	BB	BB	BB	BB	BB	BB	BB	BB	BB	BB	BB	BB	BB
A02	Bn-A02-p8141909	6700456	6700407	BB	BB	BB	BB	BB	BB	BB	BB	BB	BB	NC	NC	NC	NC	NC	NC	BB	BB	BB	BB	BB	BB	BB	BB	BB	BB	BB	BB	BB	BB	BB	BB	BB	BB	BB	BB	BB	BB	BB	BB	AA	AA	AA	AA	AA	AA
A02	Bn-A02-p8145676	6704335	6704384	BB	BB	BB	BB	BB	BB	BB	BB	BB	NC	NC	NC	NC	NC	NC	NC	BB	BB	BB	BB	BB	BB	BB	BB	BB	BB	BB	BB	BB	BB	BB	BB	BB	BB	BB	BB	BB	BB	BB	BB	AA	AA	AA	AA	AA	AA
A02	Bn-A02-p8169424	6727742	6727693	BB	BB	BB	AA	AA	AA	AB	BB	BB	BB	NC	NC	NC	NC	NC	NC	BB	BB	BB	BB	BB	BB	BB	BB	BB	BB	BB	BB	BB	BB	BB	BB	BB	BB	BB	BB	BB	AA	AA	AA	AA	AA	AA	AA	AA	AA
A02	Bn-A02-p8190375	6747328	6747377	BB	BB	BB	BB	BB	BB	NC	BB	BB	NC	NC	NC	NC	NC	NC	NC	AA	AA	AA	AA	AA	AA	AA	AA	AA	AA	AA	AA	AA	AA	AA	AA	AA	AA	AA	AA	AA	BB	BB	BB	AA	AA	AA	AA	AA	AA
A02	Bn-A02-p8200381	6759362	6759411	BB	BB	BB	AA	AA	AA	NC	AA	AA	NC	NC	NC	NC	NC	NC	NC	BB	BB	BB	BB	BB	BB	BB	BB	BB	BB	BB	BB	BB	BB	BB	BB	BB	BB	BB	BB	BB	AA	AA	NC	AA	AA	AA	AA	AA	AA
A02	Bn-A02-p7361744	6782137	6782088	AB	AA	AA	AA	BB	BB	BB	AA	AA	AA	NC	NC	NC	NC	NC	NC	AA	AA	AA	AA	AA	AA	AA	AA	AA	AA	AA	AA	AA	AA	AA	AA	AA	AA	AA	AA	AA	AA	AA	AA	BB	BB	BB	BB	BB	BB
A02	Bn-A02-p7351746	6792056	6792007	AA	AA	AA	AA	BB	BB	BB	AA	AA	NC	NC	NC	NC	NC	NC	NC	AA	AA	AA	AA	AA	AA	AA	AA	AA	AA	AA	AA	AA	AA	AA	AA	AA	AA	AA	AA	AA	AA	AA	AA	AA	AA	AA	AA	AA	AA
A02	Bn-A02-p7351619	6792083	6792132	BB	BB	BB	BB	AA	AA	AA	BB	BB	NC	NC	NC	NC	NC	NC	NC	BB	BB	BB	BB	BB	BB	BB	BB	BB	BB	BB	BB	BB	BB	BB	BB	BB	BB	BB	BB	BB	BB	BB	BB	BB	BB	BB	BB	BB	BB
A02	Bn-A02-p7350199	6793503	6793552	AA	AA	AA	AA	BB	BB	BB	AA	AA	NC	NC	NC	NC	NC	NC	NC	AA	AA	AA	AA	AA	AA	AA	AA	AA	AA	AA	AA	AA	AA	AA	AA	AA	AA	AA	AA	AA	AA	AA	AA	AA	AA	AA	AA	AA	AA
A02	Bn-A02-p7350064	6793638	6793687	BB	BB	BB	BB	AA	AA	AA	BB	BB	BB	NC	NC	NC	NC	NC	NC	BB	BB	BB	BB	BB	BB	BB	BB	BB	BB	BB	BB	BB	BB	BB	BB	BB	BB	BB	BB	BB	BB	BB	BB	BB	BB	BB	BB	BB	BB
A02	Bn-A02-p7349063	6794739	6794690	BB	BB	BB	BB	AA	AA	AA	BB	BB	BB	NC	NC	NC	NC	NC	NC	BB	BB	BB	BB	BB	BB	BB	BB	BB	BB	BB	BB	BB	BB	BB	BB	BB	BB	BB	BB	BB	BB	BB	BB	BB	BB	BB	BB	BB	BB
A02	Bn-A02-p8234485	6869579	6869628	BB	BB	AA	BB	AA	AA	NC	AA	AA	NC	NC	NC	NC	NC	NC	NC	BB	BB	BB	NC	BB	NC	BB	BB	BB	BB	BB	BB	BB	BB	BB	BB	BB	BB	BB	BB	BB	AA	AA	AA	AA	AA	AA	AA	AA	AA
A02	Bn-A02-p8234978	6870174	6870125	AA	AA	BB	AA	BB	BB	NC	BB	BB	NC	NC	NC	NC	NC	NC	NC	AA	AA	AA	AA	AA	AA	AA	AA	AA	AA	AA	AA	AA	AA	AA	AA	AA	AA	AA	AA	AA	BB	BB	BB	BB	BB	BB	BB	BB	BB
A02	Bn-A02-p8250856	6887790	6887839	AA	AA	AA	BB	AA	AA	AB	AA	AA	NC	NC	BB	NC	NC	BB	NC	BB	BB	BB	BB	BB	BB	BB	BB	BB	BB	BB	BB	BB	BB	BB	BB	BB	BB	BB	BB	BB	AA	AA	AA	AA	AA	AA	AA	AA	AA
A02	Bn-A02-p8284992	6912855	6912806	BB	BB	BB	BB	BB	BB	BB	BB	BB	BB	NC	NC	NC	NC	NC	NC	BB	BB	BB	BB	BB	BB	BB	BB	BB	BB	BB	BB	BB	BB	BB	BB	BB	BB	BB	BB	BB	BB	BB	BB	BB	BB	BB	BB	BB	BB
A02	Bn-A02-p8323616	6942872	6942921	BB	BB	BB	BB	AA	AA	BB	AA	AA	NC	NC	NC	NC	NC	NC	NC	BB	BB	BB	BB	BB	BB	BB	BB	BB	BB	BB	BB	BB	BB	BB	BB	BB	BB	BB	BB	BB	AA	AA	AA	AA	AA	AA	AA	AA	AA
A02	Bn-A02-p8335312	6955360	6955311	AA	AA	AA	AA	BB	BB	AA	BB	BB	NC	NC	NC	NC	NC	NC	NC	AA	AA	AA	AA	AA	AA	AA	AA	AA	AA	AA	AA	AA	AA	AA	AA	AA	AA	AA	AA	AA	BB	BB	BB	BB	BB	BB	BB	BB	BB
A02	Bn-A02-p8338189	6958147	6958197	BB	BB	BB	AA	AA	AA	BB	NC	NC	NC	NC	NC	NC	NC	NC	NC	AA	AA	AA	AA	AA	AA	AA	AA	AA	AA	AA	AA	AA	AA	AA	AA	AA	AA	AA	AA	AA	AA	AA	AA	AA	AA	AA	AA	AA	AA
A02	Bn-A02-p8391383	7000940	7000891	BB	BB	BB	AA	AA	AA	AA	AA	AA	NC	NC	NC	NC	NC	NC	NC	AA	AA	AA	AA	AA	AA	AA	AA	AA	AA	AA	AA	AA	AA	AA	AA	AA	AA	AA	AA	AA	AA	AA	AA	AA	AA	AA	AA	AA	AA
A02	Bn-A02-p8391574	7001031	7001080	AA	AA	AA	BB	BB	BB	BB	BB	BB	NC	NC	NC	NC	NC	NC	NC	BB	BB	BB	BB	BB	BB	BB	BB	BB	BB	BB	BB	BB	BB	BB	BB	BB	BB	BB	BB	BB	BB	BB	BB	BB	BB	BB	BB	BB	BB
A02	Bn-A02-p8412911	7023860	7023814	AA	AA	AA	AA	BB	BB	AA	BB	BB	AA	NC	NC	BB	NC	NC	NC	BB	BB	BB	BB	BB	BB	BB	BB	BB	BB	BB	BB	BB	BB	BB	BB	BB	BB	BB	BB	BB	AA	AA	AA	AA	AA	AA	AA	AA	AA
A02	Bn-A02-p8453414	7053046	7053095	BB	BB	AA	BB	AA	AA	AA	AA	AA	AA	NC	NC	NC	NC	NC	NC	AA	AA	AA	AA	AA	AA	AA	AA	AA	AA	AA	AA	AA	AA	AA	AA	AA	AA	AA	AA	AA	AA	AA	AA	BB	BB	BB	BB	BB	BB
A02	Bn-A02-p8466214	7060460	7060411	BB	BB	AA	BB	BB	BB	BB	AA	AA	NC	NC	NC	NC	NC	NC	NC	BB	BB	BB	BB	BB	BB	BB	BB	BB	BB	BB	BB	BB	BB	BB	BB	BB	BB	BB	BB	BB	BB	BB	BB	BB	BB	BB	BB	BB	BB
A02	Bn-A02-p8472166	7066786	7066835	BB	BB	AA	BB	BB	BB	BB	AA	AA	NC	NC	NC	NC	NC	NC	NC	BB	BB	BB	BB	BB	BB	BB	BB	BB	BB	BB	BB	BB	BB	BB	BB	BB	BB	BB	BB	BB	BB	BB	BB	BB	BB	BB	BB	BB	BB
A02	Bn-A02-p8473119	7067742	7067791	BB	BB	AA	BB	BB	BB	BB	AA	AA	BB	NC	BB	NC	NC	NC	NC	BB	BB	BB	BB	BB	BB	BB	BB	BB	BB	BB	BB	BB	BB	BB	BB	BB	BB	BB	BB	BB	BB	BB	BB	BB	BB	BB	BB	BB	BB
A02	Bn-A02-p8549867	7176239	7176288	AA	AA	AA	BB	AA	NC	AA	AA	AA	NC	NC	NC	NC	NC	NC	NC	AA	AA	AA	AA	AA	AA	AA	AA	AA	AA	AA	AA	AA	AA	AA	AA	AA	AA	AA	AA	AA	AA	AA	AA	AA	AA	AA	AA	AA	AA
A02	Bn-A02-p8561027	7191210	7191259	BB	BB	BB	AA	BB	BB	BB	NC	NC	NC	NC	NC	NC	NC	NC	NC	BB	BB	BB	BB	BB	BB	BB	BB	BB	BB	BB	BB	BB	BB	BB	BB	BB	BB	BB	BB	BB	AA	AA	AA	BB	BB	BB	BB	BB	BB
A02	Bn-A02-p8560119	7192115	7192164	BB	BB	BB	AA	BB	BB	BB	AA	AA	NC	NC	NC	NC	NC	NC	NC	BB	BB	BB	BB	BB	BB	BB	BB	BB	BB	BB	BB	BB	BB	BB	BB	BB	BB	BB	BB	BB	AA	AA	AA	BB	BB	BB	BB	BB	BB
A02	Bn-A02-p8559435	7192897	7192848	AA	AA	AA	BB	AA	AA	AA	NC	NC	NC	NC	NC	NC	NC	NC	NC	AA	AA	AA	AA	AA	AA	AA	AA	AA	AA	AA	AA	AA	AA	AA	AA	AA	AA	AA	AA	AA	BB	BB	BB	AA	AA	AA	AA	AA	AA
A02	Bn-A02-p8570729	7194308	7194259	BB	BB	BB	AA	BB	BB	BB	AA	AA	NC	NC	NC	NC	NC	NC	NC	BB	BB	BB	NC	BB	BB	BB	BB	BB	BB	BB	BB	BB	BB	BB	BB	BB	BB	BB	BB	BB	AA	AA	AA	BB	BB	BB	BB	BB	BB
A02	Bn-A02-p8571577	7195063	7195112	AA	AA	AA	BB	AA	AA	AA	BB	BB	NC	NC	NC	NC	NC	NC	NC	AA	AA	AA	AA	AA	AA	AA	AA	AA	AA	AA	AA	AA	AA	AA	AA	AA	AA	AA	AA	AA	BB	BB	BB	AA	AA	AA	AA	AA	AA
A02	Bn-A02-p8571485	7195071	7195022	BB	BB	BB	AA	BB	BB	BB	AA	AA	NC	NC	NC	NC	NC	NC	NC	BB	BB	BB	NC	BB	BB	BB	BB	BB	BB	BB	BB	BB	BB	BB	BB	BB	BB	BB	BB	BB	AA	AA	AA	BB	BB	BB	BB	BB	BB
A02	Bn-A02-p8575325	7200328	7200279	AA	AA	AA	BB	AA	AA	AA	BB	BB	NC	NC	NC	NC	NC	NC	NC	AA	AA	AA	AA	AA	AA	AA	AA	AA	AA	AA	AA	AA	AA	AA	AA	AA	AA	AA	AA	AA	BB	BB	BB	AA	AA	AA	AA	AA	AA
A02	Bn-A02-p8625851	7235027	7235076	AA	AA	AA	AA	BB	BB	BB	BB	BB	NC	NC	NC	NC	NC	NC	NC	BB	BB	BB	BB	BB	BB	BB	BB	BB	BB	BB	BB	BB	BB	BB	BB	BB	BB	BB	BB	BB	BB	BB	BB	NC	NC	NC	NC	NC	NC
A02	Bn-A02-p8633119	7242327	7242376	NC	NC	AA	AA	BB	BB	BB	BB	BB	AA	NC	NC	NC	NC	NC	NC	BB	BB	BB	BB	BB	BB	BB	BB	BB	BB	BB	BB	BB	BB	BB	BB	BB	BB	BB	BB	BB	AA	AA	AA	AA	AA	AA	AA	AA	AA
A02	Bn-A02-p8634642	7243955	7243910	AA	AA	AA	BB	AA	AA	AA	AA	AA	BB	NC	NC	NC	NC	NC	NC	AA	AA	AA	AA	AA	AA	AA	AA	AA	AA	AA	AA	AA	AA	AA	AA	AA	AA	AA	AA	AA	BB	BB	BB	BB	BB	BB	BB	BB	BB
A02	Bn-A02-p8637915	7246684	7246733	AA	AA	AA	BB	AA	AA	AA	AA	AA	NC	NC	NC	NC	NC	NC	NC	AA	AA	AA	AA	AA	AA	AA	AA	AA	AA	AA	AA	AA	AA	AA	AA	AA	AA	AA	AA	AA	AA	AA	AA	BB	BB	BB	BB	BB	BB
A02	Bn-A02-p8660632	7281418	7281467	AA	AA	BB	BB	AA	AA	AA	AA	AA	AA	NC	NC	NC	NC	NC	NC	AA	AA	AA	AA	AA	AA	AA	AA	AA	AA	AA	AA	AA	AA	AA	AA	AA	AA	AA	AA	AA	BB	BB	BB	BB	BB	BB	BB	BB	BB
A02	Bn-A02-p8667676	7295849	7295800	AA	AA	AA	AA	AA	AA	AA	AA	AA	AA	NC	NC	NC	NC	NC	NC	AA	AA	AA	AA	AA	AA	AA	AA	AA	AA	AA	AA	AA	AA	AA	AA	AA	AA	AA	AA	AA	AA	AA	AA	AA	AA	AA	AA	AA	AA
A02	Bn-A02-p8682290	7307237	7307188	AA	AA	BB	AA	BB	BB	BB	BB	BB	BB	NC	NC	NC	NC	NC	NC	BB	BB	BB	BB	BB	BB	BB	BB	BB	BB	BB	BB	BB	BB	BB	BB	BB	BB	BB	BB	BB	BB	BB	BB	BB	BB	BB	BB	BB	BB
A02	Bn-A02-p8702373	7328655	7328704	BB	BB	BB	BB	AA	AA	AA	AA	AA	NC	NC	NC	NC	NC	NC	NC	AA	AA	AA	AA	AA	AA	AA	AA	AA	AA	AA	AA	AA	AA	AA	AA	AA	AA	AA	AA	AA	BB	BB	BB	AA	AA	AA	AA	AA	AA
A02	Bn-A02-p8726802	7353814	7353863	AA	AA	BB	BB	AA	AA	AA	AA	AA	NC	NC	NC	NC	NC	NC	NC	AA	AA	AA	AA	AA	AA	AA	AA	AA	AA	AA	AA	AA	AA	AA	AA	AA	AA	AA	AA	AA	BB	BB	BB	AA	AA	AA	AA	AA	AA
A02	Bn-A02-p8732961	7359562	7359610	BB	BB	AA	BB	AA	AA	BB	BB	BB	BB	NC	NC	NC	AA	NC	AA	BB	BB	BB	BB	BB	BB	BB	BB	BB	BB	BB	BB	BB	BB	BB	BB	BB	BB	BB	BB	BB	BB	BB	BB	BB	BB	BB	BB	BB	BB
A02	Bn-A02-p8747010	7374239	7374189	AA	AA	BB	BB	BB	BB	BB	BB	BB	NC	NC	NC	NC	NC	NC	NC	BB	BB	BB	BB	BB	BB	BB	BB	BB	BB	BB	BB	BB	BB	BB	BB	BB	BB	BB	BB	BB	BB	BB	BB	AA	AA	AA	AA	AA	AA
A02	Bn-A02-p8767145	7398869	7398918	BB	BB	BB	BB	BB	BB	AA	AA	AA	NC	NC	NC	NC	NC	NC	NC	AA	AA	AA	AA	AA	AA	AA	AA	AA	AA	AA	AA	AA	AA	AA	AA	AA	AA	AA	AA	AA	BB	BB	BB	AA	AA	AA	AA	AA	AA
A02	Bn-A02-p8777846	7405801	7405752	BB	BB	AA	BB	BB	BB	BB	BB	BB	NC	NC	NC	NC	NC	NC	NC	BB	BB	BB	BB	BB	BB	BB	BB	BB	BB	BB	BB	BB	BB	BB	BB	BB	BB	BB	BB	BB	AA	AA	AA	BB	BB	BB	BB	BB	BB
A02	Bn-A02-p8802671	7432689	7432738	AA	AA	BB	AA	AA	AA	AA	AA	AA	NC	NC	NC	NC	NC	NC	NC	AA	AA	AA	AA	AA	AA	AA	AA	AA	AA	AA	AA	AA	AA	AA	AA	AA	AA	AA	AA	AA	AA	AA	AA	AA	AA	AA	AA	AA	AA
A02	Bn-A02-p8833760	7446810	7446761	BB	BB	AA	BB	BB	BB	BB	BB	BB	NC	NC	NC	NC	NC	NC	NC	BB	BB	BB	BB	BB	BB	BB	BB	BB	BB	BB	BB	BB	BB	BB	BB	BB	BB	BB	BB	BB	BB	BB	BB	BB	BB	BB	BB	BB	BB
A02	Bn-A02-p8836098	7449148	7449099	AA	AA	BB	AA	AA	AA	AA	AA	AA	AA	NC	NC	NC	NC	NC	NC	AA	AA	AA	AA	AA	AA	AA	AA	AA	AA	AA	AA	AA	AA	AA	AA	AA	AA	AA	AA	AA	AA	AA	AA	AA	AA	AA	AA	AA	AA
A02	Bn-A02-p8865764	7489323	7489274	BB	BB	AA	BB	BB	BB	BB	BB	BB	NC	NC	NC	NC	NC	NC	NC	BB	BB	BB	BB	BB	BB	BB	BB	BB	BB	BB	BB	BB	BB	BB	BB	BB	BB	BB	BB	BB	AA	AA	AA	BB	BB	BB	BB	BB	BB
A02	Bn-A02-p8867507	7491129	7491080	AA	AA	BB	AA	AA	AA	AA	AA	AA	NC	NC	NC	NC	NC	NC	NC	BB	BB	BB	BB	BB	BB	BB	BB	BB	BB	BB	BB	BB	BB	BB	BB	BB	BB	BB	BB	BB	BB	BB	BB	AA	AA	AA	AA	AA	AA
A02	Bn-A02-p8867662	7491184	7491233	BB	BB	AA	BB	BB	BB	BB	BB	BB	NC	NC	NC	NC	NC	NC	NC	BB	BB	BB	BB	BB	BB	BB	BB	BB	BB	BB	BB	BB	BB	BB	BB	BB	BB	BB	BB	BB	AA	AA	AA	BB	BB	BB	BB	BB	BB
A02	Bn-A02-p8872271	7493915	7493875	BB	BB	AA	BB	BB	BB	BB	BB	BB	BB	NC	NC	NC	NC	NC	NC	BB	BB	BB	BB	BB	BB	BB	BB	BB	BB	BB	BB	BB	BB	BB	BB	BB	BB	BB	BB	BB	AA	AA	AA	BB	BB	BB	BB	BB	BB
A02	Bn-A02-p8873864	7495438	7495487	AA	AA	BB	AA	AA	AA	AA	AA	AA	BB	NC	NC	NC	NC	NC	NC	BB	BB	BB	BB	BB	BB	BB	BB	BB	BB	BB	BB	BB	BB	BB	BB	BB	BB	BB	BB	BB	BB	BB	BB	AA	AA	AA	AA	AA	AA
A02	Bn-A02-p8873993	7495568	7495617	BB	BB	AA	BB	BB	BB	BB	BB	BB	AA	NC	NC	NC	NC	NC	NC	AA	AA	AA	AA	AA	AA	AA	AA	AA	AA	AA	AA	AA	AA	AA	AA	AA	AA	AA	AA	AA	AA	AA	AA	BB	BB	BB	BB	BB	BB
A02	Bn-A02-p8874086	7495750	7495712	BB	BB	AA	BB	BB	BB	BB	BB	BB	AA	NC	NC	NC	NC	NC	NC	AA	AA	AA	AA	AA	AA	AA	AA	AA	AA	AA	AA	AA	AA	AA	AA	AA	AA	AA	AA	AA	AA	AA	AA	BB	BB	BB	BB	BB	BB
A02	Bn-A02-p8874299	7495886	7495935	BB	BB	AA	BB	BB	BB	BB	BB	BB	AA	NC	NC	NC	NC	NC	NC	AA	AA	AA	AA	AA	AA	AA	AA	AA	AA	AA	AA	AA	AA	AA	AA	AA	AA	AA	AA	AA	NC	NC	NC	BB	BB	BB	BB	BB	BB
A02	Bn-A02-p8874380	7496073	7496024	AA	AA	BB	AA	AA	AA	AA	AA	AA	BB	NC	NC	NC	NC	NC	NC	BB	BB	BB	BB	BB	BB	BB	BB	BB	BB	BB	BB	BB	BB	BB	BB	BB	BB	BB	BB	BB	BB	BB	BB	AA	AA	AA	AA	AA	AA
A02	Bn-A02-p8877587	7498925	7498974	BB	BB	AA	BB	BB	BB	BB	BB	BB	NC	NC	NC	NC	NC	NC	NC	AA	AA	AA	AA	AA	AA	AA	AA	AA	AA	AA	AA	AA	AA	AA	AA	AA	AA	AA	AA	AA	AA	AA	AA	BB	BB	BB	BB	BB	BB
A02	Bn-A02-p8877788	7499128	7499177	BB	BB	AA	BB	BB	BB	BB	BB	BB	NC	NC	NC	NC	NC	NC	NC	BB	BB	BB	BB	BB	BB	BB	BB	BB	BB	BB	BB	BB	BB	BB	BB	BB	BB	BB	BB	BB	AA	AA	AA	BB	BB	BB	BB	BB	BB
A02	Bn-A02-p8880230	7501576	7501625	BB	BB	AA	BB	BB	BB	BB	BB	BB	NC	NC	NC	NC	NC	NC	NC	BB	BB	BB	BB	BB	BB	BB	BB	BB	BB	BB	BB	BB	BB	BB	BB	BB	BB	BB	BB	BB	AA	AA	AA	BB	BB	BB	BB	BB	BB
A02	Bn-A02-p8881070	7502525	7502476	AA	AA	BB	AA	AA	AA	AA	AA	AA	NC	NC	NC	NC	NC	NC	NC	BB	BB	BB	NC	BB	NC	BB	BB	BB	BB	BB	BB	BB	BB	BB	BB	BB	BB	BB	BB	BB	BB	BB	BB	AA	AA	AA	AA	AA	AA
A02	Bn-A02-p8881251	7502703	7502654	AA	AA	BB	AA	AA	AA	AA	AA	AA	NC	NC	NC	NC	NC	NC	NC	BB	BB	BB	BB	BB	BB	BB	BB	BB	BB	BB	BB	BB	BB	BB	BB	BB	BB	BB	BB	BB	BB	BB	BB	AA	AA	AA	AA	AA	AA
A02	Bn-A02-p8883792	7503597	7503646	AA	AA	BB	AA	AA	AA	AA	AA	AA	NC	NC	NC	NC	NC	NC	NC	AA	AA	AA	AA	AA	AA	AA	AA	AA	AA	AA	AA	AA	AA	AA	AA	AA	AA	AA	AA	AA	BB	BB	BB	AA	AA	AA	AA	AA	AA
A02	Bn-A02-p8885908	7505820	7505771	AA	AA	BB	AA	AA	AA	AA	AA	AA	NC	NC	NC	NC	NC	NC	NC	BB	BB	BB	BB	BB	BB	BB	BB	BB	BB	BB	BB	BB	BB	BB	BB	BB	BB	BB	BB	BB	BB	BB	BB	AA	AA	AA	AA	AA	AA
A02	Bn-A02-p8886238	7506051	7506100	AA	AA	BB	AA	AA	AA	AA	AA	AA	NC	NC	NC	NC	NC	NC	NC	BB	BB	BB	BB	BB	BB	BB	BB	BB	BB	BB	BB	BB	BB	BB	BB	BB	BB	BB	BB	BB	BB	BB	BB	AA	AA	AA	AA	AA	AA
A02	Bn-A02-p8891703	7507444	7507395	AA	AA	BB	AA	AA	AA	AA	AA	AA	BB	NC	NC	NC	NC	NC	NC	BB	BB	BB	BB	BB	BB	BB	BB	BB	BB	BB	BB	BB	BB	BB	BB	BB	BB	BB	BB	BB	BB	BB	BB	AA	AA	AA	AA	AA	AA
A02	Bn-A02-p8895388	7510117	7510166	AA	AA	BB	AA	AA	AA	AA	AA	AA	NC	NC	NC	NC	NC	NC	NC	BB	BB	BB	BB	BB	BB	BB	BB	BB	BB	BB	BB	BB	BB	BB	BB	BB	BB	BB	BB	BB	BB	BB	BB	AA	AA	AA	AA	AA	AA
A02	Bn-A02-p8912747	7528336	7528385	BB	BB	AA	BB	BB	BB	BB	BB	BB	BB	NC	NC	NC	NC	NC	NC	BB	BB	BB	BB	BB	BB	BB	BB	BB	BB	BB	BB	BB	BB	BB	BB	BB	BB	BB	BB	BB	AA	AA	AA	BB	BB	BB	BB	BB	BB
A02	Bn-A04-p16014198	7572675	7572724	AB	AA	AA	AA	AA	AA	AA	AA	AA	AA	NC	NC	NC	AA	NC	AA	AA	AA	AA	AA	AA	AA	AA	AA	AA	AA	AA	AA	AA	AA	AA	AA	AA	AA	AA	AA	AA	BB	BB	BB	BB	BB	BB	BB	BB	BB
A02	Bn-A03-p30170124	7776711	7776662	BB	BB	BB	BB	AA	AA	AA	AA	AA	NC	NC	NC	NC	NC	NC	NC	AA	AA	AA	AA	AA	AA	AA	AA	AA	AA	AA	AA	AA	AA	AA	AA	AA	AA	AA	AA	AA	AA	AA	AA	AA	AA	AA	AA	AA	AA
A02	Bn-A02-p8924447	7846867	7846916	BB	BB	AA	BB	BB	BB	BB	BB	BB	NC	NC	NC	NC	NC	NC	NC	BB	BB	BB	BB	BB	BB	BB	BB	BB	BB	BB	BB	BB	BB	BB	BB	BB	BB	BB	BB	BB	BB	BB	BB	BB	BB	BB	BB	BB	BB
A02	Bn-A02-p8934537	7851270	7851319	AA	AA	BB	AA	BB	BB	BB	BB	BB	BB	NC	NC	NC	NC	NC	NC	BB	BB	BB	BB	BB	BB	BB	BB	BB	BB	BB	BB	BB	BB	BB	BB	BB	BB	BB	BB	BB	BB	BB	BB	AA	AA	AA	AA	AA	AA
A02	Bn-A02-p8999771	7974223	7974272	AA	AA	BB	AA	BB	BB	BB	BB	BB	NC	NC	NC	NC	NC	NC	NC	BB	BB	BB	BB	BB	BB	BB	BB	BB	BB	BB	BB	BB	BB	BB	BB	BB	BB	BB	BB	BB	BB	BB	BB	AA	AA	AA	AA	AA	AA
A02	Bn-A02-p9000565	7975117	7975068	AA	AA	BB	AA	BB	BB	BB	BB	BB	BB	NC	NC	NC	NC	NC	NC	BB	BB	BB	BB	BB	BB	BB	BB	BB	BB	BB	BB	BB	BB	BB	BB	BB	BB	BB	BB	BB	BB	BB	BB	AA	AA	AA	AA	AA	AA
A02	Bn-A02-p9000921	7975473	7975424	BB	BB	AA	BB	AA	AA	AA	AA	AA	AA	NC	NC	NC	NC	NC	NC	AA	AA	AA	AA	AA	AA	AA	AA	AA	AA	AA	AA	AA	AA	AA	AA	AA	AA	AA	AA	AA	AA	AA	AA	BB	BB	BB	BB	BB	BB
A02	Bn-A02-p9000998	7975550	7975501	BB	BB	BB	BB	BB	BB	BB	BB	BB	BB	NC	NC	NC	NC	NC	NC	BB	BB	BB	BB	BB	BB	BB	BB	BB	BB	BB	BB	BB	BB	BB	BB	BB	BB	BB	BB	BB	BB	BB	BB	BB	BB	BB	BB	BB	BB
A02	Bn-A02-p9223722	8171548	8171597	AA	AA	BB	AA	BB	BB	BB	BB	BB	BB	NC	NC	NC	NC	NC	NC	BB	BB	BB	BB	BB	BB	BB	BB	BB	BB	BB	BB	BB	BB	BB	BB	BB	BB	BB	BB	BB	BB	BB	BB	AA	AA	AA	AA	AA	AA
A02	Bn-A02-p9224016	8171842	8171891	AA	AA	BB	AA	BB	BB	BB	BB	BB	BB	NC	NC	NC	NC	NC	NC	BB	BB	BB	BB	BB	BB	BB	BB	BB	BB	BB	BB	BB	BB	BB	BB	BB	BB	BB	BB	BB	BB	BB	BB	AA	AA	AA	AA	AA	AA
A02	Bn-A02-p9239879	8187530	8187579	BB	BB	BB	BB	BB	BB	BB	AA	NC	NC	NC	NC	NC	NC	NC	NC	AA	AA	AA	AA	AA	AA	AA	AA	AA	AA	AA	AA	AA	AA	AA	AA	AA	AA	AA	AA	AA	BB	BB	BB	BB	BB	BB	BB	BB	BB
A02	Bn-A02-p9240182	8187833	8187882	BB	BB	AA	BB	AA	AA	AA	NC	AA	NC	NC	NC	NC	NC	NC	NC	AA	AA	AA	AA	AA	AA	AA	AA	AA	AA	AA	AA	AA	AA	AA	AA	AA	AA	AA	AA	AA	AA	AA	AA	BB	BB	BB	BB	BB	BB
A02	Bn-A02-p9242308	8189958	8190007	BB	BB	BB	BB	BB	BB	BB	BB	BB	NC	NC	NC	NC	NC	NC	NC	BB	BB	BB	BB	BB	BB	BB	BB	BB	BB	BB	BB	BB	BB	BB	BB	BB	BB	BB	BB	BB	BB	BB	BB	BB	BB	BB	BB	BB	BB
A02	Bn-A02-p9246552	8194207	8194256	AA	AA	AA	AA	AA	AA	AA	AA	AA	AA	NC	NC	NC	NC	NC	NC	AA	AA	AA	AA	AA	AA	AA	AA	AA	AA	AA	AA	AA	AA	AA	AA	AA	AA	AA	AA	AA	AA	AA	AA	AA	AA	AA	AA	AA	AA
A02	Bn-A02-p9255686	8199986	8199937	AA	AA	AA	AA	AA	AA	AA	BB	BB	BB	NC	NC	NC	NC	NC	NC	BB	BB	BB	BB	BB	BB	BB	BB	BB	BB	BB	BB	BB	BB	BB	BB	BB	BB	BB	BB	BB	BB	BB	BB	AA	AA	AA	AA	AA	AA
A02	Bn-A02-p9256040	8200244	8200289	AA	AA	AA	AA	AA	AA	AA	BB	BB	BB	NC	NC	NC	NC	NC	NC	BB	BB	BB	BB	BB	BB	BB	BB	BB	BB	BB	BB	BB	BB	BB	BB	BB	BB	BB	BB	BB	BB	BB	BB	AA	AA	AA	AA	AA	AA
A02	Bn-A02-p9258117	8202426	8202378	BB	BB	BB	BB	BB	BB	BB	AA	AA	NC	NC	NC	NC	NC	NC	NC	AA	AA	AA	AA	AA	AA	AA	AA	AA	AA	AA	AA	AA	AA	AA	AA	AA	AA	AA	AA	AA	AA	AA	AA	BB	BB	BB	BB	BB	BB
A02	Bn-A02-p9259325	8203533	8203582	BB	BB	BB	BB	BB	BB	BB	BB	BB	NC	NC	NC	NC	NC	NC	NC	BB	BB	BB	BB	BB	BB	BB	BB	BB	BB	BB	BB	BB	BB	BB	BB	BB	BB	BB	BB	BB	BB	BB	BB	BB	BB	BB	BB	BB	BB
A02	Bn-A02-p9339514	8289350	8289301	BB	BB	BB	BB	AA	AA	AA	AA	AA	AA	NC	NC	NC	NC	NC	NC	AA	AA	AA	AA	AA	AA	AA	AA	AA	AA	AA	AA	AA	AA	AA	AA	AA	AA	AA	AA	AA	AA	AA	AA	BB	BB	BB	BB	BB	BB
A02	Bn-A02-p9340002	8289739	8289788	BB	BB	BB	BB	BB	BB	BB	BB	BB	NC	NC	NC	NC	NC	NC	NC	BB	BB	BB	BB	BB	BB	BB	BB	BB	BB	BB	BB	BB	BB	BB	BB	BB	BB	BB	BB	BB	AA	AA	AA	BB	BB	BB	BB	BB	BB
A02	Bn-A02-p9341487	8291223	8291272	BB	BB	BB	BB	BB	BB	BB	BB	BB	BB	NC	NC	NC	NC	NC	NC	BB	BB	BB	BB	BB	BB	BB	BB	BB	BB	BB	BB	BB	BB	BB	BB	BB	BB	BB	BB	BB	BB	BB	BB	BB	BB	BB	BB	BB	BB
A02	Bn-A02-p9361967	8327503	8327459	BB	BB	BB	BB	BB	BB	NC	BB	AA	NC	NC	NC	NC	NC	NC	NC	BB	BB	BB	BB	BB	BB	BB	BB	BB	BB	BB	BB	BB	BB	BB	BB	BB	BB	BB	BB	BB	BB	BB	BB	BB	BB	BB	BB	BB	BB
A02	Bn-A02-p9371363	8336736	8336785	AA	AA	AA	AA	BB	BB	BB	BB	AA	NC	NC	NC	NC	NC	NC	NC	BB	BB	BB	BB	BB	BB	BB	BB	BB	BB	BB	BB	BB	BB	BB	BB	BB	BB	BB	BB	BB	AA	AA	AA	AA	AA	AA	AA	AA	AA
A02	Bn-A02-p9371633	8337007	8337056	AA	AA	AA	AA	AA	AA	AA	AA	AA	AA	NC	NC	NC	NC	NC	NC	AA	AA	AA	AA	AA	AA	AA	AA	AA	AA	AA	AA	AA	AA	AA	AA	AA	AA	AA	AA	AA	AA	AA	AA	AA	AA	AA	AA	AA	AA
A02	Bn-A02-p9371841	8337215	8337264	BB	BB	BB	BB	BB	BB	BB	BB	BB	BB	NC	NC	NC	NC	NC	NC	BB	BB	BB	BB	BB	BB	BB	BB	BB	BB	BB	BB	BB	BB	BB	BB	BB	BB	BB	BB	BB	BB	BB	BB	BB	BB	BB	BB	BB	BB
A02	Bn-A02-p9371930	8337314	8337350	AA	AA	AA	AA	AA	AA	BB	BB	AA	NC	NC	NC	NC	NC	NC	NC	BB	BB	BB	BB	BB	BB	BB	BB	BB	BB	BB	BB	BB	BB	BB	BB	BB	BB	BB	BB	BB	AA	AA	AA	AA	AA	AA	AA	AA	AA
A02	Bn-A02-p9371948	8337418	8337370	BB	BB	BB	BB	BB	BB	AA	AA	BB	NC	NC	NC	NC	NC	NC	NC	AA	AA	AA	AA	AA	AA	AA	AA	AA	AA	AA	AA	AA	AA	AA	AA	AA	AA	AA	AA	AA	BB	BB	BB	BB	BB	BB	BB	BB	BB
A02	Bn-A02-p9409799	8372627	8372578	BB	BB	BB	BB	AA	AA	AA	AA	AA	NC	NC	NC	NC	NC	NC	NC	AA	AA	AA	AA	AA	AA	AA	AA	AA	AA	AA	AA	AA	AA	AA	AA	AA	AA	AA	AA	AA	BB	BB	BB	BB	BB	BB	BB	BB	BB
A02	Bn-A02-p9558338	8507951	8508000	AA	AA	AA	AA	AA	AA	AA	AA	AA	AA	NC	NC	NC	NC	NC	NC	AA	AA	AA	AA	AA	AA	AA	AA	AA	AA	AA	AA	AA	AA	AA	AA	AA	AA	AA	AA	AA	BB	BB	BB	AA	AA	AA	AA	AA	AA
A02	Bn-A02-p9559304	8508926	8508975	BB	BB	BB	BB	BB	BB	BB	BB	BB	BB	NC	NC	NC	NC	NC	NC	BB	BB	BB	BB	BB	BB	BB	BB	BB	BB	BB	BB	BB	BB	BB	BB	BB	BB	BB	BB	BB	AA	AA	AA	BB	BB	BB	BB	BB	BB
A02	Bn-A02-p9608319	8556186	8556235	BB	BB	BB	BB	BB	BB	AB	BB	BB	NC	NC	NC	NC	NC	NC	NC	BB	BB	BB	BB	BB	BB	BB	BB	BB	BB	BB	BB	BB	BB	BB	BB	BB	BB	BB	BB	BB	BB	BB	BB	BB	BB	BB	BB	BB	BB
A02	Bn-A02-p9610453	8562702	8562751	BB	BB	BB	BB	BB	BB	NC	BB	BB	NC	NC	NC	NC	NC	NC	NC	BB	BB	BB	BB	BB	BB	BB	BB	BB	BB	BB	BB	BB	BB	BB	BB	BB	BB	BB	BB	BB	BB	BB	BB	BB	BB	BB	BB	BB	BB
A02	Bn-A02-p9636219	8590149	8590101	BB	BB	BB	BB	BB	BB	AB	BB	BB	BB	NC	NC	NC	NC	NC	NC	BB	BB	BB	BB	BB	BB	BB	BB	BB	BB	BB	BB	BB	BB	BB	BB	BB	BB	BB	BB	BB	BB	BB	BB	BB	BB	BB	BB	BB	BB
A02	Bn-A02-p9726742	8675669	8675630	BB	BB	BB	BB	AA	AA	AA	AA	AA	AA	NC	NC	NC	NC	NC	NC	AA	AA	AA	AA	AA	AA	AA	AA	AA	AA	AA	AA	AA	AA	AA	AA	AA	AA	AA	AA	AA	AA	AA	AA	BB	BB	BB	BB	BB	BB
A02	Bn-A02-p9778318	8771444	8771493	BB	BB	BB	BB	BB	BB	BB	BB	BB	NC	NC	NC	NC	NC	NC	NC	BB	BB	BB	BB	BB	BB	BB	BB	BB	BB	BB	BB	BB	BB	BB	BB	BB	BB	BB	BB	BB	BB	BB	BB	BB	BB	BB	BB	BB	BB
A02	Bn-A02-p9829719	8846296	8846345	BB	BB	BB	BB	AA	AA	NC	NC	NC	NC	NC	NC	NC	NC	NC	NC	BB	BB	BB	BB	BB	BB	BB	BB	BB	BB	BB	BB	BB	BB	BB	BB	BB	BB	BB	BB	BB	BB	BB	BB	BB	BB	BB	BB	BB	BB
A02	Bn-A02-p9927808	9034938	9034983	AA	AA	AA	AA	AA	NC	BB	BB	BB	AA	NC	NC	NC	NC	NC	NC	BB	BB	BB	BB	BB	BB	BB	BB	BB	BB	BB	BB	BB	BB	BB	BB	BB	BB	BB	BB	BB	AA	AA	AA	AA	AA	AA	AA	AA	AA
A02	Bn-A02-p9959992	9073104	9073153	BB	BB	BB	BB	AA	AA	AB	BB	AA	AA	NC	NC	NC	NC	NC	NC	AA	AA	AA	AA	AA	AA	AA	AA	AA	AA	AA	AA	AA	AA	AA	AA	AA	AA	AA	AA	AA	BB	BB	BB	BB	BB	BB	BB	BB	BB
A02	Bn-A02-p9996703	9107124	9107075	AA	AA	AA	AA	BB	BB	AA	BB	AA	NC	NC	NC	NC	NC	NC	NC	BB	BB	BB	BB	BB	BB	BB	BB	BB	BB	BB	BB	BB	BB	BB	BB	BB	BB	BB	BB	BB	AA	AA	AA	AA	AA	AA	AA	AA	AA
A02	Bn-A02-p10019636	9122767	9122718	AA	AA	AA	AA	AA	AA	AA	AA	AA	AA	NC	NC	NC	NC	NC	NC	AA	AA	AA	AA	AA	AA	AA	AA	AA	AA	AA	AA	AA	AA	AA	AA	AA	AA	AA	AA	AA	BB	BB	BB	AA	AA	AA	AA	AA	AA
A02	Bn-A02-p10020231	9123262	9123311	BB	BB	BB	BB	BB	BB	AB	AA	BB	BB	NC	NC	NC	NC	NC	NC	BB	BB	BB	BB	BB	BB	BB	BB	BB	BB	BB	BB	BB	BB	BB	BB	BB	BB	BB	BB	BB	AA	AA	AA	AA	AA	AA	AA	AA	AA
A02	Bn-A02-p10096185	9186994	9187043	AA	AA	AA	AA	AA	AA	AB	BB	AA	NC	NC	NC	NC	NC	NC	NC	BB	BB	BB	BB	BB	BB	BB	BB	BB	BB	BB	BB	BB	BB	BB	BB	BB	BB	BB	BB	BB	BB	BB	BB	BB	BB	BB	BB	BB	BB
A02	Bn-A02-p10107504	9197900	9197851	BB	BB	BB	BB	BB	BB	BB	BB	BB	BB	NC	NC	NC	NC	NC	NC	BB	BB	BB	BB	BB	BB	BB	BB	BB	BB	BB	BB	BB	BB	BB	BB	BB	BB	BB	BB	BB	BB	BB	BB	BB	BB	BB	BB	BB	BB
A02	Bn-A02-p10129605	9240697	9240746	AA	AA	AA	AA	AA	AA	AA	AA	AA	NC	NC	NC	NC	NC	NC	NC	AA	AA	AA	AA	AA	AA	AA	AA	AA	AA	AA	AA	AA	AA	AA	AA	AA	AA	AA	AA	AA	AA	AA	AA	AA	AA	AA	AA	AA	AA
A02	Bn-A02-p10156025	9267037	9266989	AA	AA	AA	AA	AA	AA	BB	AA	AA	NC	NC	NC	NC	NC	NC	NC	BB	BB	BB	BB	BB	BB	BB	BB	BB	BB	BB	BB	BB	BB	BB	BB	BB	BB	BB	BB	BB	AA	AA	AA	AA	AA	AA	AA	AA	AA
A02	Bn-A02-p10176579	9283687	9283736	AA	AA	AA	AA	AA	AA	BB	AA	AA	NC	NC	NC	NC	NC	NC	NC	BB	BB	BB	BB	BB	BB	BB	BB	BB	BB	BB	BB	BB	BB	BB	BB	BB	BB	BB	BB	BB	AA	AA	AA	AA	AA	AA	AA	AA	AA
A02	Bn-A02-p10176749	9283968	9283919	AA	AA	AA	AA	AA	AA	BB	AA	AA	NC	NC	NC	NC	NC	NC	NC	BB	BB	BB	BB	BB	BB	BB	BB	BB	BB	BB	BB	BB	BB	BB	BB	BB	BB	BB	BB	BB	AA	AA	AA	AA	AA	AA	AA	AA	AA
A02	Bn-A02-p10186244	9297281	9297318	BB	BB	BB	BB	BB	BB	AA	BB	BB	BB	NC	NC	NC	NC	NC	NC	AA	AA	AA	AA	AA	AA	AA	AA	AA	AA	AA	AA	AA	AA	AA	AA	AA	AA	AA	AA	AA	BB	BB	BB	BB	BB	BB	BB	BB	BB
A02	Bn-A02-p10289331	9398808	9398759	BB	BB	BB	BB	BB	BB	BB	BB	BB	BB	NC	NC	NC	NC	NC	NC	BB	BB	BB	BB	BB	BB	BB	BB	BB	BB	BB	BB	BB	BB	BB	BB	BB	BB	BB	BB	BB	BB	BB	BB	BB	BB	BB	BB	BB	BB
A02	Bn-A02-p10323998	9435521	9435472	BB	BB	BB	BB	AA	AA	AA	AA	AA	AA	NC	NC	NC	NC	NC	NC	AA	AA	AA	AA	AA	AA	AA	AA	AA	AA	AA	AA	AA	AA	AA	AA	AA	AA	AA	AA	AA	BB	BB	BB	BB	BB	BB	BB	BB	BB
A02	Bn-A02-p10485644	9609104	9609055	AA	AA	AA	AA	BB	BB	BB	BB	BB	NC	NC	NC	NC	NC	NC	NC	BB	BB	BB	BB	BB	BB	BB	BB	BB	BB	BB	BB	BB	BB	BB	BB	BB	BB	BB	BB	BB	BB	BB	BB	BB	BB	BB	BB	BB	BB
A02	Bn-A02-p10507864	9629792	9629841	AA	AA	AA	AA	AA	AA	AB	AA	NC	NC	NC	NC	NC	NC	NC	NC	BB	BB	BB	BB	BB	BB	BB	BB	BB	BB	BB	BB	BB	BB	BB	BB	BB	BB	BB	BB	BB	NC	NC	NC	NC	NC	NC	NC	NC	NC
A02	Bn-A02-p10507801	9629829	9629780	BB	BB	BB	BB	BB	BB	AB	BB	NC	NC	NC	NC	NC	NC	NC	NC	AA	AA	AA	AA	AA	AA	AA	AA	AA	AA	AA	AA	AA	AA	AA	AA	AA	AA	AA	AA	AA	NC	NC	NC	NC	NC	NC	NC	NC	NC
A02	Bn-A02-p10508075	9630003	9630052	AA	AA	AA	AA	AA	AA	AB	AA	NC	NC	NC	NC	NC	NC	NC	NC	BB	BB	BB	BB	BB	BB	BB	BB	BB	BB	BB	BB	BB	BB	BB	BB	BB	BB	BB	BB	BB	NC	NC	NC	NC	NC	NC	NC	NC	NC
A02	Bn-A02-p10510996	9636124	9636075	BB	BB	BB	BB	BB	BB	AA	BB	AA	AA	NC	NC	NC	NC	NC	NC	AA	AA	AA	AA	AA	AA	AA	AA	AA	AA	AA	AA	AA	AA	AA	AA	AA	AA	AA	AA	AA	AA	AA	AA	AA	AA	AA	AA	AA	AA
A02	Bn-A02-p10515029	9640530	9640579	AA	AA	AA	AA	AA	AA	BB	BB	BB	NC	NC	NC	NC	NC	NC	NC	BB	BB	BB	BB	BB	BB	BB	BB	BB	BB	BB	BB	BB	BB	BB	BB	BB	BB	BB	BB	BB	AA	AA	AA	AA	AA	AA	AA	AA	AA
A02	Bn-A02-p10524842	9646569	9646618	BB	BB	BB	BB	AA	AA	AA	AA	AA	AA	NC	NC	NC	NC	NC	NC	AA	AA	AA	AA	AA	AA	AA	AA	AA	AA	AA	AA	AA	AA	AA	AA	AA	AA	AA	AA	AA	AA	AA	AA	AA	AA	AA	AA	AA	AA
A02	Bn-A02-p10540052	9660989	9661038	BB	BB	BB	BB	AA	AA	AA	AA	AA	NC	NC	NC	NC	NC	NC	NC	AA	AA	AA	AA	AA	AA	AA	AA	AA	AA	AA	AA	AA	AA	AA	AA	AA	AA	AA	AA	AA	AA	AA	AA	AA	AA	AA	AA	AA	AA
A02	Bn-A02-p10556758	9685388	9685347	BB	NC	BB	NC	AA	AA	AB	BB	AA	AB	NC	NC	NC	NC	NC	NC	AA	AA	AA	AA	AA	AA	AA	AA	AA	AA	AA	AA	AA	AA	AA	AA	AA	AA	AA	AA	AA	AA	AA	AA	AA	AA	AA	AA	AA	AA
A02	Bn-A02-p10574526	9707683	9707732	AA	AA	AA	AA	BB	BB	AB	AA	BB	NC	NC	NC	NC	NC	NC	NC	BB	BB	BB	BB	BB	BB	BB	BB	BB	BB	BB	BB	BB	BB	BB	BB	BB	BB	BB	BB	BB	BB	BB	BB	BB	BB	BB	BB	BB	BB
A02	Bn-A02-p10621504	9750887	9750936	AA	AA	AA	AA	BB	BB	BB	AA	BB	NC	NC	NC	NC	NC	NC	NC	AA	AA	AA	AA	AA	AA	AA	AA	AA	AA	AA	AA	AA	AA	AA	AA	AA	AA	AA	AA	AA	AA	AA	AA	AA	AA	AA	AA	AA	AA
A02	Bn-A02-p10623838	9753221	9753270	BB	BB	BB	BB	AA	AA	AA	BB	AA	NC	NC	NC	NC	NC	NC	NC	AA	AA	AA	AA	AA	AA	AA	AA	AA	AA	AA	AA	AA	AA	AA	AA	AA	AA	AA	AA	AA	BB	BB	BB	BB	BB	BB	BB	BB	BB
A02	Bn-A02-p10626782	9756165	9756214	BB	BB	BB	BB	BB	BB	AB	AA	BB	BB	NC	NC	NC	NC	NC	NC	BB	BB	BB	BB	BB	BB	BB	BB	BB	BB	BB	BB	BB	BB	BB	BB	BB	BB	BB	BB	BB	BB	BB	BB	BB	BB	BB	BB	BB	BB
A02	Bn-A02-p10637202	9770405	9770454	BB	BB	BB	BB	AA	AA	AA	AA	AA	NC	NC	NC	NC	NC	NC	NC	AA	AA	AA	AA	AA	AA	AA	AA	AA	AA	AA	AA	AA	AA	AA	AA	AA	AA	AA	AA	AA	BB	BB	BB	BB	BB	BB	BB	BB	BB
A02	Bn-A02-p10690477	9822042	9822090	BB	BB	BB	BB	AA	AA	AA	AA	AA	NC	NC	NC	NC	NC	NC	NC	AA	AA	AA	AA	AA	AA	AA	AA	AA	AA	AA	AA	AA	AA	AA	AA	AA	AA	AA	AA	AA	BB	BB	BB	BB	BB	BB	BB	BB	BB
A02	Bn-A02-p10690394	9822059	9822010	BB	BB	BB	BB	AA	AA	AA	AA	AA	NC	NC	NC	NC	NC	NC	NC	AA	AA	AA	AA	AA	AA	AA	AA	AA	AA	AA	AA	AA	AA	AA	AA	AA	AA	AA	AA	AA	BB	BB	BB	BB	BB	BB	BB	BB	BB
A02	Bn-A02-p10700544	9833403	9833452	BB	BB	BB	BB	BB	BB	BB	BB	AA	AA	NC	NC	NC	NC	NC	NC	BB	BB	BB	BB	BB	BB	BB	BB	BB	BB	BB	BB	BB	BB	BB	BB	BB	BB	BB	BB	BB	BB	BB	BB	BB	BB	BB	BB	BB	BB
A02	Bn-A02-p10781906	9952890	9952939	BB	BB	BB	BB	AA	AA	AA	AA	AA	NC	NC	NC	NC	NC	NC	NC	BB	BB	BB	BB	BB	BB	BB	BB	BB	BB	BB	BB	BB	BB	BB	BB	BB	BB	BB	BB	BB	AA	AA	AA	AA	AA	AA	AA	AA	AA
A02	Bn-A02-p10787104	9958089	9958138	AA	AA	AA	AA	BB	BB	BB	BB	BB	NC	NC	NC	NC	NC	NC	NC	BB	BB	BB	BB	BB	BB	BB	BB	BB	BB	BB	BB	BB	BB	BB	BB	BB	BB	BB	BB	BB	BB	BB	BB	BB	BB	BB	BB	BB	BB
A02	Bn-A02-p10787380	9958365	9958414	AA	AA	AA	AA	BB	BB	BB	BB	BB	NC	NC	NC	NC	NC	NC	NC	BB	BB	BB	BB	BB	BB	BB	BB	BB	BB	BB	BB	BB	BB	BB	BB	BB	BB	BB	BB	BB	BB	BB	BB	BB	BB	BB	BB	BB	BB
A02	Bn-A02-p10790263	9960835	9960884	BB	BB	BB	BB	BB	BB	BB	BB	BB	BB	NC	NC	NC	NC	NC	NC	BB	BB	BB	BB	BB	BB	BB	BB	BB	BB	BB	BB	BB	BB	BB	BB	BB	BB	BB	BB	BB	BB	BB	BB	BB	BB	BB	BB	BB	BB
A02	Bn-A02-p10793326	9963070	9963021	BB	BB	BB	BB	BB	BB	AB	BB	BB	NC	NC	NC	NC	NC	NC	NC	BB	BB	BB	BB	BB	BB	BB	BB	BB	BB	BB	BB	BB	BB	BB	BB	BB	BB	BB	BB	BB	BB	BB	BB	BB	BB	BB	BB	BB	BB
A02	Bn-A02-p10796462	9968283	9968332	BB	BB	BB	BB	BB	BB	AA	BB	BB	BB	NC	NC	NC	NC	NC	NC	BB	BB	BB	BB	BB	BB	BB	BB	BB	BB	BB	BB	BB	BB	BB	BB	BB	BB	BB	BB	BB	BB	BB	BB	BB	BB	BB	BB	BB	BB
A02	Bn-A02-p10815211	9985773	9985822	AA	AA	AA	AA	AA	AA	AB	AA	BB	NC	NC	NC	NC	NC	NC	NC	AA	AA	AA	AA	AA	AA	AA	AA	AA	AA	AA	AA	AA	AA	AA	AA	AA	AA	AA	AA	AA	AA	AA	AA	AA	AA	AA	AA	AA	AA
A02	Bn-A02-p10857857	10018640	10018591	BB	BB	BB	BB	AA	AA	AB	BB	AA	AA	NC	NC	NC	NC	NC	NC	AA	AA	AA	AA	AA	AA	AA	AA	AA	AA	AA	AA	AA	AA	AA	AA	AA	AA	AA	AA	AA	AA	AA	AA	AA	AA	AA	AA	AA	AA
A02	Bn-A02-p10861090	10022282	10022233	AA	AA	AA	AA	BB	BB	BB	AA	BB	NC	NC	NC	NC	NC	NC	NC	BB	BB	BB	BB	BB	BB	BB	BB	BB	BB	BB	BB	BB	BB	BB	BB	BB	BB	BB	BB	BB	BB	BB	BB	BB	BB	BB	BB	BB	BB
A02	Bn-A01-p16627043	10135861	10135910	AA	AA	AA	AA	BB	BB	BB	NC	BB	NC	NC	NC	NC	NC	NC	NC	BB	BB	BB	BB	BB	BB	BB	BB	BB	BB	BB	BB	BB	BB	BB	BB	BB	BB	BB	BB	BB	AA	AA	AA	AA	AA	AA	AA	AA	AA
A02	Bn-A02-p11038401	10149425	10149376	BB	BB	BB	BB	AA	AA	AA	BB	BB	BB	NC	NC	NC	NC	NC	NC	AA	AA	AA	AA	AA	AA	AA	AA	AA	AA	AA	AA	AA	AA	AA	AA	AA	AA	AA	AA	AA	BB	BB	BB	BB	BB	BB	BB	BB	BB
A02	Bn-A02-p11053817	10162936	10162887	AA	AA	AA	AA	BB	BB	AA	NC	NC	NC	NC	NC	NC	NC	NC	NC	BB	BB	BB	BB	BB	BB	BB	BB	BB	BB	BB	BB	BB	BB	BB	BB	BB	BB	BB	BB	BB	NC	NC	NC	NC	NC	NC	NC	NC	NC
A02	Bn-A02-p11060975	10170060	10170011	AA	AA	AA	AA	AA	AA	AA	AA	AA	NC	NC	NC	NC	NC	NC	NC	AA	AA	AA	AA	AA	AA	AA	AA	AA	AA	AA	AA	AA	AA	AA	AA	AA	AA	AA	AA	AA	AA	AA	AA	AA	AA	AA	AA	AA	AA
A02	Bn-A02-p11062457	10171561	10171512	BB	BB	BB	BB	AA	AA	AA	NC	NC	NC	NC	NC	NC	NC	NC	NC	AA	AA	AA	AA	AA	AA	AA	AA	AA	AA	AA	AA	AA	AA	AA	AA	AA	AA	AA	AA	AA	NC	NC	NC	NC	NC	NC	NC	NC	NC
A02	Bn-A02-p11070906	10181460	10181509	AA	AA	AA	AA	BB	BB	AA	BB	BB	BB	NC	NC	NC	NC	NC	NC	BB	BB	BB	BB	BB	BB	BB	BB	BB	BB	BB	BB	BB	BB	BB	BB	BB	BB	BB	BB	BB	BB	BB	BB	BB	BB	BB	BB	BB	BB
A02	Bn-A02-p11073162	10183933	10183982	AA	AA	AA	AA	BB	BB	AA	NC	NC	AA	NC	NC	NC	NC	NC	NC	BB	BB	BB	BB	BB	BB	BB	BB	BB	BB	BB	BB	BB	BB	BB	BB	BB	BB	BB	BB	BB	NC	NC	NC	NC	NC	NC	NC	NC	NC
A02	Bn-A02-p11080706	10190736	10190785	BB	BB	BB	BB	BB	BB	BB	NC	NC	NC	NC	NC	NC	NC	NC	NC	BB	BB	BB	BB	BB	BB	BB	BB	BB	BB	BB	BB	BB	BB	BB	BB	BB	BB	BB	BB	BB	NC	NC	NC	NC	NC	NC	NC	NC	NC
A02	Bn-A02-p11087046	10194077	10194126	AA	AA	AA	AA	AA	AA	AA	AA	AA	AA	NC	NC	NC	NC	NC	NC	AA	AA	AA	AA	AA	AA	AA	AA	AA	AA	AA	AA	AA	AA	AA	AA	AA	AA	AA	AA	AA	AA	AA	AA	AA	AA	AA	AA	AA	AA
A02	Bn-A02-p11159353	10281095	10281046	BB	BB	BB	BB	BB	BB	BB	BB	BB	BB	NC	NC	NC	NC	NC	NC	BB	BB	BB	BB	BB	BB	BB	BB	BB	BB	BB	BB	BB	BB	BB	BB	BB	BB	BB	BB	BB	AA	AA	AA	AA	AA	AA	AA	AA	AA
A02	Bn-A02-p11160726	10282468	10282419	AA	AA	AA	AA	BB	BB	AA	BB	BB	BB	NC	NC	NC	NC	NC	NC	BB	BB	BB	BB	BB	BB	BB	BB	BB	BB	BB	BB	BB	BB	BB	BB	BB	BB	BB	BB	BB	BB	BB	BB	BB	BB	BB	BB	BB	BB
A02	Bn-A02-p11195341	10333051	10333106	AA	AA	AA	AA	AA	AA	AA	AA	BB	BB	NC	NC	NC	NC	NC	NC	BB	BB	BB	BB	BB	BB	BB	BB	BB	BB	BB	BB	BB	BB	BB	BB	BB	BB	BB	BB	BB	AA	AA	AA	AA	AA	AA	AA	AA	AA
A02	Bn-A02-p11200305	10338268	10338219	AA	AA	AA	AA	AA	AA	AB	BB	AA	NC	NC	NC	NC	NC	NC	NC	BB	BB	BB	BB	BB	BB	BB	BB	BB	BB	BB	BB	BB	BB	BB	BB	BB	BB	BB	BB	BB	AA	AA	AA	AA	AA	AA	AA	AA	AA
A02	Bn-A02-p11345557	10435616	10435665	BB	BB	BB	BB	AA	AA	AA	AA	NC	BB	NC	NC	NC	NC	NC	NC	AA	AA	AA	AA	AA	AA	AA	AA	AA	AA	AA	AA	AA	AA	AA	AA	AA	AA	AA	AA	AA	AA	AA	AA	AA	AA	AA	AA	AA	AA
A02	Bn-A02-p11365167	10455837	10455788	BB	BB	BB	BB	BB	BB	AB	BB	AA	NC	NC	NC	NC	NC	NC	NC	AA	AA	AA	AA	AA	AA	AA	AA	AA	AA	AA	AA	AA	AA	AA	AA	AA	AA	AA	AA	AA	AA	AA	AA	AA	AA	AA	AA	AA	AA
A02	Bn-A02-p11439590	10581227	10581178	BB	BB	BB	BB	BB	BB	BB	BB	BB	BB	NC	NC	NC	NC	NC	NC	BB	BB	BB	BB	BB	BB	BB	BB	BB	BB	BB	BB	BB	BB	BB	BB	BB	BB	BB	BB	BB	BB	BB	BB	BB	BB	BB	BB	BB	BB
A02	Bn-A02-p11440895	10582533	10582484	AA	AA	AA	AA	AA	AA	AA	AA	AA	NC	NC	NC	NC	NC	NC	NC	AA	AA	AA	AA	AA	AA	AA	AA	AA	AA	AA	AA	AA	AA	AA	AA	AA	AA	AA	AA	AA	AA	AA	AA	AA	AA	AA	AA	AA	AA
A02	Bn-A02-p11449348	10592039	10591990	BB	BB	BB	BB	BB	BB	BB	BB	BB	AA	NC	NC	NC	NC	NC	NC	BB	BB	BB	BB	BB	BB	BB	BB	BB	BB	BB	BB	BB	BB	BB	BB	BB	BB	BB	BB	BB	BB	BB	BB	BB	BB	BB	BB	BB	BB
A02	Bn-A02-p11450032	10592623	10592672	AA	AA	AA	AA	BB	BB	AB	AA	AA	NC	NC	NC	NC	NC	NC	NC	AA	AA	AA	AA	AA	AA	AA	AA	AA	AA	AA	AA	AA	AA	AA	AA	AA	AA	AA	AA	AA	AA	AA	AA	AA	AA	AA	AA	AA	AA
A02	Bn-A02-p11451035	10593726	10593677	BB	BB	BB	BB	AA	AA	AB	BB	AA	AA	NC	NC	NC	NC	NC	NC	AA	AA	AA	AA	AA	AA	AA	AA	AA	AA	AA	AA	AA	AA	AA	AA	AA	AA	AA	AA	AA	BB	BB	BB	BB	BB	BB	BB	BB	BB
A02	Bn-A02-p11451261	10593952	10593903	BB	BB	BB	BB	AA	AA	AA	AA	BB	BB	NC	NC	NC	NC	NC	NC	BB	BB	BB	BB	BB	BB	BB	BB	BB	BB	BB	BB	BB	BB	BB	BB	BB	BB	BB	BB	BB	BB	BB	BB	BB	BB	BB	BB	BB	BB
A02	Bn-A02-p11454573	10597322	10597368	AA	AA	AA	AA	BB	BB	AB	BB	BB	BB	NC	NC	NC	NC	NC	NC	BB	BB	BB	BB	BB	BB	BB	BB	BB	BB	BB	BB	BB	BB	BB	BB	BB	BB	BB	BB	BB	AA	AA	AA	AA	AA	AA	AA	AA	AA
A02	Bn-A02-p11455068	10597917	10597868	AA	AA	AA	AA	AA	AA	AA	AA	AA	BB	NC	NC	NC	NC	NC	NC	AA	AA	AA	AA	AA	AA	AA	AA	AA	AA	AA	AA	AA	AA	AA	AA	AA	AA	AA	AA	AA	AA	AA	AA	AA	AA	AA	AA	AA	AA
A02	Bn-A02-p11455369	10598118	10598167	BB	BB	BB	BB	BB	BB	BB	BB	BB	AA	NC	NC	NC	NC	NC	NC	BB	BB	BB	BB	BB	BB	BB	BB	BB	BB	BB	BB	BB	BB	BB	BB	BB	BB	BB	BB	BB	BB	BB	BB	BB	BB	BB	BB	BB	BB
A02	Bn-A02-p11455310	10598159	10598110	AA	AA	AA	AA	BB	BB	AB	BB	BB	AA	NC	NC	NC	NC	NC	NC	BB	BB	BB	BB	BB	BB	BB	BB	BB	BB	BB	BB	BB	BB	BB	BB	BB	BB	BB	BB	BB	AA	AA	AA	AA	AA	AA	AA	AA	AA
A02	Bn-A02-p11457727	10600475	10600524	BB	BB	BB	BB	AA	AA	AA	AA	AA	NC	NC	NC	NC	NC	NC	NC	AA	AA	AA	AA	AA	AA	AA	AA	AA	AA	AA	AA	AA	AA	AA	AA	AA	AA	AA	AA	AA	BB	BB	BB	BB	BB	BB	BB	BB	BB
A02	Bn-A02-p11492320	10640028	10639979	BB	BB	BB	BB	BB	BB	AB	BB	AA	NC	NC	NC	NC	NC	NC	NC	AA	AA	AA	AA	AA	AA	AA	AA	AA	AA	AA	AA	AA	AA	AA	AA	AA	AA	AA	AA	AA	BB	BB	BB	AA	AA	AA	AA	AA	AA
A02	Bn-A02-p11713324	10681058	10681107	BB	AA	BB	BB	AA	AA	AA	BB	AA	BB	NC	NC	NC	NC	NC	NC	BB	BB	BB	BB	BB	BB	BB	BB	BB	BB	BB	BB	BB	BB	BB	BB	BB	BB	BB	BB	BB	AA	AA	AA	AA	AA	AA	AA	AA	AA
A02	Bn-A02-p11248742	10759357	10759406	AA	AA	AA	AA	BB	BB	BB	AA	BB	BB	NC	NC	NC	NC	NC	NC	AA	AA	AA	AA	AA	AA	AA	AA	AA	AA	AA	AA	AA	AA	AA	AA	AA	AA	AA	AA	AA	AA	AA	AA	AA	AA	AA	AA	AA	AA
A02	Bn-A02-p11248828	10759443	10759492	AA	AA	AA	AA	BB	BB	BB	AA	BB	BB	NC	NC	NC	NC	NC	NC	AA	AA	AA	AA	AA	AA	AA	AA	AA	AA	AA	AA	AA	AA	AA	AA	AA	AA	AA	AA	AA	AA	AA	AA	AA	AA	AA	AA	AA	AA
A02	Bn-A02-p11328718	10838844	10838795	AA	AA	AA	AA	AA	AA	BB	BB	BB	NC	NC	NC	NC	NC	NC	NC	AA	AA	AA	AA	AA	AA	AA	AA	AA	AA	AA	AA	AA	AA	AA	AA	AA	AA	AA	AA	AA	AA	AA	AA	BB	BB	BB	BB	BB	BB
A02	Bn-A02-p10956599	10922039	10922088	AA	AA	AA	AA	BB	BB	BB	BB	BB	NC	NC	NC	NC	NC	NC	NC	BB	BB	BB	NC	BB	BB	BB	BB	BB	BB	BB	BB	BB	BB	BB	BB	BB	BB	BB	BB	BB	BB	BB	BB	BB	BB	BB	BB	BB	BB
A02	Bn-A02-p11646535	10991747	10991702	BB	BB	BB	BB	AA	AA	AA	BB	AA	NC	NC	NC	NC	NC	NC	NC	AA	AA	AA	AA	AA	AA	AA	AA	AA	AA	AA	AA	AA	AA	AA	AA	AA	AA	AA	AA	AA	BB	BB	BB	BB	BB	BB	BB	BB	BB
A02	Bn-A02-p11648522	10993670	10993719	BB	BB	BB	BB	AA	AA	AA	BB	AA	NC	NC	NC	NC	NC	NC	NC	AA	AA	AA	AA	AA	AA	AA	AA	AA	AA	AA	AA	AA	AA	AA	AA	AA	AA	AA	AA	AA	BB	BB	BB	BB	BB	BB	BB	BB	BB
A02	Bn-A02-p11682974	11026803	11026852	AA	AA	AA	AA	BB	BB	BB	AA	BB	BB	NC	NC	NC	NC	NC	NC	BB	BB	BB	BB	BB	BB	BB	BB	BB	BB	BB	BB	BB	BB	BB	BB	BB	BB	BB	BB	BB	AA	AA	AA	AA	AA	AA	AA	AA	AA
A02	Bn-A02-p11683481	11027310	11027359	AA	AA	AA	AA	BB	BB	BB	AA	BB	BB	NC	NC	NC	NC	NC	NC	BB	BB	BB	BB	BB	BB	BB	BB	BB	BB	BB	BB	BB	BB	BB	BB	BB	BB	BB	BB	BB	AA	AA	AA	AA	AA	AA	AA	AA	AA
A02	Bn-A02-p11748602	11080635	11080684	AA	BB	AA	AA	BB	BB	BB	AA	BB	AA	NC	NC	NC	NC	NC	NC	AA	AA	AA	AA	AA	AA	AA	AA	AA	AA	AA	AA	AA	AA	AA	AA	AA	AA	AA	AA	AA	AA	AA	AA	AA	AA	AA	AA	AA	AA
A02	Bn-A02-p11765114	11093903	11093854	AA	AA	AA	AA	AA	AA	AB	AA	BB	NC	NC	NC	NC	NC	NC	NC	AA	AA	AA	AA	AA	AA	AA	AA	AA	AA	AA	AA	AA	AA	AA	AA	AA	AA	AA	AA	AA	AA	AA	AA	AA	AA	AA	AA	AA	AA
A02	Bn-A02-p11789023	11114230	11114181	AA	AA	AA	AA	AA	AA	BB	AA	BB	AA	NC	NC	NC	NC	NC	NC	AA	AA	AA	AA	AA	AA	AA	AA	AA	AA	AA	AA	AA	AA	AA	AA	AA	AA	AA	AA	AA	AA	AA	AA	AA	AA	AA	AA	AA	AA
A02	Bn-A02-p11816790	11144081	11144032	BB	AA	BB	BB	AA	AA	AB	AA	AA	AA	NC	NC	NC	NC	NC	NC	AA	AA	AA	AA	AA	AA	AA	AA	AA	AA	AA	AA	AA	AA	AA	AA	AA	AA	AA	AA	AA	BB	BB	BB	BB	BB	BB	BB	BB	BB
A02	Bn-A02-p11829280	11157469	11157423	BB	BB	BB	BB	BB	BB	AA	AA	AA	AA	NC	NC	NC	NC	NC	NC	AA	AA	AA	AA	AA	AA	AA	AA	AA	AA	AA	AA	AA	AA	AA	AA	AA	AA	AA	AA	AA	BB	BB	BB	BB	BB	BB	BB	BB	BB
A02	Bn-A02-p11849409	11181858	11181809	BB	AA	BB	BB	AA	AA	BB	BB	BB	BB	NC	NC	NC	NC	NC	NC	BB	BB	BB	BB	BB	BB	BB	BB	BB	BB	BB	BB	BB	BB	BB	BB	BB	BB	BB	BB	BB	BB	BB	BB	BB	BB	BB	BB	BB	BB
A02	Bn-A02-p11849571	11181920	11181969	AA	BB	AA	AA	BB	BB	AB	BB	AA	BB	NC	NC	NC	NC	NC	NC	BB	BB	BB	BB	BB	BB	BB	BB	BB	BB	BB	BB	BB	BB	BB	BB	BB	BB	BB	BB	BB	AA	AA	AA	AA	AA	AA	AA	AA	AA
A02	Bn-A02-p11863349	11195829	11195878	BB	BB	BB	BB	BB	BB	AA	AA	AA	BB	NC	NC	NC	NC	NC	NC	BB	BB	BB	BB	BB	BB	BB	BB	BB	BB	BB	BB	BB	BB	BB	BB	BB	BB	BB	BB	BB	BB	BB	BB	AA	AA	AA	AA	AA	AA
A02	Bn-A02-p11863681	11196262	11196213	BB	BB	BB	BB	BB	BB	NC	AA	AA	BB	NC	NC	NC	NC	NC	NC	BB	BB	BB	BB	BB	BB	BB	BB	BB	BB	BB	BB	BB	BB	BB	BB	BB	BB	BB	BB	BB	BB	BB	BB	AA	AA	AA	AA	AA	AA
A02	Bn-A02-p11896294	11220509	11220558	AA	AA	AA	AA	AA	AA	AA	AA	AA	NC	NC	NC	NC	NC	NC	NC	AA	AA	AA	AA	AA	AA	AA	AA	AA	AA	AA	AA	AA	AA	AA	AA	AA	AA	AA	AA	AA	AA	AA	AA	AA	AA	AA	AA	AA	AA
A02	Bn-A02-p11906704	11237560	11237511	BB	BB	BB	BB	AA	AA	AB	BB	BB	NC	NC	NC	NC	NC	NC	NC	AA	AA	AA	NC	AA	AA	AA	AA	AA	AA	AA	AA	AA	AA	AA	AA	AA	AA	AA	AA	AA	BB	BB	BB	AA	AA	AA	AA	AA	AA
A02	Bn-A02-p11937221	11271480	11271431	AA	AA	AA	AA	BB	BB	BB	BB	AA	BB	NC	NC	NC	NC	NC	BB	BB	BB	BB	BB	BB	BB	BB	BB	BB	BB	BB	BB	BB	BB	BB	BB	BB	BB	BB	BB	BB	AA	AA	AA	BB	BB	BB	BB	BB	BB
A02	Bn-A02-p11939983	11274147	11274196	BB	BB	BB	BB	BB	BB	AA	NC	BB	NC	NC	NC	NC	NC	NC	NC	AA	AA	AA	AA	AA	AA	AA	AA	AA	AA	AA	AA	AA	AA	AA	AA	AA	AA	AA	AA	AA	BB	BB	BB	BB	BB	BB	BB	BB	BB
A02	Bn-A02-p11996587	11324532	11324581	AA	AA	AA	AA	AA	AA	AA	AA	AA	NC	NC	NC	NC	NC	NC	NC	AA	AA	AA	AA	AA	AA	AA	AA	AA	AA	AA	AA	AA	AA	AA	AA	AA	AA	AA	AA	AA	AA	AA	AA	AA	AA	AA	AA	AA	AA
A02	Bn-A02-p11998345	11326382	11326333	BB	AA	BB	BB	BB	BB	AB	AA	AA	NC	NC	NC	NC	NC	NC	NC	AA	AA	AA	AA	AA	AA	AA	AA	AA	AA	AA	AA	AA	AA	AA	AA	AA	AA	AA	AA	AA	BB	BB	BB	AA	AA	AA	AA	AA	AA
A02	Bn-A02-p11998540	11326577	11326528	BB	AA	BB	BB	BB	BB	AB	AA	AA	AA	NC	NC	NC	NC	NC	NC	AA	AA	AA	AA	AA	AA	AA	AA	AA	AA	AA	AA	AA	AA	AA	AA	AA	AA	AA	AA	AA	BB	BB	BB	AA	AA	AA	AA	AA	AA
A02	Bn-A02-p12003125	11331133	11331182	AA	BB	AA	AA	AA	AA	AB	AA	AA	AA	NC	NC	NC	NC	NC	NC	AA	AA	AA	AA	AA	AA	AA	AA	AA	AA	AA	AA	AA	AA	AA	AA	AA	AA	AA	AA	AA	AA	AA	AA	AA	AA	AA	AA	AA	AA
A02	Bn-A02-p12028821	11355062	11355013	NC	AA	NC	NC	BB	BB	AB	BB	BB	NC	NC	NC	NC	NC	NC	NC	BB	BB	BB	BB	BB	BB	BB	BB	BB	BB	BB	BB	BB	BB	BB	BB	BB	BB	BB	BB	BB	NC	NC	NC	AA	AA	AA	AA	AA	AA
A02	Bn-A02-p12081581	11422263	11422312	BB	BB	BB	BB	AA	AA	BB	BB	AA	NC	NC	NC	NC	NC	NC	NC	BB	BB	BB	BB	BB	BB	BB	BB	BB	BB	BB	BB	BB	BB	BB	BB	BB	BB	BB	BB	BB	BB	BB	BB	AA	AA	AA	AA	AA	AA
A02	Bn-A02-p12179579	11509836	11509787	AA	BB	AA	AA	BB	BB	BB	BB	BB	AA	NC	NC	NC	NC	NC	NC	BB	BB	BB	BB	BB	BB	BB	BB	BB	BB	BB	BB	BB	BB	BB	BB	BB	BB	BB	BB	BB	AA	AA	AA	AA	AA	AA	AA	AA	AA
A02	Bn-A02-p12192921	11520089	11520138	BB	AA	BB	BB	AA	AA	AA	AA	AA	NC	NC	NC	NC	NC	NC	NC	AA	AA	AA	AA	AA	AA	AA	AA	AA	AA	AA	AA	AA	AA	AA	AA	AA	AA	AA	AA	AA	BB	BB	BB	BB	BB	BB	BB	BB	BB
A02	Bn-A02-p12219666	11550756	11550707	BB	AA	BB	BB	AA	AA	AA	AA	AA	NC	NC	NC	NC	NC	NC	NC	AA	AA	AA	AA	AA	AA	AA	AA	AA	AA	AA	AA	AA	AA	AA	AA	AA	AA	AA	AA	AA	BB	BB	BB	BB	BB	BB	BB	BB	BB
A02	Bn-A02-p12220436	11551426	11551475	AA	BB	AA	AA	BB	BB	BB	BB	BB	NC	NC	NC	NC	NC	NC	NC	BB	BB	BB	BB	BB	BB	BB	BB	BB	BB	BB	BB	BB	BB	BB	BB	BB	BB	BB	BB	BB	AA	AA	AA	AA	AA	AA	AA	AA	AA
A02	Bn-A02-p12295281	11632810	11632859	AA	BB	AA	AA	AA	AA	AA	BB	BB	AA	NC	NC	NC	NC	NC	NC	AA	AA	AA	AA	AA	AA	AA	AA	AA	AA	AA	AA	AA	AA	AA	AA	AA	AA	AA	AA	AA	AA	AA	AA	BB	BB	BB	BB	BB	BB
A02	Bn-A02-p12295682	11633310	11633261	BB	AA	BB	BB	BB	BB	BB	AA	AA	BB	NC	NC	NC	NC	NC	NC	BB	BB	BB	BB	BB	BB	BB	BB	BB	BB	BB	BB	BB	BB	BB	BB	BB	BB	BB	BB	BB	BB	BB	BB	AA	AA	AA	AA	AA	AA
A02	Bn-A02-p12297473	11635025	11635074	AA	BB	AA	AA	AA	AA	AA	BB	BB	NC	NC	NC	NC	NC	NC	NC	AA	AA	AA	AA	AA	AA	AA	AA	AA	AA	AA	AA	AA	AA	AA	AA	AA	AA	AA	AA	AA	AA	AA	AA	BB	BB	BB	BB	BB	BB
A02	Bn-A02-p12314542	11646052	11646101	AA	BB	AA	AA	BB	BB	AA	BB	BB	NC	NC	NC	NC	NC	NC	NC	BB	BB	BB	BB	BB	BB	BB	BB	BB	BB	BB	BB	BB	BB	BB	BB	BB	BB	BB	BB	BB	AA	AA	AA	BB	BB	BB	BB	BB	BB
A02	Bn-A02-p12342256	11677699	11677748	BB	AA	BB	BB	AA	AA	BB	AA	AA	NC	NC	NC	NC	NC	NC	NC	BB	BB	BB	BB	BB	BB	BB	BB	BB	BB	BB	BB	BB	BB	BB	BB	BB	BB	BB	BB	BB	BB	BB	BB	AA	AA	AA	AA	AA	AA
A02	Bn-A02-p12363140	11697288	11697239	BB	AA	BB	BB	AA	AA	BB	AA	AA	BB	NC	NC	NC	NC	NC	NC	BB	BB	BB	BB	BB	BB	BB	BB	BB	BB	BB	BB	BB	BB	BB	BB	BB	BB	BB	BB	BB	BB	BB	BB	AA	AA	AA	AA	AA	AA
A02	Bn-A02-p12452799	11783394	11783345	BB	AA	BB	BB	BB	BB	BB	BB	BB	BB	NC	NC	NC	NC	NC	NC	BB	BB	BB	BB	BB	BB	BB	BB	BB	BB	BB	BB	BB	BB	BB	BB	BB	BB	BB	BB	BB	BB	BB	BB	AA	AA	AA	AA	AA	AA
A02	Bn-A02-p12508852	11848634	11848683	AA	BB	AA	AA	AA	AA	BB	BB	NC	NC	NC	NC	NC	NC	NC	NC	BB	BB	BB	BB	BB	BB	BB	BB	BB	BB	BB	BB	BB	BB	BB	BB	BB	BB	BB	BB	BB	BB	BB	BB	BB	BB	BB	BB	BB	BB
A02	Bn-A02-p12512160	11851666	11851715	AA	BB	AA	AA	AA	AA	BB	BB	BB	NC	NC	NC	NC	NC	NC	NC	BB	BB	BB	BB	BB	BB	BB	BB	BB	BB	BB	BB	BB	BB	BB	BB	BB	BB	BB	BB	BB	BB	BB	BB	BB	BB	BB	BB	BB	BB
A02	Bn-A02-p12512328	11851934	11851885	BB	AA	BB	BB	BB	BB	BB	AA	BB	BB	NC	NC	NC	NC	NC	NC	BB	BB	BB	BB	BB	BB	BB	BB	BB	BB	BB	BB	BB	BB	BB	BB	BB	BB	BB	BB	BB	BB	BB	BB	AA	AA	AA	AA	AA	AA
A02	Bn-A02-p12512533	11852039	11852088	BB	AA	BB	BB	NC	NC	BB	AA	BB	BB	NC	NC	NC	NC	NC	NC	BB	BB	BB	BB	BB	BB	BB	BB	BB	BB	BB	BB	BB	BB	BB	BB	BB	BB	BB	BB	BB	BB	BB	BB	AA	AA	AA	AA	AA	AA
A02	Bn-A02-p12514179	11853684	11853733	AA	BB	AA	AA	AA	AA	AA	AA	AA	NC	NC	NC	NC	NC	NC	NC	AA	AA	AA	AA	AA	AA	AA	AA	AA	AA	AA	AA	AA	AA	AA	AA	AA	AA	AA	AA	AA	AA	AA	AA	AA	AA	AA	AA	AA	AA
A02	Bn-A02-p12516859	11858910	11858959	AA	BB	AA	AA	AA	AA	AA	BB	AA	NC	NC	NC	NC	NC	NC	NC	AA	AA	AA	AA	AA	AA	AA	AA	AA	AA	AA	AA	AA	AA	AA	AA	AA	AA	AA	AA	AA	AA	AA	AA	BB	BB	BB	BB	BB	BB
A02	Bn-A02-p12550795	11898863	11898814	AA	BB	AA	AA	BB	BB	BB	BB	AA	BB	NC	NC	NC	NC	NC	NC	AA	AA	AA	AA	AA	AA	AA	AA	AA	AA	AA	AA	AA	AA	AA	AA	AA	AA	AA	AA	AA	AA	AA	AA	BB	BB	BB	BB	BB	BB
A02	Bn-A02-p12552323	11900291	11900340	AA	BB	AA	AA	BB	BB	AA	BB	AA	BB	NC	NC	NC	NC	NC	NC	BB	BB	BB	BB	BB	BB	BB	BB	BB	BB	BB	BB	BB	BB	BB	BB	BB	BB	BB	BB	BB	AA	AA	AA	BB	BB	BB	BB	BB	BB
A02	Bn-A02-p12554865	11902833	11902882	BB	AA	BB	BB	BB	BB	BB	BB	BB	AA	NC	NC	NC	NC	NC	NC	BB	BB	BB	BB	BB	BB	BB	BB	BB	BB	BB	BB	BB	BB	BB	BB	BB	BB	BB	BB	BB	BB	BB	BB	BB	BB	BB	BB	BB	BB
A02	Bn-A02-p12627047	12017695	12017744	AA	BB	AA	AA	AA	AA	AA	BB	AA	AA	NC	NC	NC	NC	NC	NC	AA	AA	AA	AA	AA	AA	AA	AA	AA	AA	AA	AA	AA	AA	AA	AA	AA	AA	AA	AA	AA	AA	AA	AA	BB	BB	BB	BB	BB	BB
A02	Bn-A02-p12628141	12018676	12018725	AA	BB	AA	AA	AA	AA	AA	BB	AA	NC	NC	NC	NC	NC	NC	NC	AA	AA	AA	AA	AA	AA	AA	AA	AA	AA	AA	AA	AA	AA	AA	AA	AA	AA	AA	AA	AA	AA	AA	AA	BB	BB	BB	BB	BB	BB
A02	Bn-A02-p12632166	12021659	12021615	BB	AA	BB	BB	BB	BB	BB	AA	BB	NC	NC	NC	NC	NC	NC	NC	BB	BB	BB	BB	BB	BB	BB	BB	BB	BB	BB	BB	BB	BB	BB	BB	BB	BB	BB	BB	BB	BB	BB	BB	AA	AA	AA	AA	AA	AA
A02	Bn-A02-p12680940	12067280	12067231	BB	AA	BB	BB	BB	BB	BB	BB	BB	BB	NC	NC	NC	BB	NC	BB	BB	BB	BB	BB	BB	BB	BB	BB	BB	BB	BB	BB	BB	BB	BB	BB	BB	BB	BB	BB	BB	BB	BB	BB	BB	BB	BB	BB	BB	BB
A02	Bn-A02-p12681201	12067441	12067482	AA	BB	AA	AA	AA	AA	AA	AA	AA	AB	NC	NC	NC	BB	NC	BB	AA	AA	AA	AA	AA	AA	AA	AA	AA	AA	AA	AA	AA	AA	AA	AA	AA	AA	AA	AA	AA	AA	AA	AA	AA	AA	AA	AA	AA	AA
A02	Bn-Scaffold010908-p102	12389382	12389431	AA	BB	AA	AA	BB	BB	BB	BB	BB	NC	BB	BB	NC	NC	NC	NC	BB	BB	BB	BB	BB	BB	BB	BB	BB	BB	BB	BB	BB	BB	BB	BB	BB	BB	BB	BB	BB	BB	BB	BB	BB	BB	BB	BB	BB	BB
A02	Bn-A02-p12851818	12426927	12426976	AA	BB	AA	AA	BB	BB	AB	AA	AA	NC	NC	NC	NC	NC	NC	NC	AA	AA	AA	AA	AA	AA	AA	AA	AA	AA	AA	AA	AA	AA	AA	AA	AA	AA	AA	AA	AA	BB	BB	BB	AA	AA	AA	AA	AA	AA
A02	Bn-A02-p12972954	12504673	12504723	BB	BB	BB	BB	AA	AA	AB	AA	BB	NC	NC	NC	NC	NC	NC	NC	BB	BB	BB	BB	BB	BB	BB	BB	BB	BB	BB	BB	BB	BB	BB	BB	BB	BB	BB	BB	BB	BB	BB	BB	AA	AA	AA	AA	AA	AA
A02	Bn-A02-p12996998	12525595	12525644	AA	AA	AA	AA	AA	AA	AB	BB	BB	NC	NC	NC	NC	NC	NC	NC	AA	AA	AA	AA	AA	AA	AA	AA	AA	AA	AA	AA	AA	AA	AA	AA	AA	AA	AA	AA	AA	AA	AA	AA	BB	BB	BB	BB	BB	BB
A02	Bn-A02-p12997693	12527628	12527677	AA	AA	AA	AA	AA	AA	AB	BB	BB	BB	NC	NC	NC	NC	NC	NC	AA	AA	AA	AA	AA	AA	AA	AA	AA	AA	AA	AA	AA	AA	AA	AA	AA	AA	AA	AA	AA	AA	AA	AA	BB	BB	BB	BB	BB	BB
A02	Bn-A02-p13123802	12668913	12668864	BB	BB	BB	BB	BB	BB	AA	BB	BB	NC	NC	NC	NC	NC	NC	NC	AA	AA	AA	AA	AA	AA	AA	AA	AA	AA	AA	AA	AA	AA	AA	AA	AA	AA	AA	AA	AA	AA	AA	AA	BB	BB	BB	BB	BB	BB
A02	Bn-A02-p13197154	12769472	12769422	AA	AA	AA	AA	BB	BB	BB	NC	AA	NC	NC	NC	NC	NC	NC	NC	BB	BB	BB	BB	BB	BB	BB	BB	BB	BB	BB	BB	BB	BB	BB	BB	BB	BB	BB	BB	BB	AA	AA	AA	NC	NC	NC	NC	NC	NC
A02	Bn-A02-p13570742	13133966	13134015	BB	BB	BB	BB	BB	BB	BB	BB	BB	BB	NC	NC	NC	NC	NC	NC	BB	BB	BB	BB	BB	BB	BB	BB	BB	BB	BB	BB	BB	BB	BB	BB	BB	BB	BB	BB	BB	BB	BB	BB	BB	BB	BB	BB	BB	BB
A02	Bn-A02-p13593944	13159746	13159697	BB	BB	BB	BB	BB	BB	BB	BB	AB	NC	NC	NC	NC	NC	NC	NC	BB	BB	BB	BB	BB	BB	BB	BB	BB	BB	BB	BB	BB	BB	BB	BB	BB	BB	BB	BB	BB	BB	BB	BB	BB	BB	BB	BB	BB	BB
A02	Bn-A02-p13598238	13164047	13164096	BB	BB	BB	BB	BB	BB	AB	BB	NC	BB	NC	NC	NC	NC	NC	NC	BB	BB	BB	BB	BB	BB	BB	BB	BB	BB	BB	BB	BB	BB	BB	BB	BB	BB	BB	BB	BB	BB	BB	BB	BB	BB	BB	BB	BB	BB
A02	Bn-A02-p13782884	13312800	13312849	AA	AA	AA	AA	BB	BB	BB	AA	BB	BB	NC	NC	NC	BB	NC	BB	BB	BB	BB	BB	BB	BB	BB	BB	BB	BB	BB	BB	BB	BB	BB	BB	BB	BB	BB	BB	BB	AA	AA	AA	AA	AA	AA	AA	AA	AA
A02	Bn-Scaffold000262-p33927	13728113	13728162	BB	BB	BB	BB	BB	BB	AB	BB	BB	NC	NC	NC	NC	NC	NC	NC	BB	BB	BB	BB	BB	BB	BB	BB	BB	BB	BB	BB	BB	BB	BB	BB	BB	BB	BB	BB	BB	BB	BB	BB	BB	BB	BB	BB	BB	BB
A02	Bn-A02-p14040220	13743878	13743927	BB	BB	BB	BB	BB	BB	AB	NC	NC	BB	NC	NC	NC	NC	NC	NC	AA	AA	AA	AA	AA	AA	AA	AA	AA	AA	AA	AA	AA	AA	AA	AA	AA	AA	AA	AA	AA	BB	BB	BB	NC	NC	NC	NC	NC	NC
A02	Bn-A02-p14151274	13861163	13861113	AA	AA	AA	AA	AA	AA	AA	BB	AA	NC	NC	NC	NC	NC	NC	NC	AA	AA	AA	AA	AA	AA	AA	AA	AA	AA	AA	AA	AA	AA	AA	AA	AA	AA	AA	AA	AA	AA	AA	AA	BB	BB	BB	BB	BB	BB
A02	Bn-A02-p14215327	13918228	13918277	BB	BB	BB	BB	BB	BB	BB	NC	BB	NC	NC	NC	NC	NC	NC	NC	BB	BB	BB	BB	BB	BB	BB	BB	BB	BB	BB	BB	BB	BB	BB	BB	BB	BB	BB	BB	BB	AA	AA	AA	NC	NC	NC	NC	NC	NC
A02	Bn-A02-p14695760	14010153	14010104	BB	AA	AA	AA	AA	AA	AA	AA	AA	NC	NC	NC	NC	NC	NC	AA	AA	AA	AA	AA	AA	AA	AA	AA	AA	AA	AA	AA	AA	AA	AA	AA	AA	AA	AA	AA	AA	AA	AA	AA	AA	AA	AA	AA	AA	AA
A02	Bn-A02-p13626431	14393107	14393059	BB	BB	BB	BB	BB	BB	BB	AA	AB	BB	NC	NC	NC	NC	NC	NC	BB	BB	BB	BB	BB	BB	BB	BB	BB	BB	BB	BB	BB	BB	BB	BB	BB	BB	BB	BB	BB	BB	BB	BB	AA	AA	AA	AA	AA	AA
A02	Bn-A02-p13067449	14398075	14398034	AA	AA	AA	AA	BB	BB	BB	BB	NC	NC	NC	NC	NC	NC	NC	NC	BB	BB	BB	BB	BB	BB	BB	BB	BB	BB	BB	BB	BB	BB	BB	BB	BB	BB	BB	BB	BB	BB	BB	BB	BB	BB	BB	BB	BB	BB
A02	Bn-A02-p13068355	14398631	14398582	BB	BB	BB	BB	AA	AA	AA	AA	BB	NC	NC	NC	NC	NC	NC	NC	BB	BB	BB	BB	BB	BB	BB	BB	BB	BB	BB	BB	BB	BB	BB	BB	BB	BB	BB	BB	BB	AA	AA	AA	AA	AA	AA	AA	AA	AA
A02	Bn-A02-p14898010	14648903	14648952	BB	BB	BB	BB	AA	AA	AA	AA	AA	NC	NC	NC	NC	NC	NC	NC	AA	AA	AA	AA	AA	AA	AA	AA	AA	AA	AA	AA	AA	AA	AA	AA	AA	AA	AA	AA	AA	AA	AA	AA	AA	AA	AA	AA	AA	AA
A02	Bn-A02-p14925274	14671125	14671174	BB	BB	BB	BB	AA	AA	AA	AA	AA	NC	NC	NC	NC	NC	NC	NC	AA	NC	AA	AA	AA	AA	AA	AA	AA	AA	AA	AA	AA	AA	AA	AA	AA	AA	AA	AA	AA	AA	AA	AA	AA	AA	AA	AA	AA	AA
A02	Bn-A02-p14944551	14681656	14681705	AA	AA	AA	AA	BB	BB	BB	BB	AA	NC	NC	NC	NC	NC	NC	NC	AA	AA	AA	AA	AA	AA	AA	AA	AA	AA	AA	AA	AA	AA	AA	AA	AA	AA	AA	AA	AA	BB	BB	BB	BB	BB	BB	BB	BB	BB
A02	Bn-A02-p14956864	14703500	14703451	AA	AA	AA	AA	BB	BB	BB	BB	BB	NC	NC	NC	NC	NC	NC	NC	BB	BB	BB	BB	BB	BB	BB	BB	BB	BB	BB	BB	BB	BB	BB	BB	BB	BB	BB	BB	BB	BB	BB	BB	BB	BB	BB	BB	BB	BB
A02	Bn-A02-p14992781	14738735	14738784	BB	BB	BB	BB	AA	AA	AA	AA	AA	NC	NC	NC	NC	NC	NC	NC	BB	BB	BB	NC	BB	BB	BB	BB	BB	BB	BB	BB	BB	BB	BB	BB	BB	BB	BB	BB	BB	AA	AA	AA	AA	AA	AA	AA	AA	AA
A02	Bn-A02-p14992706	14738760	14738711	BB	BB	BB	BB	AA	AA	AA	AA	AA	NC	NC	NC	NC	NC	NC	NC	BB	BB	BB	NC	BB	BB	BB	BB	BB	BB	BB	BB	BB	BB	BB	BB	BB	BB	BB	BB	BB	AA	AA	AA	AA	AA	AA	AA	AA	AA
A02	Bn-A02-p15323936	15006288	15006239	AA	AA	AA	AA	AA	AA	AA	AA	AA	AA	NC	NC	NC	NC	NC	NC	AA	AA	AA	AA	AA	AA	AA	AA	AA	AA	AA	AA	AA	AA	AA	AA	AA	AA	AA	AA	AA	AA	AA	AA	AA	AA	AA	AA	AA	AA
A02	Bn-A02-p14028770	15172623	15172672	BB	BB	BB	BB	BB	BB	BB	BB	BB	NC	NC	NC	NC	NC	NC	NC	BB	BB	BB	BB	BB	BB	BB	BB	BB	BB	BB	BB	BB	BB	BB	BB	BB	BB	BB	BB	BB	BB	BB	BB	BB	BB	BB	BB	BB	BB
A02	Bn-A02-p14028000	15173375	15173424	AA	AA	AA	AA	AA	AA	AA	AA	AA	NC	NC	NC	NC	NC	NC	NC	AA	AA	AA	AA	AA	AA	AA	AA	AA	AA	AA	AA	AA	AA	AA	AA	AA	AA	AA	AA	AA	AA	AA	AA	AA	AA	AA	AA	AA	AA
A02	Bn-A02-p14026570	15174172	15174221	BB	BB	BB	BB	BB	BB	BB	BB	BB	NC	NC	NC	NC	NC	NC	NC	BB	BB	BB	BB	BB	BB	BB	BB	BB	BB	BB	BB	BB	BB	BB	BB	BB	BB	BB	BB	BB	BB	BB	BB	BB	BB	BB	BB	BB	BB
A02	Bn-A02-p14025825	15175019	15174970	BB	BB	BB	BB	BB	BB	BB	BB	BB	NC	NC	NC	NC	NC	NC	NC	BB	BB	BB	BB	BB	BB	BB	BB	BB	BB	BB	BB	BB	BB	BB	BB	BB	BB	BB	BB	BB	BB	BB	BB	BB	BB	BB	BB	BB	BB
A02	Bn-A02-p15745628	15909111	15909062	BB	AA	AA	AA	BB	BB	BB	BB	BB	BB	NC	NC	NC	BB	NC	BB	BB	BB	BB	BB	BB	BB	BB	BB	BB	BB	BB	BB	BB	BB	BB	BB	BB	BB	BB	BB	BB	BB	BB	BB	BB	BB	BB	BB	BB	BB
A02	Bn-A02-p16311535	16057833	16057882	AA	AA	AA	AA	BB	BB	BB	BB	BB	NC	NC	NC	NC	NC	NC	NC	BB	BB	BB	BB	BB	BB	BB	BB	BB	BB	BB	BB	BB	BB	BB	BB	BB	BB	BB	BB	BB	BB	BB	BB	BB	BB	BB	BB	BB	BB
A02	Bn-A05-p9078313	16529782	16529831	AA	AA	AA	AA	BB	BB	BB	AA	BB	BB	NC	NC	NC	NC	NC	NC	BB	BB	BB	BB	BB	BB	BB	BB	BB	BB	BB	BB	BB	BB	BB	BB	BB	BB	BB	BB	BB	AA	AA	AA	BB	BB	BB	AA	AA	AA
A02	Bn-A05-p9076153	16531942	16531991	BB	BB	BB	BB	BB	BB	BB	BB	AA	BB	NC	NC	NC	NC	NC	NC	BB	BB	BB	BB	BB	BB	BB	BB	BB	BB	BB	BB	BB	BB	BB	BB	BB	BB	BB	BB	BB	BB	BB	BB	AA	AA	AA	BB	BB	BB
A02	Bn-A05-p8892295	16733590	16733541	BB	BB	BB	BB	BB	BB	BB	BB	BB	NC	NC	NC	NC	NC	NC	NC	BB	BB	BB	BB	BB	BB	BB	BB	BB	BB	BB	BB	BB	BB	BB	BB	BB	BB	BB	BB	BB	BB	BB	BB	BB	BB	BB	BB	BB	BB
A02	Bn-A05-p8851115	16766911	16766960	AA	AA	AA	AA	AA	AA	AA	NC	NC	NC	NC	NC	NC	NC	NC	NC	AA	AA	AA	AA	AA	AA	AA	AA	AA	AA	AA	AA	AA	AA	AA	AA	AA	AA	AA	AA	AA	AA	AA	AA	AA	AA	AA	AA	AA	AA
A02	Bn-Scaffold000111-p50108	17520019	17519970	BB	BB	BB	BB	AA	AA	AA	AA	AA	AA	NC	NC	NC	NC	NC	NC	AA	AA	AA	AA	AA	AA	AA	AA	AA	AA	AA	AA	AA	AA	AA	AA	AA	AA	AA	AA	AA	AA	AA	AA	AA	AA	AA	AA	AA	AA
A02	Bn-A02-p17996122	17631683	17631732	BB	BB	BB	BB	BB	BB	NC	NC	BB	NC	NC	NC	NC	NC	NC	NC	BB	BB	BB	BB	BB	BB	BB	BB	BB	BB	BB	BB	BB	BB	BB	BB	BB	BB	BB	BB	BB	BB	BB	BB	BB	BB	BB	BB	BB	BB
A02	Bn-A02-p17112647	18396069	18396118	BB	BB	BB	BB	BB	BB	BB	BB	BB	BB	NC	NC	NC	NC	NC	NC	BB	BB	BB	BB	BB	BB	BB	BB	BB	BB	BB	BB	BB	BB	BB	BB	BB	BB	BB	BB	BB	BB	BB	BB	BB	BB	BB	BB	BB	BB
A02	Bn-Scaffold000111-p271334	18890012	18890061	AA	BB	AA	BB	BB	BB	BB	BB	BB	BB	NC	NC	NC	NC	NC	NC	BB	BB	BB	BB	BB	BB	BB	BB	BB	BB	BB	BB	BB	BB	BB	BB	BB	BB	BB	BB	BB	BB	BB	BB	BB	BB	BB	BB	BB	BB
A02	Bn-A02-p18076499	21908883	21908932	AA	AA	AA	AA	AA	AA	AA	AA	AA	AA	NC	NC	NC	NC	NC	AA	AA	AA	AA	AA	AA	AA	AA	AA	AA	AA	AA	AA	AA	AA	AA	AA	AA	AA	AA	AA	AA	AA	AA	AA	AA	AA	AA	AA	AA	AA
A02	Bn-A02-p18101171	21925795	21925746	BB	BB	BB	BB	BB	BB	BB	BB	BB	BB	NC	NC	NC	NC	NC	NC	BB	BB	BB	BB	BB	BB	BB	BB	BB	BB	BB	BB	BB	BB	BB	BB	BB	BB	BB	BB	BB	BB	BB	BB	BB	BB	BB	BB	BB	BB
A02	Bn-A02-p18949958	22619418	22619467	BB	BB	BB	BB	BB	BB	BB	AA	AA	NC	NC	NC	NC	NC	NC	NC	BB	BB	BB	BB	BB	BB	BB	BB	BB	BB	BB	BB	BB	BB	BB	BB	BB	BB	BB	BB	BB	AA	AA	AA	AA	AA	AA	AA	AA	AA
A02	Bn-A02-p18974322	22649618	22649667	BB	BB	BB	BB	AA	AA	BB	BB	AA	NC	NC	NC	NC	NC	NC	NC	AA	AA	AA	AA	AA	AA	AA	AA	AA	AA	AA	AA	AA	AA	AA	AA	AA	AA	AA	AA	AA	AA	AA	AA	AA	AA	AA	AA	AA	AA
A02	Bn-A02-p18994312	22662252	22662204	BB	BB	BB	BB	BB	BB	BB	AA	NC	NC	NC	NC	NC	NC	NC	NC	AA	AA	AA	AA	AA	AA	AA	AA	AA	AA	AA	AA	AA	AA	AA	AA	AA	AA	AA	AA	AA	AA	AA	AA	AA	AA	AA	AA	AA	AA
A02	Bn-A02-p18994472	22662312	22662361	BB	BB	BB	BB	BB	BB	BB	AA	AA	NC	NC	NC	NC	NC	NC	NC	AA	AA	AA	AA	AA	AA	AA	AA	AA	AA	AA	AA	AA	AA	AA	AA	AA	AA	AA	AA	AA	AA	AA	AA	AA	AA	AA	AA	AA	AA
A02	Bn-A02-p19049506	22753318	22753269	AA	AA	AA	AA	AA	AA	AA	BB	AA	NC	NC	NC	NC	NC	NC	NC	BB	BB	BB	BB	BB	BB	BB	BB	BB	BB	BB	BB	BB	BB	BB	BB	BB	BB	BB	BB	BB	AA	AA	AA	AA	AA	AA	AA	AA	AA
A02	Bn-A02-p19170689	22873213	22873164	AA	AA	AA	AA	BB	BB	BB	BB	BB	AA	NC	NC	NC	NC	NC	NC	BB	BB	BB	BB	BB	BB	BB	BB	BB	BB	BB	BB	BB	BB	BB	BB	BB	BB	BB	BB	BB	BB	BB	BB	BB	BB	BB	BB	BB	BB
A02	Bn-A02-p19212766	22919571	22919522	AA	AA	AA	AA	BB	BB	BB	BB	NC	NC	NC	NC	NC	NC	NC	NC	BB	BB	BB	BB	BB	BB	BB	BB	BB	BB	BB	BB	BB	BB	BB	BB	BB	BB	BB	BB	BB	BB	BB	BB	BB	BB	BB	BB	BB	BB
A02	Bn-A02-p19343485	23097024	23096975	BB	BB	BB	BB	BB	BB	AB	BB	BB	BB	NC	NC	NC	NC	NC	NC	BB	BB	BB	BB	BB	BB	BB	BB	BB	BB	BB	BB	BB	BB	BB	BB	BB	BB	BB	BB	BB	BB	BB	BB	BB	BB	BB	BB	BB	BB
A02	Bn-A02-p19348348	23101673	23101624	AA	AA	AA	AA	BB	BB	BB	BB	BB	BB	NC	NC	NC	NC	NC	NC	BB	BB	BB	BB	BB	BB	BB	BB	BB	BB	BB	BB	BB	BB	BB	BB	BB	BB	BB	BB	BB	BB	BB	BB	BB	BB	BB	BB	BB	BB
A02	Bn-A02-p19373757	23111608	23111657	BB	BB	BB	BB	AA	AA	AA	AA	AA	NC	NC	NC	NC	NC	NC	NC	AA	AA	AA	AA	AA	AA	AA	AA	AA	AA	AA	AA	AA	AA	AA	AA	AA	AA	AA	AA	AA	AA	AA	AA	AA	AA	AA	AA	AA	AA
A02	Bn-A02-p19373825	23111776	23111727	AA	AA	AA	AA	BB	BB	BB	BB	BB	BB	NC	NC	NC	NC	NC	NC	BB	BB	BB	BB	BB	BB	BB	BB	BB	BB	BB	BB	BB	BB	BB	BB	BB	BB	BB	BB	BB	BB	BB	BB	BB	BB	BB	BB	BB	BB
A02	Bn-A02-p19374782	23112734	23112685	AA	AA	AA	AA	BB	BB	BB	BB	BB	NC	NC	NC	NC	NC	NC	NC	BB	BB	BB	BB	BB	BB	BB	BB	BB	BB	BB	BB	BB	BB	BB	BB	BB	BB	BB	BB	BB	BB	BB	BB	BB	BB	BB	BB	BB	BB
A02	Bn-A02-p19375860	23113812	23113763	BB	BB	BB	BB	AA	AA	AB	BB	AA	BB	NC	NC	NC	NC	NC	NC	BB	BB	BB	BB	BB	BB	BB	BB	BB	BB	BB	BB	BB	BB	BB	BB	BB	BB	BB	BB	BB	BB	BB	BB	BB	BB	BB	BB	BB	BB
A02	Bn-A02-p19385896	23114842	23114891	BB	BB	BB	BB	AA	AA	NC	BB	AA	BB	NC	NC	NC	NC	NC	NC	BB	BB	BB	BB	BB	BB	BB	BB	BB	BB	BB	BB	BB	BB	BB	BB	BB	BB	BB	BB	BB	BB	BB	BB	BB	BB	BB	BB	BB	BB
A02	Bn-A02-p19385986	23114932	23114981	BB	BB	BB	BB	AA	AA	AB	BB	AA	BB	NC	NC	NC	NC	NC	NC	BB	BB	BB	BB	BB	BB	BB	BB	BB	BB	BB	BB	BB	BB	BB	BB	BB	BB	BB	BB	BB	BB	BB	BB	BB	BB	BB	BB	BB	BB
A02	Bn-A02-p19395795	23124813	23124862	AA	AA	AA	AA	BB	BB	BB	BB	BB	BB	NC	NC	NC	NC	NC	NC	BB	BB	BB	BB	BB	BB	BB	BB	BB	BB	BB	BB	BB	BB	BB	BB	BB	BB	BB	BB	BB	BB	BB	BB	BB	BB	BB	BB	BB	BB
A02	Bn-A02-p19401844	23130864	23130913	BB	BB	BB	BB	AA	AA	NC	NC	AA	NC	NC	NC	NC	NC	NC	NC	AA	AA	AA	AA	AA	AA	AA	AA	AA	AA	AA	AA	AA	AA	AA	AA	AA	AA	AA	AA	AA	AA	AA	AA	AA	AA	AA	AA	AA	AA
A02	Bn-A02-p19410459	23141450	23141499	BB	BB	BB	BB	AA	AA	AB	AA	AA	BB	NC	NC	NC	NC	NC	NC	AA	AA	AA	AA	AA	AA	AA	AA	AA	AA	AA	AA	AA	AA	AA	AA	AA	AA	AA	AA	AA	AA	AA	AA	AA	AA	AA	AA	AA	AA
A02	Bn-A02-p19450017	23184309	23184358	AA	AA	AA	AA	AA	AA	AB	BB	AA	NC	NC	NC	NC	NC	NC	NC	BB	BB	BB	BB	BB	BB	BB	BB	BB	BB	BB	BB	BB	BB	BB	BB	BB	BB	BB	BB	BB	BB	BB	BB	BB	BB	BB	BB	BB	BB
A02	Bn-A02-p19451380	23185672	23185721	AA	AA	AA	AA	AA	AA	AA	AA	AA	AA	NC	NC	NC	NC	NC	NC	AA	AA	AA	AA	AA	AA	AA	AA	AA	AA	AA	AA	AA	AA	AA	AA	AA	AA	AA	AA	AA	AA	AA	AA	AA	AA	AA	AA	AA	AA
A02	Bn-A02-p19549587	23436749	23436798	AA	AA	AA	AA	BB	BB	AB	BB	AA	NC	NC	NC	NC	NC	NC	NC	BB	BB	BB	BB	BB	BB	BB	BB	BB	BB	BB	BB	BB	BB	BB	BB	BB	BB	BB	BB	BB	BB	BB	BB	BB	BB	BB	BB	BB	BB
A02	Bn-A02-p19566951	23445789	23445829	AA	AA	AA	AA	BB	BB	AB	NC	AA	NC	NC	NC	NC	NC	NC	NC	BB	BB	BB	BB	BB	BB	BB	BB	BB	BB	BB	BB	BB	BB	BB	BB	BB	BB	BB	BB	BB	BB	BB	BB	BB	BB	BB	BB	BB	BB
A02	Bn-A02-p19573867	23454522	23454571	AA	AA	AA	AA	AA	AA	AB	AA	AA	NC	NC	NC	NC	NC	NC	NC	AA	AA	AA	AA	AA	AA	AA	AA	AA	AA	AA	AA	AA	AA	AA	AA	AA	AA	AA	AA	AA	AA	AA	AA	AA	AA	AA	AA	AA	AA
A02	Bn-A02-p19587474	23474327	23474376	BB	BB	BB	BB	BB	NC	AB	BB	AA	BB	NC	NC	NC	NC	NC	NC	BB	BB	BB	BB	BB	BB	BB	BB	BB	BB	BB	BB	BB	BB	BB	BB	BB	BB	BB	BB	BB	AA	AA	AA	AA	AA	AA	AA	AA	AA
A02	Bn-A02-p19674831	23560521	23560472	AA	AA	AA	AA	BB	BB	AA	AA	BB	BB	NC	NC	NC	NC	NC	NC	BB	BB	BB	BB	BB	BB	BB	BB	BB	BB	BB	BB	BB	BB	BB	BB	BB	BB	BB	BB	BB	AA	AA	AA	AA	AA	AA	AA	AA	AA
A02	Bn-A02-p19682984	23568600	23568649	AA	AA	AA	AA	BB	BB	AB	AA	BB	AA	NC	NC	NC	NC	NC	NC	BB	BB	BB	BB	BB	BB	BB	BB	BB	BB	BB	BB	BB	BB	BB	BB	BB	BB	BB	BB	BB	BB	BB	BB	BB	BB	BB	BB	BB	BB
A02	Bn-A02-p19702955	23608731	23608780	AA	AA	AA	AA	AA	AA	AA	AA	AA	AA	NC	NC	NC	NC	NC	NC	AA	AA	AA	AA	AA	AA	AA	AA	AA	AA	AA	AA	AA	AA	AA	AA	AA	AA	AA	AA	AA	AA	AA	AA	AA	AA	AA	AA	AA	AA
A02	Bn-A02-p19316657	23668994	23668945	AA	AA	AA	AA	AA	AA	AA	AA	AA	NC	NC	NC	NC	NC	NC	NC	AA	AA	AA	AA	AA	AA	AA	AA	AA	AA	AA	AA	AA	AA	AA	AA	AA	AA	AA	AA	AA	AA	AA	AA	AA	AA	AA	AA	AA	AA
A02	Bn-A02-p19299222	23698306	23698257	BB	BB	BB	BB	AA	AA	AB	AA	BB	NC	NC	NC	NC	NC	NC	NC	BB	BB	BB	BB	BB	BB	BB	BB	BB	BB	BB	BB	BB	BB	BB	BB	BB	BB	BB	BB	BB	AA	AA	AA	AA	AA	AA	AA	AA	AA
A02	Bn-A02-p19299455	23698539	23698490	AA	AA	AA	AA	BB	BB	AB	BB	AA	BB	NC	NC	NC	NC	NC	NC	BB	BB	BB	BB	BB	BB	BB	BB	BB	BB	BB	BB	BB	BB	BB	BB	BB	BB	BB	BB	BB	BB	BB	BB	BB	BB	BB	BB	BB	BB
A02	Bn-A02-p21062567	23814230	23814279	BB	BB	BB	BB	BB	BB	BB	BB	BB	BB	NC	NC	NC	NC	NC	NC	BB	BB	BB	BB	BB	BB	BB	BB	BB	BB	BB	BB	BB	BB	BB	BB	BB	BB	BB	BB	BB	BB	BB	BB	BB	BB	BB	BB	BB	BB
A02	Bn-A02-p20882153	24026524	24026475	BB	BB	BB	BB	AA	AA	BB	BB	BB	BB	NC	NC	NC	NC	NC	NC	BB	BB	BB	BB	BB	BB	BB	BB	BB	BB	BB	BB	BB	BB	BB	BB	BB	BB	BB	BB	BB	BB	BB	BB	BB	BB	BB	BB	BB	BB
A02	Bn-A02-p20718651	24181474	24181523	BB	BB	BB	BB	AA	AA	AB	AA	AA	AA	NC	NC	NC	NC	NC	NC	AA	AA	AA	AA	AA	AA	AA	AA	AA	AA	AA	AA	AA	AA	AA	AA	AA	AA	AA	AA	AA	AA	AA	AA	AA	AA	AA	AA	AA	AA
A02	Bn-A02-p20700463	24203588	24203539	BB	BB	BB	BB	AA	AA	BB	AA	AA	NC	NC	NC	NC	NC	NC	NC	BB	BB	BB	BB	BB	BB	BB	BB	BB	BB	BB	BB	BB	BB	BB	BB	BB	BB	BB	BB	BB	BB	BB	BB	BB	BB	BB	BB	BB	BB
A02	Bn-A02-p21324539	24895121	24895072	AA	AA	AA	AA	AA	AA	AA	AA	AA	NC	NC	NC	NC	NC	NC	NC	AA	AA	AA	AA	AA	AA	AA	AA	AA	AA	AA	AA	AA	AA	AA	AA	AA	AA	AA	AA	AA	BB	BB	BB	BB	BB	BB	BB	BB	BB
A02	Bn-A08-p1584454	24924733	24924782	AA	AA	AA	AA	BB	BB	BB	BB	AA	AA	NC	NC	NC	NC	NC	NC	AA	AA	AA	AA	AA	AA	AA	AA	AA	AA	AA	AA	AA	AA	AA	AA	AA	AA	AA	AA	AA	BB	BB	BB	BB	BB	BB	BB	BB	BB
A02	Bn-A08-p1584455	24924733	24924782	AA	AA	AA	AA	BB	BB	BB	BB	AA	AA	NC	NC	NC	NC	NC	NC	AA	AA	AA	AA	AA	AA	AA	AA	AA	AA	AA	AA	AA	AA	AA	AA	AA	AA	AA	AA	AA	BB	BB	BB	BB	BB	BB	BB	BB	BB
A02	Bn-A08-p1581891	24927289	24927338	BB	BB	BB	BB	BB	BB	AB	BB	BB	AA	NC	NC	NC	NC	NC	NC	BB	BB	BB	BB	BB	BB	BB	BB	BB	BB	BB	BB	BB	BB	BB	BB	BB	BB	BB	BB	BB	BB	BB	BB	BB	BB	BB	BB	BB	BB
A02	Bn-A08-p1554055	24960211	24960260	AA	AA	AA	AA	NC	NC	NC	NC	NC	NC	NC	NC	NC	NC	NC	NC	AA	AA	AA	AA	AA	AA	AA	AA	AA	AA	AA	AA	AA	AA	AA	AA	AA	AA	AA	AA	AA	AA	AA	AA	AA	AA	AA	AA	AA	AA
A02	Bn-A08-p1514861	25001146	25001195	BB	BB	BB	BB	BB	BB	BB	BB	BB	BB	NC	NC	NC	NC	NC	NC	BB	BB	BB	BB	BB	BB	BB	BB	BB	BB	BB	BB	BB	BB	BB	BB	BB	BB	BB	BB	BB	BB	BB	BB	BB	BB	BB	BB	BB	BB
A02	Bn-A02-p22460758	25190663	25190712	AA	AA	AA	AA	AA	AA	AA	BB	AA	NC	NC	NC	NC	NC	NC	NC	BB	BB	BB	BB	BB	BB	BB	BB	BB	BB	BB	BB	BB	BB	BB	BB	BB	BB	BB	BB	BB	AA	AA	AA	AA	AA	AA	AA	AA	AA
A02	Bn-A02-p19892839	25281302	25281253	BB	BB	BB	BB	BB	BB	BB	BB	BB	BB	NC	NC	NC	NC	NC	NC	BB	BB	BB	BB	BB	BB	BB	BB	BB	BB	BB	BB	BB	BB	BB	BB	BB	BB	BB	BB	BB	AA	AA	AA	AA	AA	AA	AA	AA	AA
A02	Bn-A02-p19892632	25281409	25281458	AA	AA	AA	AA	AA	AA	AA	AA	AA	AA	NC	NC	NC	NC	NC	NC	AA	AA	AA	AA	AA	AA	AA	AA	AA	AA	AA	AA	AA	AA	AA	AA	AA	AA	AA	AA	AA	BB	BB	BB	BB	BB	BB	BB	BB	BB
A02	Bn-A02-p19892433	25281708	25281659	AA	AA	AA	AA	AA	AA	AA	AA	AA	NC	NC	NC	NC	NC	NC	NC	AA	AA	AA	AA	AA	AA	AA	AA	AA	AA	AA	AA	AA	AA	AA	AA	AA	AA	AA	AA	AA	BB	BB	BB	BB	BB	BB	BB	BB	BB
A02	Bn-A02-p19889192	25285295	25285246	AA	AA	AA	AA	BB	BB	AA	AA	BB	BB	NC	NC	NC	NC	NC	NC	BB	BB	BB	BB	BB	BB	BB	BB	BB	BB	BB	BB	BB	BB	BB	BB	BB	BB	BB	BB	BB	BB	BB	BB	BB	BB	BB	BB	BB	BB
A02	Bn-A02-p19886585	25293977	25293937	AA	AA	AA	AA	AA	AA	AA	AA	AA	NC	NC	NC	NC	NC	NC	NC	AA	AA	AA	AA	AA	AA	AA	AA	AA	AA	AA	AA	AA	AA	AA	AA	AA	AA	AA	AA	AA	BB	BB	BB	BB	BB	BB	BB	BB	BB
A02	Bn-A02-p19875345	25299768	25299727	BB	BB	BB	BB	BB	BB	BB	BB	BB	NC	NC	NC	NC	NC	NC	NC	BB	BB	BB	BB	BB	BB	BB	BB	BB	BB	BB	BB	BB	BB	BB	BB	BB	BB	BB	BB	BB	AA	AA	AA	AA	AA	AA	AA	AA	AA
A02	Bn-A02-p19874478	25300514	25300563	AA	AA	AA	AA	AA	AA	AA	AA	AA	NC	NC	NC	NC	NC	NC	NC	AA	AA	AA	AA	AA	AA	AA	AA	AA	AA	AA	AA	AA	AA	AA	AA	AA	AA	AA	AA	AA	BB	BB	BB	BB	BB	BB	BB	BB	BB
A02	Bn-A02-p19872956	25301767	25301718	AA	AA	AA	AA	AA	AA	AA	AA	AA	NC	NC	NC	NC	NC	NC	NC	AA	AA	AA	AA	AA	AA	AA	AA	AA	AA	AA	AA	AA	AA	AA	AA	AA	AA	AA	AA	AA	BB	BB	BB	BB	BB	BB	BB	BB	BB
A02	Bn-A02-p22906797	25461228	25461179	BB	BB	BB	BB	AA	AA	AB	AA	AA	AA	NC	NC	NC	NC	NC	NC	AA	AA	AA	AA	AA	AA	AA	AA	AA	AA	AA	AA	AA	AA	AA	AA	AA	AA	AA	AA	AA	AA	AA	AA	AA	AA	AA	AA	AA	AA
A02	Bn-A02-p22906452	25461473	25461522	AA	AA	AA	AA	BB	BB	AB	AA	BB	BB	NC	NC	NC	NC	NC	NC	BB	BB	BB	BB	BB	BB	BB	BB	BB	BB	BB	BB	BB	BB	BB	BB	BB	BB	BB	BB	BB	BB	BB	BB	BB	BB	BB	BB	BB	BB
A02	Bn-A02-p22899292	25468632	25468681	BB	BB	BB	BB	AA	AA	AB	BB	BB	BB	NC	NC	NC	NC	NC	NC	BB	BB	BB	BB	BB	BB	BB	BB	BB	BB	BB	BB	BB	BB	BB	BB	BB	BB	BB	BB	BB	BB	BB	BB	BB	BB	BB	BB	BB	BB
A02	Bn-A02-p22847040	25519177	25519226	AA	AA	AA	AA	AA	AA	AA	NC	AA	NC	NC	NC	NC	NC	NC	NC	AA	AA	AA	AA	AA	AA	AA	AA	AA	AA	AA	AA	AA	AA	AA	AA	AA	AA	AA	AA	AA	AA	AA	AA	AA	AA	AA	AA	AA	AA
A02	Bn-A02-p22843446	25522189	25522238	AA	AA	AA	AA	BB	BB	BB	BB	BB	NC	NC	NC	NC	NC	NC	NC	AA	AA	AA	AA	AA	AA	AA	AA	AA	AA	AA	AA	AA	AA	AA	AA	AA	AA	AA	AA	AA	AA	AA	AA	AA	AA	AA	AA	AA	AA
A02	Bn-A02-p20200723	25720213	25720164	BB	BB	BB	BB	BB	BB	BB	BB	AA	NC	NC	NC	NC	NC	NC	NC	BB	BB	BB	BB	BB	BB	BB	BB	BB	BB	BB	BB	BB	BB	BB	BB	BB	BB	BB	BB	BB	BB	BB	BB	BB	BB	BB	BB	BB	BB
A02	Bn-A02-p20196208	25730146	25730195	AA	AA	AA	AA	AA	AA	AA	BB	BB	NC	NC	NC	NC	NC	NC	NC	AA	AA	AA	AA	AA	AA	AA	AA	AA	AA	AA	AA	AA	AA	AA	AA	AA	AA	AA	AA	AA	AA	AA	AA	AA	AA	AA	AA	AA	AA
A02	Bn-A02-p20159139	25757610	25757561	BB	BB	BB	NC	NC	NC	NC	NC	NC	NC	NC	NC	NC	NC	NC	NC	AA	AA	AA	AA	AA	AA	AA	AA	AA	AA	AA	AA	AA	AA	AA	AA	AA	AA	AA	AA	AA	AA	AA	AA	AA	AA	AA	AA	AA	AA
A02	Bn-A02-p20157985	25758663	25758712	BB	BB	BB	BB	AA	AA	AA	BB	AA	NC	NC	NC	NC	NC	NC	NC	AA	AA	AA	AA	AA	AA	AA	AA	AA	AA	AA	AA	AA	AA	AA	AA	AA	AA	AA	AA	AA	AA	AA	AA	AA	AA	AA	AA	AA	AA
A02	Bn-A02-p22757902	25805135	25805184	AA	AA	AA	AA	AA	AA	AB	BB	AA	NC	NC	NC	NC	NC	NC	NC	AA	AA	AA	AA	AA	AA	AA	AA	AA	AA	AA	AA	AA	AA	AA	AA	AA	AA	AA	AA	AA	AA	AA	AA	AA	AA	AA	AA	AA	AA
A02	Bn-A02-p22429871	25862739	25862690	BB	BB	BB	BB	AA	AA	BB	BB	BB	BB	NC	NC	NC	NC	NC	NC	AA	AA	AA	AA	AA	AA	AA	AA	AA	AA	AA	AA	AA	AA	AA	AA	AA	AA	AA	AA	AA	BB	BB	BB	BB	BB	BB	BB	BB	BB
A02	Bn-A02-p22429308	25863197	25863246	BB	BB	BB	BB	AA	AA	BB	BB	BB	BB	NC	NC	NC	NC	NC	NC	AA	AA	AA	AA	AA	AA	AA	AA	AA	AA	AA	AA	AA	AA	AA	AA	AA	AA	AA	AA	AA	BB	BB	BB	BB	BB	BB	BB	BB	BB
A02	Bn-A02-p22395060	25888382	25888333	AA	AA	AA	AA	AA	AA	AB	BB	AA	BB	NC	NC	NC	NC	NC	NC	BB	BB	BB	BB	BB	BB	BB	BB	BB	BB	BB	BB	BB	BB	BB	BB	BB	BB	BB	BB	BB	BB	BB	BB	BB	BB	BB	BB	BB	BB
A02	Bn-A02-p22394284	25889058	25889107	BB	BB	BB	BB	BB	BB	AB	BB	BB	NC	NC	NC	NC	NC	NC	NC	BB	BB	BB	BB	BB	BB	BB	BB	BB	BB	BB	BB	BB	BB	BB	BB	BB	BB	BB	BB	BB	BB	BB	BB	BB	BB	BB	BB	BB	BB
A02	Bn-A02-p22383771	25900189	25900140	AA	AA	AA	AA	AA	AA	AA	BB	AA	NC	NC	NC	NC	NC	NC	NC	AA	AA	AA	AA	AA	AA	AA	AA	AA	AA	AA	AA	AA	AA	AA	AA	AA	AA	AA	AA	AA	BB	BB	BB	BB	BB	BB	BB	BB	BB
A02	Bn-A02-p22375887	25905722	25905771	BB	BB	BB	BB	BB	BB	BB	BB	BB	NC	NC	NC	NC	NC	NC	NC	BB	BB	BB	BB	BB	BB	BB	BB	BB	BB	BB	BB	BB	BB	BB	BB	BB	BB	BB	BB	BB	BB	BB	BB	BB	BB	BB	BB	BB	BB
A02	Bn-A02-p21736387	26547279	26547328	AA	BB	BB	BB	NC	NC	NC	NC	NC	NC	NC	NC	NC	NC	NC	NC	BB	BB	BB	BB	BB	BB	BB	BB	BB	BB	BB	BB	BB	BB	BB	BB	BB	BB	BB	BB	BB	BB	BB	BB	BB	BB	BB	BB	BB	BB
A02	Bn-A02-p21625125	26661852	26661803	AB	AA	AA	AA	NC	NC	NC	NC	NC	NC	NC	NC	NC	NC	NC	NC	AA	AA	AA	AA	AA	AA	AA	AA	AA	AA	AA	AA	AA	AA	AA	AA	AA	AA	AA	AA	AA	AA	AA	AA	AA	AA	AA	AA	AA	AA
A02	Bn-A02-p21490663	26809980	26810029	BB	BB	BB	BB	BB	BB	BB	BB	AB	NC	NC	NC	NC	NC	NC	NC	AA	AA	AA	AA	AA	AA	AA	AA	AA	AA	AA	AA	AA	AA	AA	AA	AA	AA	AA	AA	AA	BB	BB	BB	BB	BB	BB	BB	BB	BB
A02	Bn-A02-p23408870	27054558	27054607	BB	BB	BB	BB	AA	AA	AA	AA	AA	AA	NC	NC	NC	NC	NC	NC	AA	AA	AA	AA	AA	AA	AA	AA	AA	AA	AA	AA	AA	AA	AA	AA	AA	AA	AA	AA	AA	AA	AA	AA	AA	AA	AA	AA	AA	AA
A02	Bn-A02-p23411852	27057546	27057595	BB	BB	BB	BB	AA	AA	AB	BB	AA	NC	NC	NC	NC	NC	NC	NC	AA	AA	AA	AA	AA	AA	AA	AA	AA	AA	AA	AA	AA	AA	AA	AA	AA	AA	AA	AA	AA	BB	BB	BB	BB	BB	BB	BB	BB	BB
A02	Bn-A02-p23414614	27060334	27060285	BB	BB	BB	BB	AA	AA	AB	BB	AA	NC	NC	NC	NC	NC	NC	NC	AA	AA	AA	AA	AA	AA	AA	AA	AA	AA	AA	AA	AA	AA	AA	AA	AA	AA	AA	AA	AA	BB	BB	BB	AA	AA	AA	BB	BB	BB
A02	Bn-A02-p23423377	27062707	27062657	AA	AA	AA	AA	BB	BB	AA	AA	BB	NC	NC	NC	NC	NC	NC	NC	BB	BB	BB	BB	BB	BB	BB	BB	BB	BB	BB	BB	BB	BB	BB	BB	BB	BB	BB	BB	BB	AA	AA	AA	BB	BB	BB	AA	AA	AA
A02	Bn-A02-p23425517	27070249	27070298	AA	AA	AA	AA	BB	BB	AA	AA	BB	NC	NC	NC	NC	NC	NC	NC	BB	BB	BB	BB	BB	BB	BB	BB	BB	BB	BB	BB	BB	BB	BB	BB	BB	BB	BB	BB	BB	AA	AA	AA	BB	BB	BB	AA	AA	AA
A02	Bn-A02-p23432823	27083534	27083584	AA	AA	AA	AA	BB	BB	NC	AA	BB	NC	NC	NC	NC	NC	NC	NC	BB	BB	BB	BB	BB	BB	BB	BB	BB	BB	BB	BB	BB	BB	BB	BB	BB	BB	BB	BB	BB	AA	AA	AA	BB	BB	BB	AA	AA	AA
A02	Bn-A02-p23436829	27087664	27087713	BB	BB	BB	BB	AA	AA	BB	BB	AA	NC	NC	NC	NC	NC	NC	NC	AA	AA	AA	AA	AA	AA	AA	AA	AA	AA	AA	AA	AA	AA	AA	AA	AA	AA	AA	AA	AA	BB	BB	BB	AA	AA	AA	BB	BB	BB
A02	Bn-A02-p23456103	27104708	27104659	AA	AA	AA	AA	BB	BB	AA	AA	BB	AA	NC	NC	NC	NC	NC	NC	BB	BB	BB	BB	BB	BB	BB	BB	BB	BB	BB	BB	BB	BB	BB	BB	BB	BB	BB	BB	BB	AA	AA	AA	AA	AA	AA	AA	AA	AA
A02	Bn-A02-p23473807	27124559	27124518	BB	BB	BB	BB	AA	AA	AA	BB	BB	NC	NC	NC	NC	NC	NC	NC	AA	AA	AA	AA	AA	AA	AA	AA	AA	AA	AA	AA	AA	AA	AA	AA	AA	AA	AA	AA	AA	BB	BB	BB	BB	BB	BB	BB	BB	BB
A02	Bn-A02-p23474309	27125059	27125010	AA	AA	AA	AA	BB	BB	BB	AA	AA	NC	NC	NC	NC	NC	NC	NC	BB	BB	BB	BB	BB	BB	BB	BB	BB	BB	BB	BB	BB	BB	BB	BB	BB	BB	BB	BB	BB	AA	AA	AA	AA	AA	AA	AA	AA	AA
A02	Bn-A02-p23482499	27134156	27134107	AA	BB	AA	BB	AA	AA	AA	AB	AA	NC	NC	NC	NC	NC	NC	NC	AA	AA	AA	AA	AA	AA	AA	AA	AA	AA	AA	AA	AA	AA	AA	AA	AA	AA	AA	AA	AA	BB	BB	BB	AA	AA	AA	BB	BB	BB
A02	Bn-A02-p23486694	27143217	27143168	BB	AA	BB	AA	BB	BB	BB	AA	AA	NC	NC	NC	NC	NC	NC	NC	BB	BB	BB	BB	BB	BB	BB	BB	BB	BB	BB	BB	BB	BB	BB	BB	BB	BB	BB	BB	BB	BB	BB	BB	AA	AA	AA	BB	BB	BB
A02	Bn-A02-p23494185	27154627	27154578	AA	BB	AA	BB	AA	AA	AA	BB	BB	BB	NC	NC	NC	NC	NC	NC	BB	BB	BB	BB	BB	BB	BB	BB	BB	BB	BB	BB	BB	BB	BB	BB	BB	BB	BB	BB	BB	AA	AA	AA	BB	BB	BB	AA	AA	AA
A02	Bn-A02-p23509986	27168904	27168953	AA	BB	AA	BB	BB	BB	BB	AA	AA	NC	NC	NC	NC	NC	NC	NC	AA	AA	AA	AA	AA	AA	AA	AA	AA	AA	AA	AA	AA	AA	AA	AA	AA	AA	AA	AA	AA	AA	AA	AA	AA	AA	AA	AA	AA	AA
A02	Bn-A02-p23510178	27169194	27169145	BB	AA	BB	AA	AA	AA	AA	AA	BB	NC	NC	NC	NC	NC	NC	NC	AA	AA	AA	AA	AA	AA	AA	AA	AA	AA	AA	AA	AA	AA	AA	AA	AA	AA	AA	AA	AA	BB	BB	BB	BB	BB	BB	BB	BB	BB
A02	Bn-A02-p23669898	27291897	27291948	AA	BB	AA	BB	AA	AA	AA	AA	BB	BB	NC	NC	NC	NC	NC	NC	BB	BB	BB	BB	BB	BB	BB	BB	BB	BB	BB	BB	BB	BB	BB	BB	BB	BB	BB	BB	BB	BB	BB	BB	BB	BB	BB	BB	BB	BB
A02	Bn-A02-p23686560	27305512	27305561	NC	BB	AA	BB	AA	AA	AA	NC	BB	BB	NC	NC	NC	NC	NC	NC	BB	BB	BB	BB	BB	BB	BB	BB	BB	BB	BB	BB	BB	BB	BB	BB	BB	BB	BB	BB	BB	NC	NC	NC	NC	NC	NC	NC	NC	NC
A02	Bn-A02-p23700858	27314020	27314069	BB	AA	BB	AA	BB	BB	BB	BB	BB	BB	NC	NC	NC	NC	NC	NC	BB	BB	BB	BB	BB	BB	BB	BB	BB	BB	BB	BB	BB	BB	BB	BB	BB	BB	BB	BB	BB	BB	BB	BB	BB	BB	BB	BB	BB	BB
A02	Bn-A02-p23819797	27490198	27490149	BB	AA	AA	AA	AA	AA	AA	BB	AA	AA	NC	NC	NC	NC	NC	NC	BB	BB	BB	BB	BB	BB	BB	BB	BB	BB	BB	BB	BB	BB	BB	BB	BB	BB	BB	BB	BB	AA	AA	AA	BB	BB	BB	AA	AA	AA
A02	Bn-A02-p23824343	27494161	27494112	BB	AA	AA	AA	BB	BB	BB	BB	AA	NC	NC	NC	NC	NC	NC	NC	BB	BB	BB	BB	BB	BB	BB	BB	BB	BB	BB	BB	BB	BB	BB	BB	BB	BB	BB	BB	BB	AA	AA	AA	BB	BB	BB	AA	AA	AA
A02	Bn-A02-p23826324	27496042	27496091	AA	BB	BB	BB	AA	AA	AA	AA	BB	NC	NC	NC	NC	NC	NC	NC	AA	AA	AA	AA	AA	AA	AA	AA	AA	AA	AA	AA	AA	AA	AA	AA	AA	AA	AA	AA	AA	AA	AA	AA	AA	AA	AA	AA	AA	AA
A02	Bn-A02-p23831173	27500417	27500368	AA	BB	BB	BB	AA	AA	AA	BB	BB	NC	NC	NC	NC	NC	NC	NC	AA	AA	AA	AA	AA	AA	AA	AA	AA	AA	AA	AA	AA	AA	AA	AA	AA	AA	AA	AA	AA	AA	AA	AA	AA	AA	AA	AA	AA	AA
A02	Bn-A02-p23835683	27510391	27510342	BB	AA	AA	AA	AA	AA	AA	BB	AA	NC	NC	NC	NC	NC	NC	NC	AA	AA	AA	AA	AA	AA	AA	AA	AA	AA	AA	AA	AA	AA	AA	AA	AA	AA	AA	AA	AA	AA	AA	AA	BB	BB	BB	AA	AA	AA
A02	Bn-A02-p23836232	27510838	27510887	BB	AA	AA	AA	AA	AA	AA	BB	AA	AA	NC	NC	BB	NC	NC	NC	AA	AA	AA	AA	AA	AA	AA	AA	AA	AA	AA	AA	AA	AA	AA	AA	AA	AA	AA	AA	AA	AA	AA	AA	BB	BB	BB	AA	AA	AA
A02	Bn-A02-p23856500	27532594	27532545	AA	BB	BB	BB	AA	AA	AA	AA	AA	BB	NC	NC	NC	NC	NC	NC	AA	AA	AA	AA	AA	AA	AA	AA	AA	AA	AA	AA	AA	AA	AA	AA	AA	AA	AA	AA	AA	AA	AA	AA	BB	BB	BB	AA	AA	AA
A02	Bn-A02-p23857384	27533378	27533427	AA	BB	AA	BB	AA	AA	AA	AA	AA	AB	NC	NC	NC	NC	NC	NC	AA	AA	AA	AA	AA	AA	AA	AA	AA	AA	AA	AA	AA	AA	AA	AA	AA	AA	AA	AA	AA	AA	AA	AA	BB	BB	BB	AA	AA	AA
A02	Bn-A02-p23897014	27571385	27571434	BB	AA	BB	AA	AA	AA	BB	BB	BB	BB	NC	NC	NC	NC	NC	NC	BB	BB	BB	BB	BB	BB	BB	BB	BB	BB	BB	BB	BB	BB	BB	BB	BB	BB	BB	BB	BB	BB	BB	BB	BB	BB	BB	BB	BB	BB
A02	Bn-A02-p24402133	27984373	27984324	AA	BB	BB	BB	AA	AA	AA	AA	AA	AA	NC	NC	NC	NC	NC	NC	AA	AA	AA	AA	AA	AA	AA	AA	AA	AA	AA	AA	AA	AA	AA	AA	AA	AA	AA	AA	AA	AA	AA	AA	AA	AA	AA	AA	AA	AA
A02	Bn-A02-p24508488	28086346	28086297	BB	BB	BB	AA	BB	BB	AB	AA	BB	BB	NC	NC	NC	NC	NC	NC	BB	BB	BB	BB	BB	BB	BB	BB	BB	BB	BB	BB	BB	BB	BB	BB	BB	BB	BB	BB	BB	AA	AA	AA	AA	AA	AA	AA	AA	AA
A02	Bn-A02-p24543172	28127010	28126961	AA	AA	AA	BB	BB	BB	BB	AA	BB	BB	NC	NC	NC	NC	NC	NC	BB	BB	BB	BB	BB	BB	BB	BB	BB	BB	BB	BB	BB	BB	BB	BB	BB	BB	BB	BB	BB	BB	BB	BB	BB	BB	BB	BB	BB	BB
A02	Bn-A02-p24552476	28148325	28148276	AA	AA	AA	BB	BB	BB	BB	AA	BB	BB	NC	NC	NC	NC	NC	NC	BB	BB	BB	BB	BB	BB	BB	BB	BB	BB	BB	BB	BB	BB	BB	BB	BB	BB	BB	BB	BB	BB	BB	BB	BB	BB	BB	BB	BB	BB
A02	Bn-A02-p24552639	28148388	28148437	AA	AA	AA	BB	BB	BB	AB	AA	AA	AA	NC	NC	NC	NC	NC	NC	AA	AA	AA	AA	AA	AA	AA	AA	AA	AA	AA	AA	AA	AA	AA	AA	AA	AA	AA	AA	AA	BB	BB	BB	BB	BB	BB	BB	BB	BB
A02	Bn-A02-p24552542	28148391	28148342	BB	BB	BB	AA	AA	AA	AB	BB	BB	BB	NC	NC	NC	NC	NC	NC	BB	BB	BB	BB	BB	BB	BB	BB	BB	BB	BB	BB	BB	BB	BB	BB	BB	BB	BB	BB	BB	AA	AA	AA	AA	AA	AA	AA	AA	AA
A02	Bn-A02-p24552840	28148589	28148638	AA	AA	AA	BB	BB	BB	AB	AA	AA	NC	NC	NC	NC	NC	NC	NC	AA	AA	AA	AA	AA	AA	AA	AA	AA	AA	AA	AA	AA	AA	AA	AA	AA	AA	AA	AA	AA	BB	BB	BB	BB	BB	BB	BB	BB	BB
A02	Bn-A02-p24552843	28148692	28148643	BB	BB	BB	AA	AA	AA	AB	BB	BB	BB	NC	NC	NC	NC	NC	NC	AA	AA	AA	AA	AA	AA	AA	AA	AA	AA	AA	AA	AA	AA	AA	AA	AA	AA	AA	AA	AA	AA	AA	AA	AA	AA	AA	AA	AA	AA
A02	Bn-A02-p24577932	28169661	28169612	BB	AA	AA	BB	AA	AA	AA	AA	AA	NC	NC	NC	NC	NC	NC	NC	AA	AA	AA	AA	AA	AA	AA	AA	AA	AA	AA	AA	AA	AA	AA	AA	AA	AA	AA	AA	AA	AA	AA	AA	AA	AA	AA	AA	AA	AA
A02	Bn-A02-p24722684	28266394	28266345	BB	AA	AA	BB	BB	BB	AB	BB	BB	BB	NC	NC	NC	NC	NC	NC	BB	BB	BB	BB	BB	BB	BB	BB	BB	BB	BB	BB	BB	BB	BB	BB	BB	BB	BB	BB	BB	BB	BB	BB	BB	BB	BB	BB	BB	BB
A02	Bn-A02-p24909771	28457067	28457116	AA	BB	BB	BB	BB	BB	BB	AA	AA	BB	NC	NC	NC	NC	NC	NC	BB	BB	BB	BB	BB	BB	BB	BB	BB	BB	BB	BB	BB	BB	BB	BB	BB	BB	BB	BB	BB	AA	AA	AA	AA	AA	AA	AA	AA	AA
A02	Bn-A02-p24911505	28458801	28458850	AA	BB	BB	BB	AA	AA	AA	AA	AA	NC	NC	NC	NC	NC	NC	NC	AA	AA	AA	AA	AA	AA	AA	AA	AA	AA	AA	AA	AA	AA	AA	AA	AA	AA	AA	AA	AA	AA	AA	AA	AA	AA	AA	AA	AA	AA
A02	Bn-A02-p24912792	28460088	28460137	AA	BB	BB	BB	BB	BB	BB	AA	AA	BB	NC	NC	NC	NC	NC	NC	BB	BB	BB	BB	BB	BB	BB	BB	BB	BB	BB	BB	BB	BB	BB	BB	BB	BB	BB	BB	BB	AA	AA	AA	AA	AA	AA	AA	AA	AA
A02	Bn-A02-p25100451	28631029	28631078	BB	BB	BB	BB	BB	BB	BB	AA	BB	BB	NC	NC	NC	NC	NC	NC	BB	BB	BB	BB	BB	BB	BB	BB	BB	BB	BB	BB	BB	BB	BB	BB	BB	BB	BB	BB	BB	AA	AA	AA	AA	AA	AA	AA	AA	AA
A02	Bn-A02-p25190854	28728757	28728810	AA	AA	AA	AA	BB	BB	AA	BB	AA	BB	NC	NC	NC	NC	NC	NC	BB	BB	BB	BB	BB	BB	BB	BB	BB	BB	BB	BB	BB	BB	BB	BB	BB	BB	BB	BB	BB	AA	AA	AA	AA	AA	AA	AA	AA	AA
A02	Bn-A02-p25201372	28736983	28737032	BB	BB	BB	AA	AA	AA	BB	AA	BB	AA	NC	NC	NC	NC	NC	NC	BB	BB	BB	BB	BB	BB	BB	BB	BB	BB	BB	BB	BB	BB	BB	BB	BB	BB	BB	BB	BB	AA	AA	AA	BB	BB	BB	AA	AA	AA
A02	Bn-A02-p25334271	28867940	28867891	AA	AA	AA	AA	AA	AA	BB	BB	AA	AA	NC	NC	NC	NC	NC	NC	AA	AA	AA	AA	AA	AA	AA	AA	AA	AA	AA	AA	AA	AA	AA	AA	AA	AA	AA	AA	AA	BB	BB	BB	AA	AA	AA	BB	BB	BB
A02	Bn-A02-p25400515	28977749	28977700	AA	AA	AA	BB	AA	AA	AA	AA	BB	NC	NC	NC	NC	NC	NC	NC	AA	AA	AA	AA	AA	AA	AA	AA	AA	AA	AA	AA	AA	AA	AA	AA	AA	AA	AA	AA	AA	AA	AA	AA	AA	AA	AA	AA	AA	AA
A02	Bn-A02-p25400591	28977825	28977776	AA	AA	AA	BB	AA	AA	AA	AA	BB	NC	NC	NC	NC	NC	NC	NC	AA	AA	AA	AA	AA	AA	AA	AA	AA	AA	AA	AA	AA	AA	AA	AA	AA	AA	AA	AA	AA	AA	AA	AA	AA	AA	AA	AA	AA	AA
A02	Bn-A02-p25402286	28979520	28979471	BB	BB	BB	AA	BB	BB	BB	BB	AA	NC	NC	NC	NC	NC	NC	NC	BB	BB	BB	BB	BB	BB	BB	BB	BB	BB	BB	BB	BB	BB	BB	BB	BB	BB	BB	BB	BB	BB	BB	BB	BB	BB	BB	BB	BB	BB
A02	Bn-A02-p25402971	28980205	28980156	BB	BB	BB	AA	BB	BB	BB	AA	AA	NC	NC	NC	NC	NC	NC	NC	BB	BB	BB	BB	BB	BB	BB	BB	BB	BB	BB	BB	BB	BB	BB	BB	BB	BB	BB	BB	BB	AA	AA	AA	AA	AA	AA	AA	AA	AA
A02	Bn-A02-p25463582	29138541	29138590	AA	AA	AA	AA	BB	BB	AA	BB	AA	NC	NC	NC	NC	NC	NC	NC	AA	AA	AA	AA	AA	AA	AA	AA	AA	AA	AA	AA	AA	AA	AA	AA	AA	AA	AA	AA	AA	BB	BB	BB	BB	BB	BB	BB	BB	BB
A02	Bn-A02-p25465508	29140551	29140502	BB	BB	BB	BB	AA	AA	BB	AA	BB	NC	NC	NC	NC	NC	NC	NC	BB	BB	BB	BB	BB	BB	BB	BB	BB	BB	BB	BB	BB	BB	BB	BB	BB	BB	BB	BB	BB	AA	AA	AA	AA	AA	AA	AA	AA	AA
A02	Bn-A02-p25457843	29329368	29329319	AA	AA	AA	AA	BB	BB	AA	BB	NC	AA	NC	NC	NC	NC	NC	NC	AA	AA	AA	AA	AA	AA	AA	AA	AA	AA	AA	AA	AA	AA	AA	AA	AA	AA	AA	AA	AA	BB	BB	BB	BB	BB	BB	BB	BB	BB
A02	Bn-A02-p25457045	29330166	29330117	BB	BB	BB	BB	AA	AA	BB	AA	BB	BB	NC	NC	NC	NC	NC	NC	BB	BB	BB	BB	BB	BB	BB	BB	BB	BB	BB	BB	BB	BB	BB	BB	BB	BB	BB	BB	BB	AA	AA	AA	AA	AA	AA	AA	AA	AA
A02	Bn-A02-p25456985	29330226	29330177	BB	BB	BB	BB	AA	AA	BB	AB	AB	NC	NC	NC	NC	BB	NC	BB	AA	AA	AA	AA	AA	AA	AA	AA	AA	AA	AA	AA	AA	AA	AA	AA	AA	AA	AA	AA	AA	AA	AA	AA	AA	AA	AA	AA	AA	AA
A02	Bn-A02-p25454499	29332891	29332940	BB	BB	BB	AA	BB	BB	BB	BB	BB	BB	NC	NC	NC	NC	NC	NC	BB	BB	BB	BB	BB	BB	BB	BB	BB	BB	BB	BB	BB	BB	BB	BB	BB	BB	BB	BB	BB	BB	BB	BB	BB	BB	BB	BB	BB	BB
A02	Bn-A02-p25454242	29333248	29333199	BB	BB	BB	BB	AA	AA	BB	AA	BB	BB	NC	NC	NC	NC	NC	NC	BB	BB	BB	BB	BB	BB	BB	BB	BB	BB	BB	BB	BB	BB	BB	BB	BB	BB	BB	BB	BB	AA	AA	AA	AA	AA	AA	AA	AA	AA
A02	Bn-A02-p25453447	29334044	29333995	AA	AA	AA	BB	AA	AA	AA	AA	AA	AB	NC	NC	NC	NC	NC	NC	AA	AA	AA	AA	AA	AA	AA	AA	AA	AA	AA	AA	AA	AA	AA	AA	AA	AA	AA	AA	AA	AA	AA	AA	AA	AA	AA	AA	AA	AA
A02	Bn-A02-p25453070	29334421	29334372	AA	AA	AA	AA	BB	BB	AA	BB	BB	NC	NC	NC	NC	NC	NC	NC	BB	BB	BB	BB	BB	BB	BB	BB	BB	BB	BB	BB	BB	BB	BB	BB	BB	BB	BB	BB	BB	BB	BB	BB	BB	BB	BB	BB	BB	BB
A02	Bn-A02-p25448092	29339372	29339421	AA	AA	AA	AA	BB	BB	AA	BB	AA	AA	NC	NC	NC	NC	NC	NC	AA	AA	AA	AA	AA	AA	AA	AA	AA	AA	AA	AA	AA	AA	AA	AA	AA	AA	AA	AA	AA	BB	BB	BB	BB	BB	BB	BB	BB	BB
A02	Bn-A02-p25446521	29341043	29340994	AA	AA	AA	AA	BB	BB	AA	BB	AA	AA	NC	NC	NC	NC	NC	NC	AA	AA	AA	AA	AA	AA	AA	AA	AA	AA	AA	AA	AA	AA	AA	AA	AA	AA	AA	AA	AA	BB	BB	BB	BB	BB	BB	BB	BB	BB
A02	Bn-A02-p25438684	29350459	29350508	AA	AA	AA	AA	BB	BB	BB	BB	BB	NC	NC	NC	NC	NC	NC	NC	BB	BB	BB	BB	BB	BB	BB	BB	BB	BB	BB	BB	BB	BB	BB	BB	BB	BB	BB	BB	BB	BB	BB	BB	BB	BB	BB	BB	BB	BB
A02	Bn-A02-p25820450	29532335	29532384	BB	BB	BB	AA	BB	BB	BB	BB	BB	BB	NC	NC	NC	NC	NC	NC	BB	BB	BB	BB	BB	BB	BB	BB	BB	BB	BB	BB	BB	BB	BB	BB	BB	BB	BB	BB	BB	BB	BB	BB	BB	BB	BB	BB	BB	BB
A02	Bn-A02-p25821750	29533735	29533686	BB	BB	BB	AA	BB	BB	AA	AA	AA	AA	NC	NC	NC	NC	NC	NC	AA	AA	AA	AA	AA	AA	AA	AA	AA	AA	AA	AA	AA	AA	AA	AA	AA	AA	AA	AA	AA	AA	AA	AA	AA	AA	AA	AA	AA	AA
A02	Bn-A02-p25827208	29539904	29539953	AA	AA	AA	BB	AA	AA	BB	AA	AA	BB	NC	NC	NC	NC	NC	NC	AA	AA	AA	AA	AA	AA	AA	AA	AA	AA	AA	AA	AA	AA	AA	AA	AA	AA	AA	AA	AA	BB	BB	BB	BB	BB	BB	BB	BB	BB
A02	Bn-A02-p25842875	29553227	29553178	AA	AA	AA	BB	AA	AA	AA	BB	AA	AA	NC	NC	NC	NC	NC	NC	AA	AA	AA	AA	AA	AA	AA	AA	AA	AA	AA	AA	AA	AA	AA	AA	AA	AA	AA	AA	AA	BB	BB	BB	AA	AA	AA	BB	BB	BB
A02	Bn-A02-p25844300	29555353	29555304	BB	BB	BB	AA	BB	BB	BB	AA	BB	NC	NC	NC	NC	NC	NC	NC	BB	BB	BB	BB	BB	BB	BB	BB	BB	BB	BB	BB	BB	BB	BB	BB	BB	BB	BB	BB	BB	AA	AA	AA	BB	BB	BB	AA	AA	AA
A02	Bn-A02-p25881031	29593184	29593134	BB	BB	BB	AA	AA	AA	AA	AA	AA	AA	NC	NC	NC	NC	NC	NC	AA	AA	AA	AA	AA	AA	AA	AA	AA	AA	AA	AA	AA	AA	AA	AA	AA	AA	AA	AA	AA	AA	AA	AA	AA	AA	AA	AA	AA	AA
A02	Bn-A02-p26398002	30096685	30096636	AA	BB	BB	AA	BB	BB	BB	AA	BB	BB	NC	NC	NC	NC	NC	NC	BB	BB	BB	BB	BB	BB	BB	BB	BB	BB	BB	BB	BB	BB	BB	BB	BB	BB	BB	BB	BB	AA	AA	AA	AA	AA	AA	AA	AA	AA
A02	Bn-A02-p26419529	30123296	30123327	AA	BB	BB	AA	NC	NC	NC	NC	NC	NC	NC	NC	NC	NC	NC	NC	AA	AA	AA	AA	AA	AA	AA	AA	AA	AA	AA	AA	AA	AA	AA	AA	AA	AA	AA	AA	AA	AA	AA	AA	AA	AA	AA	AA	AA	AA
A02	Bn-A02-p26421790	30134422	30134471	AA	BB	BB	AA	BB	BB	BB	AA	BB	BB	NC	NC	NC	NC	NC	NC	BB	BB	BB	BB	BB	BB	BB	BB	BB	BB	BB	BB	BB	BB	BB	BB	BB	BB	BB	BB	BB	AA	AA	AA	AA	AA	AA	AA	AA	AA
A02	Bn-A02-p26425347	30139253	30139206	AA	BB	BB	AA	NC	NC	NC	NC	NC	NC	NC	NC	NC	NC	NC	NC	BB	BB	BB	BB	BB	BB	BB	BB	BB	BB	BB	BB	BB	BB	BB	BB	BB	BB	BB	BB	BB	AA	AA	AA	AA	AA	AA	AA	AA	AA
A02	Bn-A02-p26435743	30147698	30147747	BB	AA	AA	BB	NC	NC	NC	NC	NC	NC	NC	NC	NC	NC	NC	NC	AA	AA	AA	AA	AA	AA	AA	AA	AA	AA	AA	AA	AA	AA	AA	AA	AA	AA	AA	AA	AA	AA	AA	AA	AA	AA	AA	AA	AA	AA
A02	Bn-A02-p26512828	30336781	30336732	BB	BB	BB	AA	NC	NC	NC	NC	NC	NC	NC	NC	NC	NC	NC	NC	BB	BB	BB	BB	BB	BB	BB	BB	BB	BB	BB	BB	BB	BB	BB	BB	BB	BB	BB	BB	BB	BB	BB	BB	BB	BB	BB	BB	BB	BB
A02	Bn-A02-p26547428	30363719	30363670	AA	BB	BB	BB	AA	AA	BB	AA	AA	BB	NC	NC	NC	NC	NC	NC	BB	BB	BB	BB	BB	BB	BB	BB	BB	BB	BB	BB	BB	BB	BB	BB	BB	BB	BB	BB	BB	BB	BB	BB	BB	BB	BB	BB	BB	BB
A02	Bn-A02-p26564337	30381580	30381629	AA	AA	BB	BB	NC	NC	NC	NC	NC	NC	NC	NC	NC	NC	NC	NC	AA	AA	AA	AA	AA	AA	AA	AA	AA	AA	AA	AA	AA	AA	AA	AA	AA	AA	AA	AA	AA	AA	AA	AA	AA	AA	AA	AA	AA	AA
A02	Bn-A02-p27022909	30457237	30457208	BB	BB	AA	AA	BB	BB	AA	AA	AA	BB	NC	NC	NC	NC	NC	NC	BB	BB	BB	BB	BB	BB	BB	BB	BB	BB	BB	BB	BB	BB	BB	BB	BB	BB	BB	BB	BB	AA	AA	AA	AA	AA	AA	AA	AA	AA
A02	Bn-A02-p27035425	30469129	30469178	AA	AA	AA	BB	AA	AA	BB	BB	BB	BB	NC	NC	NC	NC	NC	NC	BB	BB	BB	BB	BB	BB	BB	BB	BB	BB	BB	BB	BB	BB	BB	BB	BB	BB	BB	BB	BB	BB	BB	BB	BB	BB	BB	BB	BB	BB
A02	Bn-A02-p27052532	30500674	30500625	BB	BB	AA	AA	BB	BB	AB	AA	AA	BB	NC	NC	NC	NC	NC	NC	BB	BB	BB	BB	BB	BB	BB	BB	BB	BB	BB	BB	BB	BB	BB	BB	BB	BB	BB	BB	BB	AA	AA	AA	AA	AA	AA	AA	AA	AA
A02	Bn-A02-p27052742	30500890	30500841	AA	AA	AA	BB	AA	AA	NC	BB	AA	BB	NC	NC	NC	NC	NC	NC	BB	BB	BB	BB	BB	BB	BB	BB	BB	BB	BB	BB	BB	BB	BB	BB	BB	BB	BB	BB	BB	BB	BB	BB	BB	BB	BB	BB	BB	BB
A02	Bn-A02-p27055844	30503853	30503901	AA	AA	BB	AA	BB	BB	AA	AA	AA	BB	NC	NC	NC	NC	NC	NC	BB	BB	BB	BB	BB	BB	BB	BB	BB	BB	BB	BB	BB	BB	BB	BB	BB	BB	BB	BB	BB	BB	BB	BB	BB	BB	BB	BB	BB	BB
A02	Bn-A02-p27055872	30503977	30503934	AA	AA	BB	AA	BB	BB	AA	AA	AA	NC	NC	NC	NC	NC	NC	NC	BB	BB	BB	BB	BB	BB	BB	BB	BB	BB	BB	BB	BB	BB	BB	BB	BB	BB	BB	BB	BB	BB	BB	BB	BB	BB	BB	BB	BB	BB
A02	Bn-A02-p27109424	30560429	30560380	BB	BB	BB	AA	BB	BB	AA	BB	AA	BB	NC	NC	NC	NC	NC	NC	BB	BB	BB	BB	BB	BB	BB	BB	BB	BB	BB	BB	BB	BB	BB	BB	BB	BB	BB	BB	BB	BB	BB	BB	AA	AA	AA	BB	BB	BB
A02	Bn-A02-p27109713	30560711	30560662	AA	AA	AA	BB	AA	AA	BB	AA	BB	NC	NC	NC	NC	NC	NC	NC	AA	AA	AA	AA	AA	AA	AA	AA	AA	AA	AA	AA	AA	AA	AA	AA	AA	AA	AA	AA	AA	AA	AA	AA	BB	BB	BB	AA	AA	AA
A02	Bn-A02-p27110006	30561004	30560955	BB	BB	BB	AA	BB	BB	AA	BB	AA	NC	NC	NC	NC	NC	NC	NC	BB	BB	BB	BB	BB	BB	BB	BB	BB	BB	BB	BB	BB	BB	BB	BB	BB	BB	BB	BB	BB	BB	BB	BB	AA	AA	AA	BB	BB	BB
A02	Bn-A02-p27111886	30561484	30561435	AA	AA	AA	BB	AA	AA	BB	AA	AB	NC	NC	NC	NC	NC	AA	AA	AA	AA	AA	AA	AA	AA	AA	AA	AA	AA	AA	AA	AA	AA	AA	AA	AA	AA	AA	AA	AA	AA	AA	AA	BB	BB	BB	AA	AA	AA
A02	Bn-A02-p27111963	30561561	30561512	AA	AA	AA	BB	AA	AA	BB	AA	BB	NC	NC	NC	NC	NC	NC	NC	AA	AA	AA	AA	AA	AA	AA	AA	AA	AA	AA	AA	AA	AA	AA	AA	AA	AA	AA	AA	AA	AA	AA	AA	BB	BB	BB	AA	AA	AA
A02	Bn-A02-p27124090	30573674	30573625	AA	AA	AA	BB	AA	AA	AA	AA	BB	BB	NC	NC	NC	NC	NC	NC	AA	AA	AA	AA	AA	AA	AA	AA	AA	AA	AA	AA	AA	AA	AA	AA	AA	AA	AA	AA	AA	AA	AA	AA	AA	AA	AA	AA	AA	AA
A02	Bn-A02-p27125319	30574761	30574712	BB	BB	BB	AA	BB	BB	BB	BB	AA	AA	NC	NC	NC	NC	NC	NC	BB	BB	BB	BB	BB	BB	BB	BB	BB	BB	BB	BB	BB	BB	BB	BB	BB	BB	BB	BB	BB	BB	BB	BB	BB	BB	BB	BB	BB	BB
A02	Bn-A02-p27226579	30678054	30678103	BB	BB	AA	BB	AA	AA	AA	AA	AA	NC	NC	NC	NC	NC	NC	NC	AA	AA	AA	AA	AA	AA	AA	AA	AA	AA	AA	AA	AA	AA	AA	AA	AA	AA	AA	AA	AA	AA	AA	AA	AA	AA	AA	AA	AA	AA
A02	Bn-A02-p27245861	30693684	30693733	AA	AA	AA	BB	AA	AA	AA	BB	AA	NC	NC	NC	NC	NC	NC	NC	AA	AA	AA	AA	AA	AA	AA	AA	AA	AA	AA	AA	AA	AA	AA	AA	AA	AA	AA	AA	AA	AA	AA	AA	AA	AA	AA	AA	AA	AA
A02	Bn-A02-p27286923	30725403	30725451	BB	BB	AA	BB	AA	AA	BB	AA	AA	NC	NC	NC	NC	NC	NC	NC	AA	AA	AA	AA	AA	AA	AA	AA	AA	AA	AA	AA	AA	AA	AA	AA	AA	AA	AA	AA	AA	AA	AA	AA	AA	AA	AA	AA	AA	AA
A02	Bn-A02-p27288011	30731593	30731640	AA	AA	BB	AA	BB	BB	AA	BB	BB	NC	NC	NC	NC	NC	NC	NC	BB	BB	BB	BB	BB	BB	BB	BB	BB	BB	BB	BB	BB	BB	BB	BB	BB	BB	BB	BB	BB	BB	BB	BB	BB	BB	BB	BB	BB	BB
A02	Bn-A02-p27288121	30731701	30731750	AA	AA	BB	AA	BB	BB	AA	BB	BB	NC	NC	NC	NC	NC	NC	NC	BB	BB	BB	BB	BB	BB	BB	BB	BB	BB	BB	BB	BB	BB	BB	BB	BB	BB	BB	BB	BB	BB	BB	BB	BB	BB	BB	BB	BB	BB
A02	Bn-A02-p27288044	30731724	30731675	BB	BB	AA	BB	AA	AA	BB	AA	AA	NC	NC	NC	NC	NC	NC	NC	AA	AA	AA	AA	AA	AA	AA	AA	AA	AA	AA	AA	AA	AA	AA	AA	AA	AA	AA	AA	AA	AA	AA	AA	AA	AA	AA	AA	AA	AA
A02	Bn-A02-p27304105	30737554	30737603	BB	BB	AA	BB	AA	AA	BB	NC	BB	NC	NC	NC	NC	NC	NC	NC	AA	AA	AA	AA	AA	AA	AA	AA	AA	AA	AA	AA	AA	AA	AA	AA	AA	AA	AA	AA	AA	AA	AA	AA	AA	AA	AA	AA	AA	AA
A02	Bn-A02-p27781100	30922654	30922605	BB	BB	AA	AA	AA	AA	AA	AA	AA	AA	NC	NC	NC	NC	NC	NC	AA	AA	AA	AA	AA	AA	AA	AA	AA	AA	AA	AA	AA	AA	AA	AA	AA	AA	AA	AA	AA	AA	AA	AA	AA	AA	AA	AA	AA	AA
A02	Bn-A02-p27786739	30932416	30932367	BB	BB	AA	BB	AA	AA	BB	BB	BB	NC	NC	NC	NC	NC	NC	NC	BB	BB	BB	BB	BB	BB	BB	BB	BB	BB	BB	BB	BB	BB	BB	BB	BB	BB	BB	BB	BB	BB	BB	BB	BB	BB	BB	BB	BB	BB
A02	Bn-A02-p27833071	30970156	30970107	BB	BB	AA	AA	NC	NC	NC	NC	NC	NC	NC	NC	NC	NC	NC	NC	AA	AA	AA	AA	AA	AA	AA	AA	AA	AA	AA	AA	AA	AA	AA	AA	AA	AA	AA	AA	AA	AA	AA	AA	AA	AA	AA	AA	AA	AA
A02	Bn-A02-p27834072	30971160	30971111	BB	BB	AA	AA	AA	AA	AA	BB	AA	AA	NC	NC	NC	NC	NC	NC	AA	AA	AA	AA	AA	AA	AA	AA	AA	AA	AA	AA	AA	AA	AA	AA	AA	AA	AA	AA	AA	AA	AA	AA	AA	AA	AA	AA	AA	AA
A02	Bn-A02-p27755843	30982955	30983004	BB	BB	AA	BB	AA	AA	AA	BB	AA	NC	NC	NC	NC	NC	NC	NC	AA	AA	AA	AA	AA	AA	AA	AA	AA	AA	AA	NC	AA	AA	AA	AA	AA	AA	AA	AA	AA	NC	NC	NC	NC	NC	NC	NC	NC	NC
A02	Bn-A02-p27405658	31054867	31054916	AA	AA	AA	AA	NC	NC	NC	NC	NC	NC	NC	NC	NC	NC	NC	NC	AA	AA	AA	AA	AA	AA	AA	AA	AA	AA	AA	AA	AA	AA	AA	AA	AA	AA	AA	AA	AA	AA	AA	AA	AA	AA	AA	AA	AA	AA
A02	Bn-A02-p27414529	31061913	31061864	BB	BB	BB	BB	NC	NC	NC	NC	NC	NC	NC	NC	NC	NC	NC	NC	BB	BB	BB	BB	BB	BB	BB	BB	BB	BB	BB	BB	BB	BB	BB	BB	BB	BB	BB	BB	BB	BB	BB	BB	BB	BB	BB	BB	BB	BB
A02	Bn-A02-p27420743	31068000	31068049	BB	BB	BB	BB	NC	NC	NC	NC	NC	NC	NC	NC	NC	NC	NC	NC	BB	BB	BB	BB	BB	BB	BB	BB	BB	BB	BB	BB	BB	BB	BB	BB	BB	BB	BB	BB	BB	BB	BB	BB	BB	BB	BB	BB	BB	BB
A02	Bn-A02-p27427939	31075740	31075691	AA	AA	BB	BB	BB	BB	BB	BB	BB	NC	NC	NC	NC	NC	NC	NC	BB	BB	BB	BB	BB	BB	BB	BB	BB	BB	BB	BB	BB	BB	BB	BB	BB	BB	BB	BB	BB	BB	BB	BB	BB	BB	BB	BB	BB	BB
A02	Bn-A02-p27503846	31158769	31158720	AA	AA	BB	AA	BB	BB	AA	AA	AA	AA	NC	NC	NC	NC	NC	NC	AA	AA	AA	AA	AA	AA	AA	AA	AA	AA	AA	AA	AA	AA	AA	AA	AA	AA	AA	AA	AA	AA	AA	AA	AA	AA	AA	AA	AA	AA
A02	Bn-A02-p27514988	31174677	31174725	AA	AA	BB	AA	BB	BB	AA	AA	AA	NC	NC	NC	NC	NC	NC	NC	AA	AA	AA	AA	AA	AA	AA	AA	AA	AA	AA	AA	AA	AA	AA	AA	AA	AA	AA	AA	AA	AA	AA	AA	AA	AA	AA	AA	AA	AA
A02	Bn-A02-p27525531	31187914	31187963	AA	AA	BB	AA	BB	BB	AA	AA	AA	NC	NC	NC	NC	NC	NC	NC	AA	AA	AA	AA	AA	AA	AA	AA	AA	AA	AA	AA	AA	AA	AA	AA	AA	AA	AA	AA	AA	AA	AA	AA	AA	AA	AA	AA	AA	AA
A02	Bn-A02-p27567204	31251610	31251561	AA	AA	BB	AA	BB	BB	AB	AA	AA	NC	NC	NC	NC	NC	NC	NC	AA	AA	AA	AA	AA	AA	AA	AA	AA	AA	AA	NC	AA	AA	AA	AA	AA	AA	AA	AA	AA	AA	AA	AA	AA	AA	AA	AA	AA	AA
A02	Bn-A02-p27569069	31253315	31253266	BB	BB	AA	BB	AA	AA	AB	BB	BB	BB	NC	NC	NC	NC	NC	NC	BB	BB	BB	BB	BB	BB	BB	BB	BB	BB	BB	BB	BB	BB	BB	BB	BB	BB	BB	BB	BB	BB	BB	BB	BB	BB	BB	BB	BB	BB
A03	Bn-A03-p12026	1750	1799	BB	BB	BB	BB	BB	BB	BB	BB	BB	BB	NC	NC	NC	NC	NC	NC	BB	BB	BB	BB	BB	BB	BB	BB	BB	BB	BB	BB	BB	BB	BB	BB	BB	BB	BB	BB	BB	BB	BB	BB	BB	BB	BB	BB	BB	BB
A03	Bn-A03-p23899	6581	6630	AB	BB	AB	BB	AA	AA	AA	AA	AA	NC	NC	NC	NC	NC	NC	NC	AA	AA	AA	AA	AA	AA	AA	AA	AA	AA	AA	AA	AA	AA	AA	AA	AA	AA	AA	AA	AA	BB	BB	BB	BB	BB	BB	BB	BB	BB
A03	Bn-A03-p90436	99442	99491	AA	AA	AA	AA	AA	AA	AA	AA	AA	NC	NC	NC	NC	NC	NC	NC	AA	AA	AA	AA	AA	AA	AA	AA	AA	AA	AA	AA	AA	AA	AA	AA	AA	AA	AA	AA	AA	BB	BB	BB	AA	AA	AA	AA	AA	AA
A03	Bn-A03-p166292	171592	171641	AA	BB	BB	BB	AA	AA	BB	BB	BB	NC	NC	NC	NC	NC	NC	NC	BB	BB	BB	BB	BB	BB	BB	BB	BB	BB	BB	BB	BB	BB	BB	BB	BB	BB	BB	BB	BB	AA	AA	AA	BB	BB	BB	BB	BB	BB
A03	Bn-A03-p166402	171802	171753	AA	BB	BB	BB	AA	AA	BB	AA	AA	NC	NC	NC	NC	NC	NC	NC	AA	AA	AA	AA	AA	AA	AA	AA	AA	AA	AA	AA	AA	AA	AA	AA	AA	AA	AA	AA	AA	AA	AA	AA	BB	BB	BB	BB	BB	BB
A03	Bn-A03-p403559	321227	321178	BB	AA	BB	BB	BB	BB	BB	BB	BB	BB	NC	NC	NC	NC	NC	NC	BB	BB	BB	BB	BB	BB	BB	BB	BB	BB	BB	BB	BB	BB	BB	BB	BB	BB	BB	BB	BB	BB	BB	BB	BB	BB	BB	BB	BB	BB
A03	Bn-A03-p478702	382969	383018	AA	AA	AA	BB	AA	AA	AA	AA	AA	AA	NC	NC	NC	NC	NC	NC	AA	AA	AA	AA	AA	AA	AA	AA	AA	AA	AA	AA	AA	AA	AA	AA	AA	AA	AA	AA	AA	AA	AA	AA	AA	AA	AA	AA	AA	AA
A03	Bn-A03-p498320	397636	397685	BB	BB	BB	BB	BB	BB	BB	BB	BB	BB	NC	NC	NC	NC	NC	NC	BB	BB	BB	BB	BB	BB	BB	BB	BB	BB	BB	BB	BB	BB	BB	BB	BB	BB	BB	BB	BB	BB	BB	BB	BB	BB	BB	BB	BB	BB
A03	Bn-A03-p528276	419787	419836	BB	AA	BB	AA	BB	BB	BB	AA	AA	AA	NC	NC	NC	NC	NC	NC	BB	BB	BB	BB	BB	BB	BB	BB	BB	BB	BB	BB	BB	BB	BB	BB	BB	BB	BB	BB	BB	BB	BB	BB	BB	BB	BB	BB	BB	BB
A03	Bn-A03-p560769	445656	445607	BB	BB	BB	BB	AA	AA	AA	BB	BB	BB	NC	NC	NC	NC	NC	NC	AA	AA	AA	AA	AA	AA	AA	AA	AA	AA	AA	AA	AA	AA	AA	AA	AA	AA	AA	AA	AA	AA	AA	AA	AA	AA	AA	AA	AA	AA
A03	Bn-A03-p709332	573715	573764	BB	BB	BB	BB	AA	AA	BB	BB	BB	BB	NC	NC	NC	NC	NC	NC	BB	BB	BB	BB	BB	BB	BB	BB	BB	BB	BB	BB	BB	BB	BB	BB	BB	BB	BB	BB	BB	BB	BB	BB	BB	BB	BB	BB	BB	BB
A03	Bn-A03-p832473	709855	709806	AA	BB	BB	BB	AA	AA	AA	AA	AA	NC	NC	NC	NC	NC	NC	NC	AA	AA	AA	AA	AA	AA	AA	AA	AA	AA	AA	AA	AA	AA	AA	AA	AA	AA	AA	AA	AA	BB	BB	BB	BB	BB	BB	BB	BB	BB
A03	Bn-A03-p835162	710867	710916	BB	AA	BB	BB	BB	BB	AB	AA	AA	NC	NC	NC	NC	NC	NC	NC	BB	BB	BB	BB	BB	BB	BB	BB	BB	BB	BB	BB	BB	BB	BB	BB	BB	BB	BB	BB	BB	AA	AA	AA	BB	BB	BB	BB	BB	BB
A03	Bn-A03-p835987	711793	711743	BB	AA	BB	BB	NC	NC	NC	NC	NC	NC	NC	NC	NC	NC	NC	NC	BB	BB	BB	BB	BB	BB	BB	BB	BB	BB	BB	BB	BB	BB	BB	BB	BB	BB	BB	BB	BB	AA	AA	AA	BB	BB	BB	BB	BB	BB
A03	Bn-A03-p836873	712671	712622	BB	AA	AA	AA	BB	BB	BB	BB	BB	NC	NC	NC	NC	NC	NC	NC	AA	AA	AA	AA	AA	AA	AA	AA	AA	AA	AA	AA	AA	AA	AA	AA	AA	AA	AA	AA	AA	AA	AA	AA	AA	AA	AA	AA	AA	AA
A03	Bn-A03-p950999	785440	785489	AA	AA	AA	AA	AA	AA	AA	AA	AA	AA	NC	NC	AA	NC	NC	NC	AA	AA	AA	AA	AA	AA	AA	AA	AA	AA	AA	AA	AA	AA	AA	AA	AA	AA	AA	AA	AA	AA	AA	AA	AA	AA	AA	AA	AA	AA
A03	Bn-A03-p1050437	882679	882728	BB	BB	BB	AA	BB	BB	BB	BB	BB	BB	NC	NC	NC	NC	NC	NC	BB	BB	BB	BB	BB	BB	BB	BB	BB	BB	BB	BB	BB	BB	BB	BB	BB	BB	BB	BB	BB	BB	BB	BB	BB	BB	BB	BB	BB	BB
A03	Bn-A03-p1050893	883237	883188	BB	BB	BB	AA	BB	BB	BB	BB	BB	NC	NC	NC	NC	NC	NC	NC	BB	BB	BB	BB	BB	BB	BB	BB	BB	BB	BB	BB	BB	BB	BB	BB	BB	BB	BB	BB	BB	BB	BB	BB	BB	BB	BB	BB	BB	BB
A03	Bn-A03-p1084819	892647	892699	BB	BB	AA	AA	BB	BB	BB	BB	BB	BB	NC	NC	NC	NC	NC	NC	BB	BB	BB	BB	BB	BB	BB	BB	BB	BB	BB	BB	BB	BB	BB	BB	BB	BB	BB	BB	BB	BB	BB	BB	BB	BB	BB	BB	BB	BB
A03	Bn-A03-p1089875	897752	897703	BB	AA	AA	AA	BB	BB	BB	BB	BB	BB	NC	NC	NC	NC	NC	NC	BB	BB	BB	BB	BB	BB	BB	BB	BB	BB	BB	BB	BB	BB	BB	BB	BB	BB	BB	BB	BB	BB	BB	BB	BB	BB	BB	BB	BB	BB
A03	Bn-A03-p1218291	954616	954665	AA	AA	AA	AA	BB	BB	AA	BB	BB	BB	NC	NC	NC	NC	NC	NC	BB	BB	BB	BB	BB	BB	BB	BB	BB	BB	BB	BB	BB	BB	BB	BB	BB	BB	BB	BB	BB	AA	AA	AA	BB	BB	BB	BB	BB	BB
A03	Bn-A03-p196636	992530	992481	BB	AA	AA	AA	BB	BB	BB	BB	BB	NC	NC	NC	NC	NC	NC	NC	BB	BB	BB	BB	BB	BB	BB	BB	BB	BB	BB	BB	BB	BB	BB	BB	BB	BB	BB	BB	BB	AA	AA	AA	BB	BB	BB	BB	BB	BB
A03	Bn-A03-p198822	994158	994207	AA	BB	BB	BB	AA	AA	AA	AA	AA	AA	NC	NC	NC	NC	NC	NC	AA	AA	AA	AA	AA	AA	AA	AA	AA	AA	AA	AA	AA	AA	AA	AA	AA	AA	AA	AA	AA	BB	BB	BB	AA	AA	AA	AA	AA	AA
A03	Bn-A03-p203000	997947	997996	BB	AA	AA	AA	BB	BB	BB	BB	BB	BB	NC	NC	NC	NC	NC	NC	BB	BB	BB	BB	BB	BB	BB	BB	BB	BB	BB	BB	BB	BB	BB	BB	BB	BB	BB	BB	BB	BB	BB	BB	BB	BB	BB	BB	BB	BB
A03	Bn-A03-p1308820	1892953	1893002	BB	AA	AA	AA	BB	BB	AB	AA	AA	AA	NC	NC	NC	NC	NC	NC	AA	AA	AA	AA	AA	AA	AA	AA	AA	AA	AA	AA	AA	AA	AA	AA	AA	AA	AA	AA	AA	BB	BB	BB	AA	AA	AA	AA	AA	AA
A03	Bn-A03-p1352996	1934621	1934670	AA	AA	BB	BB	AA	AA	AA	BB	BB	BB	NC	NC	NC	NC	NC	NC	BB	BB	BB	BB	BB	BB	BB	BB	BB	BB	BB	BB	BB	BB	BB	BB	BB	BB	BB	BB	BB	AA	AA	AA	BB	BB	BB	BB	BB	BB
A03	Bn-A03-p1354375	1936100	1936051	AA	AA	BB	BB	AA	AA	AA	AA	AA	AA	NC	NC	NC	NC	NC	NC	AA	AA	AA	AA	AA	AA	AA	AA	AA	AA	AA	AA	AA	AA	AA	AA	AA	AA	AA	AA	AA	AA	AA	AA	AA	AA	AA	AA	AA	AA
A03	Bn-A03-p1435886	2014284	2014312	AA	AA	BB	BB	AA	AA	AA	AA	AA	NC	NC	NC	NC	NC	NC	NC	AA	AA	AA	AA	AA	AA	AA	AA	AA	AA	AA	NC	AA	AA	AA	AA	AA	AA	AA	AA	AA	NC	NC	NC	AA	AA	AA	AA	AA	AA
A03	Bn-A03-p1507769	2080343	2080294	BB	AA	AA	AA	BB	BB	BB	BB	BB	AA	NC	NC	NC	NC	NC	NC	BB	BB	BB	BB	BB	BB	BB	BB	BB	BB	BB	BB	BB	BB	BB	BB	BB	BB	BB	BB	BB	BB	BB	BB	AA	AA	AA	AA	AA	AA
A03	Bn-A03-p1923025	2489017	2488968	AA	AA	AA	AA	BB	BB	BB	AA	NC	NC	NC	NC	NC	NC	NC	AA	BB	BB	BB	BB	BB	BB	BB	BB	BB	BB	BB	BB	BB	BB	BB	BB	BB	BB	BB	BB	BB	AA	AA	AA	BB	BB	BB	BB	BB	BB
A03	Bn-A03-p1959964	2533819	2533868	BB	BB	BB	BB	AA	AA	BB	BB	BB	BB	NC	NC	NC	NC	NC	NC	BB	BB	BB	BB	BB	BB	BB	BB	BB	BB	BB	BB	BB	BB	BB	BB	BB	BB	BB	BB	BB	AA	AA	AA	AA	AA	AA	AA	AA	AA
A03	Bn-A03-p1960694	2534607	2534558	BB	BB	BB	BB	AA	AA	NC	NC	NC	BB	NC	NC	NC	NC	NC	NC	BB	BB	BB	BB	BB	BB	BB	BB	BB	BB	BB	BB	BB	BB	BB	BB	BB	BB	BB	BB	BB	AA	AA	AA	AA	AA	AA	AA	AA	AA
A03	Bn-A03-p2003715	2572423	2572374	BB	BB	BB	BB	BB	BB	AB	BB	BB	BB	NC	NC	NC	NC	NC	NC	BB	BB	BB	BB	BB	BB	BB	BB	BB	BB	BB	BB	BB	BB	BB	BB	BB	BB	BB	BB	BB	BB	BB	BB	BB	BB	BB	BB	BB	BB
A03	Bn-A03-p2074890	2637972	2637923	BB	AA	BB	AA	AA	AA	AB	BB	BB	NC	NC	NC	NC	NC	NC	NC	BB	BB	BB	BB	BB	BB	BB	BB	BB	BB	BB	BB	BB	BB	BB	BB	BB	BB	BB	BB	BB	AA	AA	AA	BB	BB	BB	BB	BB	BB
A03	Bn-A03-p2190638	2725239	2725190	BB	BB	AA	BB	AA	AA	AA	AA	AA	NC	NC	NC	NC	NC	NC	NC	AA	AA	AA	AA	AA	AA	AA	AA	AA	AA	AA	AA	AA	AA	AA	AA	AA	AA	AA	AA	AA	BB	BB	BB	AA	AA	AA	AA	AA	AA
A03	Bn-A03-p2262214	2779948	2779997	BB	BB	AA	BB	NC	NC	NC	NC	NC	NC	NC	NC	NC	NC	NC	NC	AA	AA	AA	AA	AA	AA	AA	AA	AA	AA	AA	AA	AA	AA	AA	AA	AA	AA	AA	AA	AA	AA	AA	AA	AA	AA	AA	AA	AA	AA
A03	Bn-A03-p2311607	2827713	2827664	BB	AA	BB	AA	BB	BB	AA	BB	BB	NC	NC	NC	NC	NC	NC	NC	BB	BB	BB	BB	BB	BB	BB	BB	BB	BB	BB	BB	BB	BB	BB	BB	BB	BB	BB	BB	BB	AA	AA	AA	BB	BB	BB	BB	BB	BB
A03	Bn-A03-p2457934	2943863	2943911	BB	AA	BB	AA	AA	AA	AA	AA	AA	AA	NC	NC	NC	NC	NC	NC	AA	AA	AA	AA	AA	AA	AA	AA	AA	AA	AA	AA	AA	AA	AA	AA	AA	AA	AA	AA	AA	AA	AA	AA	AA	AA	AA	AA	AA	AA
A03	Bn-A03-p2457869	2943897	2943849	BB	AA	BB	AA	AA	AA	AA	AA	AA	AA	NC	NC	NC	NC	NC	NC	AA	AA	AA	AA	AA	AA	AA	AA	AA	AA	AA	AA	AA	AA	AA	AA	AA	AA	AA	AA	AA	AA	AA	AA	AA	AA	AA	AA	AA	AA
A03	Bn-A03-p2493541	2986222	2986266	BB	BB	AA	BB	AA	AA	AA	AA	AA	AA	NC	NC	NC	NC	NC	NC	AA	AA	AA	AA	AA	AA	AA	AA	AA	AA	AA	AA	AA	AA	AA	AA	AA	AA	AA	AA	AA	BB	BB	BB	AA	AA	AA	AA	AA	AA
A03	Bn-A03-p2521128	3022596	3022645	AA	AA	BB	AA	BB	BB	AA	AA	AA	AA	NC	NC	NC	NC	NC	NC	AA	AA	AA	AA	AA	AA	AA	AA	AA	AA	AA	AA	AA	AA	AA	AA	AA	AA	AA	AA	AA	BB	BB	BB	AA	AA	AA	AA	AA	AA
A03	Bn-A03-p2627552	3120988	3121037	BB	BB	BB	BB	BB	BB	BB	BB	BB	BB	NC	NC	NC	NC	NC	NC	BB	BB	BB	BB	BB	BB	BB	BB	BB	BB	BB	BB	BB	BB	BB	BB	BB	BB	BB	BB	BB	BB	BB	BB	BB	BB	BB	BB	BB	BB
A03	Bn-A03-p2843108	3367843	3367794	BB	BB	BB	BB	AA	AA	AB	BB	AA	NC	NC	NC	NC	NC	NC	NC	BB	BB	BB	BB	BB	BB	BB	BB	BB	BB	BB	BB	BB	BB	BB	BB	BB	BB	BB	BB	BB	AA	AA	AA	AA	AA	AA	AA	AA	AA
A03	Bn-A03-p3074927	3587712	3587761	AA	BB	AA	BB	BB	BB	BB	AA	BB	BB	NC	NC	NC	NC	NC	NC	AA	AA	AA	AA	AA	AA	AA	AA	AA	AA	AA	AA	AA	AA	AA	AA	AA	AA	AA	AA	AA	BB	BB	BB	BB	BB	BB	BB	BB	BB
A03	Bn-A03-p3097703	3610471	3610422	BB	AA	AA	AA	AA	AA	AA	NC	AA	AA	NC	NC	NC	NC	NC	NC	AA	AA	AA	AA	AA	AA	AA	AA	AA	AA	AA	AA	AA	AA	AA	AA	AA	AA	AA	AA	AA	AA	AA	AA	AA	AA	AA	AA	AA	AA
A03	Bn-A03-p3098813	3611584	3611535	AA	BB	BB	BB	BB	BB	BB	AA	BB	BB	NC	NC	NC	NC	NC	NC	BB	BB	BB	BB	BB	BB	BB	BB	BB	BB	BB	BB	BB	BB	BB	BB	BB	BB	BB	BB	BB	AA	AA	AA	BB	BB	BB	BB	BB	BB
A03	Bn-A03-p3099901	3613855	3613904	AA	BB	BB	BB	BB	BB	BB	AA	BB	BB	NC	NC	NC	NC	NC	NC	BB	BB	BB	BB	BB	BB	BB	BB	BB	BB	BB	BB	BB	BB	BB	BB	BB	BB	BB	BB	BB	AA	AA	AA	BB	BB	BB	BB	BB	BB
A03	Bn-A03-p3189333	3712433	3712384	BB	BB	AA	BB	AA	AA	AB	BB	AA	AA	NC	NC	NC	NC	NC	NC	BB	BB	BB	BB	BB	BB	BB	BB	BB	BB	BB	BB	BB	BB	BB	BB	BB	BB	BB	BB	BB	BB	BB	BB	AA	AA	AA	AA	AA	AA
A03	Bn-A03-p3392103	3910307	3910356	AA	AA	AA	AA	BB	BB	BB	AA	BB	BB	NC	NC	NC	NC	NC	NC	BB	BB	BB	BB	BB	BB	BB	BB	BB	BB	BB	BB	BB	BB	BB	BB	BB	BB	BB	BB	BB	AA	AA	AA	BB	BB	BB	BB	BB	BB
A03	Bn-A03-p3489437	3997092	3997141	BB	BB	BB	BB	NC	NC	NC	NC	NC	NC	NC	NC	NC	NC	NC	NC	AA	AA	AA	AA	AA	AA	AA	AA	AA	AA	AA	AA	AA	AA	AA	AA	AA	AA	AA	AA	AA	BB	BB	BB	BB	BB	BB	BB	BB	BB
A03	Bn-A03-p924676	4356111	4356160	AA	BB	BB	BB	AA	AA	AB	BB	BB	BB	NC	NC	NC	NC	NC	NC	BB	BB	BB	BB	BB	BB	BB	BB	BB	BB	BB	BB	BB	BB	BB	BB	BB	BB	BB	BB	BB	BB	BB	BB	BB	BB	BB	BB	BB	BB
A03	Bn-A01-p12136908	4402360	4402311	AA	AA	AA	AA	NC	NC	NC	NC	NC	NC	NC	NC	NC	NC	NC	NC	AA	AA	AA	AA	AA	AA	AA	AA	AA	AA	AA	AA	AA	AA	AA	AA	AA	AA	AA	AA	AA	AA	AA	AA	AA	AA	AA	AA	AA	AA
A03	Bn-A06-p7965038	4432286	4432336	AA	AA	BB	AA	BB	BB	BB	BB	BB	NC	NC	NC	NC	NC	NC	NC	BB	BB	BB	BB	BB	BB	BB	BB	BB	BB	BB	BB	BB	BB	BB	BB	BB	BB	BB	BB	BB	BB	BB	BB	BB	BB	BB	BB	BB	BB
A03	Bn-A04-p6760294	4438814	4438831	BB	BB	AA	BB	AA	AA	NC	AA	AA	NC	NC	NC	NC	NC	NC	NC	AA	AA	AA	AA	AA	AA	AA	AA	AA	AA	AA	AA	AA	AA	AA	AA	AA	AA	AA	AA	AA	AA	AA	AA	AA	AA	AA	AA	AA	AA
A03	Bn-A06-p24178982	4441616	4441665	BB	BB	AA	AA	BB	BB	AA	AA	AA	NC	NC	NC	NC	NC	NC	NC	BB	BB	BB	NC	BB	BB	BB	BB	BB	BB	BB	BB	BB	BB	BB	BB	BB	BB	BB	BB	BB	AA	AA	AA	AA	AA	AA	AA	AA	AA
A03	Bn-A03-p3561270	4888768	4888719	AA	AA	AA	AA	AA	AA	AA	AA	AA	AA	NC	AA	NC	NC	NC	NC	AA	AA	AA	AA	AA	AA	AA	AA	AA	AA	AA	AA	AA	AA	AA	AA	AA	AA	AA	AA	AA	AA	AA	AA	AA	AA	AA	AA	AA	AA
A03	Bn-A03-p3698620	5036868	5036917	AA	AA	AA	AA	AA	AA	AA	AA	AA	AA	NC	NC	NC	NC	NC	NC	AA	AA	AA	AA	AA	AA	AA	AA	AA	AA	AA	AA	AA	AA	AA	AA	AA	AA	AA	AA	AA	AA	AA	AA	BB	BB	BB	BB	BB	BB
A03	Bn-A03-p3795299	5129225	5129261	BB	AA	AA	AA	BB	BB	BB	AA	AA	NC	NC	NC	NC	NC	NC	NC	AA	AA	AA	AA	AA	AA	AA	AA	AA	AA	AA	AA	AA	AA	AA	AA	AA	AA	AA	AA	AA	AA	AA	AA	BB	BB	BB	BB	BB	BB
A03	Bn-A03-p3795523	5129539	5129490	BB	AA	AA	AA	BB	BB	BB	AA	AA	BB	NC	NC	NC	NC	NC	NC	BB	BB	BB	BB	BB	BB	BB	BB	BB	BB	BB	BB	BB	BB	BB	BB	BB	BB	BB	BB	BB	AA	AA	AA	BB	BB	BB	BB	BB	BB
A03	Bn-A03-p3796557	5130571	5130522	BB	AA	AA	AA	BB	BB	BB	AA	AA	BB	NC	NC	NC	NC	NC	NC	BB	BB	BB	BB	BB	BB	BB	BB	BB	BB	BB	BB	BB	BB	BB	BB	BB	BB	BB	BB	BB	AA	AA	AA	BB	BB	BB	BB	BB	BB
A03	Bn-A03-p3808441	5145027	5145076	AA	BB	BB	BB	AA	AA	BB	BB	AB	BB	NC	NC	NC	NC	NC	NC	BB	BB	BB	BB	BB	BB	BB	BB	BB	BB	BB	BB	BB	BB	BB	BB	BB	BB	BB	BB	BB	BB	BB	BB	AA	AA	AA	AA	AA	AA
A03	Bn-A03-p3851195	5187765	5187716	BB	AA	AA	AA	BB	BB	BB	AA	AB	BB	NC	NC	NC	NC	NC	NC	BB	BB	BB	BB	BB	BB	BB	BB	BB	BB	BB	BB	BB	BB	BB	BB	BB	BB	BB	BB	BB	AA	AA	AA	AA	AA	AA	AA	AA	AA
A03	Bn-A03-p3861991	5199263	5199214	BB	AA	AA	AA	BB	BB	BB	AA	BB	BB	NC	NC	NC	NC	NC	NC	BB	BB	BB	BB	BB	BB	BB	BB	BB	BB	BB	BB	BB	BB	BB	BB	BB	BB	BB	BB	BB	AA	AA	AA	BB	BB	BB	BB	BB	BB
A03	Bn-A03-p3862302	5199476	5199525	AA	BB	BB	BB	AA	AA	AA	BB	AA	AA	NC	NC	NC	NC	NC	NC	AA	AA	AA	AA	AA	AA	AA	AA	AA	AA	AA	AA	AA	AA	AA	AA	AA	AA	AA	AA	AA	BB	BB	BB	AA	AA	AA	AA	AA	AA
A03	Bn-A03-p3951623	5293878	5293927	BB	BB	BB	BB	BB	BB	AB	BB	AA	NC	NC	NC	NC	NC	NC	NC	BB	BB	BB	BB	BB	BB	BB	BB	BB	BB	BB	BB	BB	BB	BB	BB	BB	BB	BB	BB	BB	BB	BB	BB	BB	BB	BB	BB	BB	BB
A03	Bn-A03-p3994857	5337185	5337234	AA	AA	AA	AA	AA	AA	AA	AA	AA	AA	NC	NC	NC	NC	NC	NC	AA	AA	AA	AA	AA	AA	AA	AA	AA	AA	AA	AA	AA	AA	AA	AA	AA	AA	AA	AA	AA	AA	AA	AA	AA	AA	AA	AA	AA	AA
A03	Bn-A03-p4116886	5426615	5426566	AA	AA	AA	AA	BB	BB	AB	AA	AA	NC	NC	NC	NC	NC	NC	NC	BB	BB	BB	BB	BB	BB	BB	BB	BB	BB	BB	BB	BB	BB	BB	BB	BB	BB	BB	BB	BB	AA	AA	AA	AA	AA	AA	AA	AA	AA
A03	Bn-A03-p4123164	5432139	5432188	BB	BB	BB	BB	BB	BB	BB	BB	BB	BB	NC	NC	NC	NC	NC	NC	BB	BB	BB	BB	BB	BB	BB	BB	BB	BB	BB	BB	BB	BB	BB	BB	BB	BB	BB	BB	BB	BB	BB	BB	BB	BB	BB	BB	BB	BB
A03	Bn-A03-p4123209	5432284	5432235	AA	AA	AA	AA	AA	AA	AA	AA	AA	AA	NC	NC	NC	NC	NC	NC	AA	AA	AA	AA	AA	AA	AA	AA	AA	AA	AA	AA	AA	AA	AA	AA	AA	AA	AA	AA	AA	AA	AA	AA	AA	AA	AA	AA	AA	AA
A03	Bn-A03-p4196989	5516184	5516135	BB	BB	BB	BB	AA	AA	AB	AA	AB	BB	NC	NC	NC	NC	NC	NC	AA	AA	AA	AA	AA	AA	AA	AA	AA	AA	AA	AA	AA	AA	AA	AA	AA	AA	AA	AA	AA	BB	BB	BB	AA	AA	AA	AA	AA	AA
A03	Bn-A03-p4205159	5524831	5524782	AA	AA	AA	AA	BB	BB	BB	BB	AB	NC	NC	NC	NC	NC	NC	NC	BB	BB	BB	BB	BB	BB	BB	BB	BB	BB	BB	BB	BB	BB	BB	BB	BB	BB	BB	BB	BB	AA	AA	AA	AA	AA	AA	AA	AA	AA
A03	Bn-A03-p4211072	5530592	5530641	AA	AA	AA	AA	BB	BB	AA	BB	BB	BB	NC	NC	NC	NC	NC	NC	AA	AA	AA	AA	AA	AA	AA	AA	AA	AA	AA	AA	AA	AA	AA	AA	AA	AA	AA	AA	AA	AA	AA	AA	AA	AA	AA	AA	AA	AA
A03	Bn-A03-p4292459	5602365	5602316	BB	BB	BB	BB	AA	AA	AA	AA	AA	AA	NC	NC	NC	NC	NC	NC	AA	AA	AA	AA	AA	AA	AA	AA	AA	AA	AA	AA	AA	AA	AA	AA	AA	AA	AA	AA	AA	AA	AA	AA	AA	AA	AA	AA	AA	AA
A03	Bn-A03-p4309562	5619192	5619241	BB	BB	BB	BB	BB	BB	BB	AA	BB	BB	NC	NC	NC	NC	NC	NC	BB	BB	BB	BB	BB	BB	BB	BB	BB	BB	BB	BB	BB	BB	BB	BB	BB	BB	BB	BB	BB	BB	BB	BB	BB	BB	BB	BB	BB	BB
A03	Bn-A03-p4342338	5654865	5654914	BB	BB	BB	BB	AA	AA	AA	BB	AA	NC	NC	NC	NC	NC	NC	NC	AA	AA	AA	AA	AA	AA	AA	AA	AA	AA	AA	AA	AA	AA	AA	AA	AA	AA	AA	AA	AA	AA	AA	AA	BB	BB	BB	BB	BB	BB
A03	Bn-A03-p4382093	5692992	5692943	AA	AA	AA	AA	AA	AA	BB	AA	AB	BB	NC	NC	NC	NC	NC	NC	AA	AA	AA	AA	AA	AA	AA	AA	AA	AA	AA	AA	AA	AA	AA	AA	AA	AA	AA	AA	AA	AA	AA	AA	AA	AA	AA	AA	AA	AA
A03	Bn-A03-p4387230	5700244	5700293	BB	BB	BB	BB	BB	BB	AA	AA	AA	NC	NC	NC	NC	NC	NC	NC	AA	AA	AA	AA	AA	AA	AA	AA	AA	AA	AA	AA	AA	AA	AA	AA	AA	AA	AA	AA	AA	BB	BB	BB	BB	BB	BB	BB	BB	BB
A03	Bn-A03-p4408006	5718789	5718740	AA	AA	AA	AA	AA	AA	AA	NC	AA	AA	NC	NC	NC	NC	NC	NC	BB	BB	BB	BB	BB	BB	BB	BB	BB	BB	BB	BB	BB	BB	BB	BB	BB	BB	BB	BB	BB	BB	BB	BB	AA	AA	AA	AA	AA	AA
A03	Bn-A03-p4408895	5719577	5719626	AA	AA	AA	AA	AA	AA	AB	NC	BB	NC	NC	NC	NC	NC	NC	NC	AA	AA	AA	AA	AA	AA	AA	AA	AA	AA	AA	AA	AA	AA	AA	AA	AA	AA	AA	AA	AA	AA	AA	AA	AA	AA	AA	AA	AA	AA
A03	Bn-A03-p4409606	5720258	5720307	BB	BB	BB	BB	BB	BB	AB	AA	AA	AA	NC	NC	NC	NC	NC	AA	AA	AA	AA	AA	AA	AA	AA	AA	AA	AA	AA	AA	AA	AA	AA	AA	AA	AA	AA	AA	AA	AA	AA	AA	BB	BB	BB	BB	BB	BB
A03	Bn-A03-p4409970	5720722	5720673	AA	AA	AA	AA	NC	NC	NC	NC	NC	NC	NC	NC	NC	NC	NC	NC	AA	AA	AA	AA	AA	AA	AA	AA	AA	AA	AA	AA	AA	AA	AA	AA	AA	AA	AA	AA	AA	AA	AA	AA	AA	AA	AA	AA	AA	AA
A03	Bn-A03-p4423212	5735907	5735858	BB	BB	BB	BB	BB	BB	AB	BB	BB	BB	NC	NC	NC	NC	NC	NC	BB	BB	BB	BB	BB	BB	BB	BB	BB	BB	BB	BB	BB	BB	BB	BB	BB	BB	BB	BB	BB	BB	BB	BB	BB	BB	BB	BB	BB	BB
A03	Bn-A03-p4423604	5736296	5736247	BB	BB	BB	BB	BB	BB	AB	AA	AB	AA	NC	NC	NC	NC	NC	NC	BB	BB	BB	BB	BB	BB	BB	BB	BB	BB	BB	BB	BB	BB	BB	BB	BB	BB	BB	BB	BB	AA	AA	AA	BB	BB	BB	BB	BB	BB
A03	Bn-A03-p4488639	5795407	5795456	AA	AA	AA	AA	AA	AA	AA	AA	AA	NC	NC	NC	NC	NC	NC	NC	AA	AA	AA	AA	AA	AA	AA	AA	AA	AA	AA	AA	AA	AA	AA	AA	AA	AA	AA	AA	AA	BB	BB	BB	BB	BB	BB	BB	BB	BB
A03	Bn-A03-p4507718	5811322	5811371	BB	BB	BB	BB	BB	BB	BB	BB	BB	BB	NC	NC	NC	NC	NC	NC	AA	AA	AA	AA	AA	AA	AA	AA	AA	AA	AA	AA	AA	AA	AA	AA	AA	AA	AA	AA	AA	AA	AA	AA	AA	AA	AA	AA	AA	AA
A03	Bn-A03-p4509102	5817488	5817439	AA	AA	AA	AA	AA	AA	AA	AA	AA	AA	NC	NC	NC	NC	NC	NC	AA	AA	AA	AA	AA	AA	AA	AA	AA	AA	AA	AA	AA	AA	AA	AA	AA	AA	AA	AA	AA	BB	BB	BB	BB	BB	BB	BB	BB	BB
A03	Bn-A03-p4590174	5883110	5883061	AA	AA	AA	AA	AA	AA	AA	AA	AA	NC	NC	NC	NC	NC	NC	NC	AA	AA	AA	AA	AA	AA	AA	AA	AA	AA	AA	AA	AA	AA	AA	AA	AA	AA	AA	AA	AA	AA	AA	AA	AA	AA	AA	AA	AA	AA
A03	Bn-A03-p4605838	5889595	5889644	BB	BB	BB	BB	NC	NC	NC	NC	NC	NC	NC	NC	NC	NC	NC	NC	BB	BB	BB	BB	BB	BB	BB	BB	BB	BB	BB	BB	BB	BB	BB	BB	BB	BB	BB	BB	BB	AA	AA	AA	BB	BB	BB	BB	BB	BB
A03	Bn-A03-p4606213	5890070	5890021	BB	BB	BB	BB	NC	NC	NC	NC	NC	NC	NC	NC	NC	NC	NC	NC	BB	BB	BB	BB	BB	BB	BB	BB	BB	BB	BB	BB	BB	BB	BB	BB	BB	BB	BB	BB	BB	AA	AA	AA	BB	BB	BB	BB	BB	BB
A03	Bn-A03-p4607120	5890877	5890926	BB	BB	BB	BB	BB	BB	BB	AA	AB	NC	NC	NC	NC	NC	NC	NC	BB	BB	BB	BB	BB	BB	BB	BB	BB	BB	BB	BB	BB	BB	BB	BB	BB	BB	BB	BB	BB	AA	AA	AA	BB	BB	BB	BB	BB	BB
A03	Bn-A03-p4620459	5907053	5907004	AA	AA	AA	AA	AA	NC	AA	AA	AA	AA	NC	NC	NC	NC	NC	NC	AA	AA	AA	AA	AA	AA	AA	AA	AA	AA	AA	AA	AA	AA	AA	AA	AA	AA	AA	AA	AA	AA	AA	AA	AA	AA	AA	AA	AA	AA
A03	Bn-A03-p4673508	5952435	5952386	BB	BB	BB	BB	BB	BB	AA	AA	AA	AA	NC	NC	NC	NC	NC	NC	BB	BB	BB	BB	BB	BB	BB	BB	BB	BB	BB	BB	BB	BB	BB	BB	BB	BB	BB	BB	BB	BB	BB	BB	AA	AA	AA	AA	AA	AA
A03	Bn-A03-p4769653	6035496	6035447	AA	AA	AA	AA	BB	BB	AA	BB	AB	BB	NC	NC	NC	NC	NC	NC	BB	BB	BB	BB	BB	BB	BB	BB	BB	BB	BB	BB	BB	BB	BB	BB	BB	BB	BB	BB	BB	AA	AA	NC	BB	BB	BB	BB	BB	BB
A03	Bn-A03-p4783485	6043133	6043084	AA	AA	AA	AA	AA	AA	AA	BB	AA	AA	NC	NC	NC	NC	NC	NC	AA	AA	AA	AA	AA	AA	AA	AA	AA	AA	AA	AA	AA	AA	AA	AA	AA	AA	AA	AA	AA	BB	BB	BB	BB	BB	BB	BB	BB	BB
A03	Bn-A03-p5140947	6349340	6349291	AA	AA	AA	AA	AA	AA	AB	AA	AA	NC	NC	NC	NC	NC	NC	NC	BB	BB	BB	BB	BB	BB	BB	BB	BB	BB	BB	BB	BB	BB	BB	BB	BB	BB	BB	BB	BB	AA	AA	AA	AA	AA	AA	AA	AA	AA
A03	Bn-A03-p5144171	6353870	6353821	AA	AA	AA	AA	AA	AA	AA	AA	AA	NC	NC	NC	NC	NC	NC	NC	AA	AA	AA	AA	AA	AA	AA	AA	AA	AA	AA	AA	AA	AA	AA	AA	AA	AA	AA	AA	AA	AA	AA	AA	AA	AA	AA	AA	AA	AA
A03	Bn-A03-p5160088	6367974	6368013	AA	AA	BB	AA	NC	NC	BB	BB	BB	NC	NC	NC	NC	NC	NC	NC	BB	BB	BB	BB	BB	BB	BB	BB	BB	BB	BB	BB	BB	BB	BB	BB	BB	BB	BB	BB	BB	BB	BB	BB	BB	BB	BB	BB	BB	BB
A03	Bn-A03-p5180655	6387997	6388046	BB	BB	BB	BB	BB	BB	BB	AA	AB	BB	NC	NC	NC	NC	NC	NC	BB	BB	BB	BB	BB	BB	BB	BB	BB	BB	BB	BB	BB	BB	BB	BB	BB	BB	BB	BB	BB	AA	AA	AA	AA	AA	AA	AA	AA	AA
A03	Bn-A03-p5341139	6535711	6535662	AA	AA	BB	AA	AA	AA	AA	AA	AA	NC	NC	NC	NC	NC	NC	NC	AA	AA	AA	AA	AA	AA	AA	AA	AA	AA	AA	AA	AA	AA	AA	AA	AA	AA	AA	AA	AA	AA	AA	AA	AA	AA	AA	AA	AA	AA
A03	Bn-A03-p5374417	6571967	6572016	BB	BB	AA	BB	BB	BB	BB	BB	BB	BB	BB	BB	NC	NC	NC	NC	BB	BB	BB	BB	BB	BB	BB	BB	BB	BB	BB	BB	BB	BB	BB	BB	BB	BB	BB	BB	BB	AA	AA	AA	AA	AA	AA	AA	AA	AA
A03	Bn-scaff_22728_1-p75030	6573583	6573556	BB	BB	AA	BB	BB	BB	BB	BB	BB	BB	BB	BB	NC	NC	NC	NC	BB	BB	BB	BB	BB	BB	BB	BB	BB	BB	BB	BB	BB	BB	BB	BB	BB	BB	BB	BB	BB	BB	BB	BB	BB	BB	BB	BB	BB	BB
A03	Bn-A03-p5380857	6578623	6578574	AA	AA	BB	AA	AA	AA	BB	BB	BB	BB	NC	NC	NC	NC	NC	NC	BB	BB	BB	BB	BB	BB	BB	BB	BB	BB	BB	BB	BB	BB	BB	BB	BB	BB	BB	BB	BB	BB	BB	BB	BB	BB	BB	BB	BB	BB
A03	Bn-A03-p5414946	6612936	6612985	BB	BB	BB	BB	AA	AA	AA	AA	AA	NC	NC	NC	NC	NC	NC	NC	AA	AA	AA	AA	AA	AA	AA	AA	AA	AA	AA	AA	AA	AA	AA	AA	AA	AA	AA	AA	AA	AA	AA	AA	AA	AA	AA	AA	AA	AA
A03	Bn-A03-p4096019	6658271	6658222	BB	BB	BB	BB	AA	AA	AA	BB	AA	NC	NC	NC	NC	NC	NC	NC	AA	AA	AA	AA	AA	AA	AA	AA	AA	AA	AA	AA	AA	AA	AA	AA	AA	AA	AA	AA	AA	BB	BB	BB	BB	BB	BB	BB	BB	BB
A03	Bn-A03-p4036196	6723534	6723485	AA	AA	AA	AA	BB	BB	BB	AA	AB	NC	NC	NC	NC	NC	NC	NC	BB	BB	BB	BB	BB	BB	BB	BB	BB	BB	BB	BB	BB	BB	BB	BB	BB	BB	BB	BB	BB	AA	AA	AA	AA	AA	AA	AA	AA	AA
A03	Bn-A03-p5434265	6824360	6824409	AA	AA	AA	AA	BB	BB	AB	BB	BB	BB	NC	NC	NC	NC	NC	NC	BB	BB	BB	BB	BB	BB	BB	BB	BB	BB	BB	BB	BB	BB	BB	BB	BB	BB	BB	BB	BB	AA	AA	AA	BB	BB	BB	BB	BB	BB
A03	Bn-A03-p5455069	6844220	6844171	AA	AA	BB	AA	BB	BB	AB	AA	AA	AA	NC	NC	NC	NC	NC	NC	AA	AA	AA	AA	AA	AA	AA	AA	AA	AA	AA	AA	AA	AA	AA	AA	AA	AA	AA	AA	AA	AA	AA	AA	BB	BB	BB	BB	BB	BB
A03	Bn-A03-p5502308	6903183	6903134	BB	BB	AA	BB	BB	BB	BB	BB	BB	BB	NC	NC	NC	NC	NC	NC	BB	BB	BB	BB	BB	BB	BB	BB	BB	BB	BB	BB	BB	BB	BB	BB	BB	BB	BB	BB	BB	AA	AA	AA	AA	AA	AA	AA	AA	AA
A03	Bn-A03-p5523813	6926682	6926633	AA	AA	BB	AA	AA	AA	AA	AA	AA	AA	NC	NC	NC	NC	NC	NC	AA	AA	AA	AA	AA	AA	AA	AA	AA	AA	AA	AA	AA	AA	AA	AA	AA	AA	AA	AA	AA	BB	BB	BB	BB	BB	BB	BB	BB	BB
A03	Bn-A03-p5532043	6934979	6934930	BB	BB	AA	BB	BB	BB	AA	AA	AA	AA	NC	NC	NC	NC	NC	AA	AA	AA	AA	AA	AA	AA	AA	AA	AA	AA	AA	AA	AA	AA	AA	AA	AA	AA	AA	AA	AA	AA	AA	AA	AA	AA	AA	AA	AA	AA
A03	Bn-A03-p5564849	6970613	6970564	BB	BB	AA	BB	BB	BB	BB	BB	BB	BB	NC	NC	NC	NC	NC	NC	BB	BB	BB	BB	BB	BB	BB	BB	BB	BB	BB	BB	BB	BB	BB	BB	BB	BB	BB	BB	BB	BB	BB	BB	BB	BB	BB	BB	BB	BB
A03	Bn-A03-p5711554	7110803	7110852	AA	AA	BB	AA	BB	BB	BB	BB	BB	BB	NC	NC	NC	NC	NC	NC	BB	BB	BB	BB	BB	BB	BB	BB	BB	BB	BB	BB	BB	BB	BB	BB	BB	BB	BB	BB	BB	BB	BB	BB	BB	BB	BB	BB	BB	BB
A03	Bn-A03-p5711923	7111273	7111230	BB	BB	BB	BB	AA	AA	AB	AA	AA	AA	NC	NC	NC	NC	NC	NC	AA	AA	AA	AA	AA	AA	AA	AA	AA	AA	AA	AA	AA	AA	AA	AA	AA	AA	AA	AA	AA	BB	BB	BB	BB	BB	BB	BB	BB	BB
A03	Bn-A03-p5713023	7112606	7112655	BB	BB	BB	BB	AA	AA	BB	BB	BB	BB	NC	NC	NC	NC	NC	NC	AA	AA	AA	AA	AA	AA	AA	AA	AA	AA	AA	AA	AA	AA	AA	AA	AA	AA	AA	AA	AA	BB	BB	BB	BB	BB	BB	BB	BB	BB
A03	Bn-A03-p5721443	7121233	7121184	BB	BB	AA	BB	BB	BB	BB	BB	NC	BB	NC	NC	NC	NC	AA	AA	AA	AA	AA	AA	AA	AA	AA	AA	AA	AA	AA	AA	AA	AA	AA	AA	AA	AA	AA	AA	AA	BB	BB	BB	BB	BB	BB	BB	BB	BB
A03	Bn-A03-p5741340	7141814	7141765	BB	BB	BB	BB	AA	AA	AB	AA	AA	AA	NC	NC	NC	NC	NC	NC	AA	AA	AA	AA	AA	AA	AA	AA	AA	AA	AA	AA	AA	AA	AA	AA	AA	AA	AA	AA	AA	BB	BB	BB	AA	AA	AA	AA	AA	AA
A03	Bn-A03-p5741875	7142259	7142308	AA	AA	AA	AA	AA	AA	AB	AA	AA	NC	NC	NC	NC	NC	NC	NC	AA	AA	AA	AA	AA	AA	AA	AA	AA	AA	AA	AA	AA	AA	AA	AA	AA	AA	AA	AA	AA	AA	AA	AA	AA	AA	AA	AA	AA	AA
A03	Bn-A03-p5744242	7149045	7148996	AA	AA	AA	AA	AA	AA	AB	AA	AA	AA	NC	NC	NC	NC	NC	NC	AA	AA	AA	AA	AA	AA	AA	AA	AA	AA	AA	AA	AA	AA	AA	AA	AA	AA	AA	AA	AA	AA	AA	AA	AA	AA	AA	AA	AA	AA
A03	Bn-A03-p5744750	7149451	7149500	AA	AA	AA	AA	AA	AA	AB	AA	AA	NC	NC	NC	NC	NC	NC	NC	AA	AA	AA	AA	AA	AA	AA	AA	AA	AA	AA	AA	AA	AA	AA	AA	AA	AA	AA	AA	AA	AA	AA	AA	AA	AA	AA	AA	AA	AA
A03	Bn-A03-p5745392	7150086	7150135	BB	BB	BB	BB	BB	BB	AB	BB	BB	BB	NC	NC	NC	NC	NC	NC	BB	BB	BB	BB	BB	BB	BB	BB	BB	BB	BB	BB	BB	BB	BB	BB	BB	BB	BB	BB	BB	BB	BB	BB	BB	BB	BB	BB	BB	BB
A03	Bn-A03-p5745449	7150243	7150194	AA	AA	AA	AA	AA	AA	AB	AA	AA	AA	NC	NC	NC	NC	NC	NC	BB	BB	BB	BB	BB	BB	BB	BB	BB	BB	BB	BB	BB	BB	BB	BB	BB	BB	BB	BB	BB	AA	AA	AA	AA	AA	AA	AA	AA	AA
A03	Bn-A03-p5748366	7153194	7153145	BB	BB	BB	BB	BB	BB	AB	BB	BB	BB	NC	NC	NC	NC	NC	NC	BB	BB	BB	BB	BB	BB	BB	BB	BB	BB	BB	BB	BB	BB	BB	BB	BB	BB	BB	BB	BB	BB	BB	BB	BB	BB	BB	BB	BB	BB
A03	Bn-A03-p5748775	7153603	7153554	BB	BB	BB	BB	BB	BB	AB	BB	BB	BB	NC	NC	NC	NC	NC	NC	BB	BB	BB	BB	BB	BB	BB	BB	BB	BB	BB	BB	BB	BB	BB	BB	BB	BB	BB	BB	BB	BB	BB	BB	BB	BB	BB	BB	BB	BB
A03	Bn-A03-p5749121	7153849	7153898	AA	AA	AA	AA	AA	AA	AB	AA	AA	NC	NC	NC	NC	NC	NC	NC	AA	AA	AA	AA	AA	AA	AA	AA	AA	AA	AA	AA	AA	AA	AA	AA	AA	AA	AA	AA	AA	AA	AA	AA	AA	AA	AA	AA	AA	AA
A03	Bn-A03-p5749213	7153941	7153990	BB	BB	BB	BB	BB	BB	AB	BB	BB	BB	NC	NC	NC	NC	NC	NC	BB	BB	BB	BB	BB	BB	BB	BB	BB	BB	BB	BB	BB	BB	BB	BB	BB	BB	BB	BB	BB	BB	BB	BB	BB	BB	BB	BB	BB	BB
A03	Bn-A03-p5749663	7154491	7154442	BB	BB	BB	BB	BB	BB	AB	BB	BB	BB	NC	NC	NC	NC	NC	NC	AA	AA	AA	AA	AA	AA	AA	AA	AA	AA	AA	AA	AA	AA	AA	AA	AA	AA	AA	AA	AA	BB	BB	BB	BB	BB	BB	BB	BB	BB
A03	Bn-A03-p5750321	7155149	7155100	BB	BB	BB	BB	BB	BB	AA	BB	BB	BB	NC	NC	NC	NC	NC	NC	AA	AA	AA	AA	AA	AA	AA	AA	AA	AA	AA	AA	AA	AA	AA	AA	AA	AA	AA	AA	AA	BB	BB	BB	BB	BB	BB	BB	BB	BB
A03	Bn-A03-p5751992	7157173	7157124	AA	AA	AA	AA	AA	AA	AB	AA	AA	NC	NC	NC	NC	NC	NC	NC	AA	AA	AA	AA	AA	AA	AA	AA	AA	AA	AA	AA	AA	AA	AA	AA	AA	AA	AA	AA	AA	AA	AA	AA	AA	AA	AA	AA	AA	AA
A03	Bn-A03-p5752052	7157233	7157184	AA	AA	AA	AA	AA	AA	AB	AA	AA	NC	NC	NC	NC	NC	NC	NC	AA	AA	AA	AA	AA	AA	AA	AA	AA	AA	AA	AA	AA	AA	AA	AA	AA	AA	AA	AA	AA	AA	AA	AA	AA	AA	AA	AA	AA	AA
A03	Bn-A03-p5752371	7157552	7157503	BB	BB	BB	BB	NC	NC	NC	NC	NC	NC	NC	NC	NC	NC	NC	NC	AA	AA	AA	AA	AA	AA	AA	AA	AA	AA	AA	NC	AA	AA	AA	AA	AA	AA	AA	AA	AA	BB	BB	BB	BB	BB	BB	BB	BB	BB
A03	Bn-A03-p5784532	7285432	7285481	AA	AA	BB	AA	BB	BB	AB	BB	AB	NC	NC	NC	NC	NC	NC	NC	BB	BB	BB	BB	BB	BB	BB	BB	BB	BB	BB	BB	BB	BB	BB	BB	BB	BB	BB	BB	BB	BB	BB	BB	AA	AA	AA	AA	AA	AA
A03	Bn-A03-p5809860	7311224	7311273	BB	BB	BB	BB	BB	BB	BB	BB	AB	NC	NC	NC	NC	NC	NC	NC	BB	BB	BB	BB	BB	BB	BB	BB	BB	BB	BB	BB	BB	BB	BB	BB	BB	BB	BB	BB	BB	BB	BB	BB	BB	BB	BB	BB	BB	BB
A03	Bn-A03-p5814447	7315375	7315424	AA	AA	AA	AA	BB	BB	AA	AA	AB	BB	NC	NC	NC	NC	NC	NC	BB	BB	BB	BB	BB	BB	BB	BB	BB	BB	BB	BB	BB	BB	BB	BB	BB	BB	BB	BB	BB	BB	BB	BB	AA	AA	AA	AA	AA	AA
A03	Bn-A03-p5956851	7439919	7439968	BB	AA	AA	AA	BB	BB	BB	AA	AA	AA	NC	NC	NC	NC	NC	NC	AA	AA	AA	AA	AA	AA	AA	AA	AA	AA	AA	AA	AA	AA	AA	AA	AA	AA	AA	AA	AA	AA	AA	AA	AA	AA	AA	AA	AA	AA
A03	Bn-A03-p5956934	7440102	7440053	BB	AA	AA	AA	AA	AA	AA	AA	AA	AA	NC	NC	NC	NC	NC	NC	AA	AA	AA	AA	AA	AA	AA	AA	AA	AA	AA	NC	AA	AA	AA	AA	AA	AA	AA	AA	AA	AA	AA	AA	AA	AA	AA	AA	AA	AA
A03	Bn-A03-p6036521	7518425	7518474	AA	BB	AA	BB	NC	NC	AB	AA	AB	NC	NC	NC	NC	NC	NC	NC	BB	BB	BB	BB	BB	BB	BB	BB	BB	BB	BB	BB	BB	BB	BB	BB	BB	BB	BB	BB	BB	BB	BB	BB	BB	BB	BB	BB	BB	BB
A03	Bn-A03-p6039029	7520944	7520993	AA	AA	AA	AA	AA	AA	AA	AA	AA	AA	NC	NC	NC	NC	NC	NC	AA	AA	AA	AA	AA	AA	AA	AA	AA	AA	AA	AA	AA	AA	AA	AA	AA	AA	AA	AA	AA	AA	AA	AA	AA	AA	AA	AA	AA	AA
A03	Bn-A03-p6204498	7637182	7637231	AA	AA	AA	AA	NC	NC	NC	NC	NC	NC	NC	NC	NC	NC	NC	NC	AA	AA	AA	AA	AA	AA	AA	AA	AA	AA	AA	AA	AA	AA	AA	AA	AA	AA	AA	AA	AA	AA	AA	AA	AA	AA	AA	AA	AA	AA
A03	Bn-A03-p6274828	7695301	7695252	AA	BB	AA	BB	BB	BB	NC	BB	BB	BB	NC	NC	NC	NC	NC	NC	AA	AA	AA	AA	AA	AA	AA	AA	AA	AA	AA	AA	AA	AA	AA	AA	AA	AA	AA	AA	AA	AA	AA	AA	BB	BB	BB	BB	BB	BB
A03	Bn-A03-p6276385	7696857	7696808	AA	AA	AA	AA	AA	AA	AA	AA	AA	NC	NC	NC	NC	NC	NC	NC	AA	AA	AA	AA	AA	AA	AA	AA	AA	AA	AA	AA	AA	AA	AA	AA	AA	AA	AA	AA	AA	AA	AA	AA	AA	AA	AA	AA	AA	AA
A03	Bn-A03-p6319963	7752783	7752734	AA	BB	BB	BB	BB	BB	NC	BB	BB	BB	NC	NC	NC	NC	NC	NC	BB	BB	BB	BB	BB	BB	BB	BB	BB	BB	BB	BB	BB	BB	BB	BB	BB	BB	BB	BB	BB	BB	BB	BB	BB	BB	BB	BB	BB	BB
A03	Bn-A03-p6332797	7767109	7767060	BB	BB	BB	BB	BB	BB	BB	BB	BB	BB	NC	NC	NC	NC	NC	NC	AA	AA	AA	AA	AA	AA	AA	AA	AA	AA	AA	AA	AA	AA	AA	AA	AA	AA	AA	AA	AA	BB	BB	BB	BB	BB	BB	BB	BB	BB
A03	Bn-A03-p6385958	7795815	7795766	BB	BB	AA	BB	AA	AA	BB	BB	BB	BB	NC	NC	NC	NC	NC	NC	BB	BB	BB	BB	BB	BB	BB	BB	BB	BB	BB	BB	BB	BB	BB	BB	BB	BB	BB	BB	BB	AA	AA	AA	AA	AA	AA	AA	AA	AA
A03	Bn-A03-p6388604	7797889	7797840	AA	AA	BB	AA	BB	BB	BB	BB	BB	BB	NC	NC	NC	NC	NC	NC	BB	BB	BB	BB	BB	BB	BB	BB	BB	BB	BB	BB	BB	BB	BB	BB	BB	BB	BB	BB	BB	BB	BB	BB	BB	BB	BB	BB	BB	BB
A03	Bn-A03-p6404903	7812673	7812722	BB	BB	BB	BB	BB	BB	AB	BB	BB	BB	NC	NC	NC	NC	NC	NC	BB	BB	BB	BB	BB	BB	BB	BB	BB	BB	BB	BB	BB	BB	BB	BB	BB	BB	BB	BB	BB	BB	BB	BB	BB	BB	BB	BB	BB	BB
A03	Bn-A03-p6420355	7826329	7826378	BB	BB	BB	BB	BB	BB	AA	BB	BB	NC	NC	NC	NC	NC	NC	NC	BB	BB	BB	BB	BB	BB	BB	BB	BB	BB	BB	BB	BB	BB	BB	BB	BB	BB	BB	BB	BB	AA	AA	AA	BB	BB	BB	BB	BB	BB
A03	Bn-A03-p6423049	7829276	7829325	AA	AA	AA	AA	AA	AA	AB	AA	AA	AA	NC	NC	NC	NC	NC	NC	AA	AA	AA	AA	AA	AA	AA	AA	AA	AA	AA	AA	AA	AA	AA	AA	AA	AA	AA	AA	AA	BB	BB	BB	AA	AA	AA	AA	AA	AA
A03	Bn-A03-p6423198	7829425	7829474	BB	BB	BB	BB	BB	BB	AA	BB	BB	BB	NC	NC	NC	NC	NC	NC	BB	BB	BB	BB	BB	BB	BB	BB	BB	BB	BB	BB	BB	BB	BB	BB	BB	BB	BB	BB	BB	AA	AA	AA	AA	AA	AA	AA	AA	AA
A03	Bn-A03-p6423795	7830121	7830072	BB	BB	BB	BB	BB	BB	AA	BB	BB	NC	NC	NC	NC	NC	NC	NC	BB	BB	BB	BB	BB	BB	BB	BB	BB	BB	BB	BB	BB	BB	BB	BB	BB	BB	BB	BB	BB	AA	AA	AA	BB	BB	BB	BB	BB	BB
A03	Bn-A03-p6577213	7960965	7961014	AA	AA	AA	AA	AA	AA	AA	BB	AB	AB	NC	NC	NC	NC	NC	NC	AA	AA	AA	AA	AA	AA	AA	AA	AA	AA	AA	AA	AA	AA	AA	AA	AA	AA	AA	AA	AA	AA	AA	AA	AA	AA	AA	AA	AA	AA
A03	Bn-A03-p6578752	7962497	7962546	AA	AA	AA	AA	AA	AA	AA	AA	AA	AA	NC	NC	NC	NC	NC	NC	AA	AA	AA	AA	AA	AA	AA	AA	AA	AA	AA	AA	AA	AA	AA	AA	AA	AA	AA	AA	AA	AA	AA	AA	AA	AA	AA	AA	AA	AA
A03	Bn-A03-p6583208	7966952	7967001	AA	AA	AA	AA	AA	AA	AA	AA	AA	NC	NC	NC	NC	NC	NC	NC	AA	AA	AA	AA	AA	AA	AA	AA	AA	AA	AA	AA	AA	AA	AA	AA	AA	AA	AA	AA	AA	AA	AA	AA	AA	AA	AA	AA	AA	AA
A03	Bn-A03-p6585645	7969382	7969431	BB	BB	AA	BB	BB	BB	AA	BB	BB	NC	NC	NC	NC	NC	NC	NC	AA	AA	AA	AA	AA	AA	AA	AA	AA	AA	AA	AA	AA	AA	AA	AA	AA	AA	AA	AA	AA	BB	BB	BB	AA	AA	AA	AA	AA	AA
A03	Bn-A03-p6586436	7970258	7970209	BB	BB	BB	BB	BB	BB	BB	BB	BB	NC	NC	NC	NC	NC	NC	NC	BB	BB	BB	BB	BB	BB	BB	BB	BB	BB	BB	BB	BB	BB	BB	BB	BB	BB	BB	BB	BB	BB	BB	BB	AA	AA	AA	AA	AA	AA
A03	Bn-A03-p6590051	7972382	7972431	AA	AA	AA	AA	AA	AA	AA	AA	AA	NC	NC	NC	NC	NC	NC	NC	AA	AA	AA	AA	AA	AA	AA	AA	AA	AA	AA	AA	AA	AA	AA	AA	AA	AA	AA	AA	AA	AA	AA	AA	BB	BB	BB	BB	BB	BB
A03	Bn-A03-p6636780	8013909	8013958	AA	AA	AA	AA	BB	BB	AB	AA	AA	AA	NC	NC	NC	NC	NC	NC	BB	BB	BB	BB	BB	BB	BB	BB	BB	BB	BB	BB	BB	BB	BB	BB	BB	BB	BB	BB	BB	BB	BB	BB	AA	AA	AA	AA	AA	AA
A03	Bn-A03-p6672024	8041738	8041787	AA	AA	BB	AA	BB	BB	BB	BB	AB	BB	NC	NC	NC	NC	NC	NC	BB	BB	BB	BB	BB	BB	BB	BB	BB	BB	BB	BB	BB	BB	BB	BB	BB	BB	BB	BB	BB	BB	BB	BB	AA	AA	AA	AA	AA	AA
A03	Bn-A03-p6681953	8048575	8048526	AA	AA	BB	AA	BB	BB	AA	AA	AA	NC	NC	NC	NC	NC	NC	NC	BB	BB	BB	BB	BB	BB	BB	BB	BB	BB	BB	BB	BB	BB	BB	BB	BB	BB	BB	BB	BB	AA	AA	AA	BB	BB	BB	BB	BB	BB
A03	Bn-A03-p6744344	8103457	8103506	BB	BB	AA	BB	BB	BB	BB	BB	BB	BB	NC	NC	NC	NC	NC	NC	BB	BB	BB	BB	BB	BB	BB	BB	BB	BB	BB	BB	BB	BB	BB	BB	BB	BB	BB	BB	BB	BB	BB	BB	BB	BB	BB	BB	BB	BB
A03	Bn-A03-p6744274	8103487	8103438	BB	BB	AA	BB	BB	BB	BB	BB	BB	BB	NC	NC	NC	NC	NC	NC	BB	BB	BB	BB	BB	BB	BB	BB	BB	BB	BB	BB	BB	BB	BB	BB	BB	BB	BB	BB	BB	BB	BB	BB	BB	BB	BB	BB	BB	BB
A03	Bn-A03-p6760051	8125971	8125922	BB	BB	AA	BB	BB	BB	BB	AA	AA	AA	NC	NC	NC	NC	NC	NC	BB	BB	BB	BB	BB	BB	BB	BB	BB	BB	BB	BB	BB	BB	BB	BB	BB	BB	BB	BB	BB	BB	BB	BB	BB	BB	BB	BB	BB	BB
A03	Bn-A03-p6771876	8137684	8137733	BB	BB	AA	BB	AA	AA	AA	AA	AA	AA	NC	NC	NC	NC	NC	NC	AA	AA	AA	AA	AA	AA	AA	AA	AA	AA	AA	AA	AA	AA	AA	AA	AA	AA	AA	AA	AA	AA	AA	AA	AA	AA	AA	AA	AA	AA
A03	Bn-A03-p6772326	8138131	8138180	BB	BB	AA	BB	AA	AA	AA	NC	NC	AA	NC	NC	NC	NC	NC	NC	AA	AA	AA	AA	AA	AA	AA	AA	AA	AA	AA	AA	AA	AA	AA	AA	AA	AA	AA	AA	AA	AA	AA	AA	AA	AA	AA	AA	AA	AA
A03	Bn-A03-p6781156	8140087	8140038	AA	AA	BB	AA	BB	BB	BB	BB	BB	BB	NC	NC	NC	NC	NC	NC	BB	BB	BB	BB	BB	BB	BB	BB	BB	BB	BB	BB	BB	BB	BB	BB	BB	BB	BB	BB	BB	BB	BB	BB	BB	BB	BB	BB	BB	BB
A03	Bn-A03-p6791851	8150604	8150653	BB	BB	AA	BB	AA	AA	AA	AA	AA	NC	NC	NC	NC	NC	NC	NC	AA	AA	AA	AA	AA	AA	AA	AA	AA	AA	AA	AA	AA	AA	AA	AA	AA	AA	AA	AA	AA	AA	AA	AA	AA	AA	AA	AA	AA	AA
A03	Bn-A03-p5892557	8164084	8164133	BB	AA	AA	AA	NC	NC	NC	NC	NC	NC	NC	NC	NC	NC	NC	NC	AA	AA	AA	AA	AA	AA	AA	AA	AA	AA	AA	AA	AA	AA	AA	AA	AA	AA	AA	AA	AA	AA	AA	AA	AA	AA	AA	AA	AA	AA
A03	Bn-A03-p5893002	8164529	8164578	BB	AA	AA	AA	AA	AA	AA	AA	AA	NC	NC	NC	NC	NC	NC	NC	BB	BB	BB	BB	BB	BB	BB	BB	BB	BB	BB	BB	BB	BB	BB	BB	BB	BB	BB	BB	BB	AA	AA	AA	BB	BB	BB	BB	BB	BB
A03	Bn-A03-p7582235	8174758	8174709	BB	BB	AA	BB	BB	BB	AA	AA	AA	NC	NC	NC	NC	NC	NC	NC	AA	AA	AA	AA	AA	AA	AA	AA	AA	AA	AA	AA	AA	AA	AA	AA	AA	AA	AA	AA	AA	AA	AA	AA	AA	AA	AA	AA	AA	AA
A03	Bn-A03-p6804857	8227420	8227371	BB	BB	AA	BB	AA	AA	AA	BB	BB	BB	NC	NC	NC	NC	NC	NC	BB	BB	BB	BB	BB	BB	BB	BB	BB	BB	BB	BB	BB	BB	BB	BB	BB	BB	BB	BB	BB	AA	AA	AA	AA	AA	AA	AA	AA	AA
A03	Bn-A03-p6807075	8229634	8229585	AA	AA	AA	AA	BB	BB	BB	AA	AA	AA	NC	NC	NC	NC	NC	NC	AA	AA	AA	AA	AA	AA	AA	AA	AA	AA	AA	AA	AA	AA	AA	AA	AA	AA	AA	AA	AA	BB	BB	BB	BB	BB	BB	BB	BB	BB
A03	Bn-A03-p6907743	8344620	8344571	AA	AA	AA	AA	AA	AA	NC	BB	BB	BB	NC	NC	NC	NC	NC	NC	AA	AA	AA	AA	AA	AA	AA	AA	AA	AA	AA	AA	AA	AA	AA	AA	AA	AA	AA	AA	AA	BB	BB	BB	AA	AA	AA	AA	AA	AA
A03	Bn-A03-p6909237	8346016	8346065	AA	AA	AA	AA	AA	AA	AB	BB	BB	BB	NC	NC	NC	NC	NC	NC	AA	AA	AA	AA	AA	AA	AA	AA	AA	AA	AA	NC	AA	AA	AA	AA	AA	AA	AA	AA	AA	BB	BB	BB	AA	AA	AA	AA	AA	AA
A03	Bn-A03-p7007376	8440867	8440916	BB	BB	BB	BB	BB	BB	BB	BB	BB	BB	NC	NC	NC	NC	NC	NC	BB	BB	BB	BB	BB	BB	BB	BB	BB	BB	BB	BB	BB	BB	BB	BB	BB	BB	BB	BB	BB	BB	BB	BB	NC	NC	NC	NC	NC	NC
A03	Bn-A03-p7007377	8440868	8440917	BB	BB	AA	BB	AA	AA	AA	AA	AA	AA	NC	NC	NC	NC	NC	NC	AA	AA	AA	AA	AA	AA	AA	AA	AA	AA	AA	AA	AA	AA	AA	AA	AA	AA	AA	AA	AA	BB	BB	BB	NC	NC	NC	NC	NC	NC
A03	Bn-A03-p7011746	8445358	8445309	AA	AA	AA	AA	NC	NC	NC	NC	NC	NC	NC	NC	NC	NC	NC	NC	AA	AA	AA	AA	AA	AA	AA	AA	AA	AA	AA	AA	AA	AA	AA	AA	AA	AA	AA	AA	AA	AA	AA	AA	AA	AA	AA	AA	AA	AA
A03	Bn-A03-p7049396	8483710	8483663	BB	BB	AA	BB	AA	AA	AA	AA	AA	NC	NC	NC	NC	NC	NC	NC	AA	AA	AA	AA	AA	AA	AA	AA	AA	AA	AA	AA	AA	AA	AA	AA	AA	AA	AA	AA	AA	BB	BB	BB	BB	BB	BB	BB	BB	BB
A03	Bn-A03-p7058001	8494025	8493976	AA	AA	AA	AA	AA	AA	AA	AA	AA	NC	NC	NC	NC	NC	NC	NC	AA	AA	AA	AA	AA	AA	AA	AA	AA	AA	AA	AA	AA	AA	AA	AA	AA	AA	AA	AA	AA	AA	AA	AA	AA	AA	AA	AA	AA	AA
A03	Bn-A03-p7085943	8517751	8517800	AA	AA	BB	AA	BB	BB	BB	BB	BB	BB	NC	NC	NC	NC	NC	NC	BB	BB	BB	BB	BB	BB	BB	BB	BB	BB	BB	BB	BB	BB	BB	BB	BB	BB	BB	BB	BB	AA	AA	AA	AA	AA	AA	AA	AA	AA
A03	Bn-A03-p7094698	8529536	8529585	AA	AA	BB	AA	BB	BB	BB	BB	BB	BB	NC	NC	NC	NC	NC	NC	BB	BB	BB	BB	BB	BB	BB	BB	BB	BB	BB	BB	BB	BB	BB	BB	BB	BB	BB	BB	BB	AA	AA	AA	AA	AA	AA	AA	AA	AA
A03	Bn-A03-p7110332	8537849	8537800	BB	BB	BB	BB	BB	BB	AB	AA	AA	NC	NC	NC	NC	NC	NC	NC	BB	BB	BB	BB	BB	BB	BB	BB	BB	BB	BB	BB	BB	BB	BB	BB	BB	BB	BB	BB	BB	BB	BB	BB	BB	BB	BB	BB	BB	BB
A03	Bn-A03-p7177504	8600053	8600102	BB	BB	BB	BB	AA	AA	AA	AA	BB	BB	NC	NC	NC	NC	NC	NC	BB	BB	BB	BB	BB	BB	BB	BB	BB	BB	BB	BB	BB	BB	BB	BB	BB	BB	BB	BB	BB	AA	AA	AA	BB	BB	BB	BB	BB	BB
A03	Bn-A03-p7177776	8600383	8600334	AA	AA	AA	AA	BB	BB	BB	BB	BB	BB	BB	NC	BB	NC	NC	NC	BB	BB	BB	BB	BB	BB	BB	BB	BB	BB	BB	BB	BB	BB	BB	BB	BB	BB	BB	BB	BB	BB	BB	BB	BB	BB	BB	BB	BB	BB
A03	Bn-A03-p7178650	8601290	8601241	AA	AA	BB	AA	BB	BB	BB	BB	BB	BB	BB	NC	BB	NC	NC	NC	BB	BB	BB	BB	BB	BB	BB	BB	BB	BB	BB	BB	BB	BB	BB	BB	BB	BB	BB	BB	BB	BB	BB	BB	BB	BB	BB	BB	BB	BB
A03	Bn-A03-p7228211	8652464	8652513	AA	AA	AA	AA	BB	BB	AA	BB	BB	NC	NC	NC	NC	NC	NC	NC	AA	AA	AA	AA	AA	AA	AA	AA	AA	AA	AA	AA	AA	AA	AA	AA	AA	AA	AA	AA	AA	AA	AA	AA	AA	AA	AA	AA	AA	AA
A03	Bn-A03-p7228783	8653051	8653100	BB	BB	BB	BB	AA	AA	AA	AA	AA	AA	NC	NC	NC	NC	NC	NC	AA	AA	AA	AA	AA	AA	AA	AA	AA	AA	AA	AA	AA	AA	AA	AA	AA	AA	AA	AA	AA	AA	AA	AA	AA	AA	AA	AA	AA	AA
A03	Bn-A03-p7234862	8660305	8660256	AA	AA	AA	AA	BB	BB	BB	BB	BB	BB	NC	NC	NC	NC	NC	NC	AA	AA	AA	AA	AA	AA	AA	AA	AA	AA	AA	AA	AA	AA	AA	AA	AA	AA	AA	AA	AA	BB	BB	BB	BB	BB	BB	BB	BB	BB
A03	Bn-A03-p7235826	8661169	8661218	AA	AA	AA	AA	BB	BB	BB	BB	BB	BB	NC	NC	NC	NC	NC	NC	AA	AA	AA	AA	AA	AA	AA	AA	AA	AA	AA	AA	AA	AA	AA	AA	AA	AA	AA	AA	AA	BB	BB	BB	BB	BB	BB	BB	BB	BB
A03	Bn-A03-p7236103	8661546	8661497	BB	BB	BB	BB	AA	AA	AA	AA	AA	NC	NC	NC	NC	NC	NC	NC	BB	BB	BB	BB	BB	BB	BB	BB	BB	BB	BB	BB	BB	BB	BB	BB	BB	BB	BB	BB	BB	AA	AA	AA	AA	AA	AA	AA	AA	AA
A03	Bn-A03-p7239205	8664649	8664600	AA	AA	BB	AA	AA	AA	BB	BB	BB	BB	NC	NC	NC	NC	NC	NC	BB	BB	BB	BB	BB	BB	BB	BB	BB	BB	BB	BB	BB	BB	BB	BB	BB	BB	BB	BB	BB	AA	AA	AA	AA	AA	AA	AA	AA	AA
A03	Bn-A03-p7248970	8671254	8671205	AA	AA	BB	AA	BB	BB	AA	AA	AA	NC	NC	NC	NC	NC	NC	NC	AA	AA	AA	AA	AA	AA	AA	AA	AA	AA	AA	AA	AA	AA	AA	AA	AA	AA	AA	AA	AA	AA	AA	AA	AA	AA	AA	AA	AA	AA
A03	Bn-A03-p7331109	8759892	8759941	AA	AA	AA	AA	AA	AA	BB	BB	BB	BB	NC	NC	NC	NC	NC	NC	BB	BB	BB	BB	BB	BB	BB	BB	BB	BB	BB	BB	BB	BB	BB	BB	BB	BB	BB	BB	BB	BB	BB	BB	AA	AA	AA	AA	AA	AA
A03	Bn-A03-p7356882	8798002	8797969	BB	BB	AA	BB	AA	AA	AB	NC	AA	NC	NC	NC	NC	NC	NC	NC	BB	BB	BB	BB	BB	BB	BB	BB	BB	BB	BB	BB	BB	BB	BB	BB	BB	BB	BB	BB	BB	AA	AA	AA	BB	BB	BB	BB	BB	BB
A03	Bn-A03-p7366783	8813193	8813242	AA	AA	BB	AA	BB	BB	NC	BB	BB	BB	NC	NC	NC	NC	NC	NC	BB	BB	BB	BB	BB	BB	BB	BB	BB	BB	BB	BB	BB	BB	BB	BB	BB	BB	BB	BB	BB	AA	NC	NC	BB	BB	BB	BB	BB	BB
A03	Bn-A03-p7434950	8876799	8876848	BB	BB	BB	BB	BB	BB	NC	AA	AA	NC	NC	NC	NC	NC	NC	NC	AA	AA	AA	AA	AA	AA	AA	AA	AA	AA	AA	AA	AA	AA	AA	AA	AA	AA	AA	AA	AA	BB	BB	BB	BB	BB	BB	BB	BB	BB
A03	Bn-A03-p7493664	8941362	8941411	AA	AA	BB	AA	BB	BB	AB	AA	AA	AA	NC	NC	NC	NC	NC	NC	AA	AA	AA	AA	AA	AA	AA	AA	AA	AA	AA	AA	AA	AA	AA	AA	AA	AA	AA	AA	AA	AA	AA	NC	AA	AA	AA	AA	AA	AA
A03	Bn-A03-p7514571	8960357	8960324	BB	BB	AA	BB	BB	BB	NC	NC	NC	NC	NC	NC	NC	NC	NC	NC	AA	AA	AA	AA	AA	AA	AA	AA	AA	AA	AA	AA	AA	AA	AA	AA	AA	AA	AA	AA	AA	BB	BB	BB	AA	AA	AA	AA	AA	AA
A03	Bn-A03-p7514678	8960491	8960442	BB	BB	AA	BB	BB	BB	AB	AA	AA	NC	NC	NC	NC	NC	NC	NC	AA	AA	AA	AA	AA	AA	AA	AA	AA	AA	AA	AA	AA	AA	AA	AA	AA	AA	AA	AA	AA	BB	BB	BB	AA	AA	AA	AA	AA	AA
A03	Bn-A03-p7555264	9010628	9010677	AA	AA	BB	AA	AA	AA	BB	BB	BB	BB	NC	NC	NC	NC	NC	NC	BB	BB	BB	BB	BB	BB	BB	BB	BB	BB	BB	BB	BB	BB	BB	BB	BB	BB	BB	BB	BB	BB	BB	BB	BB	BB	BB	BB	BB	BB
A03	Bn-A03-p7572109	9031870	9031919	AA	AA	BB	AA	AA	AA	AA	BB	BB	BB	NC	NC	NC	NC	NC	NC	BB	BB	BB	BB	BB	BB	BB	BB	BB	BB	BB	BB	BB	BB	BB	BB	BB	BB	BB	BB	BB	AA	AA	AA	AA	AA	AA	AA	AA	AA
A03	Bn-A03-p7572128	9031988	9031940	NC	NC	AA	NC	BB	BB	NC	AA	AA	NC	NC	NC	NC	NC	NC	NC	AA	AA	AA	AA	AA	AA	AA	AA	AA	AA	AA	AA	AA	AA	AA	AA	AA	AA	AA	AA	AA	AA	AA	AA	NC	NC	NC	NC	NC	NC
A03	Bn-A03-p7618555	9064584	9064535	AA	AA	BB	AA	AA	AA	AA	AA	BB	NC	NC	NC	NC	NC	NC	NC	AA	AA	AA	AA	AA	AA	AA	AA	AA	AA	AA	AA	AA	AA	AA	AA	AA	AA	AA	AA	AA	BB	BB	BB	AA	AA	AA	AA	AA	AA
A03	Bn-A03-p7628905	9079665	9079616	AA	AA	AA	AA	AA	AA	BB	AA	AA	AA	NC	NC	NC	NC	NC	NC	AA	AA	AA	AA	AA	AA	AA	AA	AA	AA	AA	AA	AA	AA	AA	AA	AA	AA	AA	AA	AA	BB	BB	BB	AA	AA	AA	AA	AA	AA
A03	Bn-A03-p7631083	9081742	9081791	BB	BB	AA	BB	AA	AA	NC	AA	AA	NC	NC	NC	NC	NC	NC	NC	AA	AA	AA	AA	AA	AA	AA	AA	AA	AA	AA	AA	AA	AA	AA	AA	AA	AA	AA	AA	AA	BB	BB	BB	BB	BB	BB	BB	BB	BB
A03	Bn-A03-p7641673	9092513	9092464	BB	BB	AA	BB	AA	AA	BB	BB	BB	BB	NC	NC	NC	NC	NC	NC	BB	BB	BB	BB	BB	BB	BB	BB	BB	BB	BB	BB	BB	BB	BB	BB	BB	BB	BB	BB	BB	BB	BB	BB	BB	BB	BB	BB	BB	BB
A03	Bn-A03-p7642519	9092885	9092936	BB	BB	AA	BB	BB	BB	BB	BB	BB	BB	NC	NC	NC	NC	NC	NC	BB	BB	BB	BB	BB	BB	BB	BB	BB	BB	BB	BB	BB	BB	BB	BB	BB	BB	BB	BB	BB	BB	BB	BB	BB	BB	BB	BB	BB	BB
A03	Bn-A03-p7642692	9093060	9093109	BB	BB	AA	BB	AA	AA	AA	BB	BB	BB	NC	NC	NC	NC	NC	NC	BB	BB	BB	BB	BB	BB	BB	BB	BB	BB	BB	BB	BB	BB	BB	BB	BB	BB	BB	BB	BB	AA	AA	AA	AA	AA	AA	AA	AA	AA
A03	Bn-A03-p7652326	9102919	9102968	BB	BB	BB	BB	BB	BB	AB	NC	NC	NC	NC	NC	NC	NC	NC	NC	AA	AA	AA	AA	AA	AA	AA	AA	AA	AA	AA	AA	AA	AA	AA	AA	AA	AA	AA	AA	AA	NC	NC	NC	AA	AA	AA	AA	AA	AA
A03	Bn-A03-p7672403	9122389	9122438	AA	AA	AA	AA	AA	AA	AB	BB	BB	BB	NC	NC	NC	NC	NC	NC	BB	BB	BB	BB	BB	BB	BB	BB	BB	BB	BB	BB	BB	BB	BB	BB	BB	BB	BB	BB	BB	BB	BB	BB	BB	BB	BB	BB	BB	BB
A03	Bn-A03-p7835836	9277422	9277471	AA	AA	AA	AA	AA	AA	AA	AA	AA	AA	NC	NC	NC	NC	NC	NC	AA	AA	AA	AA	AA	AA	AA	AA	AA	AA	AA	AA	AA	AA	AA	AA	AA	AA	AA	AA	AA	BB	BB	BB	AA	AA	AA	AA	AA	AA
A03	Bn-A03-p7870541	9308116	9308165	AA	AA	AA	AA	BB	BB	BB	BB	BB	BB	NC	NC	NC	NC	NC	NC	BB	BB	BB	BB	BB	BB	BB	BB	BB	BB	BB	BB	BB	BB	BB	BB	BB	BB	BB	BB	BB	BB	BB	BB	BB	BB	BB	BB	BB	BB
A03	Bn-A03-p7878888	9316464	9316513	AA	AA	AA	AA	BB	BB	AA	AA	AA	NC	NC	NC	NC	NC	NC	NC	AA	AA	AA	AA	AA	AA	AA	AA	AA	AA	AA	AA	AA	AA	AA	AA	AA	AA	AA	AA	AA	BB	BB	BB	BB	BB	BB	BB	BB	BB
A03	Bn-A03-p7902457	9339730	9339779	BB	BB	BB	BB	AA	AA	AA	AA	AA	NC	NC	NC	NC	NC	NC	NC	AA	AA	AA	AA	AA	AA	AA	AA	AA	AA	AA	AA	AA	AA	AA	AA	AA	AA	AA	AA	AA	AA	AA	AA	AA	AA	AA	AA	AA	AA
A03	Bn-A03-p7919195	9349997	9349948	AA	AA	AA	AA	BB	BB	BB	AA	AA	NC	NC	NC	NC	NC	NC	NC	BB	BB	BB	BB	BB	BB	BB	BB	BB	BB	BB	BB	BB	BB	BB	BB	BB	BB	BB	BB	BB	BB	BB	BB	AA	AA	AA	AA	AA	AA
A03	Bn-A03-p7943450	9376865	9376914	BB	BB	BB	BB	BB	BB	AA	AA	AA	NC	NC	NC	NC	NC	NC	NC	AA	AA	AA	AA	AA	AA	AA	AA	AA	AA	AA	AA	AA	AA	AA	AA	AA	AA	AA	AA	AA	AA	AA	AA	AA	AA	AA	AA	AA	AA
A03	Bn-A03-p7946505	9380096	9380145	AA	AA	AA	AA	AA	AA	AA	AA	AA	BB	NC	NC	NC	NC	NC	NC	AA	AA	AA	AA	AA	AA	AA	AA	AA	AA	AA	AA	AA	AA	AA	AA	AA	AA	AA	AA	AA	NC	NC	NC	BB	BB	BB	BB	BB	BB
A03	Bn-A03-p7964361	9395504	9395455	AA	AA	AA	AA	AA	AA	AA	AA	AA	BB	NC	NC	NC	NC	NC	NC	AA	AA	AA	AA	AA	AA	AA	AA	AA	AA	AA	AA	AA	AA	AA	AA	AA	AA	AA	AA	AA	AA	AA	AA	BB	BB	BB	BB	BB	BB
A03	Bn-A03-p7964789	9395831	9395880	BB	BB	BB	BB	BB	BB	BB	BB	BB	AA	NC	NC	NC	NC	NC	NC	BB	BB	BB	BB	BB	BB	BB	BB	BB	BB	BB	BB	BB	BB	BB	BB	BB	BB	BB	BB	BB	BB	BB	BB	AA	AA	AA	AA	AA	AA
A03	Bn-A03-p7966805	9398596	9398645	AA	AA	AA	AA	AA	AA	AA	AA	AA	BB	NC	NC	NC	NC	NC	NC	AA	AA	AA	AA	AA	AA	AA	AA	AA	AA	AA	AA	AA	AA	AA	AA	AA	AA	AA	AA	AA	AA	AA	AA	BB	BB	BB	BB	BB	BB
A03	Bn-A03-p7969685	9401428	9401464	AA	AA	AA	AA	AA	AA	BB	BB	BB	BB	NC	NC	NC	NC	NC	NC	BB	BB	BB	BB	BB	BB	BB	BB	BB	BB	BB	BB	BB	BB	BB	BB	BB	BB	BB	BB	BB	BB	BB	BB	BB	BB	BB	BB	BB	BB
A03	Bn-A03-p7988522	9423020	9423069	BB	BB	BB	BB	AA	AA	AB	BB	BB	AB	NC	NC	NC	NC	NC	NC	BB	BB	BB	BB	BB	BB	BB	BB	BB	BB	BB	BB	BB	BB	BB	BB	BB	BB	BB	BB	BB	BB	BB	BB	AA	AA	AA	AA	AA	AA
A03	Bn-A03-p7988667	9423165	9423214	BB	BB	BB	BB	NC	NC	AB	BB	BB	AB	NC	NC	NC	NC	NC	NC	BB	BB	BB	BB	BB	BB	BB	BB	BB	BB	BB	BB	BB	BB	BB	BB	BB	BB	BB	BB	BB	BB	BB	BB	AA	AA	AA	AA	AA	AA
A03	Bn-A03-p7988820	9423418	9423369	AA	AA	AA	AA	BB	BB	AB	AA	AA	BB	NC	NC	NC	NC	NC	NC	AA	AA	AA	AA	AA	AA	AA	AA	AA	AA	AA	NC	AA	AA	AA	AA	AA	AA	AA	AA	AA	AA	AA	AA	BB	BB	BB	BB	BB	BB
A03	Bn-A03-p8008867	9441893	9441942	AA	AA	AA	AA	BB	BB	AB	BB	BB	BB	NC	NC	NC	NC	NC	NC	BB	BB	BB	BB	BB	BB	BB	BB	BB	BB	BB	BB	BB	BB	BB	BB	BB	BB	BB	BB	BB	BB	BB	BB	BB	BB	BB	BB	BB	BB
A03	Bn-A03-p8022406	9460947	9460898	BB	BB	BB	BB	BB	BB	AB	BB	AA	AA	NC	NC	NC	NC	NC	NC	AA	AA	AA	AA	AA	AA	AA	AA	AA	AA	AA	AA	AA	AA	AA	AA	AA	AA	AA	AA	AA	AA	AA	AA	AA	AA	AA	AA	AA	AA
A03	Bn-A03-p8033095	9471477	9471526	AA	AA	AA	AA	AA	AA	AA	AA	NC	NC	NC	NC	NC	NC	NC	NC	AA	AA	AA	AA	AA	AA	AA	AA	AA	AA	AA	AA	AA	AA	AA	AA	AA	AA	AA	AA	AA	BB	BB	BB	BB	BB	BB	BB	BB	BB
A03	Bn-A03-p8043620	9482062	9482013	BB	BB	BB	BB	AA	AA	AA	BB	AA	AA	NC	NC	NC	NC	NC	NC	AA	AA	AA	AA	AA	AA	AA	AA	AA	AA	AA	AA	AA	AA	AA	AA	AA	AA	AA	AA	AA	AA	AA	AA	AA	AA	AA	AA	AA	AA
A03	Bn-A03-p8103457	9544208	9544257	BB	BB	BB	BB	BB	BB	AB	BB	BB	NC	NC	NC	NC	NC	NC	NC	BB	BB	BB	BB	BB	BB	BB	BB	BB	BB	BB	BB	BB	BB	BB	BB	BB	BB	BB	BB	BB	BB	BB	BB	NC	NC	NC	NC	NC	NC
A03	Bn-A03-p8122222	9558582	9558533	BB	BB	BB	BB	BB	BB	BB	BB	BB	BB	NC	NC	NC	NC	NC	NC	BB	BB	BB	BB	BB	BB	BB	BB	BB	BB	BB	BB	BB	BB	BB	BB	BB	BB	BB	BB	BB	AA	AA	AA	BB	BB	BB	BB	BB	BB
A03	Bn-A03-p8170734	9616786	9616744	AA	AA	AA	AA	BB	BB	BB	BB	AA	AA	NC	NC	NC	NC	NC	NC	AA	AA	AA	AA	AA	AA	AA	AA	AA	AA	AA	AA	AA	AA	AA	AA	AA	AA	AA	AA	AA	BB	BB	BB	AA	AA	AA	AA	AA	AA
A03	Bn-A03-p8171211	9617159	9617208	BB	BB	BB	BB	AA	AA	AA	AA	BB	BB	NC	NC	NC	NC	NC	NC	BB	BB	BB	BB	BB	BB	BB	BB	BB	BB	BB	BB	BB	BB	BB	BB	BB	BB	BB	BB	BB	AA	AA	AA	BB	BB	BB	BB	BB	BB
A03	Bn-A03-p8171248	9617296	9617247	AA	AA	AA	AA	AA	AA	AA	AA	AA	AA	NC	NC	NC	NC	NC	NC	AA	AA	AA	AA	AA	AA	AA	AA	AA	AA	AA	AA	AA	AA	AA	AA	AA	AA	AA	AA	AA	AA	AA	AA	AA	AA	AA	AA	AA	AA
A03	Bn-A03-p8177695	9622154	9622203	AA	AA	AA	AA	NC	NC	NC	NC	NC	NC	NC	NC	NC	NC	NC	NC	AA	AA	AA	AA	AA	AA	AA	AA	AA	AA	AA	AA	AA	AA	AA	AA	AA	AA	AA	AA	AA	BB	BB	BB	BB	BB	BB	BB	BB	BB
A03	Bn-A03-p8177644	9622203	9622154	AA	AA	AA	AA	AA	AA	AA	AA	AA	AA	NC	NC	NC	NC	NC	NC	AA	AA	AA	AA	AA	AA	AA	AA	AA	AA	AA	AA	AA	AA	AA	AA	AA	AA	AA	AA	AA	BB	BB	BB	BB	BB	BB	BB	BB	BB
A03	Bn-A03-p8181125	9637926	9637975	AA	AA	AA	AA	AA	AA	BB	AA	AA	AA	NC	NC	NC	NC	NC	NC	AA	AA	AA	AA	AA	AA	AA	AA	AA	AA	AA	AA	AA	AA	AA	AA	AA	AA	AA	AA	AA	BB	BB	BB	BB	BB	BB	BB	BB	BB
A03	Bn-A03-p8181187	9637988	9638037	BB	BB	BB	BB	BB	BB	AA	BB	BB	BB	NC	NC	NC	NC	NC	NC	BB	BB	BB	BB	BB	BB	BB	BB	BB	BB	BB	BB	BB	BB	BB	BB	BB	BB	BB	BB	BB	AA	AA	AA	NC	NC	NC	NC	NC	NC
A03	Bn-A03-p8181778	9638679	9638630	AA	AA	AA	AA	AA	AA	BB	AA	AA	NC	NC	NC	NC	NC	NC	NC	AA	AA	AA	AA	AA	AA	AA	AA	AA	AA	AA	AA	AA	AA	AA	AA	AA	AA	AA	AA	AA	BB	BB	BB	BB	BB	BB	BB	BB	BB
A03	Bn-A03-p8282545	9742691	9742740	AA	AA	AA	AA	BB	BB	NC	AA	AA	AB	NC	NC	NC	NC	NC	NC	AA	AA	AA	AA	AA	AA	AA	AA	AA	AA	AA	NC	AA	AA	AA	AA	AA	AA	AA	AA	AA	BB	BB	BB	AA	AA	AA	AA	AA	AA
A03	Bn-A03-p8308938	9766599	9766550	AA	AA	AA	AA	BB	BB	BB	AA	AA	AA	NC	NC	NC	NC	NC	NC	BB	BB	BB	BB	BB	BB	BB	BB	BB	BB	BB	BB	BB	BB	BB	BB	BB	BB	BB	BB	BB	BB	BB	BB	BB	BB	BB	BB	BB	BB
A03	Bn-A03-p8314005	9771586	9771635	BB	BB	BB	BB	BB	BB	BB	BB	BB	BB	BB	BB	NC	NC	BB	NC	BB	BB	BB	BB	BB	BB	BB	BB	BB	BB	BB	BB	BB	BB	BB	BB	BB	BB	BB	BB	BB	BB	BB	BB	BB	BB	BB	BB	BB	BB
A03	Bn-A03-p8337135	9795865	9795816	AA	AA	AA	AA	AA	AA	AA	BB	BB	BB	NC	NC	NC	NC	NC	NC	AA	AA	AA	AA	AA	AA	AA	AA	AA	AA	AA	AA	AA	AA	AA	AA	AA	AA	AA	AA	AA	BB	BB	BB	BB	BB	BB	BB	BB	BB
A03	Bn-A03-p8380550	9842178	9842227	BB	BB	BB	BB	BB	BB	AA	BB	BB	BB	NC	NC	NC	NC	NC	NC	AA	AA	AA	AA	AA	AA	AA	AA	AA	AA	AA	AA	AA	AA	AA	AA	AA	AA	AA	AA	AA	BB	BB	BB	BB	BB	BB	BB	BB	BB
A03	Bn-A03-p8394184	9856906	9856955	BB	BB	BB	BB	BB	BB	BB	BB	BB	NC	NC	NC	NC	NC	NC	NC	BB	BB	BB	BB	BB	BB	BB	BB	BB	BB	BB	BB	BB	BB	BB	BB	BB	BB	BB	BB	BB	BB	BB	BB	BB	BB	BB	BB	BB	BB
A03	Bn-A03-p8395621	9858413	9858364	AA	AA	AA	AA	AA	AA	AA	BB	AA	AA	NC	NC	NC	NC	NC	NC	AA	AA	AA	AA	AA	AA	AA	AA	AA	AA	AA	AA	AA	AA	AA	AA	AA	AA	AA	AA	AA	AA	AA	AA	AA	AA	AA	AA	AA	AA
A03	Bn-A03-p8398790	9861494	9861445	AA	AA	AA	AA	AA	AA	BB	AA	BB	BB	NC	NC	NC	NC	NC	NC	BB	BB	BB	BB	BB	BB	BB	BB	BB	BB	BB	BB	BB	BB	BB	BB	BB	BB	BB	BB	BB	AA	AA	AA	AA	AA	AA	AA	AA	AA
A03	Bn-A03-p8403705	9864938	9864987	BB	BB	BB	BB	NC	NC	NC	NC	NC	NC	NC	NC	NC	NC	NC	NC	AA	AA	AA	AA	AA	AA	AA	AA	AA	AA	AA	AA	AA	AA	AA	AA	AA	AA	AA	AA	AA	AA	AA	AA	BB	BB	BB	BB	BB	BB
A03	Bn-A03-p8406930	9868226	9868177	AA	AA	AA	AA	AA	AA	BB	AA	BB	BB	NC	NC	NC	NC	NC	NC	BB	BB	BB	BB	BB	BB	BB	BB	BB	BB	BB	BB	BB	BB	BB	BB	BB	BB	BB	BB	BB	AA	AA	AA	AA	AA	AA	AA	AA	AA
A03	Bn-A03-p8407999	9869220	9869269	AA	AA	AA	AA	AA	AA	BB	AA	BB	NC	NC	NC	NC	NC	NC	NC	BB	BB	BB	BB	BB	BB	BB	BB	BB	BB	BB	BB	BB	BB	BB	BB	BB	BB	BB	BB	BB	BB	BB	BB	AA	AA	AA	AA	AA	AA
A03	Bn-A03-p8467104	9919950	9919901	BB	BB	BB	BB	AA	AA	BB	BB	BB	BB	NC	NC	NC	NC	BB	NC	BB	BB	BB	BB	BB	BB	BB	BB	BB	BB	BB	BB	BB	BB	BB	BB	BB	BB	BB	BB	BB	AA	AA	AA	AA	AA	AA	AA	AA	AA
A03	Bn-A03-p8483706	9937681	9937730	AA	AA	AA	AA	BB	BB	BB	AA	AA	NC	NC	NC	NC	NC	NC	NC	AA	AA	AA	AA	AA	AA	AA	AA	AA	AA	AA	AA	AA	AA	AA	AA	AA	AA	AA	AA	AA	AA	AA	AA	AA	AA	AA	AA	AA	AA
A03	Bn-A03-p8554739	9998245	9998196	AA	AA	AA	AA	AA	AA	BB	BB	BB	BB	NC	NC	NC	NC	NC	NC	BB	BB	BB	BB	BB	BB	BB	BB	BB	BB	BB	BB	BB	BB	BB	BB	BB	BB	BB	BB	BB	BB	BB	BB	BB	BB	BB	BB	BB	BB
A03	Bn-A03-p8559617	10007260	10007211	AA	AA	AA	AA	AA	AA	BB	AA	AA	AA	NC	NC	NC	NC	NC	NC	AA	AA	AA	AA	AA	AA	AA	AA	AA	AA	AA	AA	AA	AA	AA	AA	AA	AA	AA	AA	AA	AA	AA	AA	BB	BB	BB	BB	BB	BB
A03	Bn-A03-p7588123	10035247	10035204	BB	BB	BB	BB	AA	AA	BB	BB	BB	NC	NC	NC	NC	NC	NC	NC	BB	BB	BB	BB	BB	BB	BB	BB	BB	BB	BB	BB	BB	BB	BB	BB	BB	BB	BB	BB	BB	BB	BB	BB	BB	BB	BB	BB	BB	BB
A03	Bn-A03-p7595626	10041790	10041839	BB	BB	BB	BB	NC	NC	NC	NC	NC	NC	NC	NC	NC	NC	NC	NC	BB	BB	BB	BB	BB	BB	BB	BB	BB	BB	BB	BB	BB	BB	BB	BB	BB	BB	BB	BB	BB	AA	AA	AA	BB	BB	BB	BB	BB	BB
A03	Bn-A03-p7597598	10043860	10043811	AA	AA	BB	AA	BB	BB	BB	BB	BB	BB	NC	NC	NC	NC	NC	NC	BB	BB	BB	BB	BB	BB	BB	BB	BB	BB	BB	BB	BB	BB	BB	BB	BB	BB	BB	BB	BB	BB	BB	BB	BB	BB	BB	BB	BB	BB
A03	Bn-A03-p6425315	10075953	10075904	AA	AA	AA	AA	BB	BB	BB	BB	BB	BB	NC	NC	NC	NC	NC	NC	BB	BB	BB	BB	BB	BB	BB	BB	BB	BB	BB	BB	BB	BB	BB	BB	BB	BB	BB	BB	BB	BB	BB	BB	BB	BB	BB	BB	BB	BB
A03	Bn-A03-p8631833	10145120	10145071	AA	AA	AA	AA	AA	AA	BB	BB	AA	AA	NC	NC	NC	NC	NC	NC	BB	BB	BB	BB	BB	BB	BB	BB	BB	BB	BB	BB	BB	BB	BB	BB	BB	BB	BB	BB	BB	BB	BB	BB	BB	BB	BB	BB	BB	BB
A03	Bn-A03-p8637914	10151093	10151142	NC	NC	NC	NC	AA	AA	BB	AA	AA	AA	NC	NC	NC	NC	NC	NC	BB	BB	BB	BB	BB	BB	BB	BB	BB	BB	BB	BB	BB	BB	BB	BB	BB	BB	BB	BB	BB	AA	AA	AA	AA	AA	AA	AA	AA	AA
A03	Bn-A03-p8638217	10151538	10151489	AA	AA	AA	AA	AA	AA	BB	AA	AA	AA	NC	NC	NC	NC	NC	NC	BB	BB	BB	BB	BB	BB	BB	BB	BB	BB	BB	BB	BB	BB	BB	BB	BB	BB	BB	BB	BB	AA	AA	AA	NC	NC	NC	NC	NC	NC
A03	Bn-A03-p8663803	10179220	10179171	AA	AA	AA	AA	BB	BB	AB	AA	BB	BB	NC	NC	NC	NC	NC	NC	AA	AA	AA	AA	AA	AA	AA	AA	AA	AA	AA	AA	AA	AA	AA	AA	AA	AA	AA	AA	AA	BB	BB	BB	NC	NC	NC	NC	NC	NC
A03	Bn-A03-p8756590	10276218	10276169	AA	AA	AA	AA	AA	AA	AA	AA	AA	AA	NC	NC	NC	NC	NC	NC	AA	AA	AA	AA	AA	AA	AA	AA	AA	AA	AA	AA	AA	AA	AA	AA	AA	AA	AA	AA	AA	BB	BB	BB	BB	BB	BB	BB	BB	BB
A03	Bn-A03-p8764251	10284528	10284479	BB	BB	BB	BB	BB	BB	BB	BB	BB	BB	NC	NC	NC	NC	NC	NC	AA	AA	AA	AA	AA	AA	AA	AA	AA	AA	AA	AA	AA	AA	AA	AA	AA	AA	AA	AA	AA	BB	BB	BB	BB	BB	BB	BB	BB	BB
A03	Bn-A03-p8764481	10284653	10284702	AA	AA	AA	AA	AA	AA	AA	AA	AA	AA	NC	NC	NC	NC	NC	NC	BB	BB	BB	BB	BB	BB	BB	BB	BB	BB	BB	BB	BB	BB	BB	BB	BB	BB	BB	BB	BB	AA	AA	AA	AA	AA	AA	AA	AA	AA
A03	Bn-A03-p8802360	10340280	10340329	BB	BB	BB	BB	BB	BB	BB	BB	BB	BB	NC	NC	NC	NC	NC	NC	BB	BB	BB	BB	BB	BB	BB	BB	BB	BB	BB	BB	BB	BB	BB	BB	BB	BB	BB	BB	BB	BB	BB	BB	BB	BB	BB	BB	BB	BB
A03	Bn-A03-p8812807	10351387	10351345	BB	BB	BB	BB	BB	BB	AA	BB	BB	BB	NC	NC	NC	NC	NC	NC	BB	BB	BB	BB	BB	BB	BB	BB	BB	BB	BB	BB	BB	BB	BB	BB	BB	BB	BB	BB	BB	BB	BB	BB	AA	AA	AA	AA	AA	AA
A03	Bn-A03-p8850377	10391094	10391045	BB	BB	BB	BB	BB	BB	BB	BB	BB	BB	NC	NC	NC	NC	NC	NC	BB	BB	BB	BB	BB	BB	BB	BB	BB	BB	BB	BB	BB	BB	BB	BB	BB	BB	BB	BB	BB	BB	BB	BB	BB	BB	BB	BB	BB	BB
A03	Bn-A03-p8860638	10399355	10399404	BB	BB	BB	BB	AA	AA	AA	AA	AA	NC	NC	NC	NC	NC	NC	NC	BB	BB	BB	BB	BB	BB	BB	BB	BB	BB	BB	BB	BB	BB	BB	BB	BB	BB	BB	BB	BB	AA	AA	AA	AA	AA	AA	AA	AA	AA
A03	Bn-A03-p8883782	10419655	10419606	BB	BB	BB	BB	BB	BB	BB	AA	AA	AA	NC	NC	NC	NC	NC	NC	AA	AA	AA	AA	AA	AA	AA	AA	AA	AA	AA	AA	AA	AA	AA	AA	AA	AA	AA	AA	AA	AA	AA	AA	AA	AA	AA	AA	AA	AA
A03	Bn-A03-p8956355	10495646	10495597	AA	AA	AA	NC	BB	BB	BB	BB	BB	NC	NC	NC	NC	NC	NC	NC	BB	BB	BB	BB	BB	BB	BB	BB	BB	BB	BB	BB	BB	BB	BB	BB	BB	BB	BB	BB	BB	AA	AA	AA	BB	BB	BB	BB	BB	BB
A03	Bn-A03-p8957734	10496997	10497046	AA	AA	AA	AA	BB	BB	BB	NC	NC	NC	NC	NC	NC	NC	NC	NC	BB	BB	BB	BB	BB	BB	BB	BB	BB	BB	BB	BB	BB	BB	BB	BB	BB	BB	BB	BB	BB	AA	AA	AA	BB	BB	BB	BB	BB	BB
A03	Bn-A03-p9011966	10544131	10544082	BB	BB	BB	BB	BB	BB	AA	BB	BB	NC	NC	NC	NC	NC	NC	NC	BB	BB	BB	BB	BB	BB	BB	BB	BB	BB	BB	BB	BB	BB	BB	BB	BB	BB	BB	BB	BB	AA	AA	AA	AA	AA	AA	AA	AA	AA
A03	Bn-A03-p9020167	10552483	10552531	AA	AA	AA	AA	AA	AA	BB	AA	AA	NC	NC	NC	NC	NC	NC	NC	AA	AA	AA	AA	AA	AA	AA	AA	AA	AA	AA	AA	AA	AA	AA	AA	AA	AA	AA	AA	AA	BB	BB	BB	BB	BB	BB	BB	BB	BB
A03	Bn-A03-p9020291	10552706	10552657	AA	AA	AA	AA	AA	AA	BB	AA	AA	NC	NC	NC	NC	NC	NC	NC	AA	AA	AA	AA	AA	AA	AA	AA	AA	AA	AA	AA	AA	AA	AA	AA	AA	AA	AA	AA	AA	BB	BB	BB	BB	BB	BB	BB	BB	BB
A03	Bn-A03-p9093699	10627618	10627569	BB	BB	BB	BB	BB	BB	BB	AA	BB	BB	NC	NC	NC	NC	NC	NC	BB	BB	BB	BB	BB	BB	BB	BB	BB	BB	BB	BB	BB	BB	BB	BB	BB	BB	BB	BB	BB	BB	BB	BB	AA	AA	AA	AA	AA	AA
A03	Bn-A03-p9143356	10663974	10664023	AA	AA	AA	AA	AA	AA	AA	AA	AA	NC	NC	NC	NC	NC	NC	NC	AA	AA	AA	AA	AA	AA	AA	AA	AA	AA	AA	AA	AA	AA	AA	AA	AA	AA	AA	AA	AA	AA	AA	AA	AA	AA	AA	AA	AA	AA
A03	Bn-A03-p9186605	10703015	10703064	BB	BB	BB	BB	AA	AA	BB	AA	AA	NC	NC	NC	NC	NC	NC	NC	AA	AA	AA	AA	AA	AA	AA	AA	AA	AA	AA	AA	AA	AA	AA	AA	AA	AA	AA	AA	AA	AA	AA	AA	AA	AA	AA	AA	AA	AA
A03	Bn-A03-p9246222	10763148	10763099	BB	BB	BB	BB	AA	AA	BB	AA	AB	AA	NC	NC	NC	NC	NC	NC	BB	BB	BB	BB	BB	BB	BB	BB	BB	BB	BB	BB	BB	BB	BB	BB	BB	BB	BB	BB	BB	BB	BB	BB	BB	BB	BB	BB	BB	BB
A03	Bn-A03-p9247666	10764661	10764608	AA	AA	AA	AA	BB	BB	AA	AA	AA	NC	NC	NC	NC	NC	NC	NC	AA	AA	AA	AA	AA	AA	AA	AA	AA	AA	AA	AA	AA	AA	AA	AA	AA	AA	AA	AA	AA	AA	AA	AA	AA	AA	AA	AA	AA	AA
A03	Bn-A03-p9247798	10764694	10764743	BB	BB	BB	BB	BB	BB	AA	BB	BB	BB	NC	NC	NC	NC	NC	NC	AA	AA	AA	AA	AA	AA	AA	AA	AA	AA	AA	AA	AA	AA	AA	AA	AA	AA	AA	AA	AA	AA	AA	AA	AA	AA	AA	AA	AA	AA
A03	Bn-A03-p9266328	10783019	10783068	AA	AA	AA	AA	AA	AA	AA	AA	AA	AA	NC	NC	NC	NC	NC	NC	AA	AA	AA	AA	AA	AA	AA	AA	AA	AA	AA	AA	AA	AA	AA	AA	AA	AA	AA	AA	AA	BB	BB	BB	BB	BB	BB	BB	BB	BB
A03	Bn-A03-p9304563	10820942	10820992	AA	AA	AA	AA	BB	BB	BB	AA	AB	NC	NC	NC	NC	NC	NC	NC	AA	AA	AA	AA	AA	AA	AA	AA	AA	AA	AA	AA	AA	AA	AA	AA	AA	AA	AA	AA	AA	BB	BB	BB	BB	BB	BB	BB	BB	BB
A03	Bn-A03-p9338698	10857413	10857364	AA	AA	AA	AA	BB	BB	BB	BB	BB	BB	NC	NC	NC	NC	NC	NC	BB	BB	BB	BB	BB	BB	BB	BB	BB	BB	BB	BB	BB	BB	BB	BB	BB	BB	BB	BB	BB	BB	BB	BB	BB	BB	BB	BB	BB	BB
A03	Bn-A03-p9343295	10861899	10861948	AA	AA	AA	AA	BB	BB	AA	NC	AB	BB	NC	NC	NC	NC	AA	AA	AA	AA	AA	AA	AA	AA	AA	AA	AA	AA	AA	AA	AA	AA	AA	AA	AA	AA	AA	AA	AA	BB	BB	BB	BB	BB	BB	BB	BB	BB
A03	Bn-A03-p9429437	10937830	10937781	AA	AA	AA	AA	AA	AA	BB	BB	BB	BB	NC	NC	NC	NC	NC	NC	BB	BB	BB	BB	BB	BB	BB	BB	BB	BB	BB	BB	BB	BB	BB	BB	BB	BB	BB	BB	BB	BB	BB	BB	BB	BB	BB	BB	BB	BB
A03	Bn-A03-p9439893	10948288	10948239	AA	AA	AA	AA	AA	AA	BB	BB	BB	BB	NC	NC	NC	NC	NC	NC	BB	BB	BB	BB	BB	BB	BB	BB	BB	BB	BB	BB	BB	BB	BB	BB	BB	BB	BB	BB	BB	BB	BB	BB	BB	BB	BB	BB	BB	BB
A03	Bn-A03-p9468025	10977013	10977062	AA	AA	AA	AA	AA	AA	AA	AA	AB	NC	NC	NC	NC	NC	NC	NC	AA	AA	AA	AA	AA	AA	AA	AA	AA	AA	AA	AA	AA	AA	AA	AA	AA	AA	AA	AA	AA	BB	BB	BB	BB	BB	BB	BB	BB	BB
A03	Bn-A03-p9480203	10989152	10989201	BB	BB	BB	BB	BB	BB	BB	AA	AB	AA	NC	NC	NC	NC	NC	NC	BB	BB	BB	BB	BB	BB	BB	BB	BB	BB	BB	BB	BB	BB	BB	BB	BB	BB	BB	BB	BB	AA	AA	AA	AA	AA	AA	AA	AA	AA
A03	Bn-A03-p9537618	11042702	11042653	AA	AA	AA	AA	BB	BB	BB	BB	BB	BB	NC	NC	NC	NC	NC	NC	AA	AA	AA	AA	AA	AA	AA	AA	AA	AA	AA	AA	AA	AA	AA	AA	AA	AA	AA	AA	AA	BB	BB	BB	BB	BB	BB	BB	BB	BB
A03	Bn-A03-p9637487	11107031	11107077	BB	BB	BB	BB	BB	BB	BB	BB	BB	NC	NC	NC	NC	NC	NC	NC	BB	BB	BB	BB	BB	BB	BB	BB	BB	BB	BB	BB	BB	BB	BB	BB	BB	BB	BB	BB	BB	BB	BB	BB	AA	AA	AA	AA	AA	AA
A03	Bn-A03-p9638708	11108254	11108303	BB	BB	BB	BB	BB	BB	BB	AA	AA	AA	NC	NC	NC	NC	NC	NC	BB	BB	BB	BB	BB	BB	BB	BB	BB	BB	BB	BB	BB	BB	BB	BB	BB	BB	BB	BB	BB	AA	AA	AA	AA	AA	AA	AA	AA	AA
A03	Bn-A03-p9638726	11108372	11108323	BB	BB	BB	BB	AA	AA	BB	BB	BB	NC	NC	NC	NC	NC	NC	NC	BB	BB	BB	BB	BB	BB	BB	BB	BB	BB	BB	BB	BB	BB	BB	BB	BB	BB	BB	BB	BB	BB	BB	BB	BB	BB	BB	BB	BB	BB
A03	Bn-A03-p9677969	11137538	11137585	AA	AA	AA	AA	AA	AA	AA	AA	AA	NC	NC	NC	NC	NC	NC	NC	AA	AA	AA	AA	AA	AA	AA	AA	AA	AA	AA	AA	AA	AA	AA	AA	AA	AA	AA	AA	AA	BB	BB	BB	AA	AA	AA	AA	AA	AA
A03	Bn-A03-p9680882	11139128	11139079	BB	BB	BB	BB	BB	BB	BB	BB	BB	NC	NC	NC	NC	NC	NC	NC	BB	BB	BB	BB	BB	BB	BB	BB	BB	BB	BB	BB	BB	BB	BB	BB	BB	BB	BB	BB	BB	AA	AA	AA	BB	BB	BB	BB	BB	BB
A03	Bn-A03-p9734588	11197453	11197404	AA	AA	AA	AA	BB	BB	BB	AA	AA	NC	NC	NC	NC	NC	NC	NC	AA	AA	AA	AA	AA	AA	AA	AA	AA	AA	AA	AA	AA	AA	AA	AA	AA	AA	AA	AA	AA	AA	AA	AA	AA	AA	AA	AA	AA	AA
A03	Bn-A03-p9747710	11212574	11212623	BB	BB	BB	BB	AA	AA	AA	BB	AB	NC	NC	NC	NC	NC	NC	NC	BB	BB	BB	BB	BB	BB	BB	BB	BB	BB	BB	BB	BB	BB	BB	BB	BB	BB	BB	BB	BB	BB	BB	BB	BB	BB	BB	BB	BB	BB
A03	Bn-A03-p9747824	11212688	11212737	BB	BB	BB	BB	AA	AA	AA	BB	AB	AB	NC	NC	AA	NC	NC	NC	BB	BB	BB	NC	BB	BB	BB	BB	BB	BB	BB	BB	BB	BB	BB	BB	BB	BB	BB	BB	BB	BB	BB	BB	BB	BB	BB	BB	BB	BB
A03	Bn-A03-p9751621	11217721	11217672	AA	AA	AA	AA	BB	BB	BB	AA	AB	NC	NC	NC	NC	NC	NC	NC	AA	AA	AA	AA	AA	AA	AA	AA	AA	AA	AA	AA	AA	AA	AA	AA	AA	AA	AA	AA	AA	AA	AA	AA	AA	AA	AA	AA	AA	AA
A03	Bn-A03-p9758514	11224599	11224550	AA	AA	AA	AA	BB	BB	BB	AA	AB	AA	NC	NC	NC	NC	NC	NC	AA	AA	AA	AA	AA	AA	AA	AA	AA	AA	AA	AA	AA	AA	AA	AA	AA	AA	AA	AA	AA	AA	AA	AA	AA	AA	AA	AA	AA	AA
A03	Bn-A03-p9765420	11231393	11231442	AA	AA	AA	AA	AA	AA	AA	AA	AA	BB	NC	NC	NC	NC	NC	NC	BB	BB	BB	BB	BB	BB	BB	BB	BB	BB	BB	BB	BB	BB	BB	BB	BB	BB	BB	BB	BB	AA	AA	AA	BB	BB	BB	BB	BB	BB
A03	Bn-A03-p9765623	11231713	11231664	BB	BB	BB	BB	BB	BB	BB	BB	BB	AA	NC	NC	NC	NC	NC	NC	AA	AA	AA	AA	AA	AA	AA	AA	AA	AA	AA	AA	AA	AA	AA	AA	AA	AA	AA	AA	AA	BB	BB	BB	AA	AA	AA	AA	AA	AA
A03	Bn-A03-p10897572	11355398	11355349	AA	AA	AA	AA	AA	AA	AA	AA	AA	NC	NC	NC	NC	NC	NC	NC	AA	AA	AA	AA	AA	AA	AA	AA	AA	AA	AA	AA	AA	AA	AA	AA	AA	AA	AA	AA	AA	AA	AA	AA	AA	AA	AA	AA	AA	AA
A03	Bn-A03-p10898289	11355949	11355998	BB	AA	AA	AA	AA	AA	AA	AA	AA	NC	NC	NC	NC	NC	NC	NC	BB	BB	BB	BB	BB	BB	BB	BB	BB	BB	BB	BB	BB	BB	BB	BB	BB	BB	BB	BB	BB	AA	AA	AA	AA	AA	AA	AA	AA	AA
A03	Bn-A03-p10900813	11358468	11358517	AA	AA	AA	AA	AA	AA	AA	AA	AA	AA	NC	NC	NC	NC	NC	NC	AA	AA	AA	AA	AA	AA	AA	AA	AA	AA	AA	AA	AA	AA	AA	AA	AA	AA	AA	AA	AA	AA	AA	AA	AA	AA	AA	AA	AA	AA
A03	Bn-A03-p10912453	11368106	11368057	BB	AA	AA	AA	AA	AA	BB	BB	AB	AA	NC	NC	NC	NC	NC	NC	AA	AA	AA	AA	AA	AA	AA	AA	AA	AA	AA	AA	AA	AA	AA	AA	AA	AA	AA	AA	AA	AA	AA	AA	AA	AA	AA	AA	AA	AA
A03	Bn-A03-p10928990	11377319	11377368	AA	NC	NC	NC	BB	BB	BB	AA	AA	BB	NC	NC	NC	NC	NC	NC	AA	AA	AA	AA	AA	AA	AA	AA	AA	AA	AA	AA	AA	AA	AA	AA	AA	AA	AA	AA	AA	NC	NC	NC	NC	NC	NC	NC	NC	NC
A03	Bn-A03-p9627365	11422790	11422736	BB	BB	BB	BB	AA	AA	BB	BB	BB	BB	NC	NC	NC	NC	NC	NC	BB	BB	BB	BB	BB	BB	BB	BB	BB	BB	BB	BB	BB	BB	BB	BB	BB	BB	BB	BB	BB	AA	AA	AA	BB	BB	BB	BB	BB	BB
A03	Bn-A03-p9601581	11447854	11447805	AA	AA	AA	AA	BB	BB	BB	BB	BB	BB	NC	NC	NC	NC	NC	NC	AA	AA	AA	AA	AA	AA	AA	AA	AA	AA	AA	AA	AA	AA	AA	AA	AA	AA	AA	AA	AA	BB	BB	BB	BB	BB	BB	BB	BB	BB
A03	Bn-A03-p9819389	11457680	11457729	BB	BB	BB	BB	BB	BB	BB	BB	AB	NC	NC	NC	NC	NC	NC	NC	AA	AA	AA	AA	AA	AA	AA	AA	AA	AA	AA	AA	AA	AA	AA	AA	AA	AA	AA	AA	AA	AA	AA	AA	AA	AA	AA	AA	AA	AA
A03	Bn-A03-p9819365	11457804	11457755	BB	BB	BB	BB	BB	BB	BB	BB	AB	NC	NC	NC	NC	NC	NC	NC	AA	AA	AA	AA	AA	AA	AA	AA	AA	AA	AA	AA	AA	AA	AA	AA	AA	AA	AA	AA	AA	AA	AA	AA	AA	AA	AA	AA	AA	AA
A03	Bn-A03-p9124799	11471201	11471152	BB	BB	BB	BB	BB	BB	AA	AA	AA	AA	NC	NC	NC	NC	NC	NC	AA	AA	AA	AA	AA	AA	AA	AA	AA	AA	AA	AA	AA	AA	AA	AA	AA	AA	AA	AA	AA	AA	AA	AA	AA	AA	AA	AA	AA	AA
A03	Bn-A03-p9115020	11482791	11482742	BB	BB	BB	BB	BB	BB	BB	BB	BB	BB	NC	NC	NC	NC	NC	NC	BB	BB	BB	BB	BB	BB	BB	BB	BB	BB	BB	BB	BB	BB	BB	BB	BB	BB	BB	BB	BB	AA	AA	AA	AA	AA	AA	AA	AA	AA
A03	Bn-A03-p8497543	11486325	11486276	AA	AA	AA	AA	BB	BB	BB	AA	AA	AA	NC	NC	NC	NC	NC	NC	AA	AA	AA	AA	AA	AA	AA	AA	AA	AA	AA	AA	AA	AA	AA	AA	AA	AA	AA	AA	AA	AA	AA	AA	AA	AA	AA	AA	AA	AA
A03	Bn-A03-p8298336	11544157	11544108	AA	AA	AA	AA	BB	BB	BB	AA	AA	AA	NC	NC	NC	NC	NC	NC	AA	AA	AA	AA	AA	AA	AA	AA	AA	AA	AA	AA	AA	AA	AA	AA	AA	AA	AA	AA	AA	BB	BB	BB	BB	BB	BB	BB	BB	BB
A03	Bn-A03-p9833648	11562772	11562723	BB	BB	BB	BB	BB	BB	BB	BB	BB	NC	NC	NC	NC	NC	NC	NC	BB	BB	BB	BB	BB	BB	BB	BB	BB	BB	BB	BB	BB	BB	BB	BB	BB	BB	BB	BB	BB	BB	BB	BB	BB	BB	BB	BB	BB	BB
A03	Bn-A03-p9836757	11565680	11565729	AA	AA	AA	AA	AA	AA	AA	AA	AA	NC	NC	NC	NC	NC	NC	NC	AA	AA	AA	AA	AA	AA	AA	AA	AA	AA	AA	AA	AA	AA	AA	AA	AA	AA	AA	AA	AA	AA	AA	AA	AA	AA	AA	AA	AA	AA
A03	Bn-A03-p9856923	11584640	11584689	AA	AA	AA	AA	BB	BB	BB	BB	BB	BB	NC	NC	NC	NC	NC	NC	BB	BB	BB	BB	BB	BB	BB	BB	BB	BB	BB	BB	BB	BB	BB	BB	BB	BB	BB	BB	BB	AA	AA	AA	BB	BB	BB	BB	BB	BB
A03	Bn-A03-p9869156	11594115	11594164	BB	BB	BB	BB	AA	AA	AA	BB	BB	BB	NC	NC	NC	NC	NC	NC	AA	AA	AA	AA	AA	AA	AA	AA	AA	AA	AA	AA	AA	AA	AA	AA	AA	AA	AA	AA	AA	BB	BB	BB	AA	AA	AA	AA	AA	AA
A03	Bn-A03-p9873327	11596938	11596889	BB	BB	BB	BB	AA	AA	AA	BB	AA	AA	NC	NC	NC	NC	NC	NC	AA	AA	AA	AA	AA	AA	AA	AA	AA	AA	AA	AA	AA	AA	AA	AA	AA	AA	AA	AA	AA	AA	AA	AA	AA	AA	AA	AA	AA	AA
A03	Bn-A03-p9921379	11631893	11631920	BB	BB	BB	BB	BB	BB	AA	BB	BB	BB	NC	NC	NC	NC	NC	NC	AA	AA	AA	AA	AA	AA	AA	AA	AA	AA	AA	AA	AA	AA	AA	AA	AA	AA	AA	AA	AA	BB	BB	BB	BB	BB	BB	BB	BB	BB
A03	Bn-A03-p9921928	11632851	11632802	AA	AA	AA	AA	AA	AA	BB	AA	AA	AB	NC	NC	NC	NC	NC	NC	BB	BB	BB	BB	BB	BB	BB	BB	BB	BB	BB	BB	BB	BB	BB	BB	BB	BB	BB	BB	BB	AA	AA	AA	AA	AA	AA	AA	AA	AA
A03	Bn-A03-p9924047	11634642	11634593	AA	AA	AA	AA	AA	AA	AA	AA	AA	AA	NC	NC	NC	NC	NC	NC	AA	AA	AA	AA	AA	AA	AA	AA	AA	AA	AA	AA	AA	AA	AA	AA	AA	AA	AA	AA	AA	AA	AA	AA	AA	AA	AA	AA	AA	AA
A03	Bn-A03-p9925550	11636067	11636100	AA	AA	AA	AA	AA	AA	BB	AA	AA	NC	NC	NC	NC	NC	NC	NC	BB	BB	BB	BB	BB	BB	BB	BB	BB	BB	BB	BB	BB	BB	BB	BB	BB	BB	BB	BB	BB	AA	AA	AA	AA	AA	AA	AA	AA	AA
A03	Bn-A03-p9926783	11637276	11637325	AA	AA	AA	AA	AA	AA	BB	AA	AA	AA	NC	NC	NC	NC	NC	NC	BB	BB	BB	BB	BB	BB	BB	BB	BB	BB	BB	BB	BB	BB	BB	BB	BB	BB	BB	BB	BB	AA	AA	AA	AA	AA	AA	AA	AA	AA
A03	Bn-A03-p9939018	11648383	11648334	NC	AA	AA	AA	AA	AA	BB	BB	AA	NC	NC	NC	NC	NC	NC	NC	BB	BB	BB	BB	BB	BB	BB	BB	BB	BB	BB	BB	BB	BB	BB	BB	BB	BB	BB	BB	BB	BB	BB	BB	AA	AA	AA	AA	AA	AA
A03	Bn-A03-p10010569	11713683	11713634	BB	BB	BB	BB	AA	AA	AA	AA	AA	NC	NC	NC	NC	NC	NC	NC	AA	AA	AA	AA	AA	AA	AA	AA	AA	AA	AA	AA	AA	AA	AA	AA	AA	AA	AA	AA	AA	AA	AA	AA	BB	BB	BB	BB	BB	BB
A03	Bn-A03-p10023639	11723041	11723090	BB	BB	BB	BB	AA	AA	AA	BB	BB	AA	NC	NC	NC	NC	NC	NC	AA	AA	AA	AA	AA	AA	AA	AA	AA	AA	AA	AA	AA	AA	AA	AA	AA	AA	AA	AA	AA	BB	BB	BB	AA	AA	AA	AA	AA	AA
A03	Bn-A03-p10047160	11745156	11745205	AA	AA	AA	AA	AA	AA	AA	AA	AB	AA	NC	NC	AA	NC	NC	NC	AA	AA	AA	AA	AA	AA	AA	AA	AA	AA	AA	AA	AA	AA	AA	AA	AA	AA	AA	AA	AA	AA	AA	AA	AA	AA	AA	AA	AA	AA
A03	Bn-A03-p10086496	11792797	11792846	AA	AA	AA	AA	AA	AA	AA	AA	AA	AA	NC	NC	NC	NC	NC	NC	AA	AA	AA	AA	AA	AA	AA	AA	AA	AA	AA	AA	AA	AA	AA	AA	AA	AA	AA	AA	AA	AA	AA	AA	AA	AA	AA	AA	AA	AA
A03	Bn-A03-p10110586	11818035	11817986	BB	BB	BB	BB	BB	BB	AA	BB	BB	NC	NC	NC	NC	NC	NC	NC	BB	BB	BB	BB	BB	BB	BB	BB	BB	BB	BB	BB	BB	BB	BB	BB	BB	BB	BB	BB	BB	AA	AA	AA	AA	AA	AA	AA	AA	AA
A03	Bn-A03-p10855422	11991874	11991920	BB	AA	AA	AA	AA	AA	AA	AA	AA	AA	AA	NC	AA	NC	NC	NC	AA	AA	AA	AA	AA	AA	AA	AA	AA	AA	AA	AA	AA	AA	AA	AA	AA	AA	AA	AA	AA	AB	AB	AB	AA	AA	AA	AA	AA	AA
A03	Bn-A03-p10285809	12012270	12012221	AA	BB	AA	BB	BB	BB	AA	BB	AB	BB	NC	NC	NC	NC	NC	NC	BB	BB	BB	BB	BB	BB	BB	BB	BB	BB	BB	BB	BB	BB	BB	BB	BB	BB	BB	BB	BB	AA	AA	AA	AA	AA	AA	AA	AA	AA
A03	Bn-A03-p10293071	12017959	12017910	AA	BB	AA	BB	AA	AA	AA	AA	AA	NC	NC	NC	NC	NC	NC	NC	AA	AA	AA	AA	AA	AA	AA	AA	AA	AA	AA	AA	AA	AA	AA	AA	AA	AA	AA	AA	AA	AA	AA	AA	AA	AA	AA	AA	AA	AA
A03	Bn-A03-p10355167	12083323	12083370	BB	AA	BB	AA	BB	BB	BB	BB	BB	BB	NC	NC	NC	NC	NC	NC	BB	BB	BB	BB	BB	BB	BB	BB	BB	BB	BB	BB	BB	BB	BB	BB	BB	BB	BB	BB	BB	AA	AA	AA	AA	AA	AA	AA	AA	AA
A03	Bn-A03-p10565738	12299435	12299386	AA	BB	BB	BB	AA	AA	AA	AA	AB	BB	NC	NC	NC	NC	NC	NC	BB	BB	BB	BB	BB	BB	BB	BB	BB	BB	BB	BB	BB	BB	BB	BB	BB	BB	BB	BB	BB	AA	AA	AA	AA	AA	AA	AA	AA	AA
A03	Bn-A03-p10566503	12300095	12300144	AA	BB	BB	BB	AA	AA	AA	AA	AA	NC	NC	NC	NC	NC	NC	NC	AA	AA	AA	AA	AA	AA	AA	AA	AA	AA	AA	AA	AA	AA	AA	AA	AA	AA	AA	AA	AA	AA	AA	AA	AA	AA	AA	AA	AA	AA
A03	Bn-A03-p10617866	12325717	12325766	AA	BB	BB	BB	AA	AA	AA	AA	AA	AA	NC	NC	NC	NC	NC	NC	AA	AA	AA	AA	AA	AA	AA	AA	AA	AA	AA	AA	AA	AA	AA	AA	AA	AA	AA	AA	AA	AA	AA	AA	AA	AA	AA	AA	AA	AA
A03	Bn-A03-p10640254	12347018	12346984	BB	AA	AA	AA	AA	AA	BB	BB	BB	BB	NC	NC	NC	NC	NC	NC	BB	BB	BB	BB	BB	BB	BB	BB	BB	BB	BB	BB	BB	BB	BB	BB	BB	BB	BB	BB	BB	BB	BB	BB	BB	BB	BB	BB	BB	BB
A03	Bn-A03-p10640643	12347299	12347348	BB	AA	AA	AA	AA	AA	BB	BB	BB	BB	NC	NC	NC	NC	NC	NC	BB	BB	BB	BB	BB	BB	BB	BB	BB	BB	BB	BB	BB	BB	BB	BB	BB	BB	BB	BB	BB	BB	BB	BB	BB	BB	BB	BB	BB	BB
A03	Bn-A03-p10641836	12348488	12348537	BB	AA	AA	AA	AA	AA	BB	BB	BB	NC	NC	NC	NC	NC	NC	NC	BB	BB	BB	BB	BB	BB	BB	BB	BB	BB	BB	BB	BB	BB	BB	BB	BB	BB	BB	BB	BB	AA	AA	AA	BB	BB	BB	BB	BB	BB
A03	Bn-A03-p10651420	12361067	12361116	BB	BB	BB	BB	BB	BB	BB	BB	BB	BB	NC	NC	NC	NC	NC	NC	BB	BB	BB	BB	BB	BB	BB	BB	BB	BB	BB	BB	BB	BB	BB	BB	BB	BB	BB	BB	BB	BB	BB	BB	BB	BB	BB	BB	BB	BB
A03	Bn-A03-p10680539	12386632	12386681	BB	AA	AA	AA	BB	BB	BB	AA	AB	NC	NC	NC	NC	NC	NC	NC	BB	BB	BB	BB	BB	BB	BB	BB	BB	BB	BB	BB	BB	BB	BB	BB	BB	BB	BB	BB	BB	BB	BB	BB	AA	AA	AA	AA	AA	AA
A03	Bn-A03-p10682159	12388352	12388303	AA	AA	AA	AA	BB	BB	AA	AA	AA	NC	NC	NC	NC	NC	NC	NC	AA	AA	AA	AA	AA	AA	AA	AA	AA	AA	AA	AA	AA	AA	AA	AA	AA	AA	AA	AA	AA	BB	BB	BB	AA	AA	AA	AA	AA	AA
A03	Bn-A03-p10692514	12403676	12403725	BB	BB	BB	BB	BB	BB	BB	BB	BB	BB	NC	NC	NC	NC	NC	NC	BB	BB	BB	BB	BB	BB	BB	BB	BB	BB	BB	BB	BB	BB	BB	BB	BB	BB	BB	BB	BB	BB	BB	BB	BB	BB	BB	BB	BB	BB
A03	Bn-A03-p10757525	12471505	12471456	AA	AA	AA	AA	AA	AA	AA	AA	AA	NC	NC	NC	NC	NC	NC	NC	AA	AA	AA	AA	AA	AA	AA	AA	AA	AA	AA	AA	AA	AA	AA	AA	AA	AA	AA	AA	AA	AA	AA	AA	AA	AA	AA	AA	AA	AA
A03	Bn-A03-p10758970	12472850	12472897	BB	BB	BB	BB	BB	BB	BB	NC	NC	NC	NC	NC	NC	NC	NC	NC	AA	AA	AA	AA	AA	NC	AA	AA	AA	AA	AA	NC	AA	AA	AA	AA	AA	AA	AA	AA	AA	BB	BB	BB	BB	BB	BB	BB	BB	BB
A03	Bn-A03-p10794985	12518070	12518119	AA	AA	AA	AA	BB	BB	BB	AA	AA	NC	NC	NC	NC	NC	NC	NC	AA	AA	AA	AA	AA	AA	AA	AA	AA	AA	AA	AA	AA	AA	AA	AA	AA	AA	AA	AA	AA	BB	BB	BB	AA	AA	AA	AA	AA	AA
A03	Bn-A03-p10814591	12538203	12538252	AA	AA	AA	AA	AA	AA	AA	AA	AB	BB	NC	NC	NC	NC	NC	NC	AA	AA	AA	AA	AA	AA	AA	AA	AA	AA	AA	AA	AA	AA	AA	AA	AA	AA	AA	AA	AA	AA	AA	AA	AA	AA	AA	AA	AA	AA
A03	Bn-A03-p10819432	12543048	12543097	AA	AA	AA	AA	AA	AA	AA	AA	AA	NC	NC	NC	NC	NC	NC	NC	AA	AA	AA	AA	AA	AA	AA	AA	AA	AA	AA	AA	AA	AA	AA	AA	AA	AA	AA	AA	AA	AA	AA	AA	AA	AA	AA	AA	AA	AA
A03	Bn-A03-p10833240	12555871	12555920	AA	BB	BB	BB	BB	BB	BB	BB	BB	NC	NC	NC	NC	NC	NC	NC	BB	BB	BB	BB	BB	BB	BB	BB	BB	BB	BB	BB	BB	BB	BB	BB	BB	BB	BB	BB	BB	BB	BB	BB	AA	AA	AA	AA	AA	AA
A03	Bn-A03-p10959439	12628498	12628547	BB	BB	BB	BB	BB	BB	BB	BB	BB	BB	NC	NC	NC	NC	NC	NC	BB	BB	BB	BB	BB	BB	BB	BB	BB	BB	BB	BB	BB	BB	BB	BB	BB	BB	BB	BB	BB	AA	AA	AA	BB	BB	BB	BB	BB	BB
A03	Bn-A03-p11053758	12725315	12725273	AA	BB	BB	BB	AA	AA	AA	AA	AA	AA	NC	NC	NC	NC	NC	NC	AA	AA	AA	AA	AA	AA	AA	AA	AA	AA	AA	AA	AA	AA	AA	AA	AA	AA	AA	AA	AA	AA	AA	AA	AA	AA	AA	AA	AA	AA
A03	Bn-A03-p11053857	12725440	12725391	BB	BB	BB	BB	BB	BB	AB	BB	BB	BB	NC	NC	NC	NC	NC	NC	BB	BB	BB	BB	BB	BB	BB	BB	BB	BB	BB	BB	BB	BB	BB	BB	BB	BB	BB	BB	BB	BB	BB	BB	AA	AA	AA	AA	AA	AA
A03	Bn-A03-p11071320	12751125	12751076	BB	AA	AA	AA	BB	BB	BB	BB	BB	BB	NC	NC	NC	NC	NC	NC	BB	BB	BB	BB	BB	BB	BB	BB	BB	BB	BB	BB	BB	BB	BB	BB	BB	BB	BB	BB	BB	BB	BB	BB	BB	BB	BB	BB	BB	BB
A03	Bn-A03-p11086751	12756776	12756727	AA	BB	BB	BB	AA	AA	NC	AA	AA	NC	AA	NC	NC	NC	NC	NC	AA	AA	AA	AA	AA	AA	AA	AA	AA	AA	AA	AA	AA	AA	AA	AA	AA	AA	AA	AA	AA	AA	AA	AA	BB	BB	BB	BB	BB	BB
A03	Bn-A03-p11087692	12757717	12757668	BB	AA	AA	AA	BB	BB	BB	BB	BB	NC	BB	NC	NC	NC	NC	AA	BB	BB	BB	BB	BB	BB	BB	BB	BB	BB	BB	BB	BB	BB	BB	BB	BB	BB	BB	BB	BB	BB	BB	BB	AA	AA	AA	AA	AA	AA
A03	Bn-A03-p11133743	12791270	12791221	AA	BB	BB	BB	BB	BB	AA	AA	AA	AA	NC	NC	NC	NC	NC	NC	AA	AA	AA	AA	AA	AA	AA	AA	AA	AA	AA	AA	AA	AA	AA	AA	AA	AA	AA	AA	AA	AA	AA	AA	AA	AA	AA	AA	AA	AA
A03	Bn-A03-p11171067	12822569	12822618	AA	AA	AA	AA	AA	AA	AA	AA	AA	AA	NC	NC	NC	NC	NC	NC	AA	AA	AA	AA	AA	AA	AA	AA	AA	AA	AA	AA	AA	AA	AA	AA	AA	AA	AA	AA	AA	AA	AA	AA	AA	AA	AA	AA	AA	AA
A03	Bn-A03-p11227755	12905475	12905426	BB	BB	BB	BB	BB	BB	BB	BB	AB	NC	NC	NC	NC	NC	NC	NC	BB	BB	BB	BB	BB	BB	BB	BB	BB	BB	BB	BB	BB	BB	BB	BB	BB	BB	BB	BB	BB	BB	BB	BB	BB	BB	BB	BB	BB	BB
A03	Bn-A03-p11256138	12934531	12934482	BB	AA	AA	AA	AA	AA	AA	BB	BB	BB	NC	NC	NC	NC	NC	NC	AA	AA	AA	AA	AA	AA	AA	AA	AA	AA	AA	AA	AA	AA	AA	AA	AA	AA	AA	AA	AA	BB	BB	BB	BB	BB	BB	BB	BB	BB
A03	Bn-A03-p11256664	12935062	12935013	AA	BB	BB	BB	BB	BB	BB	AA	AA	NC	NC	NC	NC	NC	NC	NC	BB	BB	BB	BB	BB	BB	BB	BB	BB	BB	BB	BB	BB	BB	BB	BB	BB	BB	BB	BB	BB	BB	BB	BB	BB	BB	BB	BB	BB	BB
A03	Bn-Scaffold000167-p106164	12960433	12960384	AA	BB	BB	BB	BB	BB	BB	BB	AA	AA	NC	NC	NC	NC	AB	AB	BB	BB	BB	BB	BB	BB	BB	BB	BB	BB	BB	BB	BB	BB	BB	BB	BB	BB	BB	BB	BB	BB	BB	BB	BB	BB	BB	BB	BB	BB
A03	Bn-A03-p11319722	12987353	12987402	BB	AA	AA	AA	BB	BB	BB	BB	AB	NC	NC	NC	NC	NC	NC	NC	BB	BB	BB	BB	BB	BB	BB	BB	BB	BB	BB	BB	BB	BB	BB	BB	BB	BB	BB	BB	BB	BB	BB	BB	AA	AA	AA	AA	AA	AA
A03	Bn-A03-p11319901	12987632	12987583	AA	BB	BB	BB	AA	AA	AA	AA	AB	BB	NC	NC	NC	NC	NC	NC	AA	AA	AA	AA	AA	AA	AA	AA	AA	AA	AA	AA	AA	AA	AA	AA	AA	AA	AA	AA	AA	AA	AA	AA	BB	BB	BB	BB	BB	BB
A03	Bn-A03-p11325897	12994183	12994232	BB	BB	BB	BB	BB	BB	AA	BB	BB	NC	NC	NC	NC	NC	NC	NC	BB	BB	BB	BB	BB	BB	BB	BB	BB	BB	BB	BB	BB	BB	BB	BB	BB	BB	BB	BB	BB	AA	AA	AA	BB	BB	BB	BB	BB	BB
A03	Bn-A03-p11356180	13018909	13018860	BB	BB	BB	BB	BB	BB	BB	BB	BB	BB	NC	NC	NC	NC	NC	NC	BB	BB	BB	BB	BB	BB	BB	BB	BB	BB	BB	BB	BB	BB	BB	BB	BB	BB	BB	BB	BB	BB	BB	BB	BB	BB	BB	BB	BB	BB
A03	Bn-A03-p11381125	13049384	13049335	BB	AA	AA	AA	BB	BB	BB	AA	AB	NC	NC	NC	NC	NC	NC	NC	AA	AA	AA	AA	AA	AA	AA	AA	AA	AA	AA	AA	AA	AA	AA	AA	AA	AA	AA	AA	AA	BB	BB	BB	BB	BB	BB	BB	BB	BB
A03	Bn-A03-p11391930	13063059	13063010	AA	BB	BB	BB	AA	AA	AA	BB	AB	BB	NC	NC	NC	NC	NC	NC	BB	BB	BB	BB	BB	BB	BB	BB	BB	BB	BB	BB	BB	BB	BB	BB	BB	BB	BB	BB	BB	AA	AA	NC	AA	AA	AA	AA	AA	AA
A03	Bn-A03-p11399915	13075742	13075791	BB	BB	BB	BB	BB	BB	BB	NC	NC	NC	NC	NC	NC	NC	NC	NC	AA	AA	AA	AA	AA	AA	AA	AA	AA	AA	AA	AA	AA	AA	AA	AA	AA	AA	AA	AA	AA	AA	AA	AA	NC	NC	NC	BB	BB	BB
A03	Bn-A03-p11421511	13096849	13096800	AA	AA	AA	AA	BB	BB	BB	BB	AB	BB	NC	NC	NC	NC	NC	NC	BB	BB	BB	BB	BB	BB	BB	BB	BB	BB	BB	BB	BB	BB	BB	BB	BB	BB	BB	BB	BB	AA	AA	AA	BB	BB	BB	BB	BB	BB
A03	Bn-A03-p11444081	13127209	13127160	AA	AA	AA	AA	BB	BB	BB	BB	AB	BB	NC	NC	NC	NC	NC	NC	BB	BB	BB	BB	BB	BB	BB	BB	BB	BB	BB	BB	BB	BB	BB	BB	BB	BB	BB	BB	BB	BB	BB	BB	BB	BB	BB	BB	BB	BB
A03	Bn-A03-p11456115	13139736	13139687	BB	BB	BB	BB	BB	BB	BB	AA	BB	BB	NC	NC	NC	NC	NC	NC	BB	BB	BB	BB	BB	BB	BB	BB	BB	BB	BB	BB	BB	BB	BB	BB	BB	BB	BB	BB	BB	BB	BB	BB	AA	AA	AA	AA	AA	AA
A03	Bn-A03-p11517597	13203531	13203485	AA	AA	AA	AA	BB	BB	AA	BB	BB	NC	NC	NC	NC	NC	NC	NC	BB	BB	BB	BB	BB	BB	BB	BB	BB	BB	BB	BB	BB	BB	BB	BB	BB	BB	BB	BB	BB	BB	BB	BB	AA	AA	AA	AA	AA	AA
A03	Bn-A03-p11519012	13204940	13204891	BB	BB	BB	BB	AA	AA	BB	AA	AA	AA	NC	NC	NC	NC	NC	NC	AA	AA	AA	AA	AA	AA	AA	AA	AA	AA	AA	AA	AA	AA	AA	AA	AA	AA	AA	AA	AA	BB	BB	BB	BB	BB	BB	BB	BB	BB
A03	Bn-A03-p11519264	13205192	13205143	BB	BB	BB	BB	AA	AA	BB	AA	AA	AA	NC	NC	NC	NC	NC	NC	AA	AA	AA	AA	AA	AA	AA	AA	AA	AA	AA	AA	AA	AA	AA	AA	AA	AA	AA	AA	AA	BB	BB	BB	BB	BB	BB	BB	BB	BB
A03	Bn-A03-p11546520	13225367	13225318	AA	AA	AA	AA	BB	BB	BB	BB	BB	NC	NC	NC	NC	NC	NC	NC	BB	BB	BB	BB	BB	BB	BB	BB	BB	BB	BB	BB	BB	BB	BB	BB	BB	BB	BB	BB	BB	AA	AA	AA	AA	AA	AA	AA	AA	AA
A03	Bn-A03-p11549288	13230268	13230219	AA	AA	AA	AA	BB	BB	BB	BB	BB	BB	NC	NC	NC	NC	NC	NC	BB	BB	BB	BB	BB	BB	BB	BB	BB	BB	BB	BB	BB	BB	BB	BB	BB	BB	BB	BB	BB	AA	AA	AA	AA	AA	AA	AA	AA	AA
A03	Bn-A03-p11583086	13259119	13259070	NC	AA	AA	AA	BB	BB	BB	BB	BB	NC	NC	NC	NC	NC	NC	NC	BB	BB	BB	BB	BB	BB	BB	BB	BB	BB	BB	BB	BB	BB	BB	BB	BB	BB	BB	BB	BB	BB	BB	BB	BB	BB	BB	NC	BB	NC
A03	Bn-A03-p11590315	13268250	13268204	NC	NC	NC	NC	BB	BB	BB	BB	BB	BB	NC	NC	NC	NC	NC	NC	BB	BB	BB	BB	BB	BB	BB	BB	BB	BB	BB	BB	BB	BB	BB	BB	BB	BB	BB	BB	BB	AA	AA	AA	AA	AA	AA	NC	NC	NC
A03	Bn-A03-p11617534	13302389	13302438	AA	BB	BB	BB	AA	AA	AA	AA	AA	AA	NC	NC	NC	NC	NC	NC	AA	AA	AA	AA	AA	AA	AA	AA	AA	AA	AA	AA	AA	AA	AA	AA	AA	AA	AA	AA	AA	BB	BB	BB	BB	BB	BB	BB	BB	BB
A03	Bn-A03-p11626015	13310826	13310859	AA	BB	BB	BB	AA	AA	AA	AA	AA	AA	NC	NC	NC	NC	NC	NC	AA	AA	AA	AA	AA	AA	AA	AA	AA	AA	AA	AA	AA	AA	AA	AA	AA	AA	AA	AA	AA	AA	AA	AA	AA	AA	AA	AA	AA	AA
A03	Bn-A03-p11655433	13343983	13344032	BB	BB	BB	BB	BB	BB	BB	BB	BB	BB	NC	NC	NC	NC	NC	NC	BB	BB	BB	BB	BB	BB	BB	BB	BB	BB	BB	BB	BB	BB	BB	BB	BB	BB	BB	BB	BB	BB	BB	BB	BB	BB	BB	BB	BB	BB
A03	Bn-A03-p11684352	13364212	13364261	BB	AA	AA	AA	BB	BB	AA	BB	AB	BB	NC	NC	NC	NC	NC	NC	AA	AA	AA	AA	AA	AA	AA	AA	AA	AA	AA	AA	AA	AA	AA	AA	AA	AA	AA	AA	AA	NC	NC	NC	NC	NC	NC	AA	AA	AA
A03	Bn-A03-p11687251	13367113	13367162	BB	BB	BB	BB	BB	BB	BB	BB	BB	BB	NC	NC	NC	NC	NC	NC	BB	BB	BB	BB	BB	BB	BB	BB	BB	BB	BB	BB	BB	BB	BB	BB	BB	BB	BB	BB	BB	NC	NC	NC	NC	NC	NC	BB	BB	BB
A03	Bn-A03-p11704125	13386198	13386149	AA	BB	BB	BB	BB	BB	AB	BB	BB	BB	NC	NC	NC	NC	NC	NC	BB	BB	BB	BB	BB	BB	BB	BB	BB	BB	BB	BB	BB	BB	BB	BB	BB	BB	BB	BB	BB	AA	AA	AA	AA	AA	AA	BB	BB	BB
A03	Bn-A03-p11785159	13478756	13478805	AA	BB	BB	BB	AA	AA	BB	BB	BB	AA	NC	NC	NC	NC	NC	NC	BB	BB	BB	BB	BB	BB	BB	BB	BB	BB	BB	BB	BB	BB	BB	BB	BB	BB	BB	BB	BB	BB	BB	BB	BB	BB	BB	BB	BB	BB
A03	Bn-A03-p11883572	13569332	13569380	BB	BB	BB	BB	AA	AA	AA	AA	AA	AB	NC	NC	NC	NC	NC	NC	AA	AA	AA	AA	AA	AA	AA	AA	AA	AA	AA	AA	AA	AA	AA	AA	AA	AA	AA	AA	AA	BB	BB	BB	BB	BB	BB	BB	BB	BB
A03	Bn-A03-p12186958	13856846	13856797	BB	BB	BB	BB	AA	AA	AA	AA	AA	AA	NC	NC	NC	NC	NC	NC	AA	AA	AA	AA	AA	AA	AA	AA	AA	AA	AA	AA	AA	AA	AA	AA	AA	AA	AA	AA	AA	AA	AA	AA	AA	AA	AA	AA	AA	AA
A03	Bn-A03-p12201775	13872026	13871977	AA	AA	AA	AA	BB	BB	BB	BB	BB	BB	NC	NC	NC	NC	NC	NC	BB	BB	BB	BB	BB	BB	BB	BB	BB	BB	BB	BB	BB	BB	BB	BB	BB	BB	BB	BB	BB	BB	BB	BB	BB	BB	BB	BB	BB	BB
A03	Bn-A03-p12213267	13879649	13879600	AA	AA	AA	AA	AA	AA	AA	BB	BB	BB	NC	NC	NC	NC	NC	NC	BB	BB	BB	BB	BB	BB	BB	BB	BB	BB	BB	BB	BB	BB	BB	BB	BB	BB	BB	BB	BB	AA	AA	AA	AA	AA	AA	AA	AA	AA
A03	Bn-A03-p12250401	13920458	13920507	BB	BB	BB	BB	AA	AA	AA	AA	AA	NC	NC	NC	NC	NC	NC	NC	AA	AA	AA	AA	AA	AA	AA	AA	AA	AA	AA	AA	AA	AA	AA	AA	AA	AA	AA	AA	AA	AA	AA	AA	AA	AA	AA	AA	AA	AA
A03	Bn-A03-p12279241	13962721	13962672	BB	BB	BB	BB	AA	AA	AA	AA	AA	AA	NC	NC	NC	NC	NC	NC	AA	AA	AA	AA	AA	AA	AA	AA	AA	AA	AA	AA	AA	AA	AA	AA	AA	AA	AA	AA	AA	AA	AA	AA	AA	AA	AA	BB	BB	BB
A03	Bn-A03-p12279706	13963185	13963137	BB	BB	BB	BB	AA	AA	AA	AA	AA	NC	NC	NC	NC	NC	NC	NC	AA	AA	AA	AA	AA	AA	AA	AA	AA	AA	AA	AA	AA	AA	AA	AA	AA	AA	AA	AA	AA	AA	AA	AA	AA	AA	AA	BB	BB	BB
A03	Bn-A03-p12286718	13972832	13972881	BB	BB	BB	BB	BB	BB	BB	BB	BB	BB	NC	NC	NC	NC	NC	NC	BB	BB	BB	BB	BB	BB	BB	BB	BB	BB	BB	BB	BB	BB	BB	BB	BB	BB	BB	BB	BB	AA	AA	AA	AA	AA	AA	BB	BB	BB
A03	Bn-A03-p12287907	13974021	13974070	AA	AA	AA	AA	BB	BB	BB	BB	BB	BB	NC	NC	NC	NC	NC	NC	BB	BB	BB	BB	BB	BB	BB	BB	BB	BB	BB	BB	BB	BB	BB	BB	BB	BB	BB	BB	BB	BB	BB	BB	BB	BB	BB	AA	AA	AA
A03	Bn-A03-p12313036	14007188	14007237	AA	AA	AA	AA	BB	BB	BB	BB	BB	BB	NC	NC	NC	NC	NC	NC	BB	BB	BB	BB	BB	BB	BB	BB	BB	BB	BB	BB	BB	BB	BB	BB	BB	BB	BB	BB	BB	BB	BB	BB	BB	BB	BB	AA	AA	AA
A03	Bn-A03-p12313330	14007482	14007531	BB	BB	BB	BB	BB	BB	BB	BB	BB	BB	NC	NC	NC	NC	NC	NC	BB	BB	BB	BB	BB	BB	BB	BB	BB	BB	BB	BB	BB	BB	BB	BB	BB	BB	BB	BB	BB	AA	AA	AA	AA	AA	AA	BB	BB	BB
A03	Bn-A03-p12322277	14020358	14020310	BB	BB	BB	BB	AA	AA	BB	AA	AA	AB	NC	NC	NC	NC	NC	NC	AA	AA	AA	AA	AA	AA	AA	AA	AA	AA	AA	AA	AA	AA	AA	AA	AA	AA	AA	AA	AA	AA	AA	AA	AA	AA	AA	AA	AA	AA
A03	Bn-A03-p12353218	14069293	14069342	AA	AA	AA	AA	BB	BB	AA	AA	AA	AA	NC	NC	NC	NC	NC	NC	AA	AA	AA	AA	AA	AA	AA	AA	AA	AA	AA	AA	AA	AA	AA	AA	AA	AA	AA	AA	AA	BB	BB	BB	BB	BB	BB	BB	BB	BB
A03	Bn-A03-p12393711	14110882	14110833	AA	AA	AA	AA	BB	BB	BB	NC	NC	BB	NC	NC	NC	NC	NC	NC	BB	BB	BB	BB	BB	BB	BB	BB	BB	BB	BB	BB	BB	BB	BB	BB	BB	BB	BB	BB	BB	NC	NC	NC	NC	NC	NC	AA	AA	AA
A03	Bn-A03-p12512134	14264846	14264797	BB	AA	AA	AA	AA	AA	NC	BB	BB	BB	NC	NC	NC	NC	NC	NC	BB	BB	BB	BB	BB	BB	BB	BB	BB	BB	BB	BB	BB	BB	BB	BB	BB	BB	BB	BB	BB	AA	AA	AA	AA	AA	AA	AA	AA	AA
A03	Bn-A03-p12541207	14294643	14294692	BB	AA	AA	AA	AA	AA	BB	BB	BB	BB	BB	BB	NC	NC	NC	NC	BB	BB	BB	BB	BB	BB	BB	BB	BB	BB	BB	BB	BB	BB	BB	BB	BB	BB	BB	BB	BB	BB	BB	BB	BB	BB	BB	BB	BB	BB
A03	Bn-A03-p12639319	14408375	14408326	AA	BB	BB	BB	AA	AA	AA	AA	AA	AA	NC	NC	NC	NC	NC	NC	AA	AA	AA	AA	AA	AA	AA	AA	AA	AA	AA	AA	AA	AA	AA	AA	AA	AA	AA	AA	AA	AA	AA	AA	AA	AA	AA	AA	AA	AA
A03	Bn-A03-p12820905	14594407	14594358	AA	BB	BB	BB	AA	AA	AA	AA	AA	AA	NC	NC	NC	NC	NC	NC	AA	AA	AA	AA	AA	AA	AA	AA	AA	AA	AA	AA	AA	AA	AA	AA	AA	AA	AA	AA	AA	AA	AA	AA	AA	AA	AA	BB	BB	BB
A03	Bn-A03-p12863642	14637292	14637341	AA	AA	AA	AA	BB	BB	AA	AA	AA	AA	NC	NC	NC	NC	NC	NC	AA	AA	AA	AA	AA	AA	AA	AA	AA	AA	AA	AA	AA	AA	AA	AA	AA	AA	AA	AA	AA	AA	AA	AA	AA	AA	AA	AA	AA	AA
A03	Bn-A03-p12863684	14637434	14637385	BB	BB	BB	BB	AA	AA	BB	BB	BB	BB	NC	NC	NC	NC	NC	NC	BB	BB	BB	BB	BB	BB	BB	BB	BB	BB	BB	BB	BB	BB	BB	BB	BB	BB	BB	BB	BB	BB	BB	BB	BB	BB	BB	BB	BB	BB
A03	Bn-A03-p12903591	14666433	14666392	BB	BB	BB	BB	BB	BB	AA	AA	AA	AA	NC	NC	NC	NC	NC	NC	AA	AA	AA	AA	AA	AA	AA	AA	AA	AA	AA	AA	AA	AA	AA	AA	AA	AA	AA	AA	AA	BB	BB	BB	BB	BB	BB	AA	AA	AA
A03	Bn-A03-p12932399	14697355	14697306	AA	BB	BB	BB	AA	AA	AA	BB	AB	BB	NC	NC	NC	NC	NC	NC	BB	BB	BB	BB	BB	BB	BB	BB	BB	BB	BB	BB	BB	BB	BB	BB	BB	BB	BB	BB	BB	AA	AA	AA	AA	AA	AA	AA	AA	AA
A03	Bn-A03-p12935447	14699946	14699897	AA	AA	AA	AA	AA	AA	AA	AA	AB	NC	NC	NC	NC	NC	NC	NC	BB	BB	BB	BB	BB	BB	BB	BB	BB	BB	BB	BB	BB	BB	BB	BB	BB	BB	BB	BB	BB	AA	AA	AA	AA	AA	AA	AA	AA	AA
A03	Bn-A03-p12941404	14705487	14705438	AA	AA	AA	AA	AA	AA	AA	AA	AA	AA	NC	NC	NC	NC	NC	NC	AA	AA	AA	AA	AA	AA	AA	AA	AA	AA	AA	AA	AA	AA	AA	AA	AA	AA	AA	AA	AA	AA	AA	AA	AA	AA	AA	AA	AA	AA
A03	Bn-A03-p12945091	14709126	14709175	AA	AA	AA	AA	AA	AA	AA	NC	NC	AB	NC	NC	NC	NC	BB	BB	AA	AA	AA	AA	AA	AA	AA	AA	AA	AA	AA	AA	AA	AA	AA	AA	AA	AA	AA	AA	AA	AA	AA	AA	AA	AA	AA	AA	AA	AA
A03	Bn-A03-p12990610	14757006	14756957	AA	BB	BB	BB	AA	AA	AA	AA	AA	NC	NC	NC	NC	NC	NC	NC	AA	AA	AA	AA	AA	AA	AA	AA	AA	AA	AA	AA	AA	AA	AA	AA	AA	AA	AA	AA	AA	AA	AA	AA	AA	AA	AA	AA	AA	AA
A03	Bn-A03-p12993600	14760143	14760094	BB	AA	AA	AA	AA	AA	AA	AA	AB	AB	NC	NC	NC	NC	NC	NC	AA	AA	AA	AA	AA	AA	AA	AA	AA	AA	AA	AA	AA	AA	AA	AA	AA	AA	AA	AA	AA	AA	AA	AA	AA	AA	AA	BB	BB	BB
A03	Bn-A03-p13017704	14782018	14782067	AA	BB	BB	BB	BB	BB	AA	BB	AB	BB	NC	NC	NC	NC	NC	NC	BB	BB	BB	BB	BB	BB	BB	BB	BB	BB	BB	BB	BB	BB	BB	BB	BB	BB	BB	BB	BB	BB	BB	BB	BB	BB	BB	AA	AA	AA
A03	Bn-A03-p13032092	14793759	14793808	BB	AA	AA	AA	BB	BB	BB	BB	BB	NC	NC	NC	NC	NC	NC	NC	AA	AA	AA	AA	AA	AA	AA	AA	AA	AA	AA	AA	AA	AA	AA	AA	AA	AA	AA	AA	AA	AA	AA	AA	AA	AA	AA	BB	BB	BB
A03	Bn-A03-p13032037	14793804	14793755	BB	AA	AA	AA	BB	BB	BB	BB	BB	NC	NC	NC	NC	NC	NC	NC	AA	AA	AA	AA	AA	AA	AA	AA	AA	AA	AA	AA	AA	AA	AA	AA	AA	AA	AA	AA	AA	AA	AA	AA	AA	AA	AA	NC	NC	NC
A03	Bn-A03-p13037975	14799738	14799689	BB	BB	BB	BB	BB	BB	BB	BB	BB	BB	NC	NC	NC	NC	NC	NC	BB	BB	BB	BB	BB	BB	BB	BB	BB	BB	BB	BB	BB	BB	BB	BB	BB	BB	BB	BB	BB	BB	BB	BB	BB	BB	BB	BB	BB	BB
A03	Bn-A03-p13039000	14800663	14800715	BB	BB	BB	BB	AA	AA	BB	AA	AB	NC	NC	NC	NC	NC	NC	NC	AA	AA	AA	AA	AA	AA	AA	AA	AA	AA	AA	AA	AA	AA	AA	AA	AA	AA	AA	AA	AA	BB	BB	BB	BB	BB	BB	BB	BB	BB
A03	Bn-A03-p13039285	14800951	14801000	AA	AA	AA	AA	BB	BB	AA	BB	AB	NC	NC	NC	NC	NC	NC	NC	BB	BB	BB	BB	BB	BB	BB	BB	BB	BB	BB	BB	BB	BB	BB	BB	BB	BB	BB	BB	BB	BB	BB	BB	BB	BB	BB	AA	AA	AA
A03	Bn-A03-p13043164	14803305	14803354	BB	BB	BB	BB	NC	NC	BB	NC	AB	NC	NC	NC	NC	NC	NC	NC	AA	AA	AA	AA	AA	AA	AA	AA	AA	AA	AA	AA	AA	AA	AA	AA	AA	AA	AA	AA	AA	BB	BB	BB	BB	BB	BB	BB	BB	BB
A03	Bn-A03-p13094043	14856243	14856292	NC	BB	BB	BB	AA	AA	BB	AA	AA	NC	NC	NC	NC	NC	NC	NC	AA	AA	AA	AA	AA	AA	AA	AA	AA	AA	AA	AA	AA	AA	AA	AA	AA	AA	AA	AA	AA	NC	NC	NC	NC	NC	NC	AA	AA	AA
A03	Bn-A03-p13099476	14861908	14861957	AA	AA	AA	AA	AA	AA	AA	BB	BB	BB	NC	NC	NC	NC	NC	NC	BB	BB	BB	BB	BB	BB	BB	BB	BB	BB	BB	BB	BB	BB	BB	BB	BB	BB	BB	BB	BB	AA	AA	AA	AA	AA	AA	AA	AA	AA
A03	Bn-A03-p13169138	14945009	14944960	AA	AA	AA	AA	BB	BB	BB	BB	AB	BB	NC	NC	NC	NC	NC	NC	BB	BB	BB	BB	BB	BB	BB	BB	BB	BB	BB	BB	BB	BB	BB	BB	BB	BB	BB	BB	BB	BB	BB	BB	BB	BB	BB	BB	BB	BB
A03	Bn-A03-p13169346	14945217	14945168	BB	BB	BB	BB	AA	AA	AA	AA	BB	NC	NC	NC	NC	NC	NC	NC	BB	BB	BB	BB	BB	BB	BB	BB	BB	BB	BB	BB	BB	BB	BB	BB	BB	BB	BB	BB	BB	AA	AA	AA	AA	AA	AA	BB	BB	BB
A03	Bn-A03-p13236840	15038779	15038730	BB	BB	BB	BB	BB	BB	AB	AA	AA	AA	NC	NC	NC	NC	NC	NC	AA	AA	AA	AA	AA	AA	AA	AA	AA	AA	AA	AA	AA	AA	AA	AA	AA	AA	AA	AA	AA	BB	BB	BB	BB	BB	BB	BB	BB	BB
A03	Bn-A03-p13266036	15061716	15061667	BB	BB	BB	BB	BB	BB	BB	BB	BB	BB	NC	NC	NC	NC	NC	NC	BB	BB	BB	BB	BB	BB	BB	BB	BB	BB	BB	BB	BB	BB	BB	BB	BB	BB	BB	BB	BB	BB	BB	BB	BB	BB	BB	BB	BB	BB
A03	Bn-A03-p13286574	15078205	15078156	AA	BB	BB	BB	BB	BB	BB	BB	BB	BB	NC	NC	NC	NC	NC	NC	BB	BB	BB	BB	BB	BB	BB	BB	BB	BB	BB	BB	BB	BB	BB	BB	BB	BB	BB	BB	BB	AA	AA	AA	AA	AA	AA	AA	AA	AA
A03	Bn-A03-p13287670	15079304	15079254	BB	AA	AA	AA	AA	AA	BB	BB	BB	BB	NC	NC	NC	NC	NC	NC	BB	BB	BB	BB	BB	BB	BB	BB	BB	BB	BB	BB	BB	BB	BB	BB	BB	BB	BB	BB	BB	BB	BB	BB	BB	BB	BB	BB	BB	BB
A03	Bn-A03-p13298734	15087826	15087777	BB	BB	BB	BB	BB	BB	BB	BB	BB	NC	NC	NC	NC	NC	NC	NC	BB	BB	BB	BB	BB	BB	BB	BB	BB	BB	BB	BB	BB	BB	BB	BB	BB	BB	BB	BB	BB	BB	BB	BB	BB	BB	BB	NC	NC	NC
A03	Bn-A03-p13451851	15203727	15203776	AA	BB	AA	BB	AA	AA	AA	AA	AA	AA	NC	NC	NC	NC	NC	NC	AA	AA	AA	AA	AA	AA	AA	AA	AA	AA	AA	AA	AA	AA	AA	AA	AA	AA	AA	AA	AA	AA	AA	AA	AA	AA	AA	AA	AA	AA
A03	Bn-A03-p13465062	15217888	15217850	AA	AA	AA	AA	AA	AA	AA	AA	AA	NC	NC	NC	NC	NC	NC	NC	AA	AA	AA	AA	AA	AA	AA	AA	AA	AA	AA	AA	AA	AA	AA	AA	AA	AA	AA	AA	AA	AA	AA	AA	AA	AA	AA	AA	AA	AA
A03	Bn-A03-p13624310	15406729	15406679	BB	AA	AA	AA	BB	BB	BB	BB	BB	BB	NC	NC	NC	NC	NC	NC	BB	BB	BB	BB	BB	BB	BB	BB	BB	BB	BB	BB	BB	BB	BB	BB	BB	BB	BB	BB	BB	BB	BB	BB	BB	BB	BB	BB	BB	BB
A03	Bn-A03-p13664500	15443255	15443288	AA	AA	AA	AA	BB	BB	AA	AA	AA	BB	NC	NC	NC	NC	NC	NC	AA	AA	AA	AA	AA	AA	AA	AA	AA	AA	AA	AA	AA	AA	AA	AA	AA	AA	AA	AA	AA	AA	AA	AA	AA	AA	AA	BB	BB	BB
A03	Bn-A03-p13664657	15443400	15443449	AA	AA	AA	AA	BB	BB	BB	BB	BB	BB	NC	NC	NC	NC	NC	NC	BB	BB	BB	BB	BB	BB	BB	BB	BB	BB	BB	BB	BB	BB	BB	BB	BB	BB	BB	BB	BB	BB	BB	BB	BB	BB	BB	BB	BB	BB
A03	Bn-A03-p13746713	15497666	15497715	BB	AA	AA	AA	BB	BB	AA	BB	BB	BB	NC	NC	NC	NC	NC	NC	BB	BB	BB	BB	BB	BB	BB	BB	BB	BB	BB	BB	BB	BB	BB	BB	BB	BB	BB	BB	BB	BB	BB	BB	BB	BB	BB	BB	BB	BB
A03	Bn-A07-p6068639	15504371	15504322	BB	BB	BB	BB	NC	NC	NC	NC	NC	NC	NC	NC	NC	NC	NC	NC	BB	BB	BB	BB	BB	BB	BB	BB	BB	BB	BB	BB	BB	BB	BB	BB	BB	BB	BB	BB	BB	BB	BB	BB	BB	BB	BB	BB	BB	BB
A03	Bn-A07-p6055505	15508366	15508317	BB	AA	AA	AA	BB	BB	BB	BB	BB	BB	NC	NC	NC	NC	NC	NC	BB	BB	BB	BB	BB	BB	BB	BB	BB	BB	BB	BB	BB	BB	BB	BB	BB	BB	BB	BB	BB	BB	BB	BB	BB	BB	BB	BB	BB	BB
A03	Bn-A03-p13802162	15552918	15552869	BB	AA	AA	AA	AA	AA	BB	BB	BB	AA	NC	NC	NC	NC	NC	NC	AA	AA	AA	AA	AA	AA	AA	AA	AA	AA	AA	AA	AA	AA	AA	AA	AA	AA	AA	AA	AA	BB	BB	BB	BB	BB	BB	BB	BB	BB
A03	Bn-A03-p12296442	15625322	15625371	BB	BB	BB	BB	BB	BB	AA	BB	BB	NC	NC	NC	NC	NC	NC	NC	BB	BB	BB	BB	BB	BB	BB	BB	BB	BB	BB	BB	BB	BB	BB	BB	BB	BB	BB	BB	BB	AA	AA	AA	AA	AA	AA	BB	BB	BB
A03	Bn-A03-p13853558	15647448	15647399	BB	AA	AA	AA	AA	AA	BB	AA	AA	NC	NC	NC	NC	NC	NC	NC	BB	BB	BB	BB	BB	BB	BB	BB	BB	BB	BB	BB	BB	BB	BB	BB	BB	BB	BB	BB	BB	BB	BB	BB	BB	BB	BB	AA	AA	AA
A03	Bn-A03-p13861749	15658167	15658200	BB	AA	AA	AA	AA	AA	AA	AA	AA	AA	NC	NC	NC	NC	NC	NC	BB	BB	BB	BB	BB	BB	BB	BB	BB	BB	BB	BB	BB	BB	BB	BB	BB	BB	BB	BB	BB	BB	BB	BB	BB	BB	BB	AA	AA	AA
A03	Bn-A03-p13912476	15709870	15709821	AA	AA	BB	AA	AA	AA	AA	AA	AA	AA	NC	NC	NC	NC	NC	NC	AA	AA	AA	AA	AA	AA	AA	AA	AA	AA	AA	AA	AA	AA	AA	AA	AA	AA	AA	AA	AA	BB	BB	BB	BB	BB	BB	AA	AA	AA
A03	Bn-A03-p13922223	15740481	15740530	BB	BB	AA	BB	AA	AA	AA	AA	AA	BB	NC	NC	BB	NC	NC	NC	BB	BB	BB	BB	BB	BB	BB	BB	BB	BB	BB	BB	BB	BB	BB	BB	BB	BB	BB	BB	BB	BB	BB	BB	BB	BB	BB	BB	BB	BB
A03	Bn-A03-p13922405	15740663	15740712	AA	AA	BB	AA	BB	BB	BB	BB	BB	NC	NC	NC	NC	NC	NC	NC	AA	AA	AA	AA	AA	AA	AA	AA	AA	AA	AA	AA	AA	AA	AA	AA	AA	AA	AA	AA	AA	BB	BB	BB	BB	BB	BB	AA	AA	AA
A03	Bn-A03-p13925731	15747939	15747890	AA	AA	BB	AA	BB	BB	AB	BB	BB	AA	NC	NC	NC	NC	NC	NC	AA	AA	AA	AA	AA	AA	AA	AA	AA	AA	AA	AA	AA	AA	AA	AA	AA	AA	AA	AA	AA	BB	BB	BB	BB	BB	BB	AA	AA	AA
A03	Bn-A03-p13943992	15767752	15767801	AA	AA	BB	AA	BB	BB	BB	BB	BB	NC	NC	NC	NC	NC	NC	NC	AA	AA	AA	AA	AA	AA	AA	AA	AA	AA	AA	AA	AA	AA	AA	AA	AA	AA	AA	AA	AA	BB	BB	BB	BB	BB	BB	AA	AA	AA
A03	Bn-A03-p13970114	15799389	15799340	AA	AA	BB	AA	BB	BB	BB	BB	BB	NC	NC	NC	NC	NC	NC	NC	AA	AA	AA	AA	AA	AA	AA	AA	AA	AA	AA	AA	AA	AA	AA	AA	AA	AA	AA	AA	AA	BB	BB	BB	BB	BB	BB	AA	AA	AA
A03	Bn-A03-p13987679	15814314	15814357	AA	BB	AA	BB	BB	BB	BB	BB	BB	BB	NC	NC	NC	NC	NC	NC	BB	BB	BB	BB	BB	BB	BB	BB	BB	BB	BB	BB	BB	BB	BB	BB	BB	BB	BB	BB	BB	BB	BB	BB	BB	BB	BB	BB	BB	BB
A03	Bn-A03-p13996014	15832437	15832486	AA	AA	BB	AA	AA	AA	AB	AA	AA	NC	NC	NC	NC	NC	NC	NC	AA	AA	AA	AA	AA	AA	AA	AA	AA	AA	AA	AA	AA	AA	AA	AA	AA	AA	AA	AA	AA	AA	AA	AA	AA	AA	AA	AA	AA	AA
A03	Bn-A03-p14003701	15840489	15840520	AA	BB	AA	BB	BB	BB	AB	BB	BB	AA	NC	NC	NC	NC	NC	NC	AA	AA	AA	AA	AA	AA	AA	AA	AA	AA	AA	AA	AA	AA	AA	AA	AA	AA	AA	AA	AA	AA	AA	AA	AA	AA	AA	AA	AA	AA
A03	Bn-A03-p14023392	15861018	15860969	AA	BB	AA	BB	AA	AA	AB	AA	AA	AA	NC	NC	NC	NC	NC	NC	BB	BB	BB	BB	BB	BB	BB	BB	BB	BB	BB	BB	BB	BB	BB	BB	BB	BB	BB	BB	BB	AA	AA	AA	AA	AA	AA	AA	AA	AA
A03	Bn-A03-p14041361	15880055	15880104	AA	AA	NC	AA	AA	AA	AA	AA	AA	NC	NC	NC	NC	NC	NC	NC	AA	AA	AA	AA	AA	AA	AA	AA	AA	AA	AA	AA	AA	AA	AA	AA	AA	AA	AA	AA	AA	AA	AA	AA	AA	AA	AA	AA	AA	AA
A03	Bn-A03-p14095948	15973630	15973581	BB	BB	AA	BB	AA	AA	AB	BB	BB	BB	NC	AA	NC	NC	NC	AA	BB	BB	BB	BB	BB	BB	BB	BB	BB	BB	BB	BB	BB	BB	BB	BB	BB	BB	BB	BB	BB	BB	BB	BB	BB	BB	BB	AA	AA	AA
A03	Bn-A03-p14113489	15990532	15990581	AA	BB	AA	BB	AA	AA	BB	AA	AA	AA	NC	NC	NC	NC	NC	NC	BB	BB	BB	BB	BB	BB	BB	BB	BB	BB	BB	BB	BB	BB	BB	BB	BB	BB	BB	BB	BB	AA	AA	AA	AA	AA	AA	BB	BB	BB
A03	Bn-A03-p14127649	16007313	16007264	BB	BB	BB	BB	BB	BB	AB	AA	AA	AA	NC	NC	NC	NC	NC	NC	AA	AA	AA	AA	AA	AA	AA	AA	AA	AA	AA	AA	AA	AA	AA	AA	AA	AA	AA	AA	AA	AA	AA	AA	AA	AA	AA	BB	BB	BB
A03	Bn-A03-p14153283	16039472	16039521	BB	BB	BB	BB	BB	BB	BB	BB	BB	NC	NC	NC	NC	NC	NC	NC	BB	BB	BB	BB	BB	BB	BB	BB	BB	BB	BB	BB	BB	BB	BB	BB	BB	BB	BB	BB	BB	BB	BB	BB	BB	BB	BB	BB	BB	BB
A03	Bn-A03-p14153376	16039564	16039600	AA	BB	AA	BB	BB	BB	AB	NC	NC	NC	NC	NC	NC	NC	NC	NC	BB	BB	BB	BB	BB	BB	BB	BB	BB	BB	BB	BB	BB	BB	BB	BB	BB	BB	BB	BB	BB	BB	BB	BB	BB	BB	BB	BB	BB	BB
A03	Bn-A03-p14153306	16039594	16039545	BB	AA	BB	AA	AA	AA	AB	BB	BB	NC	NC	NC	AA	NC	NC	NC	AA	AA	AA	AA	AA	AA	AA	AA	AA	AA	AA	AA	AA	AA	AA	AA	AA	AA	AA	AA	AA	AA	AA	AA	AA	AA	AA	AA	AA	AA
A03	Bn-A03-p14154555	16040836	16040787	BB	AA	BB	AA	AA	AA	AB	BB	BB	NC	NC	NC	NC	NC	NC	NC	AA	AA	AA	NC	AA	AA	AA	AA	AA	AA	AA	NC	AA	AA	AA	AA	AA	AA	AA	AA	AA	AA	AA	AA	AA	AA	AA	AA	AA	AA
A03	Bn-A03-p14154912	16041214	16041167	AA	BB	AA	BB	BB	BB	AB	AA	AA	AB	NC	NC	NC	NC	NC	NC	BB	BB	BB	BB	BB	BB	BB	BB	BB	BB	BB	BB	BB	BB	BB	BB	BB	BB	BB	BB	BB	BB	BB	BB	BB	BB	BB	BB	BB	BB
A03	Bn-A03-p14175904	16066005	16065956	BB	BB	AA	BB	AA	NC	BB	BB	BB	BB	NC	NC	NC	NC	NC	NC	BB	BB	BB	BB	BB	BB	BB	BB	BB	BB	BB	BB	BB	BB	BB	BB	BB	BB	BB	BB	BB	AA	AA	AA	AA	AA	AA	AA	AA	AA
A03	Bn-A03-p14176469	16066471	16066520	AA	BB	BB	BB	BB	BB	AA	BB	BB	BB	NC	NC	NC	NC	NC	NC	BB	BB	BB	BB	BB	BB	BB	BB	BB	BB	BB	BB	BB	BB	BB	BB	BB	BB	BB	BB	BB	BB	BB	BB	BB	BB	BB	BB	BB	BB
A03	Bn-A03-p14196859	16074763	16074719	AA	AA	AA	AA	BB	BB	BB	AA	AA	AA	NC	NC	NC	NC	NC	NC	AA	AA	AA	AA	AA	AA	AA	AA	AA	AA	AA	AA	AA	AA	AA	AA	AA	AA	AA	AA	AA	AA	AA	AA	AA	AA	AA	BB	BB	BB
A03	Bn-A03-p14197151	16075065	16075016	AA	AA	AA	AA	AA	AA	AA	AA	AA	AA	NC	NC	NC	NC	NC	NC	AA	AA	AA	AA	AA	AA	AA	AA	AA	AA	AA	AA	AA	AA	AA	AA	AA	AA	AA	AA	AA	BB	BB	BB	BB	BB	BB	BB	BB	BB
A03	Bn-A03-p14201146	16083924	16083875	NC	NC	BB	NC	BB	BB	BB	BB	BB	BB	NC	NC	NC	NC	NC	NC	BB	BB	BB	BB	BB	BB	BB	BB	BB	BB	BB	BB	BB	BB	BB	BB	BB	BB	BB	BB	BB	BB	BB	BB	BB	BB	BB	BB	BB	BB
A03	Bn-A03-p14251137	16137188	16137139	BB	BB	BB	BB	BB	BB	BB	BB	BB	BB	NC	NC	NC	NC	NC	NC	BB	BB	BB	BB	BB	BB	BB	BB	BB	BB	BB	BB	BB	BB	BB	BB	BB	BB	BB	BB	BB	BB	BB	BB	BB	BB	BB	BB	BB	BB
A03	Bn-A03-p14282460	16158316	16158267	BB	BB	AA	BB	AA	AA	AA	AA	AA	BB	NC	NC	NC	NC	NC	NC	AA	AA	AA	AA	AA	AA	AA	AA	AA	AA	AA	AA	AA	AA	AA	AA	AA	AA	AA	AA	AA	AA	AA	AA	AA	AA	AA	AA	AA	AA
A03	Bn-A03-p14295396	16171167	16171118	BB	AA	AA	AA	AA	AA	AA	AA	AA	AA	NC	NC	NC	NC	NC	NC	AA	AA	AA	AA	AA	AA	AA	AA	AA	AA	AA	AA	AA	AA	AA	AA	AA	AA	AA	AA	AA	NC	NC	NC	NC	NC	NC	BB	BB	BB
A03	Bn-A03-p14310386	16187445	16187494	BB	AA	AA	AA	AA	AA	AB	AA	AA	BB	NC	NC	NC	NC	NC	NC	AA	AA	AA	AA	AA	AA	AA	AA	AA	AA	AA	AA	AA	AA	AA	AA	AA	AA	AA	AA	AA	BB	BB	BB	BB	BB	BB	BB	BB	BB
A03	Bn-A03-p14355646	16226637	16226686	BB	AA	AA	AA	BB	BB	BB	BB	BB	BB	NC	NC	NC	NC	NC	NC	BB	BB	BB	BB	BB	BB	BB	BB	BB	BB	BB	BB	BB	BB	BB	BB	BB	BB	BB	BB	BB	AA	AA	AA	AA	AA	AA	BB	BB	BB
A03	Bn-A03-p14369287	16231916	16231964	BB	BB	BB	BB	BB	BB	BB	BB	BB	BB	NC	NC	NC	NC	NC	NC	BB	BB	BB	BB	BB	BB	BB	BB	BB	BB	BB	BB	BB	BB	BB	BB	BB	BB	BB	BB	BB	BB	BB	BB	BB	BB	BB	BB	BB	BB
A03	Bn-A03-p14385006	16246105	16246153	BB	BB	BB	BB	AA	AA	AB	AA	AA	AA	NC	NC	NC	NC	NC	NC	AA	AA	AA	AA	AA	AA	AA	AA	AA	AA	AA	AA	AA	AA	AA	AA	AA	AA	AA	AA	AA	BB	BB	BB	BB	BB	BB	AA	AA	AA
A03	Bn-A03-p14399972	16263947	16263996	AA	AA	AA	AA	AA	AA	AA	AA	AA	AA	NC	NC	NC	NC	NC	NC	AA	AA	AA	AA	AA	AA	AA	AA	AA	AA	AA	AA	AA	AA	AA	AA	AA	AA	AA	AA	AA	AA	AA	AA	AA	AA	AA	AA	AA	AA
A03	Bn-A03-p14400020	16264095	16264046	BB	BB	BB	BB	BB	BB	BB	BB	BB	BB	NC	NC	NC	NC	NC	BB	BB	BB	BB	BB	BB	BB	BB	BB	BB	BB	BB	BB	BB	BB	BB	BB	BB	BB	BB	BB	BB	BB	BB	BB	BB	BB	BB	BB	BB	BB
A03	Bn-A03-p14418650	16282008	16282058	BB	AA	AA	AA	NC	NC	NC	NC	NC	NC	NC	NC	NC	NC	NC	NC	AA	AA	AA	AA	AA	AA	AA	AA	AA	AA	AA	AA	AA	AA	AA	AA	AA	AA	AA	AA	AA	AA	AA	AA	AA	AA	AA	AA	AA	AA
A03	Bn-A03-p14423477	16286834	16286883	NC	AA	AA	AA	BB	BB	BB	BB	BB	BB	NC	NC	NC	NC	NC	NC	BB	BB	BB	BB	BB	BB	BB	BB	BB	BB	BB	BB	BB	BB	BB	BB	BB	BB	BB	BB	BB	BB	BB	BB	BB	BB	BB	BB	BB	BB
A03	Bn-A03-p14434665	16296148	16296197	BB	BB	BB	BB	BB	BB	BB	BB	BB	BB	NC	NC	NC	NC	NC	NC	BB	BB	BB	BB	BB	BB	BB	BB	BB	BB	BB	BB	BB	BB	BB	BB	BB	BB	BB	BB	BB	BB	BB	BB	BB	BB	BB	BB	BB	BB
A03	Bn-A03-p14447238	16308879	16308928	AA	BB	BB	BB	BB	BB	BB	AA	AA	NC	NC	NC	NC	NC	NC	NC	AA	AA	AA	AA	AA	AA	AA	AA	AA	AA	AA	AA	AA	AA	AA	AA	AA	AA	AA	AA	AA	BB	BB	BB	BB	BB	BB	AA	AA	AA
A03	Bn-A03-p14462570	16325074	16325123	BB	AA	AA	AA	AA	AA	AA	AA	AA	AA	NC	NC	NC	NC	NC	NC	BB	BB	BB	BB	BB	BB	BB	BB	BB	BB	BB	BB	BB	BB	BB	BB	BB	BB	BB	BB	BB	BB	BB	BB	BB	BB	BB	AA	AA	AA
A03	Bn-A03-p14474478	16337046	16336997	AA	BB	BB	BB	AA	AA	AA	AA	AA	AA	NC	NC	AA	NC	NC	NC	BB	BB	BB	BB	BB	BB	BB	BB	BB	BB	BB	BB	BB	BB	BB	BB	BB	BB	BB	BB	BB	AA	AA	AA	AA	AA	AA	AA	AA	AA
A03	Bn-A03-p14511431	16366038	16366087	BB	AA	AA	AA	BB	BB	AA	AA	AA	NC	NC	NC	NC	NC	NC	NC	AA	AA	AA	AA	AA	AA	AA	AA	AA	AA	AA	AA	AA	AA	AA	AA	AA	AA	AA	AA	AA	AA	AA	AA	AA	AA	AA	AA	AA	AA
A03	Bn-A03-p14583041	16447226	16447177	BB	BB	BB	BB	AA	AA	AA	BB	BB	BB	NC	NC	NC	NC	NC	NC	BB	BB	BB	BB	BB	BB	BB	BB	BB	BB	BB	BB	BB	BB	BB	BB	BB	BB	BB	BB	BB	BB	BB	BB	BB	BB	BB	BB	BB	BB
A03	Bn-A03-p14585799	16449896	16449945	AA	AA	AA	AA	BB	BB	BB	BB	BB	BB	NC	NC	NC	NC	NC	NC	BB	BB	BB	BB	BB	BB	BB	BB	BB	BB	BB	BB	BB	BB	BB	BB	BB	BB	BB	BB	BB	BB	BB	BB	BB	BB	BB	BB	BB	BB
A03	Bn-A03-p14611641	16474083	16474132	BB	BB	BB	BB	AA	AA	AA	AA	AA	AA	NC	NC	NC	NC	NC	NC	AA	AA	AA	AA	AA	AA	AA	AA	AA	AA	AA	AA	AA	AA	AA	AA	AA	AA	AA	AA	AA	BB	BB	BB	BB	BB	BB	AA	AA	AA
A03	Bn-A03-p14692579	16575471	16575422	BB	BB	BB	AA	BB	BB	BB	NC	NC	NC	NC	NC	NC	NC	NC	NC	BB	BB	BB	BB	BB	BB	BB	BB	BB	BB	BB	BB	BB	BB	BB	BB	BB	BB	BB	BB	BB	BB	BB	BB	BB	BB	BB	BB	BB	BB
A03	Bn-A03-p14747263	16608712	16608761	BB	BB	BB	BB	BB	BB	BB	BB	BB	BB	NC	NC	NC	NC	NC	NC	BB	BB	BB	BB	BB	BB	BB	BB	BB	BB	BB	BB	BB	BB	BB	BB	BB	BB	BB	BB	BB	BB	BB	BB	BB	BB	BB	BB	BB	BB
A03	Bn-A03-p14759764	16621876	16621925	AA	BB	BB	AA	AA	AA	AA	NC	NC	NC	NC	NC	NC	NC	NC	NC	AA	AA	AA	AA	AA	AA	AA	AA	AA	AA	AA	AA	AA	AA	AA	AA	AA	AA	AA	AA	AA	AA	AA	AA	AA	AA	AA	NC	NC	NC
A03	Bn-A03-p14839583	16688555	16688506	BB	BB	BB	AA	AA	AA	AA	AA	AA	AA	NC	NC	NC	NC	NC	NC	AA	AA	AA	AA	AA	AA	AA	AA	AA	AA	AA	AA	AA	AA	AA	AA	AA	AA	AA	AA	AA	AA	AA	AA	AA	AA	AA	AA	AA	AA
A03	Bn-A03-p14852785	16700509	16700558	BB	AA	AA	AA	AA	AA	AA	AA	AA	NC	NC	NC	NC	NC	NC	NC	AA	AA	AA	AA	AA	AA	AA	AA	AA	AA	AA	AA	AA	AA	AA	AA	AA	AA	AA	AA	AA	AA	AA	AA	AA	AA	AA	BB	BB	BB
A03	Bn-A03-p14885241	16731586	16731537	BB	AA	AA	BB	BB	BB	BB	BB	BB	BB	NC	NC	NC	NC	NC	NC	BB	BB	BB	BB	BB	BB	BB	BB	BB	BB	BB	BB	BB	BB	BB	BB	BB	BB	BB	BB	BB	BB	BB	BB	BB	BB	BB	AA	AA	AA
A03	Bn-A03-p15015706	16837949	16837998	BB	AA	AA	AA	BB	BB	AB	AA	AA	AA	NC	NC	NC	NC	NC	NC	AA	AA	AA	AA	AA	AA	AA	AA	AA	AA	AA	AA	AA	AA	AA	AA	AA	AA	AA	AA	AA	AA	AA	AA	AA	AA	AA	AA	AA	AA
A03	Bn-A03-p15038774	16852254	16852205	AA	BB	BB	AA	BB	BB	AA	AA	AA	NC	NC	AA	NC	NC	NC	NC	AA	AA	AA	AA	AA	AA	AA	AA	AA	AA	AA	AA	AA	AA	AA	AA	AA	AA	AA	AA	AA	AA	AA	AA	AA	AA	AA	AA	AA	AA
A03	Bn-A03-p15077006	16875068	16875019	AA	AA	AA	BB	AA	AA	AA	AA	AA	AA	NC	NC	NC	NC	NC	NC	AA	AA	AA	AA	AA	AA	AA	AA	AA	AA	AA	AA	AA	AA	AA	AA	AA	AA	AA	AA	AA	AA	AA	AA	AA	AA	AA	AA	AA	AA
A03	Bn-A03-p15237693	16986919	16986870	BB	AA	AA	BB	AA	AA	AA	AA	AA	AA	NC	NC	NC	NC	NC	NC	AA	AA	AA	AA	AA	AA	AA	AA	AA	AA	AA	AA	AA	AA	AA	AA	AA	AA	AA	AA	AA	BB	BB	BB	BB	BB	BB	BB	BB	BB
A03	Bn-A03-p15240794	16990054	16990005	AA	BB	BB	AA	BB	BB	AB	BB	BB	NC	NC	NC	NC	NC	NC	NC	BB	BB	BB	BB	BB	BB	BB	BB	BB	BB	BB	BB	BB	BB	BB	BB	BB	BB	BB	BB	BB	AA	AA	AA	AA	AA	AA	BB	BB	BB
A03	Bn-A03-p15266403	17013057	17013008	BB	AA	AA	AA	AA	AA	AA	AA	AA	NC	NC	NC	NC	NC	AA	AA	AA	AA	AA	AA	AA	AA	AA	AA	AA	AA	AA	AA	AA	AA	AA	AA	AA	AA	AA	AA	AA	AA	AA	AA	AA	AA	AA	AA	AA	AA
A03	Bn-A03-p15300653	17048530	17048579	AA	AA	AA	AA	BB	BB	AB	BB	BB	NC	NC	NC	NC	NC	NC	NC	BB	BB	BB	BB	BB	BB	BB	BB	BB	BB	BB	BB	BB	BB	BB	BB	BB	BB	BB	BB	BB	AA	AA	AA	AA	AA	AA	AA	AA	AA
A03	Bn-A03-p15327817	17060134	17060183	BB	AA	AA	BB	BB	BB	BB	BB	BB	BB	BB	NC	NC	NC	NC	NC	BB	BB	BB	BB	BB	BB	BB	BB	BB	BB	BB	BB	BB	BB	BB	BB	BB	BB	BB	BB	BB	BB	BB	BB	BB	BB	BB	AA	AA	AA
A03	Bn-A03-p15351982	17081952	17082001	AA	BB	BB	BB	AA	AA	AA	AA	AA	AA	NC	NC	NC	NC	NC	NC	AA	AA	AA	AA	AA	AA	AA	AA	AA	AA	AA	AA	AA	AA	AA	AA	AA	AA	AA	AA	AA	AA	AA	AA	AA	AA	AA	AA	AA	AA
A03	Bn-A03-p15365259	17099627	17099578	AA	BB	BB	AA	BB	BB	AB	BB	BB	BB	NC	NC	NC	NC	NC	NC	BB	BB	BB	BB	BB	BB	BB	BB	BB	BB	BB	BB	BB	BB	BB	BB	BB	BB	BB	BB	BB	BB	BB	BB	BB	BB	BB	AA	AA	AA
A03	Bn-A03-p15397187	17139370	17139321	BB	AA	AA	AA	BB	BB	NC	BB	BB	AB	NC	NC	NC	NC	NC	NC	AA	AA	AA	AA	AA	AA	AA	AA	AA	AA	AA	AA	AA	AA	AA	AA	AA	AA	AA	AA	AA	AA	AA	AA	AA	AA	AA	AA	AA	AA
A03	Bn-A03-p15404736	17147199	17147248	BB	AA	AA	AA	AA	AA	BB	BB	BB	BB	NC	NC	NC	NC	NC	NC	AA	AA	AA	AA	AA	AA	AA	AA	AA	AA	AA	AA	AA	AA	AA	AA	AA	AA	AA	AA	AA	AA	AA	AA	AA	AA	AA	BB	BB	BB
A03	Bn-A03-p15405498	17148106	17148057	BB	AA	AA	AA	AA	AA	BB	BB	BB	BB	NC	NC	NC	NC	AA	AA	AA	AA	AA	AA	AA	AA	AA	AA	AA	AA	AA	AA	AA	AA	AA	AA	AA	AA	AA	AA	AA	AA	AA	AA	AA	AA	AA	BB	BB	BB
A03	Bn-A03-p15416728	17160597	17160548	BB	AA	AA	AA	BB	BB	AB	BB	BB	NC	NC	NC	NC	NC	NC	NC	BB	BB	BB	BB	BB	BB	BB	BB	BB	BB	BB	BB	BB	BB	BB	BB	BB	BB	BB	BB	BB	BB	BB	BB	BB	BB	BB	BB	BB	BB
A03	Bn-A03-p15424536	17167992	17168041	BB	NC	NC	AA	AA	AA	AA	AA	AA	AA	NC	NC	NC	NC	NC	NC	BB	BB	BB	BB	BB	BB	BB	BB	BB	BB	BB	BB	BB	BB	BB	BB	BB	BB	BB	BB	BB	NC	NC	NC	NC	NC	NC	AA	AA	AA
A03	Bn-A03-p15435442	17178562	17178611	AA	BB	BB	AA	BB	BB	BB	BB	BB	BB	NC	NC	NC	NC	NC	NC	AA	AA	AA	AA	AA	AA	AA	AA	AA	AA	AA	AA	AA	AA	AA	AA	AA	AA	AA	AA	AA	BB	BB	BB	BB	BB	BB	AA	AA	AA
A03	Bn-A03-p15481682	17235206	17235255	AA	BB	BB	BB	BB	BB	BB	BB	BB	BB	NC	NC	NC	NC	NC	NC	BB	BB	BB	BB	BB	BB	BB	BB	BB	BB	BB	BB	BB	BB	BB	BB	BB	BB	BB	BB	BB	BB	BB	BB	BB	BB	BB	BB	BB	BB
A03	Bn-A03-p15496962	17251273	17251225	BB	AA	AA	AA	AA	AA	AA	AA	AA	AA	NC	NC	NC	NC	NC	NC	AA	AA	AA	AA	AA	AA	AA	AA	AA	AA	AA	AA	AA	AA	AA	AA	AA	AA	AA	AA	AA	AA	AA	AA	AA	AA	AA	AA	AA	AA
A03	Bn-A03-p15499288	17253474	17253523	AA	AA	AA	AA	AA	AA	AA	AA	AA	NC	NC	NC	NC	NC	NC	NC	AA	AA	AA	AA	AA	AA	AA	AA	AA	AA	AA	AA	AA	AA	AA	AA	AA	AA	AA	AA	AA	AA	AA	AA	AA	AA	AA	AA	AA	AA
A03	Bn-A03-p15546590	17291329	17291378	AA	AA	AA	AA	AA	AA	AA	AA	AA	AA	NC	NC	NC	NC	NC	NC	AA	AA	AA	AA	AA	AA	AA	AA	AA	AA	AA	AA	AA	AA	AA	AA	AA	AA	AA	AA	AA	AA	AA	AA	AA	AA	AA	BB	BB	BB
A03	Bn-A03-p15548506	17294971	17294922	AA	AA	AA	AA	AA	AA	AA	AA	AA	NC	NC	NC	NC	NC	NC	NC	AA	AA	AA	AA	AA	AA	AA	AA	AA	AA	AA	AA	AA	AA	AA	AA	AA	AA	AA	AA	AA	AA	AA	AA	AA	AA	AA	BB	BB	BB
A03	Bn-A03-p15577849	17330900	17330949	AA	BB	BB	AA	BB	BB	BB	AA	AA	BB	NC	NC	NC	NC	NC	NC	BB	BB	BB	BB	BB	BB	BB	BB	BB	BB	BB	BB	BB	BB	BB	BB	BB	BB	BB	BB	BB	AA	AA	AA	AA	AA	AA	AA	AA	AA
A03	Bn-A03-p15605355	17359960	17360009	BB	BB	AA	BB	BB	BB	NC	BB	BB	BB	NC	NC	BB	NC	NC	NC	BB	BB	BB	BB	BB	BB	BB	BB	BB	BB	BB	BB	BB	BB	BB	BB	BB	BB	BB	BB	BB	BB	BB	BB	BB	BB	BB	NC	BB	BB
A03	Bn-A03-p15622267	17376046	17375997	BB	BB	BB	BB	BB	BB	AA	BB	NC	AB	NC	NC	NC	NC	NC	NC	AA	AA	AA	AA	AA	AA	AA	AA	AA	AA	AA	AA	AA	AA	AA	AA	AA	AA	AA	AA	AA	BB	BB	BB	BB	BB	BB	BB	BB	BB
A03	Bn-A03-p15624030	17384766	17384815	AA	AA	AA	AA	AA	AA	BB	AA	BB	NC	NC	NC	NC	NC	NC	NC	AA	AA	AA	AA	AA	AA	AA	AA	AA	AA	AA	AA	AA	AA	AA	AA	AA	AA	AA	AA	AA	AA	AA	AA	AA	AA	AA	AA	AA	AA
A03	Bn-A03-p15624379	17385224	17385175	AA	AA	AA	AA	AA	AA	BB	AA	BB	NC	NC	NC	NC	NC	NC	NC	BB	BB	BB	BB	BB	BB	BB	BB	BB	BB	BB	BB	BB	BB	BB	BB	BB	BB	BB	BB	BB	AA	AA	AA	AA	AA	AA	AA	AA	AA
A03	Bn-A03-p15627698	17388390	17388439	BB	BB	AA	BB	BB	BB	AA	AA	AA	NC	NC	NC	NC	NC	NC	NC	AA	AA	AA	AA	AA	AA	AA	AA	AA	AA	AA	AA	AA	AA	AA	AA	AA	AA	AA	AA	AA	BB	BB	BB	BB	BB	BB	BB	BB	BB
A03	Bn-A03-p15689225	17441485	17441436	AA	AA	AA	AA	NC	NC	NC	NC	NC	NC	NC	NC	NC	NC	NC	NC	AA	AA	AA	AA	AA	AA	AA	AA	AA	AA	AA	AA	AA	AA	AA	AA	AA	AA	AA	AA	AA	AA	AA	AA	AA	AA	AA	AA	AA	AA
A03	Bn-A03-p15708289	17460702	17460751	BB	BB	BB	BB	BB	BB	AB	BB	AA	BB	NC	NC	NC	NC	NC	NC	AA	AA	AA	AA	AA	AA	AA	AA	AA	AA	AA	AA	AA	AA	AA	AA	AA	AA	AA	AA	AA	BB	BB	BB	BB	BB	BB	BB	BB	BB
A03	Bn-A03-p15708192	17460705	17460656	AA	AA	AA	AA	AA	AA	AB	AA	BB	NC	NC	NC	NC	NC	NC	NC	BB	BB	BB	BB	BB	BB	BB	BB	BB	BB	BB	BB	BB	BB	BB	BB	BB	BB	BB	BB	BB	AA	AA	AA	AA	AA	AA	AA	AA	AA
A03	Bn-A03-p15725925	17483660	17483709	AA	BB	AA	BB	BB	BB	AB	AA	BB	AA	NC	NC	NC	NC	AA	AA	AA	AA	AA	AA	AA	AA	AA	AA	AA	AA	AA	AA	AA	AA	AA	AA	AA	AA	AA	AA	AA	BB	BB	BB	BB	BB	BB	BB	BB	BB
A03	Bn-A03-p15744983	17511173	17511222	BB	BB	BB	BB	AA	AA	BB	BB	BB	BB	NC	NC	NC	NC	NC	NC	BB	BB	BB	BB	BB	BB	BB	BB	BB	BB	BB	BB	BB	BB	BB	BB	BB	BB	BB	BB	BB	BB	BB	BB	BB	BB	BB	BB	BB	BB
A03	Bn-A03-p15748819	17513365	17513414	BB	BB	AA	BB	AA	AA	BB	AA	AA	NC	NC	NC	NC	NC	NC	NC	AA	AA	AA	AA	AA	AA	AA	AA	AA	AA	AA	AA	AA	AA	AA	AA	AA	AA	AA	AA	AA	AA	AA	AA	AA	AA	AA	BB	BB	BB
A03	Bn-A03-p15749083	17513736	17513687	BB	BB	AA	BB	AA	AA	AA	AA	AA	NC	NC	NC	NC	NC	NC	NC	AA	AA	AA	AA	AA	AA	AA	AA	AA	AA	AA	AA	AA	AA	AA	AA	AA	AA	AA	AA	AA	AA	AA	AA	AA	AA	AA	AA	AA	AA
A03	Bn-A03-p15824796	17596912	17596961	AA	AA	AA	AA	BB	BB	BB	BB	AA	AA	NC	NC	NC	NC	NC	NC	BB	BB	BB	BB	BB	BB	BB	BB	BB	BB	BB	BB	BB	BB	BB	BB	BB	BB	BB	BB	BB	AA	AA	AA	AA	AA	AA	AA	AA	AA
A03	Bn-A03-p15827113	17599057	17599106	AA	AA	AA	AA	BB	BB	AA	BB	AA	AB	NC	NC	NC	NC	NC	NC	AA	AA	AA	AA	AA	AA	AA	AA	AA	AA	AA	AA	AA	AA	AA	AA	AA	AA	AA	AA	AA	AA	AA	AA	AA	AA	AA	AA	AA	AA
A03	Bn-A03-p15828397	17604589	17604638	AA	AA	AA	AA	BB	BB	BB	BB	AA	AA	NC	NC	NC	NC	NC	NC	BB	BB	BB	BB	BB	BB	BB	BB	BB	BB	BB	BB	BB	BB	BB	BB	BB	BB	BB	BB	BB	AA	AA	AA	AA	AA	AA	AA	AA	AA
A03	Bn-A03-p15875404	17660349	17660398	BB	AA	BB	AA	BB	BB	BB	AA	AA	BB	NC	NC	NC	NC	NC	NC	BB	BB	BB	BB	BB	BB	BB	BB	BB	BB	BB	BB	BB	BB	BB	BB	BB	BB	BB	BB	BB	BB	BB	BB	BB	BB	BB	BB	BB	BB
A03	Bn-A03-p15894013	17670801	17670850	BB	BB	BB	BB	AA	AA	BB	AA	BB	BB	NC	NC	NC	NC	NC	NC	BB	BB	BB	BB	BB	BB	BB	BB	BB	BB	BB	BB	BB	BB	BB	BB	BB	BB	BB	BB	BB	BB	BB	BB	BB	BB	BB	BB	BB	BB
A03	Bn-A03-p15893952	17670840	17670791	AA	AA	AA	AA	BB	BB	AA	BB	AA	NC	NC	NC	NC	NC	NC	NC	AA	AA	AA	AA	AA	AA	AA	AA	AA	AA	AA	AA	AA	AA	AA	AA	AA	AA	AA	AA	AA	AA	AA	AA	AA	AA	AA	AA	AA	AA
A03	Bn-A03-p15900189	17674052	17674003	AA	AA	AA	BB	AA	AA	AA	AA	BB	AA	NC	NC	NC	NC	NC	NC	AA	AA	AA	AA	AA	AA	AA	AA	AA	AA	AA	AA	AA	AA	AA	AA	AA	AA	AA	AA	AA	AA	AA	AA	AA	AA	AA	AA	AA	AA
A03	Bn-A03-p15906810	17680672	17680623	BB	BB	BB	AA	BB	BB	BB	AA	BB	BB	NC	NC	NC	NC	NC	NC	BB	BB	BB	BB	BB	BB	BB	BB	BB	BB	BB	BB	BB	BB	BB	BB	BB	BB	BB	BB	BB	BB	BB	BB	BB	BB	BB	BB	BB	BB
A03	Bn-A03-p15916258	17688966	17688917	BB	BB	BB	AA	AA	AA	BB	BB	NC	NC	NC	NC	NC	NC	NC	NC	BB	BB	BB	BB	BB	BB	BB	BB	BB	BB	BB	BB	BB	BB	BB	BB	BB	BB	BB	BB	BB	NC	NC	NC	NC	NC	NC	NC	NC	NC
A03	Bn-A03-p15960376	17733421	17733372	BB	AA	AA	AA	AA	AA	BB	AA	BB	BB	NC	NC	NC	NC	NC	NC	AA	AA	AA	AA	AA	AA	AA	AA	AA	AA	AA	AA	AA	AA	AA	AA	AA	AA	AA	AA	AA	BB	BB	BB	BB	BB	BB	BB	BB	BB
A03	Bn-A03-p15973005	17745666	17745715	BB	AA	AA	AA	BB	BB	BB	BB	BB	NC	NC	NC	NC	NC	NC	NC	BB	BB	BB	BB	BB	BB	BB	BB	BB	BB	BB	BB	BB	BB	BB	BB	BB	BB	BB	BB	BB	BB	BB	BB	BB	BB	BB	AA	AA	AA
A03	Bn-A03-p16017186	17792973	17793022	AA	AA	AA	AA	AA	AA	BB	AA	AA	BB	NC	NC	NC	NC	NC	NC	BB	BB	BB	BB	BB	BB	BB	BB	BB	BB	BB	BB	BB	BB	BB	BB	BB	BB	BB	BB	BB	AA	AA	AA	AA	AA	AA	AA	AA	AA
A03	Bn-A03-p16038553	17813732	17813781	AA	AA	BB	AA	BB	BB	BB	BB	BB	BB	NC	NC	NC	NC	NC	NC	BB	BB	BB	BB	BB	BB	BB	BB	BB	BB	BB	BB	BB	BB	BB	BB	BB	BB	BB	BB	BB	AA	AA	AA	AA	AA	AA	BB	BB	BB
A03	Bn-A03-p16051661	17825750	17825701	AA	AA	BB	AA	AA	AA	AA	BB	AA	AA	NC	NC	NC	NC	NC	NC	AA	AA	AA	AA	AA	AA	AA	AA	AA	AA	AA	AA	AA	AA	AA	AA	AA	AA	AA	AA	AA	AA	AA	AA	AA	AA	AA	AA	AA	AA
A03	Bn-A03-p16070543	17851271	17851320	AA	BB	AA	BB	AA	AA	AA	AA	BB	AA	NC	NC	NC	NC	NC	NC	AA	AA	AA	AA	AA	AA	AA	AA	AA	AA	AA	AA	AA	AA	AA	AA	AA	AA	AA	AA	AA	AA	AA	AA	AA	AA	AA	AA	AA	AA
A03	Bn-A03-p16079386	17871250	17871201	BB	AA	BB	AA	BB	BB	AB	BB	BB	NC	NC	NC	NC	NC	NC	NC	BB	BB	BB	BB	BB	BB	BB	BB	BB	BB	BB	BB	BB	BB	BB	BB	BB	BB	BB	BB	BB	AA	AA	AA	AA	AA	AA	AA	AA	AA
A03	Bn-A03-p16081434	17873196	17873245	NC	AA	AA	AA	AA	AA	BB	BB	AA	BB	NC	NC	NC	NC	NC	NC	BB	BB	BB	BB	BB	BB	BB	BB	BB	BB	BB	BB	BB	BB	BB	BB	BB	BB	BB	BB	BB	BB	BB	BB	BB	BB	BB	AA	AA	AA
A03	Bn-A03-p16103891	17898668	17898717	AA	AA	AA	AA	BB	BB	AA	AA	BB	NC	NC	NC	NC	NC	NC	NC	AA	AA	AA	AA	AA	AA	AA	AA	AA	AA	AA	AA	AA	AA	AA	AA	AA	AA	AA	AA	AA	BB	BB	BB	BB	BB	BB	AA	AA	AA
A03	Bn-A03-p16185537	17966872	17966921	AA	BB	BB	BB	AA	AA	AB	AA	AA	AA	NC	NC	NC	NC	NC	NC	AA	AA	AA	AA	AA	AA	AA	AA	AA	AA	AA	AA	AA	AA	AA	AA	AA	AA	AA	AA	AA	AA	AA	AA	AA	AA	AA	AA	AA	AA
A03	Bn-A03-p16190643	17972280	17972231	BB	BB	BB	BB	BB	BB	BB	BB	BB	BB	NC	NC	NC	NC	NC	NC	BB	BB	BB	BB	BB	BB	BB	BB	BB	BB	BB	BB	BB	BB	BB	BB	BB	BB	BB	BB	BB	BB	BB	BB	BB	BB	BB	BB	BB	BB
A03	Bn-A03-p16278251	18098333	18098381	AA	AA	AA	AA	BB	BB	AB	BB	BB	BB	NC	NC	NC	NC	NC	NC	BB	BB	BB	BB	BB	BB	BB	BB	BB	BB	BB	BB	BB	BB	BB	BB	BB	BB	BB	BB	BB	BB	BB	BB	BB	BB	BB	BB	BB	BB
A03	Bn-A03-p16284595	18104811	18104762	AA	AA	AA	AA	BB	BB	BB	BB	BB	BB	NC	NC	NC	NC	NC	NC	AA	AA	AA	AA	AA	AA	AA	AA	AA	AA	AA	AA	AA	AA	AA	AA	AA	AA	AA	AA	AA	AA	AA	AA	AA	AA	AA	BB	BB	BB
A03	Bn-A03-p16371467	18191365	18191414	BB	BB	AA	AA	BB	BB	AA	BB	BB	NC	NC	NC	NC	NC	NC	NC	AA	AA	AA	AA	AA	AA	AA	AA	AA	AA	AA	AA	AA	AA	AA	AA	AA	AA	AA	AA	AA	BB	BB	BB	BB	BB	BB	BB	BB	BB
A03	Bn-A03-p16380304	18201332	18201283	AA	BB	BB	BB	BB	BB	BB	AA	AA	AA	NC	NC	NC	NC	NC	NC	AA	AA	AA	AA	AA	AA	AA	AA	AA	AA	AA	AA	AA	AA	AA	AA	AA	AA	AA	AA	AA	AA	AA	AA	AA	AA	AA	BB	BB	BB
A03	Bn-A03-p16404390	18238675	18238724	BB	BB	AA	AA	AA	AA	AA	AA	AA	AA	NC	NC	AA	NC	NC	NC	AA	AA	AA	AA	AA	AA	AA	AA	AA	AA	AA	AA	AA	AA	AA	AA	AA	AA	AA	AA	AA	BB	BB	BB	BB	BB	BB	BB	BB	BB
A03	Bn-A03-p16405269	18239654	18239605	BB	BB	AA	AA	AA	AA	AA	AA	AA	AA	NC	NC	NC	NC	NC	NC	AA	AA	AA	AA	AA	AA	AA	AA	AA	AA	AA	AA	AA	AA	AA	AA	AA	AA	AA	AA	AA	AA	AA	AA	AA	AA	AA	AA	AA	AA
A03	Bn-A03-p16409353	18244917	18244966	AA	AA	BB	BB	BB	BB	BB	BB	BB	BB	NC	NC	NC	NC	NC	NC	BB	BB	BB	BB	BB	BB	BB	BB	BB	BB	BB	BB	BB	BB	BB	BB	BB	BB	BB	BB	BB	BB	BB	BB	BB	BB	BB	BB	BB	BB
A03	Bn-A03-p16431100	18261026	18260977	BB	BB	AA	BB	BB	BB	BB	AA	AA	AA	NC	NC	NC	NC	NC	NC	BB	BB	BB	BB	BB	BB	BB	BB	BB	BB	BB	BB	BB	BB	BB	BB	BB	BB	BB	BB	BB	AA	AA	AA	NC	NC	NC	AA	AA	AA
A03	Bn-A03-p16444510	18273177	18273128	AA	AA	BB	AA	AA	AA	AB	AA	BB	NC	NC	NC	NC	NC	NC	NC	BB	BB	BB	BB	BB	BB	BB	BB	BB	BB	BB	BB	BB	BB	BB	BB	BB	BB	BB	BB	BB	BB	BB	BB	BB	BB	BB	BB	BB	BB
A03	Bn-A03-p16454331	18283369	18283418	BB	AA	AA	BB	AA	AA	AA	BB	AA	NC	NC	NC	NC	NC	NC	NC	AA	AA	AA	AA	AA	AA	AA	AA	AA	AA	AA	AA	AA	AA	AA	AA	AA	AA	AA	AA	AA	AA	AA	AA	BB	BB	BB	AA	AA	AA
A03	Bn-A03-p16501946	18326308	18326357	BB	AA	BB	BB	BB	BB	BB	BB	BB	AA	NC	NC	NC	NC	NC	NC	BB	BB	BB	BB	BB	BB	BB	BB	BB	BB	BB	BB	BB	BB	BB	BB	BB	BB	BB	BB	BB	BB	BB	BB	NC	NC	NC	BB	BB	BB
A03	Bn-A03-p15200901	18399740	18399691	AA	AA	AA	AA	AA	AA	AA	AA	AA	NC	NC	NC	NC	NC	NC	NC	AA	AA	AA	AA	AA	AA	AA	AA	AA	AA	AA	AA	AA	AA	AA	AA	AA	AA	AA	AA	AA	NC	NC	NC	NC	NC	NC	BB	BB	BB
A03	Bn-A03-p14742926	18406544	18406593	NC	BB	BB	NC	AA	AA	AA	AA	AA	AA	NC	NC	NC	NC	NC	NC	AA	AA	AA	AA	AA	AA	AA	AA	AA	AA	AA	AA	AA	AA	AA	AA	AA	AA	AA	AA	AA	BB	BB	BB	BB	BB	BB	AA	AA	AA
A03	Bn-A03-p13585261	18420949	18420998	AA	AA	BB	AA	AA	AA	AA	AA	AA	AA	NC	NC	NC	NC	NC	NC	BB	BB	BB	BB	BB	BB	BB	BB	BB	BB	BB	BB	BB	BB	BB	BB	BB	BB	BB	BB	BB	AA	AA	AA	AA	AA	AA	BB	BB	BB
A03	Bn-A03-p16611349	18627638	18627687	BB	BB	BB	BB	BB	BB	AB	AA	BB	BB	NC	NC	NC	NC	NC	NC	AA	AA	AA	AA	AA	AA	AA	AA	AA	AA	AA	AA	AA	AA	AA	AA	AA	AA	AA	AA	AA	BB	BB	BB	BB	BB	BB	BB	BB	BB
A03	Bn-A03-p16742011	18775630	18775679	BB	BB	BB	BB	AA	AA	AA	NC	AA	AA	NC	NC	NC	NC	NC	NC	AA	AA	AA	AA	AA	AA	AA	AA	AA	AA	AA	AA	AA	AA	AA	AA	AA	AA	AA	AA	AA	AA	AA	AA	BB	BB	BB	BB	BB	BB
A03	Bn-A03-p16811562	18869374	18869423	AA	AA	AA	AA	BB	BB	BB	BB	BB	BB	NC	NC	NC	NC	NC	NC	BB	BB	BB	BB	BB	BB	BB	BB	BB	BB	BB	BB	BB	BB	BB	BB	BB	BB	BB	BB	BB	BB	BB	BB	AA	AA	AA	AA	AA	AA
A03	Bn-A03-p16852209	18914562	18914513	AA	AA	AA	AA	AA	AA	BB	AA	AA	AA	NC	NC	NC	NC	NC	NC	AA	AA	AA	AA	AA	AA	AA	AA	AA	AA	AA	AA	AA	AA	AA	AA	AA	AA	AA	AA	AA	BB	BB	BB	AA	AA	AA	AA	AA	AA
A03	Bn-A03-p16901041	18976901	18976950	AA	AA	AA	AA	BB	BB	BB	BB	BB	BB	NC	NC	NC	NC	NC	NC	BB	BB	BB	BB	BB	BB	BB	BB	BB	BB	BB	BB	BB	BB	BB	BB	BB	BB	BB	BB	BB	BB	BB	BB	AA	AA	AA	AA	AA	AA
A03	Bn-A03-p16981919	19035039	19035088	AA	AA	AA	AA	AA	AA	AA	AA	AA	NC	NC	NC	AA	NC	NC	NC	AA	AA	AA	AA	AA	AA	AA	AA	AA	AA	AA	AA	AA	AA	AA	AA	AA	AA	AA	AA	AA	AA	AA	AA	AA	AA	AA	AA	AA	AA
A03	Bn-A03-p17038965	19093352	19093303	AA	AA	AA	AA	BB	BB	BB	BB	BB	BB	NC	NC	NC	NC	NC	NC	BB	BB	BB	BB	BB	BB	BB	BB	BB	BB	BB	BB	BB	BB	BB	BB	BB	BB	BB	BB	BB	BB	BB	BB	BB	BB	BB	BB	BB	BB
A03	Bn-scaff_17298_1-p1744778	19126098	19126049	BB	BB	BB	BB	NC	NC	BB	AA	BB	NC	NC	NC	NC	NC	NC	NC	AA	AA	AA	AA	AA	AA	AA	AA	AA	AA	AA	AA	AA	AA	AA	AA	AA	AA	AA	AA	AA	AA	AA	AA	NC	NC	NC	NC	NC	NC
A03	Bn-A03-p17139931	19188339	19188388	BB	BB	BB	BB	AA	AA	AB	AA	AA	AA	NC	NC	NC	NC	NC	NC	AA	AA	AA	AA	AA	AA	AA	AA	AA	AA	AA	AA	AA	AA	AA	AA	AA	AA	AA	AA	AA	AA	AA	AA	AA	AA	AA	AA	AA	AA
A03	Bn-A03-p17182494	19231704	19231655	AA	BB	BB	BB	BB	BB	AB	AA	BB	BB	NC	NC	NC	NC	NC	NC	BB	BB	BB	BB	BB	BB	BB	BB	BB	BB	BB	BB	BB	BB	BB	BB	BB	BB	BB	BB	BB	AA	AA	AA	BB	BB	BB	BB	BB	BB
A03	Bn-A03-p17183616	19232826	19232777	BB	BB	BB	BB	BB	BB	BB	BB	BB	BB	NC	NC	NC	NC	NC	NC	BB	BB	BB	BB	BB	BB	BB	BB	BB	BB	BB	BB	BB	BB	BB	BB	BB	BB	BB	BB	BB	BB	BB	BB	BB	BB	BB	BB	BB	BB
A03	Bn-A03-p17184441	19233653	19233604	BB	AA	AA	AA	AA	AA	AB	AA	BB	BB	NC	NC	NC	NC	NC	NC	BB	BB	BB	BB	BB	BB	BB	BB	BB	BB	BB	BB	BB	BB	BB	BB	BB	BB	BB	BB	BB	AA	AA	AA	AA	AA	AA	AA	AA	AA
A03	Bn-A03-p17281617	19325421	19325470	AA	AA	AA	AA	BB	BB	BB	BB	BB	AA	NC	NC	NC	NC	NC	NC	BB	BB	BB	BB	BB	BB	BB	BB	BB	BB	BB	BB	BB	BB	BB	BB	BB	BB	BB	BB	BB	BB	BB	BB	BB	BB	BB	BB	BB	BB
A03	Bn-A03-p17985410	19894634	19894683	AA	AA	AA	AA	BB	BB	AB	AA	BB	BB	NC	NC	NC	NC	NC	NC	BB	BB	BB	BB	BB	BB	BB	BB	BB	BB	BB	BB	BB	BB	BB	BB	BB	BB	BB	BB	BB	BB	BB	BB	BB	BB	BB	BB	BB	BB
A03	Bn-A03-p17986611	19895836	19895885	AA	AA	AA	AA	BB	BB	AA	AA	BB	NC	NC	NC	NC	NC	NC	NC	AA	AA	AA	AA	AA	AA	AA	AA	AA	AA	AA	AA	AA	AA	AA	AA	AA	AA	AA	AA	AA	BB	BB	BB	AA	AA	AA	AA	AA	AA
A03	Bn-A03-p18025565	19933221	19933270	BB	BB	AA	BB	BB	BB	BB	BB	BB	AB	NC	NC	NC	NC	NC	NC	BB	BB	BB	BB	BB	BB	BB	BB	BB	BB	BB	BB	BB	BB	BB	BB	BB	BB	BB	BB	BB	BB	BB	BB	BB	BB	BB	BB	BB	BB
A03	Bn-scaff_20103_1-p564754	20065055	20065006	BB	BB	BB	BB	NC	NC	NC	NC	NC	NC	NC	NC	NC	NC	NC	NC	BB	BB	BB	BB	BB	BB	BB	BB	BB	BB	BB	BB	BB	BB	BB	BB	BB	BB	BB	BB	BB	BB	BB	BB	BB	BB	BB	BB	BB	BB
A03	Bn-A03-p18198495	20096152	20096201	AA	AA	AA	AA	NC	NC	NC	NC	NC	NC	NC	NC	NC	NC	NC	NC	AA	AA	AA	AA	AA	AA	AA	AA	AA	AA	AA	AA	AA	AA	AA	AA	AA	AA	AA	AA	AA	AA	AA	AA	AA	AA	AA	AA	AA	AA
A03	Bn-A03-p18451316	20346423	20346472	AA	AA	AA	AA	AA	AA	AA	AA	AA	AA	NC	NC	AA	NC	NC	NC	AA	AA	AA	AA	AA	AA	AA	AA	AA	AA	AA	AA	AA	AA	AA	AA	AA	AA	AA	AA	AA	AA	AA	AA	AA	AA	AA	AA	AA	AA
A03	Bn-A03-p18455020	20350226	20350177	AA	AA	BB	AA	BB	BB	BB	BB	BB	NC	NC	NC	NC	NC	NC	NC	BB	BB	BB	BB	BB	BB	BB	BB	BB	BB	BB	BB	BB	BB	BB	BB	BB	BB	BB	BB	BB	BB	BB	BB	BB	BB	BB	BB	BB	BB
A03	Bn-A03-p18455932	20351141	20351190	BB	BB	AA	BB	BB	BB	BB	AA	BB	NC	NC	NC	NC	NC	NC	NC	BB	BB	BB	BB	BB	BB	BB	BB	BB	BB	BB	BB	BB	BB	BB	BB	BB	BB	BB	BB	BB	NC	NC	NC	AA	AA	AA	AA	AA	AA
A03	Bn-A03-p18471820	20375625	20375576	BB	BB	AA	BB	BB	BB	BB	AA	BB	BB	NC	NC	NC	NC	NC	NC	BB	BB	BB	BB	BB	BB	BB	BB	BB	BB	BB	BB	BB	BB	BB	BB	BB	BB	BB	BB	BB	AA	AA	AA	AA	AA	AA	AA	AA	AA
A03	Bn-A03-p18606297	20522524	20522475	AA	BB	BB	BB	AA	AA	AB	BB	AA	AA	NC	NC	NC	NC	NC	NC	AA	AA	AA	AA	AA	AA	AA	AA	AA	AA	AA	AA	AA	AA	AA	AA	AA	AA	AA	AA	AA	AA	AA	AA	BB	BB	BB	BB	BB	BB
A03	Bn-A03-p17926123	20752151	20752102	AA	AA	BB	AA	AA	AA	AA	AA	AA	NC	NC	NC	NC	NC	NC	NC	AA	AA	AA	AA	AA	AA	AA	AA	AA	AA	AA	AA	AA	AA	AA	AA	AA	AA	AA	AA	AA	AA	AA	AA	AA	AA	AA	AA	AA	AA
A03	Bn-A03-p18744023	20859553	20859504	BB	BB	BB	BB	BB	BB	AB	AA	BB	NC	NC	NC	NC	NC	NC	NC	BB	BB	BB	BB	BB	BB	BB	BB	BB	BB	BB	BB	BB	BB	BB	BB	BB	BB	BB	BB	BB	AA	AA	NC	AA	AA	AA	AA	AA	AA
A03	Bn-A03-p18744159	20859589	20859638	BB	BB	BB	BB	BB	BB	NC	AA	BB	AB	NC	NC	NC	NC	NC	NC	BB	BB	BB	BB	BB	BB	BB	BB	BB	BB	BB	BB	BB	BB	BB	BB	BB	BB	BB	BB	BB	AA	AA	AA	AA	AA	AA	AA	AA	AA
A03	Bn-A03-p18745119	20862878	20862829	AA	AA	AA	AA	AA	AA	AB	BB	AA	NC	NC	NC	NC	NC	NC	NC	AA	AA	AA	AA	AA	AA	AA	AA	AA	AA	AA	AA	AA	AA	AA	AA	AA	AA	AA	AA	AA	BB	BB	BB	BB	BB	BB	BB	BB	BB
A03	Bn-A03-p18746523	20864879	20864928	AA	AA	AA	AA	AA	AA	NC	BB	AA	NC	NC	NC	NC	NC	NC	NC	AA	AA	AA	AA	AA	AA	AA	AA	AA	AA	AA	NC	AA	AA	AA	AA	AA	AA	AA	AA	AA	BB	BB	BB	BB	BB	BB	BB	BB	BB
A03	Bn-A03-p18746612	20864968	20865017	BB	BB	BB	BB	BB	BB	AB	AA	BB	BB	NC	NC	NC	NC	NC	NC	BB	BB	BB	BB	BB	BB	BB	BB	BB	BB	BB	BB	BB	BB	BB	BB	BB	BB	BB	BB	BB	AA	AA	AA	AA	AA	AA	AA	AA	AA
A03	Bn-A03-p18746881	20865181	20865230	AA	AA	AA	AA	AA	AA	AB	BB	AA	AB	NC	NC	NC	NC	NC	NC	AA	AA	AA	AA	AA	AA	AA	AA	AA	AA	AA	AA	AA	AA	AA	AA	AA	AA	AA	AA	AA	BB	BB	BB	BB	BB	BB	BB	BB	BB
A03	Bn-A03-p18749943	20872115	20872164	BB	BB	BB	BB	BB	BB	AB	AA	BB	NC	NC	NC	NC	NC	AB	AB	BB	BB	BB	BB	BB	BB	BB	BB	BB	BB	BB	BB	BB	BB	BB	BB	BB	BB	BB	BB	BB	AA	AA	AA	AA	AA	AA	AA	AA	AA
A03	Bn-A03-p18749952	20872224	20872175	BB	BB	BB	BB	BB	BB	AB	AA	BB	NC	NC	NC	NC	NC	NC	NC	BB	BB	BB	BB	BB	BB	BB	BB	BB	BB	BB	BB	BB	BB	BB	BB	BB	BB	BB	BB	BB	AA	AA	AA	AA	AA	AA	AA	AA	AA
A03	Bn-A03-p18750371	20872681	20872632	BB	BB	BB	BB	AA	AA	AB	AA	BB	NC	NC	NC	NC	NC	NC	NC	AA	AA	AA	AA	AA	AA	AA	AA	AA	AA	AA	AA	AA	AA	AA	AA	AA	AA	AA	AA	AA	AA	AA	AA	AA	AA	AA	AA	AA	AA
A03	Bn-A03-p18752710	20874733	20874784	BB	BB	BB	BB	AA	AA	AB	AA	BB	BB	NC	NC	NC	NC	NC	NC	AA	AA	AA	AA	AA	AA	AA	AA	AA	AA	AA	AA	AA	AA	AA	AA	AA	AA	AA	AA	AA	AA	AA	AA	AA	AA	AA	AA	AA	AA
A03	Bn-A03-p18753036	20880033	20880082	AA	AA	AA	AA	AA	AA	AB	BB	AA	AA	NC	NC	NC	NC	NC	NC	AA	AA	AA	AA	AA	AA	AA	AA	AA	AA	AA	AA	AA	AA	AA	AA	AA	AA	AA	AA	AA	BB	BB	BB	BB	BB	BB	BB	BB	BB
A03	Bn-A03-p18762453	20880914	20880865	AA	AA	AA	AA	AA	AA	AB	BB	AA	AA	NC	NC	NC	NC	AA	AA	AA	AA	AA	AA	AA	AA	AA	AA	AA	AA	AA	AA	AA	AA	AA	AA	AA	AA	AA	AA	AA	BB	BB	BB	BB	BB	BB	BB	BB	BB
A03	Bn-A03-p18762984	20881445	20881396	AA	AA	AA	AA	AA	AA	AB	BB	AA	AA	NC	NC	NC	NC	NC	NC	AA	AA	AA	AA	AA	AA	AA	AA	AA	AA	AA	AA	AA	AA	AA	AA	AA	AA	AA	AA	AA	BB	BB	BB	BB	BB	BB	BB	BB	BB
A03	Bn-A03-p18764384	20883988	20883939	NC	NC	NC	NC	BB	BB	BB	BB	NC	NC	NC	NC	NC	NC	NC	NC	BB	BB	BB	BB	BB	BB	BB	BB	BB	BB	BB	BB	BB	BB	BB	BB	BB	BB	BB	BB	BB	BB	BB	BB	BB	BB	BB	BB	BB	BB
A03	Bn-A03-p18765971	20885573	20885524	BB	BB	BB	BB	AA	AA	NC	AA	BB	BB	NC	NC	NC	NC	NC	NC	AA	AA	AA	AA	AA	AA	AA	AA	AA	AA	AA	AA	AA	AA	AA	AA	AA	AA	AA	AA	AA	AA	AA	AA	AA	AA	AA	AA	AA	AA
A03	Bn-A03-p18768321	20887823	20887872	BB	BB	BB	BB	AA	AA	AB	AA	BB	BB	NC	NC	NC	NC	NC	NC	BB	BB	BB	BB	BB	BB	BB	BB	BB	BB	BB	BB	BB	BB	BB	BB	BB	BB	BB	BB	BB	AA	AA	AA	AA	AA	AA	AA	AA	AA
A03	Bn-A03-p18770617	20890219	20890170	BB	BB	BB	BB	AA	AA	AB	AA	AA	BB	NC	NC	NC	NC	NC	NC	BB	BB	BB	BB	BB	BB	BB	BB	BB	BB	BB	BB	BB	BB	BB	BB	BB	BB	BB	BB	BB	AA	AA	AA	AA	AA	AA	AA	AA	AA
A03	Bn-A03-p18775919	20896687	20896638	BB	BB	BB	BB	AA	AA	AA	AA	AA	BB	NC	NC	NC	NC	NC	NC	AA	AA	AA	AA	AA	AA	AA	AA	AA	AA	AA	AA	AA	AA	AA	AA	AA	AA	AA	AA	AA	AA	AA	AA	AA	AA	AA	AA	AA	AA
A03	Bn-A03-p18776071	20896739	20896788	BB	BB	BB	BB	AA	AA	AA	AA	AA	BB	NC	NC	NC	NC	NC	NC	AA	AA	AA	AA	AA	AA	AA	AA	AA	AA	AA	AA	AA	AA	AA	AA	AA	AA	AA	AA	AA	AA	AA	AA	AA	AA	AA	AA	AA	AA
A03	Bn-A03-p18782416	20903318	20903367	AA	AA	AA	AA	BB	BB	AA	AA	BB	NC	NC	NC	NC	NC	NC	NC	AA	AA	AA	AA	AA	AA	AA	AA	AA	AA	AA	AA	AA	AA	AA	AA	AA	AA	AA	AA	AA	AA	AA	AA	AA	AA	AA	AA	AA	AA
A03	Bn-A03-p18782352	20903354	20903305	BB	BB	BB	BB	AA	AA	BB	BB	AA	AB	NC	NC	NC	NC	NC	NC	BB	BB	BB	BB	BB	BB	BB	BB	BB	BB	BB	BB	BB	BB	BB	BB	BB	BB	BB	BB	BB	BB	BB	BB	BB	BB	BB	BB	BB	BB
A03	Bn-A03-p18807150	20921007	20921056	AA	AA	AA	AA	AA	AA	AA	AA	AA	NC	NC	NC	NC	NC	NC	NC	AA	AA	AA	AA	AA	AA	AA	AA	AA	AA	AA	AA	AA	AA	AA	AA	AA	AA	AA	AA	AA	AA	AA	AA	AA	AA	AA	AA	AA	AA
A03	Bn-A03-p18810251	20926181	20926230	AA	AA	AA	AA	AA	AA	AA	AA	AA	NC	NC	NC	NC	NC	NC	NC	AA	AA	AA	AA	AA	AA	AA	AA	AA	AA	AA	AA	AA	AA	AA	AA	AA	AA	AA	AA	AA	AA	AA	AA	AA	AA	AA	AA	AA	AA
A03	Bn-A03-p18811487	20927419	20927468	BB	BB	BB	BB	BB	BB	BB	BB	BB	BB	NC	NC	NC	NC	NC	NC	BB	BB	BB	BB	BB	BB	BB	BB	BB	BB	BB	BB	BB	BB	BB	BB	BB	BB	BB	BB	BB	BB	BB	BB	BB	BB	BB	BB	BB	BB
A03	Bn-A03-p18818925	20932439	20932488	AA	AA	AA	AA	AA	AA	AA	AA	BB	BB	NC	NC	NC	NC	NC	NC	BB	BB	BB	BB	BB	BB	BB	BB	BB	BB	BB	BB	BB	BB	BB	BB	BB	BB	BB	BB	BB	AA	AA	AA	AA	AA	AA	AA	AA	AA
A03	Bn-A03-p18819844	20934941	20934990	BB	BB	BB	BB	BB	BB	BB	BB	AA	AA	NC	NC	NC	NC	NC	NC	AA	AA	AA	AA	AA	AA	AA	AA	AA	AA	AA	AA	AA	AA	AA	AA	AA	AA	AA	AA	AA	BB	BB	BB	BB	BB	BB	BB	BB	BB
A03	Bn-A03-p18828645	20943468	20943517	BB	AA	BB	AA	AA	AA	AA	AA	AA	AB	NC	NC	NC	NC	NC	NC	AA	AA	AA	AA	AA	AA	AA	AA	AA	AA	AA	AA	AA	AA	AA	AA	AA	AA	AA	AA	AA	AA	AA	AA	AA	AA	AA	AA	AA	AA
A03	Bn-A03-p18834464	20950046	20949997	AA	BB	AA	BB	BB	BB	BB	BB	BB	AA	NC	NC	NC	NC	NC	NC	BB	BB	BB	BB	BB	BB	BB	BB	BB	BB	BB	BB	BB	BB	BB	BB	BB	BB	BB	BB	BB	BB	BB	BB	BB	BB	BB	BB	BB	BB
A03	Bn-A03-p18846268	20958464	20958415	AA	BB	AA	BB	BB	BB	AA	AA	NC	NC	NC	NC	NC	NC	NC	NC	AA	AA	AA	AA	AA	AA	AA	AA	AA	AA	AA	AA	AA	AA	AA	AA	AA	AA	AA	AA	AA	AA	AA	AA	AA	AA	AA	AA	AA	AA
A03	Bn-A03-p18855689	20971348	20971397	BB	AA	BB	AA	AA	AA	AA	AA	AA	NC	NC	NC	NC	NC	NC	NC	AA	AA	AA	AA	AA	AA	AA	AA	AA	AA	AA	AA	AA	AA	AA	AA	AA	AA	AA	AA	AA	AA	AA	AA	AA	AA	AA	AA	AA	AA
A03	Bn-A03-p18859928	20974916	20974961	BB	AA	BB	AA	AA	AA	AA	AA	AA	AA	NC	NC	NC	NC	NC	NC	AA	AA	AA	AA	AA	AA	AA	AA	AA	AA	AA	AA	AA	AA	AA	AA	AA	AA	AA	AA	AA	AA	AA	AA	AA	AA	AA	AA	AA	AA
A03	Bn-A03-p19047537	21089397	21089446	AA	AA	AA	AA	BB	BB	AB	AA	BB	BB	NC	NC	NC	NC	NC	NC	AA	AA	AA	AA	AA	AA	AA	AA	AA	AA	AA	AA	AA	AA	AA	AA	AA	AA	AA	AA	AA	AA	AA	AA	AA	AA	AA	AA	AA	AA
A03	Bn-A03-p19065774	21107965	21107916	BB	BB	BB	BB	BB	BB	AB	BB	AA	NC	NC	NC	NC	NC	NC	NC	AA	AA	AA	AA	AA	AA	AA	AA	AA	AA	AA	AA	AA	AA	AA	AA	AA	AA	AA	AA	AA	AA	AA	AA	BB	BB	BB	BB	BB	BB
A03	Bn-A03-p19066579	21109382	21109333	BB	BB	BB	BB	BB	BB	AB	BB	AA	AA	NC	NC	NC	NC	NC	NC	AA	AA	AA	AA	AA	AA	AA	AA	AA	AA	AA	AA	AA	AA	AA	AA	AA	AA	AA	AA	AA	AA	AA	AA	BB	BB	BB	BB	BB	BB
A03	Bn-A03-p19132431	21175703	21175654	AA	AA	AA	AA	BB	BB	AB	AA	BB	AA	NC	NC	NC	NC	NC	NC	AA	AA	AA	AA	AA	AA	AA	AA	AA	AA	AA	AA	AA	AA	AA	AA	AA	AA	AA	AA	AA	BB	BB	BB	AA	AA	AA	AA	AA	AA
A03	Bn-A03-p19189483	21237375	21237418	BB	BB	BB	BB	AA	AA	AA	NC	AA	NC	NC	NC	NC	NC	NC	NC	AA	AA	AA	AA	AA	AA	AA	AA	AA	AA	AA	AA	AA	AA	AA	AA	AA	AA	AA	AA	AA	BB	BB	BB	NC	NC	NC	NC	NC	NC
A03	Bn-A03-p19210113	21264358	21264309	BB	BB	BB	BB	AA	AA	AA	AA	AA	NC	NC	NC	NC	NC	NC	NC	AA	AA	AA	AA	AA	AA	AA	AA	AA	AA	AA	AA	AA	AA	AA	AA	AA	AA	AA	AA	AA	AA	AA	AA	AA	AA	AA	AA	AA	AA
A03	Bn-A03-p19243266	21303499	21303450	BB	BB	BB	BB	AA	AA	BB	AA	AB	NC	NC	NC	NC	NC	NC	NC	BB	BB	BB	BB	BB	BB	BB	BB	BB	BB	BB	BB	BB	BB	BB	BB	BB	BB	BB	BB	BB	AA	AA	AA	AA	AA	AA	AA	AA	AA
A03	Bn-A03-p19254792	21319044	21319093	BB	BB	BB	BB	AA	AA	AA	AA	AA	AA	NC	NC	NC	NC	NC	NC	AA	AA	AA	AA	AA	AA	AA	AA	AA	AA	AA	AA	AA	AA	AA	AA	AA	AA	AA	AA	AA	AA	AA	AA	AA	AA	AA	AA	AA	AA
A03	Bn-A03-p19380801	21461230	21461181	BB	AA	BB	AA	BB	BB	AB	BB	BB	BB	NC	NC	NC	NC	AA	AA	BB	BB	BB	BB	BB	BB	BB	BB	BB	BB	BB	BB	BB	BB	BB	BB	BB	BB	BB	BB	BB	BB	BB	BB	BB	BB	BB	BB	BB	BB
A03	Bn-scaff_16141_1-p55687	21467177	21467211	BB	AA	BB	AA	BB	BB	AB	AA	BB	BB	NC	NC	NC	NC	NC	NC	AA	AA	AA	AA	AA	AA	AA	AA	AA	AA	AA	AA	AA	AA	AA	AA	AA	AA	AA	AA	AA	BB	BB	BB	AA	AA	AA	AA	AA	AA
A03	Bn-A03-p19441620	21521444	21521493	BB	AA	BB	AA	BB	BB	BB	NC	AA	AA	NC	NC	NC	NC	NC	NC	BB	BB	BB	BB	BB	BB	BB	BB	BB	BB	BB	BB	BB	BB	BB	BB	BB	BB	BB	BB	BB	AA	AA	AA	BB	BB	BB	BB	BB	BB
A03	Bn-A03-p19441544	21521468	21521419	BB	BB	BB	BB	BB	BB	BB	BB	BB	BB	NC	NC	NC	NC	NC	NC	BB	BB	BB	BB	BB	BB	BB	BB	BB	BB	BB	BB	BB	BB	BB	BB	BB	BB	BB	BB	BB	BB	BB	BB	BB	BB	BB	BB	BB	BB
A03	Bn-A03-p19462036	21538401	21538352	BB	NC	BB	NC	BB	BB	BB	BB	BB	BB	NC	NC	NC	NC	NC	NC	BB	BB	BB	BB	BB	BB	BB	BB	BB	BB	BB	BB	BB	BB	BB	BB	BB	BB	BB	BB	BB	NC	NC	NC	BB	BB	BB	BB	BB	BB
A03	Bn-A03-p19510486	21586166	21586117	BB	AA	BB	AA	BB	BB	BB	BB	BB	BB	NC	NC	NC	NC	NC	NC	BB	BB	BB	BB	BB	BB	BB	BB	BB	BB	BB	BB	BB	BB	BB	BB	BB	BB	BB	BB	BB	AA	AA	AA	BB	BB	BB	BB	BB	BB
A03	Bn-A03-p19536775	21614945	21614896	BB	BB	BB	BB	BB	BB	BB	BB	BB	BB	NC	NC	NC	NC	NC	NC	BB	BB	BB	BB	BB	BB	BB	BB	BB	BB	BB	BB	BB	BB	BB	BB	BB	BB	BB	BB	BB	BB	BB	BB	BB	BB	BB	BB	BB	BB
A03	Bn-A03-p19560497	21623687	21623736	AA	AA	AA	AA	BB	BB	AB	AA	NC	NC	NC	NC	NC	NC	NC	NC	BB	BB	BB	BB	BB	BB	BB	BB	BB	BB	BB	BB	BB	BB	BB	BB	BB	BB	BB	BB	BB	AA	AA	AA	AA	AA	AA	AA	AA	AA
A03	Bn-A03-p19560700	21623890	21623939	AA	AA	AA	AA	BB	BB	BB	AA	BB	NC	NC	NC	NC	NC	NC	NC	BB	BB	BB	BB	BB	BB	BB	BB	BB	BB	BB	BB	BB	BB	BB	BB	BB	BB	BB	BB	BB	AA	AA	AA	AA	AA	AA	AA	AA	AA
A03	Bn-A03-p19727558	21771276	21771227	AA	AA	AA	AA	BB	BB	BB	BB	BB	NC	NC	NC	NC	NC	NC	NC	BB	BB	BB	BB	BB	BB	BB	BB	BB	BB	BB	BB	BB	BB	BB	BB	BB	BB	BB	BB	BB	BB	BB	BB	BB	BB	BB	BB	BB	BB
A03	Bn-A03-p19752316	21818434	21818385	AA	AA	AA	AA	AA	AA	AA	AA	AA	NC	NC	NC	NC	NC	NC	NC	AA	AA	AA	AA	AA	AA	AA	AA	AA	AA	AA	AA	AA	AA	AA	AA	AA	AA	AA	AA	AA	AA	NC	NC	AA	AA	AA	AA	AA	AA
A03	Bn-A03-p19753436	21819459	21819508	AA	AA	AA	AA	AA	AA	AA	AA	AA	AA	NC	NC	NC	AA	NC	AA	AA	AA	AA	AA	AA	AA	AA	AA	AA	AA	AA	AA	AA	AA	AA	AA	AA	AA	AA	AA	AA	AA	AA	AA	AA	AA	AA	AA	AA	AA
A03	Bn-A03-p19935973	21923466	21923417	BB	AA	BB	AA	BB	BB	BB	BB	BB	NC	NC	NC	NC	NC	NC	NC	BB	BB	BB	BB	BB	BB	BB	BB	BB	BB	BB	BB	BB	BB	BB	BB	BB	BB	BB	BB	BB	BB	BB	BB	BB	BB	BB	BB	BB	BB
A03	Bn-A03-p19942172	21928145	21928096	AA	BB	AA	BB	AA	AA	AA	AA	AA	NC	NC	NC	NC	NC	NC	NC	AA	AA	AA	AA	AA	AA	AA	AA	AA	AA	AA	AA	AA	AA	AA	AA	AA	AA	AA	AA	AA	AA	AA	AA	AA	AA	AA	AA	AA	AA
A03	Bn-A03-p19953514	21938074	21938025	BB	AA	BB	AA	BB	BB	AB	AA	BB	AA	NC	NC	NC	NC	NC	NC	AA	AA	AA	AA	AA	AA	AA	AA	AA	AA	AA	NC	AA	AA	AA	AA	AA	AA	AA	AA	AA	BB	BB	BB	AA	AA	AA	AA	AA	AA
A03	Bn-A03-p20000930	21973864	21973815	BB	AA	BB	AA	AA	AA	BB	BB	NC	BB	NC	NC	NC	NC	BB	BB	AA	AA	AA	AA	AA	AA	AA	AA	AA	AA	AA	AA	AA	AA	AA	AA	AA	AA	AA	AA	AA	AA	AA	AA	BB	BB	BB	BB	BB	BB
A03	Bn-A03-p20025367	21997935	21997984	AA	BB	BB	BB	BB	BB	BB	BB	BB	BB	NC	NC	NC	NC	NC	NC	BB	BB	BB	BB	BB	BB	BB	BB	BB	BB	BB	BB	BB	BB	BB	BB	BB	BB	BB	BB	BB	BB	BB	BB	BB	BB	BB	BB	BB	BB
A03	Bn-A03-p20079452	22045993	22046042	NC	BB	AA	BB	AA	AA	AA	AA	AA	NC	NC	NC	NC	NC	NC	NC	AA	AA	AA	AA	AA	AA	AA	AA	AA	AA	AA	AA	AA	AA	AA	AA	AA	AA	AA	AA	AA	AA	AA	AA	AA	AA	AA	AA	AA	AA
A03	Bn-A03-p20213689	22173628	22173579	BB	BB	BB	BB	BB	BB	BB	BB	BB	BB	NC	NC	NC	NC	NC	NC	BB	BB	BB	BB	BB	BB	BB	BB	BB	BB	BB	BB	BB	BB	BB	BB	BB	BB	BB	BB	BB	BB	BB	BB	BB	BB	BB	BB	BB	BB
A03	Bn-A03-p20221017	22184339	22184290	AA	AA	NC	AA	AA	AA	NC	AA	AA	NC	NC	NC	NC	NC	NC	NC	AA	AA	AA	AA	AA	AA	AA	AA	AA	AA	AA	AA	AA	AA	AA	AA	AA	AA	AA	AA	AA	NC	NC	NC	AA	AA	AA	AA	AA	AA
A03	Bn-A03-p20286113	22248400	22248356	BB	BB	BB	BB	AA	AA	AA	AA	AA	AA	NC	NC	NC	NC	NC	NC	AA	AA	AA	AA	AA	AA	AA	AA	AA	AA	AA	AA	AA	AA	AA	AA	AA	AA	AA	AA	AA	AA	AA	AA	AA	AA	AA	AA	AA	AA
A03	Bn-A03-p20324951	22293538	22293585	BB	BB	BB	BB	BB	BB	BB	AA	BB	BB	NC	NC	NC	NC	NC	NC	BB	BB	BB	BB	BB	BB	BB	BB	BB	BB	BB	BB	BB	BB	BB	BB	BB	BB	BB	BB	BB	BB	BB	BB	AA	AA	AA	AA	AA	AA
A03	Bn-A03-p20383979	22359992	22359945	BB	BB	AA	AA	AA	AA	AB	BB	AA	AA	NC	NC	NC	NC	NC	NC	BB	BB	BB	BB	BB	BB	BB	BB	BB	BB	BB	BB	BB	BB	BB	BB	BB	BB	BB	BB	BB	AA	AA	AA	BB	BB	BB	BB	BB	BB
A03	Bn-A03-p20395584	22364786	22364835	AA	AA	BB	BB	BB	BB	AB	AA	AA	BB	NC	NC	NC	NC	NC	NC	AA	AA	AA	AA	AA	AA	AA	AA	AA	AA	AA	AA	AA	AA	AA	AA	AA	AA	AA	AA	AA	BB	BB	BB	AA	AA	AA	AA	AA	AA
A03	Bn-A03-p20395531	22364833	22364784	AA	AA	BB	BB	BB	BB	AB	AA	AA	BB	NC	NC	NC	NC	NC	NC	AA	AA	AA	AA	AA	AA	AA	AA	AA	AA	AA	AA	AA	AA	AA	AA	AA	AA	AA	AA	AA	BB	BB	BB	AA	AA	AA	AA	AA	AA
A03	Bn-A03-p20398340	22368954	22369003	BB	BB	AA	AA	AA	AA	AA	AA	AA	AA	NC	NC	NC	NC	NC	NC	AA	AA	AA	AA	AA	AA	AA	AA	AA	AA	AA	AA	AA	AA	AA	AA	AA	AA	AA	AA	AA	AA	AA	AA	AA	AA	AA	AA	AA	AA
A03	Bn-A03-p20398711	22369325	22369374	BB	BB	AA	AA	AA	AA	AA	AA	AA	NC	NC	NC	NC	NC	NC	NC	AA	AA	AA	AA	AA	AA	AA	AA	AA	AA	AA	AA	AA	AA	AA	AA	AA	AA	AA	AA	AA	AA	AA	AA	AA	AA	AA	AA	AA	AA
A03	Bn-A03-p20424880	22397277	22397228	BB	BB	AA	AA	AA	AA	BB	BB	AA	AA	NC	NC	NC	NC	NC	NC	AA	AA	AA	AA	AA	AA	AA	AA	AA	AA	AA	AA	AA	AA	AA	AA	AA	AA	AA	AA	AA	BB	BB	BB	BB	BB	BB	BB	BB	BB
A03	Bn-A03-p20427554	22399233	22399282	AA	AA	BB	BB	BB	BB	AA	AA	BB	BB	NC	NC	NC	NC	NC	NC	BB	BB	BB	BB	BB	BB	BB	BB	BB	BB	BB	BB	BB	BB	BB	BB	BB	BB	BB	BB	BB	AA	AA	AA	AA	AA	AA	AA	AA	AA
A03	Bn-A03-p20429794	22401472	22401521	AA	AA	BB	BB	BB	BB	AA	AA	BB	BB	NC	NC	NC	NC	NC	NC	BB	BB	BB	BB	BB	BB	BB	BB	BB	BB	BB	BB	BB	BB	BB	BB	BB	BB	BB	BB	BB	AA	AA	AA	AA	AA	AA	AA	AA	AA
A03	Bn-A03-p19769998	22446397	22446348	AA	AA	AA	AA	AA	AA	AB	AA	BB	NC	NC	NC	NC	NC	NC	NC	BB	BB	BB	BB	BB	BB	BB	BB	BB	BB	BB	BB	BB	BB	BB	BB	BB	BB	BB	BB	BB	BB	BB	BB	AA	AA	AA	AA	AA	AA
A03	Bn-A03-p19776651	22453000	22453049	AA	AA	AA	AA	BB	BB	AB	NC	BB	BB	NC	NC	NC	NC	NC	NC	BB	BB	BB	BB	BB	BB	BB	BB	BB	BB	BB	BB	BB	BB	BB	BB	BB	BB	BB	BB	BB	NC	NC	NC	NC	NC	NC	NC	NC	NC
A03	Bn-A03-p19793770	22466811	22466772	BB	BB	BB	BB	AA	AA	AA	AA	AA	AA	NC	NC	NC	NC	NC	NC	AA	AA	AA	AA	AA	AA	AA	AA	AA	AA	AA	AA	AA	AA	AA	AA	AA	AA	AA	AA	AA	AA	AA	AA	AA	AA	AA	AA	AA	AA
A03	Bn-A03-p19796541	22472131	22472181	AA	AA	AA	AA	BB	BB	BB	BB	BB	BB	NC	NC	NC	NC	NC	NC	BB	BB	BB	BB	BB	BB	BB	BB	BB	BB	BB	BB	BB	BB	BB	BB	BB	BB	BB	BB	BB	BB	BB	BB	BB	BB	BB	BB	BB	BB
A03	Bn-A03-p19798208	22479003	22478954	BB	BB	BB	BB	AA	NC	AA	AA	AA	BB	AA	AA	NC	NC	AA	NC	AA	AA	AA	AA	AA	AA	AA	AA	AA	AA	AA	AA	AA	AA	AA	AA	AA	AA	AA	AA	AA	AA	AA	AA	AA	AA	AA	AA	AA	AA
A03	Bn-A03-p19832980	22513109	22513060	BB	AA	BB	AA	BB	BB	BB	BB	AB	BB	NC	NC	NC	NC	NC	NC	BB	BB	BB	BB	BB	BB	BB	BB	BB	BB	BB	BB	BB	BB	BB	BB	BB	BB	BB	BB	BB	AA	AA	AA	BB	BB	BB	BB	BB	BB
A03	Bn-A03-p19851089	22530024	22529975	BB	AA	BB	AA	BB	BB	BB	AA	BB	BB	NC	NC	NC	NC	NC	NC	BB	BB	BB	BB	BB	BB	BB	BB	BB	BB	BB	BB	BB	BB	BB	BB	BB	BB	BB	BB	BB	NC	NC	NC	AA	AA	AA	AA	AA	AA
A03	Bn-A03-p20495253	22629886	22629837	BB	AA	BB	BB	BB	BB	AB	AA	BB	NC	NC	NC	NC	NC	NC	NC	AA	AA	AA	AA	AA	AA	AA	AA	AA	AA	AA	AA	AA	AA	AA	AA	AA	AA	AA	AA	AA	BB	BB	BB	AA	AA	AA	AA	AA	AA
A03	Bn-A03-p20523585	22657830	22657879	BB	BB	AA	AA	AA	AA	AA	AA	AA	BB	NC	NC	NC	NC	NC	NC	BB	BB	BB	BB	BB	BB	BB	BB	BB	BB	BB	BB	BB	BB	BB	BB	BB	BB	BB	BB	BB	AA	AA	AA	AA	AA	AA	AA	AA	AA
A03	Bn-A03-p20525474	22659868	22659819	AA	BB	NC	NC	BB	BB	AB	NC	BB	AA	NC	NC	NC	NC	NC	NC	AA	AA	AA	AA	AA	AA	AA	AA	AA	AA	AA	AA	AA	AA	AA	AA	AA	AA	AA	AA	AA	BB	BB	BB	NC	NC	NC	NC	NC	NC
A03	Bn-A03-p20525591	22659985	22659936	BB	AA	AA	AA	AA	AA	AA	AA	AA	AA	NC	NC	NC	NC	NC	NC	AA	AA	AA	AA	AA	AA	AA	AA	AA	AA	AA	AA	AA	AA	AA	AA	AA	AA	AA	AA	AA	AA	AA	AA	AA	AA	AA	AA	AA	AA
A03	Bn-A03-p20551216	22700681	22700730	BB	AA	BB	BB	AA	AA	AA	BB	AA	AA	NC	NC	NC	NC	NC	NC	AA	AA	AA	AA	AA	AA	AA	AA	AA	AA	AA	AA	AA	AA	AA	AA	AA	AA	AA	AA	AA	BB	BB	BB	BB	BB	BB	BB	BB	BB
A03	Bn-A03-p20568764	22718327	22718278	AA	AA	AA	AA	BB	BB	BB	BB	BB	BB	NC	NC	NC	NC	NC	NC	BB	BB	BB	BB	BB	BB	BB	BB	BB	BB	BB	BB	BB	BB	BB	BB	BB	BB	BB	BB	BB	BB	BB	BB	BB	BB	BB	BB	BB	BB
A03	Bn-A03-p20609910	22752554	22752505	AA	AA	AA	AA	BB	BB	AA	BB	BB	NC	NC	NC	NC	NC	NC	NC	AA	AA	AA	AA	AA	AA	AA	AA	AA	AA	AA	AA	AA	AA	AA	AA	AA	AA	AA	AA	AA	BB	BB	BB	BB	BB	BB	BB	BB	BB
A03	Bn-A03-p20662048	22802382	22802431	BB	BB	AA	AA	BB	BB	AA	AA	AA	NC	NC	NC	NC	NC	NC	NC	AA	AA	AA	AA	AA	AA	AA	AA	AA	AA	AA	AA	AA	AA	AA	AA	AA	AA	AA	AA	AA	BB	BB	BB	AA	AA	AA	AA	AA	AA
A03	Bn-A03-p20670561	22809499	22809548	AA	AA	AA	AA	AA	AA	AB	BB	AA	NC	NC	NC	NC	NC	NC	NC	BB	BB	BB	BB	BB	BB	BB	BB	BB	BB	BB	BB	BB	BB	BB	BB	BB	BB	BB	BB	BB	AA	AA	AA	BB	BB	BB	BB	BB	BB
A03	Bn-A03-p20678223	22817458	22817507	BB	BB	BB	BB	BB	BB	BB	BB	BB	BB	NC	NC	NC	NC	NC	NC	BB	BB	BB	BB	BB	BB	BB	BB	BB	BB	BB	BB	BB	BB	BB	BB	BB	BB	BB	BB	BB	BB	BB	BB	BB	BB	BB	BB	BB	BB
A03	Bn-A03-p20678571	22817806	22817855	AA	AA	AA	AA	AA	AA	AA	AA	AA	NC	NC	NC	NC	NC	NC	NC	AA	AA	AA	AA	AA	AA	AA	AA	AA	AA	AA	AA	AA	AA	AA	AA	AA	AA	AA	AA	AA	AA	AA	AA	AA	AA	AA	AA	AA	AA
A03	Bn-A03-p20730830	22857976	22858025	BB	BB	BB	BB	BB	BB	BB	BB	BB	BB	NC	NC	NC	NC	NC	NC	BB	BB	BB	BB	BB	BB	BB	BB	BB	BB	BB	BB	BB	BB	BB	BB	BB	BB	BB	BB	BB	BB	BB	BB	BB	BB	BB	BB	BB	BB
A03	Bn-A03-p20786060	22912586	22912540	NC	BB	AA	AA	AA	AA	AA	BB	AA	NC	NC	NC	NC	NC	NC	NC	AA	AA	AA	AA	AA	AA	AA	AA	AA	AA	AA	AA	AA	AA	AA	AA	AA	AA	AA	AA	AA	BB	BB	BB	BB	BB	BB	BB	BB	BB
A03	Bn-A03-p20983297	23064834	23064881	AA	BB	BB	BB	BB	BB	AA	BB	AA	BB	NC	NC	NC	NC	NC	NC	BB	BB	BB	BB	BB	BB	BB	BB	BB	BB	BB	BB	BB	BB	BB	BB	BB	BB	BB	BB	BB	BB	BB	BB	BB	BB	BB	BB	BB	BB
A03	Bn-Scaffold017447-p56	23287841	23287890	BB	BB	BB	BB	BB	BB	BB	BB	BB	BB	NC	NC	NC	NC	NC	NC	BB	BB	BB	BB	BB	BB	BB	BB	BB	BB	BB	BB	BB	BB	BB	BB	BB	BB	BB	BB	BB	BB	BB	BB	BB	BB	BB	BB	BB	BB
A03	Bn-A03-p21298611	23379826	23379777	BB	BB	BB	BB	BB	BB	BB	BB	BB	BB	NC	NC	NC	NC	NC	NC	BB	BB	BB	BB	BB	BB	BB	BB	BB	BB	BB	BB	BB	BB	BB	BB	BB	BB	BB	BB	BB	BB	BB	BB	BB	BB	BB	BB	BB	BB
A03	Bn-A03-p21428952	23511237	23511188	AA	AA	BB	AA	AA	AA	AA	AA	AA	NC	NC	NC	NC	NC	NC	NC	AA	AA	AA	AA	AA	AA	AA	AA	AA	AA	AA	AA	AA	AA	AA	AA	AA	AA	AA	AA	AA	AA	AA	AA	AA	AA	AA	AA	AA	AA
A03	Bn-A03-p21436299	23518624	23518575	BB	BB	AA	BB	BB	BB	AB	BB	BB	BB	NC	NC	NC	NC	NC	NC	BB	BB	BB	BB	BB	BB	BB	BB	BB	BB	BB	BB	BB	BB	BB	BB	BB	BB	BB	BB	BB	BB	BB	BB	BB	BB	BB	BB	BB	BB
A03	Bn-A03-p21478889	23565402	23565451	BB	BB	AA	BB	BB	BB	BB	BB	BB	BB	NC	NC	NC	NC	NC	NC	BB	BB	BB	BB	BB	BB	BB	BB	BB	BB	BB	BB	BB	BB	BB	BB	BB	BB	BB	BB	BB	BB	BB	BB	BB	BB	BB	BB	BB	BB
A03	Bn-A03-p21505440	23604403	23604452	BB	BB	AA	AA	AA	AA	BB	BB	AA	BB	NC	NC	NC	NC	NC	NC	BB	BB	BB	BB	BB	BB	BB	BB	BB	BB	BB	BB	BB	BB	BB	BB	BB	BB	BB	BB	BB	AA	AA	AA	AA	AA	AA	AA	AA	AA
A03	Bn-A03-p21505363	23604480	23604529	BB	BB	AA	AA	AA	AA	BB	BB	AA	BB	NC	NC	NC	NC	NC	NC	AA	AA	AA	AA	AA	AA	AA	AA	AA	AA	AA	AA	AA	AA	AA	AA	AA	AA	AA	AA	AA	AA	AA	AA	AA	AA	AA	AA	AA	AA
A03	Bn-A03-p21505431	23604512	23604463	BB	BB	AA	AA	AA	AA	BB	BB	AA	BB	NC	NC	NC	NC	NC	NC	BB	BB	BB	BB	BB	BB	BB	BB	BB	BB	BB	BB	BB	BB	BB	BB	BB	BB	BB	BB	BB	AA	AA	AA	AA	AA	AA	AA	AA	AA
A03	Bn-A03-p21536745	23633553	23633596	BB	BB	AA	BB	BB	BB	BB	BB	BB	NC	NC	NC	NC	NC	NC	NC	BB	BB	BB	BB	BB	BB	BB	BB	BB	BB	BB	BB	BB	BB	BB	BB	BB	BB	BB	BB	BB	BB	BB	BB	BB	BB	BB	BB	BB	BB
A03	Bn-A03-p21540310	23634840	23634791	AA	AA	BB	AA	BB	BB	AA	AA	BB	NC	NC	NC	NC	NC	NC	NC	BB	BB	BB	BB	BB	BB	BB	BB	BB	BB	BB	BB	BB	BB	BB	BB	BB	BB	BB	BB	BB	AA	AA	AA	AA	AA	AA	AA	AA	AA
A03	Bn-A03-p21615990	23719742	23719693	BB	BB	AA	BB	BB	BB	BB	AA	BB	NC	NC	NC	NC	NC	NC	NC	BB	BB	BB	BB	BB	BB	BB	BB	BB	BB	BB	BB	BB	BB	BB	BB	BB	BB	BB	BB	BB	AA	AA	AA	NC	NC	NC	AA	AA	AA
A03	Bn-A03-p21619999	23720377	23720328	BB	BB	AA	BB	AA	AA	AA	AA	AA	NC	NC	NC	NC	NC	NC	NC	AA	AA	AA	AA	AA	AA	AA	AA	AA	AA	AA	AA	AA	AA	AA	AA	AA	AA	AA	AA	AA	AA	AA	AA	AA	AA	AA	AA	AA	AA
A03	Bn-A03-p21632587	23734227	23734178	AA	AA	BB	AA	BB	BB	BB	AA	BB	BB	NC	NC	NC	NC	NC	BB	BB	BB	BB	BB	BB	BB	BB	BB	BB	BB	BB	BB	BB	BB	BB	BB	BB	BB	BB	BB	BB	BB	BB	BB	AA	AA	AA	BB	BB	BB
A03	Bn-A03-p21660490	23762426	23762377	AA	AA	BB	BB	BB	BB	BB	BB	BB	BB	NC	NC	NC	NC	NC	NC	BB	BB	BB	BB	BB	BB	BB	BB	BB	BB	BB	BB	BB	BB	BB	BB	BB	BB	BB	BB	BB	BB	BB	BB	BB	BB	BB	BB	BB	BB
A03	Bn-A03-p21771317	23902292	23902243	BB	BB	BB	NC	BB	BB	BB	BB	BB	NC	NC	NC	NC	NC	NC	NC	BB	BB	BB	BB	BB	BB	BB	BB	BB	BB	BB	BB	BB	BB	BB	BB	BB	BB	BB	BB	BB	BB	BB	BB	BB	BB	BB	BB	BB	BB
A03	Bn-A03-p21798303	23930002	23930051	AA	AA	BB	AA	BB	BB	AA	AA	BB	BB	NC	NC	NC	NC	NC	NC	BB	BB	BB	BB	BB	BB	BB	BB	BB	BB	BB	BB	BB	BB	BB	BB	BB	BB	BB	BB	BB	BB	BB	BB	BB	BB	BB	BB	BB	BB
A03	Bn-A03-p21813117	23940343	23940294	BB	BB	BB	AA	BB	BB	BB	BB	BB	BB	NC	NC	NC	NC	NC	NC	BB	BB	BB	BB	BB	BB	BB	BB	BB	BB	BB	BB	BB	BB	BB	BB	BB	BB	BB	BB	BB	NC	NC	NC	NC	NC	NC	NC	NC	NC
A03	Bn-A03-p21820847	23953480	23953431	AA	AA	AA	AA	BB	BB	BB	BB	BB	BB	NC	NC	NC	NC	NC	NC	BB	BB	BB	BB	BB	BB	BB	BB	BB	BB	BB	BB	BB	BB	BB	BB	BB	BB	BB	BB	BB	AA	AA	AA	AA	AA	AA	AA	AA	AA
A03	Bn-A03-p21830330	23964216	23964265	AA	AA	BB	BB	NC	BB	BB	BB	BB	BB	NC	NC	NC	NC	NC	NC	BB	BB	BB	BB	BB	BB	BB	BB	BB	BB	BB	BB	BB	BB	BB	BB	BB	BB	BB	BB	BB	BB	BB	BB	BB	BB	BB	BB	BB	BB
A03	Bn-A03-p21841965	23975906	23975857	BB	BB	AA	AA	AA	AA	AA	AA	AA	AA	NC	BB	NC	NC	NC	NC	AA	AA	AA	AA	AA	AA	AA	AA	AA	AA	AA	AA	AA	AA	AA	AA	AA	AA	AA	AA	AA	AA	AA	AA	AA	AA	AA	AA	AA	AA
A03	Bn-A03-p21846413	23980318	23980269	AA	AA	AA	AA	BB	BB	BB	AA	AA	AA	NC	NC	NC	NC	NC	NC	AA	AA	AA	AA	AA	AA	AA	AA	AA	AA	AA	AA	AA	AA	AA	AA	AA	AA	AA	AA	AA	AA	AA	AA	BB	BB	BB	AA	AA	AA
A03	Bn-A03-p21862988	24001683	24001732	AA	AA	BB	AA	BB	BB	BB	BB	BB	BB	NC	NC	NC	NC	NC	NC	BB	BB	BB	BB	BB	BB	BB	BB	BB	BB	BB	BB	BB	BB	BB	BB	BB	BB	BB	BB	BB	BB	BB	BB	AA	AA	AA	BB	BB	BB
A03	Bn-A03-p21907151	24040539	24040490	BB	BB	BB	AA	AA	AA	BB	BB	AA	AA	NC	NC	NC	NC	NC	NC	AA	AA	AA	AA	AA	AA	AA	AA	AA	AA	AA	AA	AA	AA	AA	AA	AA	AA	AA	AA	AA	BB	BB	BB	AA	AA	AA	BB	BB	BB
A03	Bn-A03-p21909917	24042820	24042771	BB	BB	BB	BB	BB	BB	BB	BB	BB	BB	NC	NC	NC	NC	NC	NC	BB	BB	BB	BB	BB	BB	BB	BB	BB	BB	BB	BB	BB	BB	BB	BB	BB	BB	BB	BB	BB	BB	BB	BB	AA	AA	AA	BB	BB	BB
A03	Bn-A03-p21937030	24079950	24079901	AA	AA	AA	AA	AA	AA	AA	AA	BB	BB	NC	NC	NC	NC	NC	NC	BB	BB	BB	BB	BB	BB	BB	BB	BB	BB	BB	BB	BB	BB	BB	BB	BB	BB	BB	BB	BB	AA	AA	AA	AA	AA	AA	AA	AA	AA
A03	Bn-A03-p22003165	24178966	24178917	AA	AA	AA	AA	BB	BB	AB	BB	AA	AB	NC	NC	NC	NC	NC	NC	AA	AA	AA	AA	AA	AA	AA	AA	AA	AA	AA	AA	AA	AA	AA	AA	AA	AA	AA	AA	AA	AA	AA	AA	AA	AA	AA	AA	AA	AA
A03	Bn-A03-p22132662	24311621	24311572	AA	AA	AA	BB	AA	AA	AA	AA	AA	NC	NC	NC	NC	NC	NC	NC	AA	AA	AA	AA	AA	AA	AA	AA	AA	AA	AA	AA	AA	AA	AA	AA	AA	AA	AA	AA	AA	AA	AA	AA	BB	BB	BB	AA	AA	AA
A03	Bn-A03-p22138059	24317131	24317082	BB	BB	BB	BB	AA	AA	AA	AA	AA	AA	NC	NC	NC	NC	NC	NC	AA	AA	AA	AA	AA	AA	AA	AA	AA	AA	AA	AA	AA	AA	AA	AA	AA	AA	AA	AA	AA	AA	AA	AA	AA	AA	AA	AA	AA	AA
A03	Bn-A03-p22145945	24323720	24323671	BB	BB	BB	BB	AA	AA	BB	BB	BB	NC	NC	NC	NC	NC	NC	NC	BB	BB	BB	BB	BB	BB	BB	BB	BB	BB	BB	BB	BB	BB	BB	BB	BB	BB	BB	BB	BB	BB	BB	BB	AA	AA	AA	BB	BB	BB
A03	Bn-A03-p22164764	24343995	24344044	AA	AA	AA	AA	AA	AA	AA	AA	AA	NC	NC	NC	NC	NC	NC	NC	AA	AA	AA	AA	AA	AA	AA	AA	AA	AA	AA	AA	AA	AA	AA	AA	AA	AA	AA	AA	AA	AA	AA	AA	AA	AA	AA	AA	AA	AA
A03	Bn-A03-p22299476	24422647	24422696	AA	AA	AA	AA	BB	BB	AA	BB	BB	BB	NC	NC	NC	NC	NC	NC	BB	BB	BB	BB	BB	BB	BB	BB	BB	BB	BB	BB	BB	BB	BB	BB	BB	BB	BB	BB	BB	BB	BB	BB	AA	AA	AA	BB	BB	BB
A03	Bn-A03-p22306212	24430294	24430245	BB	BB	BB	AA	AA	AA	AB	AA	AA	NC	NC	NC	NC	NC	NC	NC	AA	AA	AA	AA	AA	AA	AA	AA	AA	AA	AA	AA	AA	AA	AA	AA	AA	AA	AA	AA	AA	AA	AA	AA	BB	BB	BB	AA	AA	AA
A03	Bn-A03-p22339476	24463856	24463905	NC	AA	AA	AA	AA	AA	AB	BB	BB	NC	NC	NC	NC	NC	NC	NC	BB	BB	BB	BB	BB	BB	BB	BB	BB	BB	BB	BB	BB	BB	BB	BB	BB	BB	BB	BB	BB	BB	BB	BB	AA	AA	AA	BB	BB	BB
A03	Bn-A03-p22349705	24478422	24478375	AA	AA	AA	AA	AA	AA	NC	BB	BB	NC	NC	NC	NC	NC	NC	NC	BB	BB	BB	BB	BB	BB	BB	BB	BB	BB	BB	BB	BB	BB	BB	BB	BB	BB	BB	BB	BB	BB	BB	BB	AA	AA	AA	BB	BB	BB
A03	Bn-A03-p22369823	24497236	24497285	AA	AA	AA	AA	BB	BB	AB	AA	AA	AA	NC	NC	AA	NC	AA	AA	AA	AA	AA	AA	AA	AA	AA	AA	AA	AA	AA	AA	AA	AA	AA	AA	AA	AA	AA	AA	AA	AA	AA	AA	AA	AA	AA	AA	AA	AA
A03	Bn-A03-p22385937	24511981	24512030	BB	BB	BB	BB	BB	BB	BB	BB	BB	BB	NC	BB	NC	NC	NC	NC	BB	BB	BB	BB	BB	BB	BB	BB	BB	BB	BB	BB	BB	BB	BB	BB	BB	BB	BB	BB	BB	BB	BB	BB	BB	BB	BB	BB	BB	BB
A03	Bn-A03-p22574983	24695861	24695812	BB	BB	BB	BB	BB	BB	BB	BB	BB	BB	NC	NC	NC	NC	BB	NC	BB	BB	BB	BB	BB	BB	BB	BB	BB	BB	BB	BB	BB	BB	BB	BB	BB	BB	BB	BB	BB	BB	BB	BB	BB	BB	BB	BB	BB	BB
A03	Bn-A03-p22590442	24717147	24717196	BB	BB	BB	AA	AA	AA	AA	AA	AA	NC	NC	NC	NC	NC	NC	NC	AA	AA	AA	AA	AA	AA	AA	AA	AA	AA	AA	AA	AA	AA	AA	AA	AA	AA	AA	AA	AA	AA	AA	AA	AA	AA	AA	AA	AA	AA
A03	Bn-A03-p22619997	24754402	24754451	BB	BB	BB	AA	BB	BB	BB	BB	BB	BB	NC	NC	NC	NC	NC	NC	BB	BB	BB	BB	BB	BB	BB	BB	BB	BB	BB	BB	BB	BB	BB	BB	BB	BB	BB	BB	BB	AA	AA	AA	AA	AA	AA	AA	AA	AA
A03	Bn-A03-p22630782	24767319	24767368	AA	AA	AA	BB	AA	AA	AA	AA	AA	AA	NC	NC	NC	NC	NC	NC	AA	AA	AA	AA	AA	AA	AA	AA	AA	AA	AA	AA	AA	AA	AA	AA	AA	AA	AA	AA	AA	AA	AA	AA	AA	AA	AA	AA	AA	AA
A03	Bn-A03-p22633445	24774131	24774180	BB	BB	BB	AA	BB	BB	BB	BB	BB	BB	NC	NC	NC	NC	NC	NC	BB	BB	BB	BB	BB	BB	BB	BB	BB	BB	BB	BB	BB	BB	BB	BB	BB	BB	BB	BB	BB	BB	BB	BB	BB	BB	BB	BB	BB	BB
A03	Bn-A03-p22635426	24774792	24774743	BB	BB	BB	AA	BB	BB	BB	BB	BB	NC	NC	NC	NC	NC	NC	NC	BB	BB	BB	BB	BB	BB	BB	BB	BB	BB	BB	BB	BB	BB	BB	BB	BB	BB	BB	BB	BB	BB	BB	BB	BB	BB	BB	BB	BB	BB
A03	Bn-A03-p22643433	24784171	24784220	BB	BB	BB	AA	BB	BB	BB	BB	BB	NC	NC	NC	NC	NC	NC	NC	BB	BB	BB	BB	BB	BB	BB	BB	BB	BB	BB	BB	BB	BB	BB	BB	BB	BB	BB	BB	BB	BB	BB	BB	BB	BB	BB	BB	BB	BB
A03	Bn-A03-p22679507	24825633	24825682	BB	BB	BB	AA	BB	BB	BB	BB	BB	BB	NC	NC	NC	NC	NC	NC	BB	BB	BB	BB	BB	BB	BB	BB	BB	BB	BB	BB	BB	BB	BB	BB	BB	BB	BB	BB	BB	BB	BB	BB	BB	BB	BB	BB	BB	BB
A03	Bn-A03-p22708175	24858235	24858186	AA	AA	AA	AA	AA	AA	AA	AA	AA	NC	NC	NC	NC	NC	NC	NC	AA	AA	AA	AA	AA	AA	AA	AA	AA	AA	AA	AA	AA	AA	AA	AA	AA	AA	AA	AA	AA	AA	AA	AA	AA	AA	AA	AA	AA	AA
A03	Bn-A03-p22739529	24877799	24877850	BB	BB	BB	AA	BB	BB	BB	AA	AA	BB	NC	NC	NC	NC	NC	NC	BB	BB	BB	BB	BB	BB	BB	BB	BB	BB	BB	BB	BB	BB	BB	BB	BB	BB	BB	BB	BB	BB	BB	BB	BB	BB	BB	BB	BB	BB
A03	Bn-A03-p22820996	24918935	24918984	BB	BB	BB	AA	BB	BB	BB	BB	BB	NC	NC	NC	NC	NC	NC	NC	BB	BB	BB	BB	BB	BB	BB	BB	BB	BB	BB	BB	BB	BB	BB	BB	BB	BB	BB	BB	BB	BB	BB	BB	BB	BB	BB	BB	BB	BB
A03	Bn-A03-p22820943	24918982	24918933	AA	AA	AA	BB	AA	AA	AA	AA	AA	NC	NC	NC	NC	NC	NC	NC	AA	AA	AA	AA	AA	AA	AA	AA	AA	AA	AA	AA	AA	AA	AA	AA	AA	AA	AA	AA	AA	AA	AA	AA	AA	AA	AA	AA	AA	AA
[truncated: 19,940 more rows]
[truncated: 93 more columns]
