# Supplementary material for: Genetic factors inherited from both diploid parents interact to affect genome stability and fertility in resynthesized allotetraploid Brassica napus
Source: G3 (Bethesda). 2023 Jun 14;13(8):jkad136. doi: 10.1093/g3journal/jkad136 (PMC10411605; doi:10.1093/g3journal/jkad136)
Supplement: jkad136_Supplementary_Data [file jkad136_supplementary_data.zip › File_S3_G3-2023-404246.xlsx]

## Sheet: Sheet1
File S3 - LogR ratio values of S1 resynthesized Brassica napus lines for chromosomes A01 - A10, C1 and C2
chromosome	Name	Start_v8.1	End_v8.1	A4C34_1_Log	A4C34_2_Log	A4C34_3_Log	A4C36_1_Log	A4C36_2_Log	A4C36_3_Log	A4C37_1_Log	A4C37_2_Log	A4C37_3_Log	A4C42_1_Log	A4C42_2_Log	A4C42_3_Log	A4C46_1_Log	A4C46_2_Log	A4C46_3_Log	A4C47_1_Log	A4C47_2_Log	AC47_3_Log	A4C49_1_Log	A4C49_2_Log	A4C49_3_Log	A6C37_1_Log	A6C37_2_Log	A6C37_3_Log	A6C38_1_Log	A6C38_2_Log	A6C38_3_Log	A6C42_1_Log	A6C42_2_Log	A6C42_3_Log	A6C46_1_Log	A6C46_2_Log	A6C46_3_Log	A6C47_1_Log	A6C47_2_Log	A6C47_3_Log	A7C34_1_Log	A7C34_2_Log	A7C34_3_Log	A7C36_1_Log	A7C36_2_Log	A7C36_3_Log	A7C37_1_Log	A7C37_2_Log	A7C37_3_Log	A7C38_1_Log
A01	Bn-A01-p436141	29879	29830	-0.232136	0.0787795	0.0493106	-0.223306	0.0207697	0.1779	0.0739286	0.105607	-0.024525	0.0185873	0.0595704	-0.0469336	0.0792764	0.0222686	0.040143	0.00821368	-0.229642	0.0347842	0.0753156	0.167859	0.0354371	0.0131264	-0.309599	0.0549459	-0.101971	-0.0415209	0.0274322	-0.0138773	-0.379246	-0.00513766	0.00959851	0.0312176	0.0721439	-0.210935	-0.377347	-4.88196	0.018569	0.12126	0.016445	0.142116	0.0160918	0.143576	0.0412892	-0.312521	0.0280536	-0.00208766
A01	Bn-A01-p467816	57609	57658	-1.42218	-0.580954	-0.565898	-1.6902	-0.700468	-0.337583	-0.614024	-0.519708	-0.437349	-0.440734	-0.45253	-0.494232	-0.467811	-0.382732	-0.449693	-0.374615	-0.881696	-0.481594	-0.456966	-0.120671	-0.377897	0.0483828	-0.608227	-0.0122202	0.233131	0.220398	0.367254	0.136177	-0.0589245	0.193772	0.0292225	-0.044912	0.0176328	-0.818254	-0.641319	-4.77215	-0.11431	0.144981	-0.11943	0.192977	-0.158751	0.197483	-0.0563093	-0.638103	0.0334407	-0.0406575
A01	Bn-A01-p595651	175836	175787	-0.164166	0.109592	0.137128	-0.156369	-0.0278264	0.179076	0.104174	0.0644112	0.0148686	0.0238437	0.0600471	0.0169206	0.100585	0.0510185	0.0100686	0.0450309	-0.276844	0.0176796	0.0341624	0.108779	0.0324552	0.0663995	-0.151655	0.050352	-0.0200964	-0.0191312	0.0898452	-0.0175249	-0.274877	0.0458603	0.0481687	0.0776696	0.0519437	-0.153892	-0.143441	-5.05239	0.0556487	0.0899429	0.0672162	0.21454	0.0300414	0.142964	-0.00843871	-0.257049	0.000674874	0.0653696
A01	Bn-A01-p599910	182529	182578	-1.00134	-0.0978571	-0.12459	-1.10905	-0.0494446	0.241157	-0.0163042	-0.0700967	0.304597	0.199194	0.287184	-0.455029	0.0054695	0.207567	0.224486	0.222024	-0.370103	0.223975	0.0646076	0.471396	0.245336	-0.058615	-0.746028	-1.06462	-0.221276	-0.202281	0.248038	-0.165523	-0.807576	-0.3872	-0.205087	-0.27967	-0.151515	-1.82928	-1.22712	-4.86913	0.0577893	0.458184	-0.582391	0.1872	0.0156687	0.368457	0.0413609	-0.517586	0.272369	-0.035652
A01	Bn-A01-p609857	198673	198722	-1.15035	-0.484842	-0.38436	-1.35891	-0.356574	-0.0986166	-0.389692	-0.371883	-0.150967	-0.283631	-0.281148	-0.294035	-0.281091	-0.13461	-0.236654	-0.223185	-0.612681	-0.242053	-0.207908	0.0883421	-0.216509	0.162785	-0.357943	0.00647162	-0.0919326	0.0322701	0.284779	0.0234594	-0.473568	-0.0642168	0.103111	0.0112523	0.0250836	-0.615743	-0.430038	-4.16187	-0.0683101	0.352204	-0.0870895	0.272121	-0.101354	0.310941	-0.00660608	-0.644708	0.125896	0.0154581
A01	Bn-A01-p657852	244222	244173	-0.560351	0.0546898	0.0756004	-0.50442	0.117587	0.205038	0.0921151	0.130991	0.0502884	0.0611581	0.0609864	-0.511867	-0.00377419	0.0666499	0.148064	0.0468872	-0.461365	0.0838717	0.144802	0.364953	0.116346	-0.0167707	-0.479949	-0.724501	0.00713029	0.0853765	0.360806	0.0634367	-0.402741	0.20569	0.0367163	0.00781775	0.052739	-0.649342	-0.522486	-4.53538	-0.314237	0.105107	-0.695951	-0.0273048	-0.257485	0.0534101	-0.387165	-0.943511	-0.223356	-0.268697
A01	Bn-A01-p688355	282178	282129	-0.752712	-0.368945	-0.377629	-1.01843	-0.394383	-0.205246	-0.299212	-0.342153	-0.254269	-0.225557	-0.184888	-0.244562	-0.281894	-0.235015	-0.162674	-0.184852	-0.426118	-0.214595	-0.262207	-0.0707109	-0.239597	0.0219061	-0.108836	0.103772	0.0252028	0.0600078	0.155938	0.100939	-0.108639	0.00621066	0.0477723	0.0423648	0.0726774	-0.199726	-0.127313	-5.04545	0.0183138	0.172702	0.0460614	0.234731	-0.0110732	0.158369	0.0121549	-0.273611	0.0578224	0.070119
A01	Bn-A01-p737560	358318	358367	-0.268869	0.0570998	0.111122	-0.193127	0.0332477	0.174984	0.0617197	0.0931362	-0.0265352	0.0514738	0.0309695	-0.0117683	0.00632779	0.0199393	0.0405058	0.0521121	-0.276196	0.0163215	0.0123065	0.136158	0.0587649	-0.0965567	-0.289397	0.0227374	-0.00537837	-0.000578408	0.0605234	0.0198713	-0.163001	0.0119208	0.00297721	0.044401	0.0237334	-0.343357	-0.350973	-6.31671	0.0993647	0.211762	0.104001	0.204193	0.0813815	0.207619	0.12661	-0.196371	0.108874	0.0459557
A01	Bn-A01-p739098	359959	359910	-0.0470687	0.205074	0.116141	0.0268474	0.0772351	0.142636	0.146278	0.106517	0.070537	-0.00921522	0.00809261	0.0494647	0.0960527	0.0403441	0.0448797	0.00970153	-0.214376	0.0138992	0.0713375	0.0565722	0.0612537	-0.031543	-0.320946	-0.0279295	0.0220606	-0.0185627	0.0333815	-0.0511738	-0.207942	0.0150978	0.014492	-0.000889338	-0.0189706	-0.18047	-0.244286	-5.76595	-0.0249328	0.0958084	-0.0303139	0.227101	0.0240707	0.100457	-0.0215867	-0.31535	-0.0695905	-0.0512624
A01	Bn-A01-p830221	458733	458782	-0.367549	0.0217366	-0.0103218	-0.116234	0.0316829	0.132136	0.0784906	0.0506701	-0.0718473	-0.094193	-0.148403	-0.117021	0.0186865	-0.00306653	0.0228299	-0.00891097	-0.298716	-0.00827542	-0.0416292	0.0859569	-0.0697323	-0.0506705	-0.304625	-0.0259235	-0.0565111	-0.0901348	0.00279528	-0.0315475	-0.254108	-0.00113166	-0.0293099	-0.00700126	-0.0478273	-0.147511	-0.205617	-5.44202	-0.00626006	0.0452741	0.0141983	0.118062	0.00551045	0.0677261	0.0458368	-0.119497	-0.0127943	-0.0448038
A01	Bn-A01-p849125	478942	478892	-0.992586	-0.120901	-0.226129	-1.08478	-0.190964	0.121255	-0.129311	-0.0543917	0.123067	-0.0164872	-0.103482	-0.276998	-0.0221395	-0.0447855	-0.0138722	0.0636332	-0.387405	0.0531599	-0.102745	0.301788	0.00400267	-0.0581115	-0.45573	-0.0379218	0.0360089	-0.0160767	0.175272	-0.133736	-0.608638	-0.393396	-0.0254091	-0.165025	-0.0601319	-0.768748	-0.468351	-5.00215	-0.0806873	0.215024	-0.0832413	0.183276	-0.0994053	0.189146	-0.0671875	-0.492376	0.0183138	0.00551747
A01	Bn-A01-p877322	504496	504447	-0.267859	0.101809	0.0195772	-0.206659	0.0543451	0.154998	0.174193	0.0491197	-0.0806904	0.00736131	-0.0545963	-0.0533958	-0.0765166	-0.0407123	-0.0429059	-0.0384991	-0.404653	-0.0951877	-0.0512508	0.0853904	-0.104022	-0.036124	-0.41828	0.00230874	-0.0353173	0.0364755	0.124741	-0.0212024	-0.411979	0.0817352	-0.0274701	0.0725875	-0.0198349	-0.210461	-0.362098	-4.30853	-0.0162713	0.18094	-0.0339171	0.162407	-0.0119818	0.146723	-0.0161676	-0.4025	-0.0123378	-0.114966
A01	Bn-A01-p912298	530442	530491	-1.20828	-0.249639	-0.247533	-1.35547	-0.297888	0.221783	-0.230429	-0.168785	0.0167512	0.0378564	-0.00142833	-0.546786	-0.0738955	0.0422674	-0.0285841	0.0742501	-0.548651	-0.00809995	-0.00636145	0.432021	0.0855754	0.192529	-0.4284	-0.262192	0.204555	0.195593	0.555487	0.151474	-0.379516	-0.0153491	0.170142	0.0858807	0.218043	-0.97216	-0.529524	-4.60981	-0.0652573	0.42605	-0.441248	0.337771	-0.0763189	0.408847	0.0373993	-0.669336	0.182312	0.14542
A01	Bn-A01-p968465	586011	586060	-0.638808	-0.0658017	-0.177947	-0.77383	-0.119266	0.0901969	-0.06173	-0.109198	-0.096253	-0.025585	-0.0478531	-0.0684304	-0.0699312	-0.0345697	-0.061081	0.0182797	-0.336237	-0.0825418	-0.0116106	0.212634	-0.0160028	0.0179935	-0.373852	-0.0388937	-0.0657063	-0.0620829	0.142503	-0.0549807	-0.442283	-0.137162	-0.00107581	-0.0443048	-0.0223882	-0.397795	-0.360527	-6.38789	-0.0358246	0.129131	-0.0665797	0.100106	-0.121125	0.137588	-0.0846086	-0.426452	0.0122655	-0.0381723
A01	Bn-A01-p970103	587914	587963	-0.994858	-0.140156	-0.0753326	-1.27	-0.242789	0.107626	-0.194402	-0.0498909	0.00577376	-0.0204242	-0.0209672	-0.127782	0.0146371	0.0536881	0.0208064	0.0255607	-0.426948	-0.0338262	-0.0374642	0.312113	-0.0418974	0.0357215	-0.482539	-0.108324	0.0410888	0.109091	0.386246	-0.0684627	-0.499101	-0.204311	-0.0307888	-0.0882328	-0.0118816	-0.769518	-0.587798	-3.74135	0.131593	0.562792	-0.283952	0.360426	-0.0566165	0.697772	0.0658518	-0.634529	0.2593	0.132906
A01	Bn-A01-p974934	591607	591558	-0.615557	0.0398214	-0.0653262	-0.779445	-0.0186482	0.0932351	-0.0492563	0.0594364	0.0317355	0.073061	0.115803	-0.00805204	-0.0188758	0.0888967	0.0774576	0.0891508	-0.21531	0.0675389	0.0662025	0.220104	0.127523	0.00367145	-0.331216	-0.0336365	-0.0170344	0.0899029	0.224674	0.143411	-0.253531	-0.00627344	-0.0178938	-0.00979456	0.00708238	-0.769069	-0.434534	-3.12183	-0.148283	0.127903	-0.0855985	0.0648113	-0.154924	0.130618	-0.0514324	-0.498681	-0.031731	0.0144326
A01	Bn-A01-p978860	595490	595441	-0.359747	0.00958638	0.0176643	-0.431761	-0.0932489	0.147146	-0.0457318	0.00209392	-0.0453121	-0.105284	0.0427092	-0.0504886	-0.0490631	-0.0263202	-0.0213436	-0.0629623	-0.376317	-0.0660047	0.0332044	0.126535	-0.0467523	-0.273128	-0.751629	-0.256664	-5.05361	-5.01132	-5.44216	-4.9628	-4.61042	-4.57258	-0.251464	-0.257733	-0.245762	-0.603037	-0.623153	-4.50011	-0.0410741	0.15658	-0.00232114	0.217103	0.0168895	0.171231	0.0171681	-0.501665	-0.0244013	-0.0455201
A01	Bn-A01-p994722	611307	611356	-0.051694	0.09559	0.0772675	-0.00197141	0.071015	0.146925	0.0342588	0.0362412	-0.052435	-0.107238	-0.0189074	0.0247789	0.0127028	-0.00894229	-0.0547284	-0.0543474	-0.215112	-0.0412183	-0.0346498	0.0340218	-0.0301634	-0.0581466	-0.25531	-0.00737849	-0.0703327	-0.0536554	0.0143514	-0.0679256	-0.225381	0.0915645	0.0133247	0.0521469	-0.0175517	0.086363	-0.15394	-5.33022	-0.0329262	0.00535642	-0.0138383	0.163816	0.0787616	0.0435402	-0.00693784	-0.250069	-0.0555742	0.00713201
A01	Bn-A01-p1095733	695438	695389	-0.298471	-0.0250044	-0.0307062	-0.321377	-0.0769808	0.0528529	-0.0528799	-0.0860203	-0.0785909	0.0431982	0.00121678	0.040904	-0.00137152	0.0165436	0.0299462	0.00312103	-0.1462	-0.0144994	-0.0214893	0.079021	-0.0362854	0.0106351	-0.217215	0.0225605	-0.0124359	-0.00280105	0.0970725	-0.0649711	-0.200174	0.00182891	0.015039	0.0407957	0.00188868	-0.242957	-0.139693	-5.80066	0.011625	0.0725442	0.00586094	0.0802196	0.0216781	0.067978	-0.216071	-0.177656	0.0476728	0.017597
A01	Bn-A01-p1104187	700491	700442	-0.114265	0.0578676	0.0427513	-0.0838247	0.0669143	0.129731	0.0306215	0.0666728	0.0156744	-0.0344673	0.0378058	0.0397293	-0.0128331	-0.0353942	-0.0488945	0.038731	-0.177679	-0.0227035	0.000785231	0.0775684	0.00136524	0.01418	-0.148902	0.0567502	-0.0105404	-0.0424585	0.0564014	0.0261403	-0.203911	0.0876985	-0.0111254	-0.035735	-0.0176882	-0.0895311	-0.130339	-4.29119	-0.00131128	-0.00476274	-0.0391059	0.174295	0.0356088	0.0732381	-0.211679	-0.256016	-0.0601256	0.0107246
A01	Bn-A01-p1125565	722959	722910	-0.720804	-0.111176	-0.0164025	-0.810346	-0.155738	0.177879	-0.179498	-0.0716345	-0.0139338	-0.00276262	0.0125006	-0.00987716	-0.0856529	-0.0509697	-0.0298987	0.0220819	-0.393404	-0.0345353	-0.0638547	0.215122	-0.0344063	-0.0208176	-0.649718	-0.176851	-0.0336717	-0.0398157	0.192986	-0.106621	-0.55393	-0.212328	-0.125978	-0.206967	-0.125912	-0.775118	-0.500782	-4.24206	-0.0326758	0.246193	-0.0321148	0.190049	-0.0361005	0.257388	-0.543695	-0.479974	-0.00560046	0.030344
A01	Bn-A01-p1126874	724020	723971	-0.631822	-0.061657	-0.0607572	-0.784319	-0.112781	0.176332	-0.06762	-0.0253285	-0.0246222	-0.00270128	-0.00420197	-0.0444315	0.0134728	0.00391657	-0.00896462	-0.083078	-0.345956	0.0128143	0.00524915	0.242732	0.00373338	-0.249813	-0.831052	-0.386765	0.0658035	0.0850823	0.252089	0.0228465	-0.447291	-0.197918	-0.346326	-0.362702	-0.366185	-1.22272	-0.666568	-3.8186	0.03673	0.324571	0.00743693	0.212265	-0.0874283	0.234448	-0.407619	-0.395599	0.0593479	0.0131356
A01	Bn-A01-p1132885	729912	729961	-0.117842	0.090964	0.113423	-0.200467	0.0267477	0.131909	0.0560099	0.0441663	0.0427288	0.079328	0.0820927	0.0584271	0.0611586	0.0701567	0.111631	0.0412043	-0.107101	0.0447726	0.0610685	0.132786	0.0281851	-0.0518566	-0.269214	-0.0643267	0.0175948	0.081422	0.0510161	0.0738604	-0.237017	0.0702974	-0.0176249	-0.0407453	-0.00818997	-0.249128	-0.265001	-5.56163	0.0329727	0.0776056	0.0413515	0.202355	0.085275	0.0976255	-0.18843	-0.294224	0.0292353	0.0344249
A01	Bn-A01-p1133447	730474	730523	-0.256728	0.0125001	0.0117338	-0.404775	-0.127769	0.101168	0.00651031	-0.00273238	0.0257911	-0.0343108	0.0287768	0.0237176	0.0125923	0.0188666	0.0222858	-0.0132147	-0.233648	-0.0241777	0.0239914	0.143811	0.0545896	-0.0109792	-0.377599	-0.00967561	0.0211352	-0.0251343	0.114755	-0.01813	-0.277732	-0.0439201	0.00364692	-0.0460423	-0.0394644	-0.570781	-0.472465	-5.17188	0.0139961	0.154963	-0.0480732	0.129923	0.0387469	0.144601	-0.221273	-0.24545	0.026322	0.0463662
A01	Bn-A01-p1145674	749050	749001	-1.14827	-0.359218	-0.348635	-1.54694	-0.301768	-0.00210755	-0.321671	-0.240028	-0.0531972	-0.045254	0.0478789	-0.219768	-0.0901594	-0.0824199	-0.0169305	0.0249839	-0.440606	-0.0149988	-0.0535174	0.204787	-0.105703	-0.0540575	-0.561399	-0.334561	-4.68511	-5.11623	-4.6376	-5.22861	-5.23149	-4.89585	-0.180063	-0.188341	-0.122878	-1.30608	-0.456631	-4.80466	0.370122	0.545026	0.373522	0.57246	0.348843	0.600715	-0.0312071	-0.0165593	0.373597	0.357453
A01	Bn-A01-p1187868	786525	786574	0.0103005	0.194198	0.0615545	0.117863	0.0834658	0.204514	0.0966674	0.113834	0.00537253	0.0123497	-0.0124322	0.0211869	0.0417061	5.16e-05	0.0158133	-0.00182081	-0.180421	-0.0126718	0.0371493	0.0781546	0.0507916	-0.0249514	-0.258032	-0.00687701	-0.00363849	0.023254	0.0889652	0.0327041	-0.20223	0.170628	-0.000243634	0.0141663	0.0589541	0.0034975	-0.246025	-5.39136	0.088914	0.100431	0.0688183	0.194346	0.0925273	0.0992639	-0.163131	-0.202146	-0.017861	-0.0462439
A01	Bn-A01-p1235334	833354	833403	-0.585006	-0.00918554	-0.0606668	-0.658463	-0.0706738	0.151614	-0.0640712	0.0383862	-0.0044094	0.0176542	-0.0143529	0.0297605	0.055646	0.0426532	0.0387907	-0.0179707	-0.280535	0.0208965	0.0377373	0.182635	0.0714209	0.0125088	-0.245031	0.0772534	-0.0807623	-0.0603703	0.0776098	-0.161585	-0.446889	-0.105604	0.0989003	0.0561796	0.0474603	-0.425227	-0.179358	-3.53743	-0.0554859	0.158588	-0.0417134	0.182017	-0.0674205	0.173169	-0.422334	-0.43005	-0.029349	-0.0393442
A01	Bn-A01-p1247899	848280	848329	-0.70271	-0.0426581	-0.10951	-0.809632	-0.182191	0.093139	-0.138279	-0.00792173	-0.135136	0.0417038	-0.0373042	-0.160587	-0.05188	-0.0717974	-0.024988	-0.0233023	-0.468635	-0.02061	0.00780578	0.04495	-0.0506192	0.0472143	-0.218171	0.0126522	-0.0114061	-0.0527057	0.195341	0.0459749	-0.429542	0.0492334	0.07897	0.057436	0.0131305	-0.290172	-0.344153	-5.13001	0.00309649	0.218737	0.0689926	0.126384	-0.00840922	0.0615118	-0.368801	-0.3403	-0.0150907	-0.00347264
A01	Bn-A01-p1249847	850337	850288	-0.307838	0.0666674	0.0123971	-0.317343	0.0394693	0.140739	0.0157943	0.0397163	0.0569821	0.0855582	0.0281211	-0.0182898	0.0883714	0.040287	0.0436251	0.0284511	-0.284585	-0.0198432	0.0821271	0.126998	0.0580332	-5.91228	-5.65286	-5.93921	-0.0829465	-0.068255	0.0338397	-0.0718489	-0.335749	-0.00415083	-5.33757	-3.92245	-6.37229	-4.79154	-5.49152	-5.25052	-0.0626337	0.0117695	-0.0846244	0.192012	-0.00533202	0.119834	-0.166589	-0.199508	0.0229565	-0.00460737
A01	Bn-A01-p1261017	861413	861364	-0.460384	0.0095857	0.0501991	-0.559852	-0.00530241	0.111856	0.0433254	-0.0509759	0.0267865	0.0741779	0.0579929	-0.0405229	-0.0105667	0.0209432	0.0267033	0.0340438	-0.251085	0.0349066	0.0430328	0.229337	0.059641	0.110756	-0.463025	-0.407868	-0.058194	0.0569886	0.283539	-0.0335659	-0.38698	-0.0365681	-0.0577165	-0.0506527	0.0149019	-0.898458	-0.545671	-4.08764	0.054464	0.344208	-0.156989	0.0718119	-0.170223	0.189516	-0.670891	-0.600406	0.152201	-0.0153215
A01	Bn-A01-p1275284	873075	873124	-0.825303	-0.176154	-0.24492	-1.17918	-0.232325	0.01053	-0.202705	-0.166812	-0.00462695	-0.0640959	-0.0706198	-0.0987818	-0.00907036	-0.0779227	-0.0735842	-0.0476409	-0.443862	-0.111762	-0.0724644	0.123499	-0.00968496	-0.00248893	-0.32674	-0.0282816	-0.0141594	-0.0426638	0.087865	-0.0505314	-0.296756	-0.115899	-0.0305278	-0.0366463	-0.0354684	-0.503261	-0.220375	-5.82939	-0.0487774	0.110138	-0.0584429	0.219704	-0.0849039	0.193167	-0.50134	-0.46572	0.0378886	-0.00697508
A01	Bn-A01-p1276504	874407	874358	-0.588778	-0.0428231	0.0362496	-0.509463	0.00289122	-0.0226119	-0.0847899	0.00352821	-0.0697164	-0.0251692	-0.0598055	-0.127526	-0.175504	-0.041741	-0.0656565	0.00249331	-0.354224	-0.0341902	-0.102615	0.133016	0.0147995	0.374178	-0.0041235	0.401698	0.336818	0.284284	0.4606	0.294437	-0.0772105	0.203147	0.357961	0.420691	0.356065	-0.135703	-0.00391507	-4.8427	0.260833	0.491776	0.181225	0.172625	-0.0321231	0.120695	-0.262806	-0.255382	0.0115994	0.0301422
A01	Bn-A01-p1320368	921500	921530	0.0270805	0.076499	0.0849337	0.0637588	0.097362	0.129778	0.0570395	0.0956448	-0.0192806	-0.0875816	-0.0561249	0.0014039	-0.0600378	0.0234588	0.0144651	0.0291738	-0.168638	0.0286497	0.0299499	0.0891818	-0.00483504	0.232146	-0.0570606	0.135704	0.194127	0.257085	0.317428	0.255318	0.056958	0.346421	0.260165	0.294218	0.293941	-0.163952	-0.352789	-4.23433	0.288393	0.337277	0.252405	0.41112	0.319912	0.431436	0.05382	0.020531	0.235623	0.245077
A01	Bn-A01-p1373104	974159	974110	-0.308083	0.0521703	6.45e-05	-0.446181	-0.0457935	0.107071	-0.0255296	0.00365962	-0.0181349	-0.0649036	0.0042347	-0.00980028	0.0128184	0.00391811	-0.0137011	0.00811381	-0.279197	0.00866575	0.0114503	0.152454	0.0563409	-0.0475497	-0.420828	-0.0681536	-0.0521257	-0.0476836	0.027107	-0.0545729	-0.316836	-0.125756	0.00305444	0.0186889	-0.0157106	-0.716306	-0.38236	-4.99924	-0.0518822	0.0884352	-0.0746518	0.218497	-0.0100584	0.15808	-0.419224	-0.410952	-0.00494514	-0.0148105
A01	Bn-A01-p1373827	974785	974834	-0.425128	-0.172694	-0.188032	-0.521101	-0.2093	-0.112837	-0.185351	-0.171037	-0.266903	-0.275651	-0.226229	-0.28748	-0.155709	-0.23431	-0.22324	-0.232612	-0.495979	-0.244999	-0.209839	-0.117034	-0.171263	0.0130313	-0.141969	0.0609526	0.145124	0.0604161	0.135311	0.0683222	-0.128738	0.103702	0.0723534	0.0837027	0.0494439	-0.141393	-0.129509	-4.69521	0.101606	0.230676	0.105041	0.174157	0.0732691	0.22011	-0.2	-0.366408	0.00252713	0.0196425
A01	Bn-A01-p1373838	974895	974847	-0.422192	0.0178709	0.0354235	-0.39095	-0.0519865	0.0903606	0.0135333	-0.00227583	0.00680767	-0.0497158	-0.00398992	-0.0516114	-0.0546633	-0.111694	-0.0245076	-0.0171314	-0.344828	-0.0600444	0.0222183	0.101934	-0.006275	0.0402595	-0.143382	0.0295363	0.0656899	0.0573792	0.126007	0.105736	-0.202979	0.119995	0.0847662	0.103935	0.0567963	-0.284544	-0.280366	-5.09292	0.0530665	0.146257	0.0452501	0.159929	0.0347266	0.079692	-0.17047	-0.201109	-0.00206673	-0.0113704
A01	Bn-A01-p1373965	975027	974978	-0.158262	0.00501763	0.024707	-0.214992	-0.00903574	0.118461	0.117503	0.0351171	-0.0561387	-0.0751777	-0.0518004	-0.00287377	0.0417514	0.0245093	-0.0118671	0.0141043	-0.234784	-0.0375261	0.0400065	0.0385506	-0.0232458	0.0264093	-0.123387	0.0234121	0.028015	0.0415908	0.0525981	-0.0238761	-0.167561	0.0329275	0.0836593	0.126193	0.0520509	-0.136312	-0.164115	-4.022	0.0462837	0.0978926	0.0740516	0.100229	0.0094497	0.0553925	-0.148686	-0.152802	0.0198345	-0.00399561
A01	Bn-A01-p1376589	977602	977651	-0.991398	-0.281916	-0.263485	-1.2553	-0.357615	-0.0845332	-0.38516	-0.293463	-0.237163	-0.275036	-0.250769	-0.682228	-0.205201	-0.176337	-0.208104	-0.165913	-0.655385	-0.261796	-0.286406	0.0665056	-0.164932	0.0875789	-0.352049	0.0348832	0.0315597	0.105283	0.301756	0.0599201	-0.388389	-0.0161399	0.00578129	0.11119	0.12192	-0.475968	-0.444497	-3.38674	0.140412	0.279075	0.0656738	0.182465	0.0202526	0.247879	-0.376468	-0.343964	0.0247881	-0.00417024
A01	Bn-A01-p1384609	985217	985168	-0.477155	-0.0280668	-0.00399708	-0.646285	-0.103889	0.148526	-0.0334661	0.00226409	0.108853	-0.0489545	0.015338	0.0395098	0.00325162	0.0100891	0.0926099	0.0643074	-0.225242	0.00908367	-0.0216118	0.208753	0.0328937	0.176864	-0.101163	0.101676	0.0961177	0.116484	0.244792	0.108876	-0.153904	0.0989981	0.128879	0.167951	0.126765	-0.2143	-0.163114	-5.0048	0.167738	0.211438	0.146993	0.255088	0.120394	0.295717	-0.0905608	-0.172883	0.162072	0.109059
A01	Bn-A01-p1387769	988332	988381	-0.596005	-0.140297	-0.172456	-0.90584	-0.190994	0.0281096	-0.191441	-0.129367	-0.0990379	-0.129158	-0.0766005	-0.134809	-0.0272359	-0.0652501	-0.146908	-0.0451478	-0.431041	-0.135564	-0.0572686	0.0728943	-0.0321775	0.0363148	-0.274296	0.0585503	-0.017792	0.0355999	0.148764	-0.060519	-0.412937	0.0360587	0.057562	0.0521881	0.0403671	-0.373399	-0.185095	-5.47542	0.019112	0.131326	-0.0103566	0.205205	-0.0506296	0.187526	-0.42915	-0.486723	0.00675529	0.0158492
A01	Bn-A01-p1440009	1035982	1035933	-0.172195	0.164718	0.161823	-0.103259	0.0857707	0.185597	0.145281	0.0526054	0.0166691	0.0060466	0.0220857	0.046621	0.108148	0.0383165	0.0558843	0.0394036	-0.376653	-0.0109836	0.0859763	0.178863	0.0368422	0.00735344	-0.267503	0.0593303	0.000677625	-0.0240597	0.0733185	-0.00990045	-0.305836	0.0430707	0.0810123	0.069905	0.0304051	-0.127026	-0.283405	-4.7972	-0.0149069	0.137649	0.0341296	0.0502271	-0.0248144	0.135459	-0.287961	-0.269188	0.00620142	0.0145416
A01	Bn-A01-p1449865	1045766	1045815	-0.0589468	0.107346	0.130953	-0.00172034	0.0723472	0.109882	0.0578939	0.0251421	-0.00750469	-0.0301696	-0.0130462	0.0118972	0.0465585	-0.0418647	0.0218482	-0.0117993	-0.269094	0.000754119	-0.00721583	0.0208777	-0.0510136	-0.0846131	-0.279319	-0.0479528	-0.069986	-0.0398984	0.0189428	-0.0553519	-0.16693	0.0696994	0.0323893	-0.0141552	-0.0206619	-0.0197001	-0.209281	-2.31444	-0.0141694	0.0445385	-0.0249209	0.155285	0.0138154	0.0851322	-0.136198	-0.182534	-0.0455605	-0.0299628
A01	Bn-A01-p1453156	1048374	1048325	-0.491408	-0.0778287	-0.0419474	-0.583899	-0.119551	0.114083	-0.0647458	-0.0492249	-0.036798	0.0184133	0.01698	-0.0297014	0.0237261	-0.0392949	-0.00825353	-0.0143553	-0.357782	-0.0143512	0.0454446	0.171238	0.0268549	-0.0512413	-0.260378	-0.0369802	-0.0255668	-0.0189375	0.0499846	-0.0490748	-0.254212	0.0618301	-0.0630507	-0.0455962	-0.0928108	-0.407591	-0.188351	-5.88188	0.00408619	0.0101873	-0.0561755	0.195801	0.0309235	0.119532	-0.180986	-0.182767	0.0212606	0.0296868
A01	Bn-A01-p1456256	1051523	1051572	-0.16005	0.102356	0.128063	-0.0340129	0.0409574	0.128562	0.0871705	0.0993884	-0.065667	0.0148087	0.00646306	0.0284934	0.0605007	0.0143456	0.050268	0.0265513	-0.204363	0.00524401	0.00304947	0.0514758	-0.0324724	-0.0492662	-0.175115	-0.0533411	-0.084467	-0.0301933	0.0222589	-0.0310142	-0.180178	0.121057	-0.0207579	0.0123362	-0.0015281	0.0863634	-0.0645487	-5.45607	0.0287886	0.0406678	-0.0170218	0.242376	0.0381407	0.0650035	-0.214314	-0.323046	-0.00964791	-0.0284516
A01	Bn-A01-p1637234	1175394	1175345	0.0454619	0.0939631	0.0654191	0.0872427	0.0449187	0.0967647	-0.0297632	0.0716103	-0.00665834	-0.0432601	-0.0327993	-0.0708594	-0.184383	-0.241717	-0.184427	-0.172888	-0.417858	-0.159781	-0.0269507	-0.0664914	-0.0393618	-0.0248215	-0.0666859	-0.000530148	0.0625607	0.0706533	-0.00927139	0.0857	0.0365726	0.206142	-0.160038	-0.105026	-0.158126	-0.00367289	-0.402329	-5.74949	0.0905198	0.0647026	0.0950374	0.142753	0.116209	0.118449	-0.0039437	-0.0093942	0.070478	0.0491431
A01	Bn-A01-p1639922	1178132	1178083	0.00859139	0.0913584	0.0952771	0.0634718	0.0475836	0.112923	0.0649953	0.0961576	0.0304467	-0.0150561	0.048844	0.0181411	0.0737956	-0.0311575	0.0313891	0.00172052	-0.158379	0.047845	0.148769	0.102976	0.155256	-0.0362061	-0.172489	0.00623721	-0.377762	-0.431178	-0.448584	-6.3425	-4.95214	-4.24015	-0.0569198	0.0143212	-0.0152109	0.0783559	-0.226184	-4.69206	-0.342485	-0.626964	-0.405534	-0.317068	-0.351765	-0.521019	-0.339608	-0.367237	-0.452451	-0.354781
A01	Bn-A01-p1661180	1208621	1208572	-0.725043	-0.147879	-0.126174	-1.00883	-0.169694	0.0945618	-0.102506	-0.0368847	-0.0277054	0.0247029	0.00993589	-0.0334575	-0.0545106	-0.0643325	-0.00534255	0.0130776	-0.399117	-0.0420209	-0.0577866	0.145361	0.0676031	-0.0579619	-0.486374	-0.082726	-0.0558574	-0.0158498	0.00737739	-0.0471607	-0.344359	-0.114322	0.0143715	-0.0577606	-0.0211971	-0.105151	-0.384585	-5.42523	-0.0686178	0.120757	-0.0348684	-0.056044	-0.151321	0.187389	-0.465285	-0.550822	-0.0112658	-0.0151891
A01	Bn-A01-p1666732	1214226	1214177	-0.945452	-0.16833	-0.108257	-1.29429	-0.154037	0.123993	-0.182663	0.0343243	0.0660274	0.127167	0.00485755	-0.110641	-0.0704265	-0.0511022	0.027644	-0.0061597	-0.419847	-0.0135159	0.0314251	0.321864	0.0634469	0.0622445	-0.609774	-0.156739	-0.00799212	-0.00855721	0.0582559	0.024965	-0.478726	-0.187726	0.0135289	-0.0435703	-0.0457168	-0.0990369	-0.392361	-5.54964	-0.0586625	0.265013	-0.186571	-0.55524	-0.643017	-0.0504543	-1.10899	-1.09971	-0.28108	-0.399778
A01	Bn-A01-p1678541	1223347	1223298	-1.13478	-0.296692	-0.192437	-1.56294	-0.269981	0.0920327	-0.324558	-0.245358	0.161271	0.117505	-0.140957	-0.0777045	0.0523647	0.14913	0.0869407	0.0334455	-0.35772	0.00559525	0.131934	0.503976	0.113759	0.15942	-0.474127	-0.077442	0.135067	0.0601037	0.213476	0.129989	-0.456478	-0.273763	0.100457	0.024497	0.089266	-0.347168	-0.682643	-4.15491	0.0381502	0.430182	0.000753947	0.130015	-0.0144486	0.446832	-0.565283	-0.660368	0.231539	0.17034
A01	Bn-A01-p1719658	1261754	1261705	0.0714992	0.0670173	0.0116446	0.121151	0.036959	0.0736913	0.0990161	0.0923629	0.0144603	-0.0111613	-0.0380103	0.0552651	0.0257631	-0.0750655	0.0683399	0.0200202	-0.0450765	0.00666405	0.0691308	-0.0187688	0.033674	-0.0472866	0.0120918	-0.000608861	-0.0797507	-0.0410574	-0.0942941	-0.05506	-0.0236798	0.110084	0.0378911	-0.0465976	0.00931232	0.128363	0.0195875	0.0789678	-0.00547176	-0.0573078	-0.0296315	0.0133598	0.042866	-0.00290461	0.0453392	-0.0518498	0.00148654	0.0286297
A01	Bn-A01-p1742846	1289013	1288964	-1.10077	-0.320022	-0.258416	-1.44408	-0.314622	0.0846978	-0.406803	-0.144851	0.0260834	-0.0132086	-0.0287531	-0.431266	-0.125529	0.0317984	-0.0404275	0.00814066	-0.485544	-0.0719169	-0.00159301	-0.0345113	-0.000909473	0.088191	-0.448872	-0.14396	0.208393	0.199341	0.266068	0.1855	-0.33178	-0.0208198	0.0283162	0.0238379	0.0396206	-0.191537	-0.4904	-4.126	0.158916	0.468544	0.230291	-0.0296615	-0.155621	0.356047	-0.373208	-0.371312	0.257288	0.0545439
A01	Bn-A01-p1770291	1310115	1310164	-0.455424	-0.0677741	-0.118748	-0.757027	-0.150873	0.0673405	-0.0922367	0.00354674	0.0510161	-0.0385095	0.0378368	-0.000318633	0.0137653	-0.0124987	-0.00256594	0.000336015	-0.351339	-0.0216265	0.0288857	0.0157509	0.036961	-0.032251	-0.386791	-0.0595148	-0.209174	-0.178788	-0.158693	-0.190574	-0.601048	-0.304933	-0.00946024	-0.0291097	-0.0400805	-0.178344	-0.253811	-4.61462	-0.204065	0.0419569	-0.183232	-0.0669203	-0.0715679	0.140006	-0.533584	-0.500659	-0.0329354	-0.075944
A01	Bn-A01-p1770482	1310307	1310356	-0.998741	-0.258212	-0.262204	-1.29885	-0.29468	0.0428231	-0.262865	-0.0581517	0.00647658	-0.0907068	0.0281072	0.0324522	-0.0360473	-0.041836	-0.0183528	-0.0655569	-0.39746	-0.0884405	-0.0111254	-0.0598097	0.033648	-0.0237738	-0.494265	-0.127096	-0.0683893	-0.0814103	-0.111924	-0.10518	-0.428886	-0.249365	0.00593425	-0.0691196	-0.0139342	-0.206125	-0.321378	-3.51775	-0.112975	0.083391	-0.111719	-0.0257556	-0.103137	0.12765	-0.388282	-0.308523	-0.0113798	-0.0228436
A01	Bn-A01-p1772621	1310860	1310909	-1.48545	-0.487006	-0.582863	-1.92558	-0.589493	-0.186818	-0.499227	-0.336899	0.000999561	-0.063978	-0.105818	-0.145249	-0.0813959	-0.0198926	-0.158018	-0.0207468	-0.567693	-0.112743	-0.0030168	0.0137048	-0.0484224	0.0443478	-0.50325	-0.129315	-0.051019	-0.201555	-0.0169818	-0.111299	-0.844973	-0.511717	-0.0169571	-0.111054	-0.0266455	-0.598981	-0.610756	-4.14288	-0.138139	0.344551	-0.243696	-0.0848047	-0.158314	0.375977	-0.860553	-0.817934	0.116923	0.0359447
A01	Bn-A01-p1773289	1311671	1311623	-0.172946	0.0399933	0.00992683	-0.196525	-0.0255495	0.0753424	0.0332059	-0.00573289	-0.030225	0.0336295	-0.000900954	0.0230563	-0.0115321	0.00325076	0.0575967	0.0116313	-0.179004	0.00159649	-0.0178341	-0.0249187	0.0204023	-0.0319693	-0.27104	-0.0102066	-0.0236526	-0.0213854	-0.0605127	-0.0287969	-0.213891	-0.0310552	-0.0493635	-2.48e-05	-0.0513038	-0.000535137	-0.101383	-5.60256	-6.17e-05	0.0522367	0.00711044	0.110412	0.00492851	0.10754	-0.230325	-0.301017	-0.0388398	0.0068039
A01	Bn-A01-p1823705	1358802	1358851	-0.0994827	0.102889	0.119988	0.123879	0.0766427	0.0952499	0.0606674	0.0539791	-0.11668	-0.0340157	-0.0610711	-0.0983387	0.00932275	-0.0959343	-0.015734	-0.0982443	-0.447459	-0.0806998	0.016395	-0.0601042	0.0832086	-0.0548586	-0.177655	-0.0184093	-0.0753064	-0.00722361	-0.0419872	-0.0637791	-0.166715	0.120026	-0.00720564	-0.038259	-0.00175047	0.123146	-0.22903	-2.14264	0.0740448	0.0377282	0.0414384	0.0634545	0.0248311	0.143956	-0.115226	-0.206559	-0.0221428	-0.0244476
A01	Bn-A01-p1831507	1366300	1366349	0.0350239	0.179659	0.192807	0.133327	0.14225	0.201771	0.214521	0.144576	-0.00239323	-0.00140191	0.0258918	-0.0549066	0.0472219	0.0223385	0.0360094	-0.00883881	-0.280876	0.0124245	-0.00452542	-0.0282705	0.110081	-0.0228114	-0.18383	0.0495337	0.110364	0.194858	0.141587	0.00630091	-0.349837	0.0185325	0.0575317	0.0751902	0.00715374	0.135764	-0.318408	-3.10763	0.180216	0.186088	0.0273209	0.204983	0.258134	0.259292	-0.0955402	-0.0779342	0.110486	0.30957
A01	Bn-A01-p1855903	1393937	1393971	-0.195678	-0.0397293	-0.0121251	-0.146331	-0.0664696	0.0928808	-0.034971	-0.0347317	-0.0233537	-0.0856836	-0.0567904	-0.0509668	-0.0100171	-0.0588223	-0.0439722	-0.0121342	-0.228004	-0.0931421	0.00853326	-0.109103	0.0539575	0.000959688	-0.407576	-0.0830455	-0.0823409	-0.00343531	-0.0283867	-0.162016	-0.650878	-0.0594465	-0.0316719	-0.0446654	0.0139547	-0.176113	-0.66639	-5.44623	0.0169626	0.14605	-0.0190797	0.0939032	0.0841687	0.143845	-0.104578	-0.151924	0.0561194	0.0252156
A01	Bn-A01-p1879401	1413309	1413358	-0.0872941	0.135327	0.0290678	-0.149818	0.0662563	0.104876	0.0666068	0.048595	-0.00357323	-0.0797715	-0.00134519	-0.000226777	-0.0406184	0.038031	-0.0299171	-0.0210219	-0.223162	0.0169468	-0.0178593	-0.0206995	0.0954011	-0.0466577	-0.416666	-0.0698918	0.00807208	-0.00586577	-0.0373494	-0.0196989	-0.281782	-0.000764407	-0.0545288	0.00481075	0.00435662	0.0762934	-0.276681	-4.106	-0.0530706	0.130601	-0.00374393	0.0144413	0.0272868	0.16375	-0.33236	-0.316456	-0.0289057	-0.0187404
A01	Bn-A01-p1917414	1441878	1441829	-0.239248	0.0653211	-0.0194293	-0.339323	-0.0218057	0.159282	0.00716161	0.0264145	-0.0408896	0.0271597	-0.0238313	-0.00843447	-0.00540236	-0.0275396	0.0103715	0.0138116	-0.252923	0.00532352	0.0761609	-0.0442331	0.17969	0.0274142	-0.324654	0.0071077	0.0296032	-0.00462134	-0.00516804	0.0463397	-0.288695	0.0481273	0.0183175	-0.0457322	0.0275254	0.0200811	-0.325506	-1.08952	-0.027304	0.166821	-0.00334274	0.00950864	-0.00020562	0.184011	-0.306901	-0.344444	0.0229868	0.0207524
A01	Bn-A01-p1929982	1450378	1450427	-2.45051	-2.2117	-2.1789	-3.96102	-3.42399	-2.8497	-3.65782	-3.5742	-3.4947	-2.03957	-2.04689	-3.07614	-2.37718	-1.91767	-1.84655	-2.04348	-1.94059	-2.29467	-2.30026	-2.12056	-2.45275	0.0672338	-0.42875	-0.0781231	-0.131576	-0.00588614	-0.0457306	0.0631156	-0.451088	-0.127038	0.145607	0.151492	0.182231	-0.0469216	-0.475487	-3.0772	0.0934643	0.328123	-0.155255	-0.134145	-0.0620998	0.379442	-0.504615	-0.500829	0.142945	0.0462318
A01	Bn-A01-p2046061	1542854	1542903	0.130947	0.15636	0.0431346	0.0725966	-0.107431	-0.127305	0.129329	0.00401879	-0.0465138	-0.060162	-0.165137	-0.104433	0.17239	0.0843204	0.0210583	-0.084405	-0.104123	-0.106852	0.0490417	-0.0169806	-0.0336144	-0.104643	-0.124671	-0.125118	0.0183062	-0.0193934	-0.0703781	-0.075398	-0.0870054	-0.0378597	0.0182987	0.0313293	-0.00641639	0.077595	-0.0315614	0.0178471	-0.0584795	-0.15584	-0.0698707	0.0778895	0.126659	-0.0434307	-0.0104155	-0.0980002	-0.115466	0.0249876
A01	Bn-A01-p2069218	1561368	1561417	-1.16425	0.175941	-0.181089	-1.39905	-0.259613	0.150799	0.0975157	-0.175386	-0.0750042	0.0410557	0.0177181	-0.31316	0.0131432	0.0222677	-0.0108632	0.0498688	-0.488689	-0.0449814	-0.118218	0.0374313	0.355853	-0.0469315	-0.453383	-0.0378634	0.165225	0.156317	0.252294	0.135746	-0.364463	0.0454931	-0.0477832	-0.0422806	-0.0438134	-0.293738	-6.08771	-5.5784	-0.143673	0.139637	-0.102983	0.129793	0.11337	0.49424	-0.403313	-0.393366	0.266824	0.206488
A01	Bn-A01-p2069488	1561638	1561687	-1.54573	-0.140456	-0.546453	-2.14778	-0.463228	-0.0614261	-0.228644	-0.386711	-0.185333	-0.116231	-0.108581	-0.629883	-0.209295	-0.145857	-0.290772	-0.116445	-0.560524	-0.161519	-0.235405	-0.124615	0.162146	-0.0191986	-0.397052	-0.0468265	0.0321026	0.0453297	0.0356987	-0.0541901	-0.42988	-0.234999	0.0110776	-0.0528227	-0.0103267	-0.383797	-4.94615	-5.24774	0.0208804	0.299507	-0.0434714	0.044907	0.0146861	0.431095	-0.434863	-0.509635	0.179754	0.172296
A01	Bn-A01-p2091322	1582459	1582508	-0.447452	0.189873	0.0509018	-0.388007	-0.0708195	0.118951	0.165728	0.054854	-0.00455483	0.0665852	0.0124082	-0.0611758	-0.0092803	-0.0149369	-0.0109837	-0.0319725	-0.365259	0.00617008	0.0435497	-0.0323873	0.227451	-0.0450663	-0.365827	-0.0984535	-0.0356362	-0.031775	-0.0484249	-0.0119403	-0.395381	0.07302	0.0396478	0.0383525	0.00595891	-0.102934	-6.16045	-5.24235	0.00654318	0.143775	-0.026528	-0.0300233	-0.0519317	0.13393	-0.446033	-0.396518	-0.0992668	-0.0833266
A01	Bn-A01-p2094793	1586483	1586532	-0.146637	0.242502	0.0881323	-0.121158	-0.00160386	0.092477	0.162488	0.0573517	0.000902455	-0.0400231	0.0315242	-0.0064702	0.101478	0.0157395	-0.0124164	0.00208344	-0.225951	-0.0133227	0.0731591	-0.0451372	0.148727	-0.0538739	-0.147586	0.00585615	0.0127838	0.0308417	-0.0488347	-0.00255422	-0.237087	0.102499	0.0310102	-0.0329316	-0.0195622	0.013339	-5.43089	-5.38866	-0.021965	0.0531603	0.0207477	0.156882	0.115798	0.172566	-0.214995	-0.223069	-0.0349512	0.0678628
A01	Bn-A01-p2114552	1602441	1602392	-0.117495	0.11036	0.0550477	-0.0245306	-0.00147017	0.0931654	0.0861108	0.0147995	-0.0485562	-0.00869044	-0.0110995	0.0471246	0.0163989	-0.027331	0.0245836	-0.000277435	-0.195473	-0.0322619	-0.0563205	-0.0334633	0.108087	-0.067339	-0.225679	0.0119121	-0.0845343	-0.107244	-0.125735	-0.139237	-0.277199	-0.0358729	0.0272954	0.038695	0.0524294	0.121127	-5.25683	-5.16179	0.0343204	0.0532695	0.00421772	-0.0382168	-0.0171664	-0.012116	-0.245726	-0.277524	-0.0981371	-0.0681128
A01	Bn-A01-p2187099	1672607	1672558	-0.521613	0.163441	-0.0344937	-0.710245	-0.112926	0.191443	0.262047	-0.0231445	-0.0381374	-0.0211073	-0.00412539	-0.0432052	-0.00201033	-0.017258	0.00931044	0.00872046	-0.38705	-0.0217775	0.0218268	0.0294841	0.233871	-0.0406081	-0.47428	-0.0404724	0.00346147	-0.036344	-0.0208832	-0.0749119	-0.492805	-0.0897559	-0.0498916	-0.0579472	-0.0826296	-0.19076	-5.4398	-5.21278	-0.0525781	0.178937	-0.0407167	0.0864586	0.0931035	0.329433	-0.54527	-0.517461	0.122661	-0.489153
A01	Bn-A01-p2197976	1680578	1680627	-0.215126	0.211617	0.0938226	-0.0847572	0.00122331	0.149373	0.184841	0.117407	0.0435964	0.0707992	0.00993623	-0.0509204	0.0232623	-0.0391385	0.035597	0.0794241	-0.244385	0.0563809	0.037962	-0.0411315	0.194635	0.0237779	-0.187191	0.052613	-0.0124627	0.0141726	0.0282433	0.0330753	-0.193895	0.192654	0.0558388	0.0796505	0.0982207	0.150644	-5.22059	-5.19669	0.106274	0.204051	0.123624	0.000219777	0.0894647	0.166557	-0.209375	-0.212341	0.0680784	-0.27832
A01	Bn-A01-p2246317	1730452	1730403	-0.419207	0.322692	0.0833599	-0.424484	-0.0289159	0.234952	0.295935	0.00391589	-0.0547848	0.00364212	-0.0858452	-0.0702395	-0.0213785	-0.0388692	-0.00781711	0.00664642	-0.469743	-0.0630182	-0.0735516	-0.0449932	0.207044	-0.221254	-0.735811	-0.187263	-0.0713967	-0.0900012	-0.0456203	-0.110184	-0.536378	-0.105842	-0.191176	-0.139754	-0.16883	-0.0396166	-6.81782	-5.33171	-0.161371	0.0745172	-0.149529	0.0688362	-0.0513572	0.196156	-0.438236	-0.494853	-0.0374352	-0.551939
A01	Bn-A01-p2254072	1737878	1737829	-0.706192	0.202946	-0.139533	-0.863467	-0.0895582	0.167772	0.107577	-0.036561	0.0479476	0.0942196	-0.0409793	-0.0104021	0.15955	0.025374	0.012876	0.11127	-0.285182	0.087717	-0.00811344	0.113688	0.299159	0.0406138	-0.67378	-0.531835	0.0947713	0.0157608	0.149978	-0.0509371	-0.707096	-0.313703	-0.0386895	-0.0983688	0.00149376	-0.503496	-4.80139	-4.7841	-0.0508345	0.335863	-0.354017	-0.0504418	-0.159832	0.345617	-0.712631	-0.667737	0.168594	-0.578724
A01	Bn-A01-p2254235	1738041	1737992	-0.555676	0.204504	0.033862	-0.736969	-0.0146494	0.173051	0.160785	0.0887129	0.164389	0.0696214	0.117073	0.00631118	0.0572932	0.0290063	0.0314057	0.0806908	-0.275815	0.0408357	0.0779775	0.0585176	0.293707	0.00487057	-0.289499	-0.0188105	0.0704079	-0.0252915	0.0242483	0.0340685	-0.275657	-0.11217	0.00309958	-0.078695	-0.0562891	-0.143307	-4.63143	-4.1296	-0.057133	0.0743076	-0.0255028	0.0274506	-0.0918943	0.125278	-0.354998	-0.31954	0.0481298	-0.30075
A01	Bn-A01-p2261903	1745725	1745676	-0.23079	0.234994	0.102022	-0.188417	0.0942177	0.0998879	0.121535	0.0555974	0.0162391	0.0423648	-0.00423966	0.0290629	-0.0116676	0.00854146	-0.0147915	-0.0257048	-0.202094	0.00234857	0.0812224	0.0649261	0.112691	0.00497787	-0.443959	-0.129191	-0.00736518	-0.0173295	-0.020968	-0.00511997	-0.233109	0.0330277	-0.0106051	-0.029071	-0.00465093	0.0962263	-5.54714	-6.1341	-0.00381963	0.0579466	-0.0427374	0.128568	0.0174507	0.100872	-0.288265	-0.30744	-0.0553001	-0.296243
A01	Bn-A01-p2291940	1768709	1768660	-0.214132	0.275248	0.124032	-0.173214	0.0230496	0.128064	0.227273	0.0188663	-0.0456646	0.054961	-0.0196219	0.0697951	0.07308	0.00889276	0.0520847	0.0537861	-0.240516	0.00642881	0.0496374	0.037439	0.0729552	0.0217296	-0.173052	-0.0189197	0.033607	0.0238415	-0.0813326	0.0459556	-0.225174	0.0518727	0.0296	0.0155359	-0.00175228	0.0130935	-7.02807	-6.84977	-0.0430383	0.0808848	0.0373918	0.0841482	0.075893	0.15375	-0.212961	-0.211044	0.0213628	-0.237352
A01	Bn-A01-p2303308	1775798	1775847	-0.689948	0.0779172	-0.163354	-1.07616	-0.210804	0.0397077	0.075414	-0.0951989	0.00892626	-0.101297	-0.0466633	-0.0636948	0.0161897	-0.0374963	-0.013508	0.00147864	-0.356474	0.000434191	0.00296039	0.0192631	0.240414	0.0501526	-0.365819	-0.00633511	0.0850038	0.0297755	0.03451	-0.00299009	-0.588666	-0.250571	0.0366291	-0.0367023	0.0286755	-0.203016	-4.48865	-4.43599	0.00195704	0.214272	-0.0607209	0.0359379	-0.151436	0.347663	-0.569099	-0.609989	0.153565	-0.486755
A01	Bn-A01-p2318972	1792893	1792942	-0.511974	0.258371	0.0729108	-0.563723	0.0300457	0.223482	0.244907	0.0931782	0.143556	0.127311	0.073808	0.00081428	0.0187807	0.0962086	0.0835498	0.109328	-0.291719	0.0840235	0.080022	0.0702197	0.33578	0.0743146	-0.321079	0.0104545	0.0791708	0.0887379	0.0493288	0.0403091	-0.259416	0.0191626	0.0627633	0.107785	0.0565059	-0.0553153	-2.83655	-2.69075	0.130181	0.252858	0.0534947	0.036338	0.0284194	0.302264	-0.202729	-0.204036	0.0486542	-0.226171
A01	Bn-A01-p2340048	1819122	1819073	-0.614788	0.205187	-0.0389153	-0.781451	-0.126246	0.0899739	0.0856582	-0.0825515	0.0939153	0.0215375	0.0193428	-0.125867	0.0228949	0.0569376	-0.0134562	0.00955324	-0.326711	0.0245875	-0.00799238	0.0729703	0.166742	0.101637	-0.460709	-0.256193	0.0300306	-0.00703807	0.0776514	0.107765	-0.500473	-0.0323186	-0.0654306	0.0171652	0.0369324	-0.0625976	-5.19912	-4.52061	-0.0416854	0.264957	-0.162844	-0.0742556	-0.156912	0.338463	-0.546888	-0.55813	0.127315	-0.55065
A01	Bn-A01-p2340359	1827068	1827117	-0.394408	0.102587	-0.0184027	-0.572672	-0.0660051	0.10158	0.0656378	-0.0299064	-0.045845	0.00653325	0.0104883	-0.00959606	-0.00130129	0.0263049	0.0038092	0.0197329	-0.235825	0.0215383	0.00520306	0.0112371	0.140587	0.00939451	-0.263352	-0.0119955	-0.0584152	-0.0483426	-0.0724358	-0.0215687	-0.265844	0.0296562	0.0326142	0.0519159	-0.0129116	0.163752	-4.68412	-4.24575	-0.0225829	0.0818091	-0.0586454	0.0410637	-0.0475134	0.129768	-0.34011	-0.315322	-0.0539847	-0.368071
A01	Bn-A01-p2341408	1827937	1827888	-1.11547	0.0945803	-0.251313	-1.48109	-0.43135	0.0455982	0.0247315	-0.200013	-0.012715	-0.060164	-0.0205058	-0.19895	-0.13094	-0.0641096	-0.0969705	-0.00629365	-0.585699	-0.120308	-0.155142	-0.0312022	0.248322	-0.00467371	-0.415174	-0.0615378	-0.0342202	-0.0133069	0.0616515	-0.0410761	-0.404772	-0.209447	-0.0869479	-0.0721925	-0.0619577	-0.117923	-4.22875	-4.74734	-0.0902907	0.163245	-0.086783	-0.0485592	-0.118062	0.20081	-0.57738	-0.492971	-0.019331	-0.417957
A01	Bn-A01-p2445468	1936287	1936238	-0.260085	0.153195	0.0202004	-0.0170715	-0.0237954	0.101444	0.145823	0.0233427	0.0120724	0.0524783	-0.00235861	-0.00898625	0.0584587	-0.00209825	-0.0131007	-0.0152526	-0.251846	0.000566228	0.0105237	-0.0298393	0.102702	-0.091105	-0.232271	-0.0751746	-0.0482165	-0.0543428	-0.101892	-0.0570406	-0.157272	-0.00125404	-0.0600071	-0.0883991	-0.0706626	0.0171222	-4.7212	-5.16812	0.0241006	-0.0277853	-0.00261048	0.0229969	-0.0359801	0.03465	-0.158988	-0.241509	-0.0105232	-0.182479
A01	Bn-A01-p2445602	1936421	1936372	-0.344706	-0.0136962	-0.0987723	-0.11767	-0.0588407	-0.00653879	-0.0299073	-0.0722452	-0.000725777	-0.0581153	-0.0633554	-0.0539335	-0.0727663	-0.0616084	-0.0179148	-0.10149	-0.223633	-0.0882558	-0.046691	-0.115432	0.011983	-0.0496493	-0.166671	-0.0389555	-0.0305343	0.00554934	-0.00571865	0.0388165	-0.1161	0.03448	-0.00283318	-0.00497603	-0.00568118	-0.00752984	-4.85677	-4.66249	0.0426321	0.0344349	0.0774687	0.0495765	0.0793162	0.0825631	-0.13717	-0.171046	0.0113264	-0.0929192
A01	Bn-A01-p2448162	1938950	1938900	-0.417563	0.0750946	-0.0577716	-0.0744371	-0.204377	0.0798986	0.0830581	0.00157072	-0.00368237	-0.0288232	-0.019601	-0.0342796	0.0235067	0.0305643	-0.038105	-0.0284163	-0.292327	0.0226154	-0.0550484	0.00697917	0.135512	0.0778018	-0.223136	0.0384498	0.0699643	0.0480543	0.0637196	-0.00500649	-0.196176	0.039773	0.0605963	0.010236	-0.00154704	-0.0222658	-8.9222	NA	0.0549797	0.211345	0.0371367	0.132266	0.0427139	0.183283	-0.227603	-0.222066	0.0556429	-0.209816
A01	Bn-A01-p2453633	1939336	1939385	-0.117766	0.100087	0.102759	0.0359129	-0.0128237	0.121184	0.0825823	-0.00625263	0.000699456	-0.0246413	0.0294857	0.046783	0.00314574	-0.0540632	-0.105594	-0.0249981	-0.207464	-0.0207651	-0.0157922	-0.0388899	0.112121	-0.0105156	-0.228986	-0.0158422	-0.027412	-0.0078204	-0.0443928	-0.00851829	-0.133326	0.0368881	-0.00156916	0.0285292	0.00274927	0.0572889	-6.63474	-5.38283	0.0577087	0.0695515	0.0389821	0.0346143	0.0216231	0.0994374	-0.154273	-0.153825	-0.0230661	-0.216592
A01	Bn-A01-p2455219	1940922	1940971	0.0383115	0.183932	0.0863682	0.151347	0.0503984	-0.0512393	0.223283	0.0769284	-0.0313056	-0.0403064	0.00777653	0.00932428	0.094107	0.0734774	0.0619089	-0.0355828	-0.0948907	-0.0274146	0.0994433	0.0162316	0.0929765	0.0311257	-0.0251084	0.0446147	0.077107	0.0843924	0.046613	0.0585	-0.0282587	0.0714409	0.0775379	0.0487932	0.0487523	0.160246	-0.215203	-0.199805	0.0878437	0.0632326	0.0455649	0.203172	0.159014	0.152198	-0.0115917	-0.0199929	0.0739629	0.0116838
A01	Bn-A01-p2478054	1965834	1965883	-0.862421	0.0688506	-0.210222	-0.557063	-0.246901	0.101696	0.0822962	-0.0890636	-0.0735372	-0.0401089	-0.0742114	-0.178749	-0.0586128	-0.0270113	-0.056642	-0.0655339	-0.418644	-0.0974154	-0.100399	0.0138691	0.149978	0.0273755	-0.351691	0.0388348	0.111254	0.0450771	0.055608	-0.0244921	-0.284596	-0.231472	0.05008	-0.0308432	0.0252471	-0.065646	-4.83391	-4.60169	-0.0471826	0.198056	-0.0275181	-0.0128726	-0.0122251	0.16259	-0.341548	-0.376856	0.068429	-0.248641
A01	Bn-A01-p2478055	1965935	1965886	-0.78073	0.0364114	-0.174379	-0.435224	-0.22017	0.0709916	0.0881123	-0.0280746	-0.0353226	-0.0305914	-0.00918008	-0.0546595	0.00634868	-0.0584686	0.0150364	0.031536	-0.404763	0.0116299	-0.115997	-0.0269153	0.212362	-0.0355222	-0.422573	-0.158842	-0.076163	-0.0522498	-0.0331783	-0.119812	-0.46699	-0.227995	-0.0566617	-0.12196	-0.0098311	-0.120775	-4.40667	-3.42588	-0.0797672	0.184973	-0.0833592	-0.0477288	-0.138806	0.198776	-0.471743	-0.396851	0.0643673	-0.462245
A01	Bn-A01-p2501423	1989574	1989525	-0.262964	0.262656	0.0492503	0.0491895	0.0100464	0.133763	0.248452	0.0688463	0.0152388	0.0240438	0.00649079	0.00875054	0.0311807	-0.000935029	-0.0168953	0.00996065	-0.281212	0.00624748	0.0442609	0.0016092	0.146129	-0.48231	-0.841605	-0.499782	-6.31078	-7.03751	-8.03746	-6.95849	-6.35851	-5.98896	-0.40449	-0.398623	-0.405882	-0.368592	-6.31316	-6.72982	-6.38817	-6.65691	-6.24048	-7.49695	-6.91228	-6.60418	-7.02529	-6.94743	-6.95649	-7.08942
A01	Bn-A01-p2509163	1998592	1998641	-0.290254	0.122961	0.0353787	0.0475462	-0.0461652	0.0339734	0.0716674	0.0198376	-0.0999189	-0.0838364	-0.0743566	-0.0785308	0.11588	0.0420454	0.11209	-0.106461	-0.328219	-0.0877568	0.102229	0.00376803	0.0500198	-0.1699	-0.323208	-0.100037	-0.154493	-0.114253	-0.167905	-0.152287	-0.348325	-0.02065	0.00898677	0.0861236	0.075502	0.0792676	-5.27491	-4.9891	-0.0676466	-0.0447683	-0.117735	-0.0251932	-0.0505536	0.000826828	0.00270962	-0.0981361	-0.0640304	-0.346431
A01	Bn-A01-p2553345	2054610	2054561	-0.0416426	0.163354	0.0505907	0.175767	0.059273	0.100885	0.0826175	0.092073	0.0228023	-0.0381084	0.0451361	0.0794255	0.064343	0.0106749	-0.0149701	0.0585152	-0.0911308	0.0423006	0.0582243	0.0475992	0.0793144	0.0138314	-0.168922	-0.0266899	-0.0314526	-0.0449861	0.0150796	-0.00250004	-0.0805695	0.0267397	-0.0175558	0.00175659	-0.0013272	0.0144188	-5.18152	-4.62214	0.00368981	0.0248346	-0.00839062	0.0615054	0.0311637	0.0460294	0.0719657	-0.00810756	-0.014948	-0.153419
A01	Bn-A01-p2569303	2070643	2070594	-0.612955	-0.106269	-0.288299	-0.348263	-0.244978	-0.0995514	-0.0957344	-0.241866	-0.284284	-0.148071	-0.222066	-0.248819	-0.221864	-0.212838	-0.265526	-0.197067	-0.469191	-0.268206	-0.257024	-0.176238	-0.0730579	0.0277479	-0.42661	-0.0716058	0.0883324	0.0996193	0.105852	0.11388	-0.0940835	0.105839	-0.021623	-0.0759044	-0.0207425	-0.450387	-5.7532	-4.55957	0.166646	0.243535	0.118255	0.0368177	-0.00842738	0.297127	0.2658	0.0949871	0.124716	-0.421826
A01	Bn-A01-p2575497	2076970	2077022	-0.329035	0.281876	0.0921208	0.151647	0.0506367	0.225086	0.251696	0.133973	0.0440877	0.165002	0.131144	0.0774107	0.0365124	0.0508861	0.0843718	0.132223	-0.143565	0.0904804	-3.03488	-2.93037	-2.60926	0.0418834	-0.273135	0.023677	0.119822	0.157021	0.14265	0.0848937	-0.222632	0.029298	0.0681749	0.0641076	0.0403178	-0.261698	-3.75664	-4.18728	0.0882613	0.245443	0.0496952	0.113572	0.0975114	0.287413	0.32405	0.0935678	0.115418	-0.273595
A01	Bn-A01-p2626270	2132714	2132763	-0.256925	0.296623	0.116345	0.150318	0.030057	0.219669	0.264234	0.0802351	0.0311841	-0.00636249	0.066009	0.0948324	0.087513	0.0121988	0.0427797	0.0270466	-0.279085	0.0333744	0.0834092	0.0332202	0.214136	-0.0296739	-0.300542	-0.0406648	0.0486876	0.0728714	0.0381556	0.00764942	-0.253935	0.102643	-0.0177774	-0.101042	-0.0399246	-0.102136	-6.14501	-5.57441	0.0752684	0.202844	0.00515816	0.175098	0.106929	0.18488	0.204347	0.0316019	0.0455859	-0.272896
A01	Bn-A01-p2713583	2220561	2220610	-0.219079	0.171541	0.0900707	0.0672692	0.0641685	0.191543	0.205668	0.0812089	0.0174835	0.0456252	0.0791451	0.0446768	0.000187105	-0.00304602	0.080246	0.0289663	0.0279186	0.0650783	0.0634708	0.0330753	0.167982	0.147753	-0.297688	0.0618913	-0.0193053	-0.0453452	-0.119738	-0.0742714	-0.284161	-0.0104869	-0.0361265	0.0484692	0.00381503	0.0887863	-5.93283	-6.19505	-0.0584551	0.0371654	0.00612264	-0.0116589	-0.076926	0.0712388	0.0288235	-0.0297367	-0.0345856	-0.328691
A01	Bn-A01-p2713528	2220606	2220557	-0.221023	0.189525	0.113965	0.126868	0.00251151	0.185361	0.169686	0.0419861	0.0544574	0.0139968	-0.00949634	0.0251943	0.0354722	0.00747372	0.0439171	0.0209793	-0.00184957	0.0111266	0.0421032	-0.0134772	0.147846	0.0682408	-0.246617	-0.00307704	-0.0175073	-0.0300218	-0.0658233	-0.00541488	-0.344219	-0.00457157	0.00129685	-0.0235181	-0.0378626	0.0656331	-6.63738	-5.83792	0.041049	0.055528	-0.0196564	0.0083315	0.0402134	0.128678	0.125531	-0.0379002	-0.0190324	-0.344485
A01	Bn-A01-p2718126	2225655	2225704	-0.269817	0.257289	0.103745	0.19181	0.0510358	0.192294	0.130999	0.0716854	-0.0122167	-0.0387956	-0.0226432	-0.0373676	0.103885	-0.0231824	0.0648681	0.0207104	0.0207079	0.019147	0.0184892	-0.0395344	0.171972	0.104916	-0.228282	-0.0169005	0.00376872	-0.0516433	-0.0723966	-0.0194367	-0.350013	0.0791677	-0.022667	0.0243509	-0.0488678	0.0720737	-5.86601	-6.2466	-0.0151418	0.0885089	0.00267203	0.0591619	0.0311737	0.141869	0.2216	-0.0490376	-0.0256076	-0.37888
A01	Bn-A01-p2841043	2350116	2350067	-0.280447	0.12475	0.0416144	-0.0170455	-0.0559896	0.133481	0.094627	0.00999703	0.0824406	-0.0162915	0.0349657	0.018091	-0.0508938	-0.00335058	0.0441054	0.0347655	0.0100419	-0.0125862	0.0312979	0.00904112	0.0778231	0.126899	-0.162991	-0.0628739	-0.00925572	-0.0181174	0.020852	0.0164718	-0.231639	-0.0314181	-0.0256602	0.0114946	0.00451555	0.0586506	-0.222069	-0.244469	0.0497407	0.147632	0.00458533	-0.0487541	-0.0478871	0.109141	0.134132	-0.0998047	0.029414	-0.209479
A01	Bn-A01-p2864193	2366868	2366819	0.0213152	0.202832	0.0557878	0.197404	0.0572873	0.123591	0.138594	0.0724885	-0.006023	-0.0481937	0.0279408	0.0775557	0.0271693	-0.0665069	0.0285799	-0.00709053	-0.0446193	-0.0272678	0.00104132	-0.0325707	0.0586691	0.0836762	-0.159139	-0.0337459	-0.0608295	0.0201113	-0.0550551	-0.0174332	-0.104297	0.122783	-0.0117166	0.0154693	-0.00701535	0.155873	-0.215379	-0.165277	0.0315737	-0.00270455	0.0553857	0.12732	0.0465114	0.0698024	0.142006	0.012789	0.0127035	-0.159604
A01	Bn-A01-p2867284	2369957	2369908	0.0540336	0.247699	0.113954	0.231905	0.0655341	0.108883	0.241778	0.147529	0.0138636	-0.0184875	0.000762542	0.0245173	0.0373192	0.038271	0.0764774	0.024073	-0.0399426	0.0174587	0.1043	-0.0501574	0.0787927	0.0211786	-0.0792515	-0.0325419	-0.015277	-0.0264061	-0.026134	-0.0185568	-0.0771263	0.0958586	0.0122692	0.0227163	0.0179592	0.100862	-0.135353	-0.11387	0.012039	0.0602477	0.00796331	0.0420992	0.0380259	0.0508912	0.104252	-0.02105	-0.0258427	-0.144605
A01	Bn-A01-p2874393	2376711	2376662	-0.459931	0.130651	-0.0265571	-0.206667	-0.0940645	0.141524	0.14076	-0.00306963	-0.0387699	-0.0596024	0.00825968	-0.052734	-0.0251422	-0.0293633	0.00537492	-0.00905175	0.0238506	-0.0703473	0.00327084	-0.0780664	0.167166	0.209709	-0.605587	-0.098203	0.0375496	0.0307747	-0.00230038	0.00730878	-0.541926	-0.0404984	-0.042316	-0.0415167	0.0179092	-0.163266	-0.711161	-0.571445	-6.11365	-5.59921	-5.48603	0.0372922	0.0276145	0.416363	0.314225	-0.0327963	0.0300048	-0.522835
A01	Bn-A01-p2882270	2386111	2386160	-0.197025	0.344317	0.145059	0.228924	0.0884211	0.273413	0.354299	0.142572	0.00612521	0.0963317	0.11251	0.077626	0.12239	0.0736197	0.129852	0.0685631	0.0714247	0.0839358	0.135474	0.0391374	0.276956	0.161432	-0.362531	-0.0165709	0.0249803	0.0306287	0.0341577	0.0821001	-0.310424	0.180686	0.032318	0.0102061	0.0315782	-0.0326588	-0.433021	-0.47517	0.134299	0.215347	0.0931258	0.156383	0.143849	0.215503	0.278477	0.0161112	0.0227418	-0.321652
A01	Bn-A01-p2884934	2388770	2388819	-0.2326	0.211727	0.0664376	0.187735	0.0557701	0.164216	0.173699	0.0427435	-0.0154195	-0.0526104	-0.0221361	-0.0329426	-0.0700126	-0.00731185	0.019977	0.00419852	-0.0439492	-0.0867992	-0.0211849	-0.0375039	0.181785	0.0872102	-0.344423	-0.0504753	-0.00603829	-0.060733	-0.0314363	-0.0299854	-0.481058	0.0741104	-0.0591585	-0.0133969	-0.0547668	0.132963	-0.33208	-0.363098	-5.78058	-6.52173	-6.44513	0.0422959	0.0578044	0.279596	0.287147	-0.00862971	0.00630176	-0.563952
A01	Bn-A01-p2891863	2395699	2395748	-1.08752	0.0848449	-0.287799	-0.638835	-0.354539	0.112331	0.0747175	-0.0904539	-0.0496008	-0.0788935	-0.0992317	-0.760396	-0.0923956	-0.0489186	-0.0213382	-0.0250919	0.0324544	-0.135275	-0.102595	-0.0828476	0.234682	0.0549886	-0.415666	-0.0553774	0.0424855	0.0596714	0.0775507	-0.0278473	-0.622749	-0.221095	-0.0404718	-0.0847842	-0.0646299	-0.128032	-0.348111	-0.383228	0.0259878	0.352955	-0.302444	-0.0984862	-0.0616997	0.343403	0.356957	-0.0137357	0.0485358	-0.523579
A01	Bn-A01-p2957869	2419550	2419501	-0.693659	0.128136	-0.176981	-0.288336	-0.236246	0.10229	0.136529	-0.0159778	-0.0547733	0.0125592	-0.0320789	-0.101981	-0.0407626	0.000840406	-0.0157242	0.0409087	0.0244777	-0.060412	0.0436443	0.0502343	0.212636	0.385252	-0.391052	-0.403272	0.00629902	-0.0123313	0.00334737	-0.0788011	-0.435252	-0.0774592	0.144953	0.0659527	0.12995	-0.371835	-0.579547	-0.493167	-0.00294485	0.197187	-0.0923747	0.0171253	-0.043075	0.221223	0.205247	-0.0673814	0.00800248	-0.412838
A01	Bn-A01-p2910608	2461482	2461531	-0.273379	0.10947	0.00880883	-0.0195178	-0.0366602	0.0971871	0.0644931	0.0781101	-0.00881796	-0.0572549	0.00456116	-0.0934664	-0.0062224	-0.0390127	-0.00444692	-0.0536413	-0.0700036	-0.0190277	-0.0476419	-0.0821482	0.096062	0.129462	-0.237576	-0.000936922	0.00703206	-0.0339834	-0.0707989	0.0224471	-0.228382	-0.0202702	0.093908	0.0452499	0.048933	0.249152	-0.182545	-0.190696	-0.0247297	0.0534187	-0.0761515	-0.0507908	-0.0179769	0.129195	0.102384	-0.0126422	0.0263483	-0.223484
A01	Bn-A01-p1990755	2599546	2599497	-6.47115	-6.10188	-5.96746	-6.18632	-5.16655	-5.52402	-6.47965	-6.51002	-6.87559	-5.61704	-5.55804	-5.70779	-6.44077	-6.54236	-6.45116	-5.70181	-5.60037	-7.21929	-5.95303	-6.06816	-5.34249	-0.00868481	-0.261306	0.00607246	-0.0883309	-0.0417613	-0.059109	-0.0619889	-0.491842	-0.123672	-0.0165208	0.0165677	-0.0242664	-0.115233	-5.71773	-6.20648	-0.0487898	0.0976011	-0.0285327	0.0409064	0.00761059	0.170026	-0.276989	-0.234228	-0.00893364	-0.0137681
A01	Bn-A01-p1556145	2657731	2657682	-0.289423	-0.0519307	-0.045107	-0.338935	-0.0494614	0.0673402	-0.086491	0.0442769	-0.0237505	-0.071376	-0.0475724	-0.0183683	0.00048491	-0.0124845	0.000987702	-0.0112719	-0.181461	-0.039444	-0.0231887	0.0180264	-0.0588988	-0.0629977	-0.281262	-0.013116	-0.017456	-0.00456777	0.0265157	-0.00338273	-0.192179	0.0202865	-0.00668288	0.0336947	-0.0124271	-0.168962	-0.22149	-4.97259	0.0485534	0.128611	0.019175	0.08075	0.0522874	0.125814	-0.219238	-0.241689	-0.0189209	0.05308
A01	Bn-A01-p1570761	2677089	2677040	-0.698855	-0.147905	-0.178441	-0.891698	-0.212956	0.103641	-0.158334	-0.0869929	-0.0216761	-0.0775048	-0.134388	-0.0846805	-0.0471273	-0.124003	-0.0383066	-0.0556709	-0.482329	-0.0689562	-0.031065	0.236251	-0.0536742	0.0439983	-0.273494	-0.0187456	-0.0103104	0.036956	0.0228126	-0.0417226	-0.356484	-0.172087	-0.0108029	-0.0495435	-0.0146639	-0.653118	-0.340838	-2.16902	-0.102899	0.199632	-0.133013	-0.0184206	-0.139367	0.192834	-0.463306	-0.501244	0.0506807	-0.00123158
A01	Bn-A01-p100441	2746566	2746517	-0.0302149	-0.0387279	0.046889	-0.377173	0.00487537	0.068682	-0.0639482	0.00624936	0.152125	0.192727	-0.0120068	-0.0548989	-0.0240391	0.0170945	0.0270184	-0.0576618	-0.25639	-0.0645964	-0.0614369	0.121503	0.00757962	0.0489036	-0.247884	-0.00687839	0.00110268	0.00569273	0.120792	-0.00127754	-0.308485	-0.0871432	-0.00960714	-0.00215035	-0.0210376	-0.381023	-0.320202	-5.52759	-0.0316304	0.147514	-0.0692806	0.111255	-0.101167	0.0924281	-0.0909124	-0.378122	-0.0493356	-0.0128731
A01	Bn-A01-p100693	2746717	2746766	-0.0312575	-0.0395766	-0.0223261	-0.428608	-0.0204719	0.0960014	0.0120881	-0.0119024	0.0678443	0.122128	-0.0213672	-0.0452432	-0.0333293	-0.0338272	0.0122712	-0.00538001	-0.241105	-0.0177918	-0.0463238	0.0893239	0.0242875	-0.0256315	-0.337615	-0.0742074	-0.021114	0.0397113	0.0726858	-0.106359	-0.3441	-0.0685666	-0.036532	-0.0503483	-0.060118	-0.36958	-0.246886	-4.18482	-0.141685	0.0501602	-0.101281	0.0818658	-0.142564	0.0212652	-0.121411	-0.461978	-0.0673857	-0.192458
A01	Bn-A01-p101094	2747121	2747170	-0.0685388	-0.059445	-0.0808328	-0.648878	-0.0934428	0.07788	-0.0538997	-0.0757006	0.0515749	0.101535	-0.0803207	-0.0199708	0.0156988	0.0281153	-0.0608037	0.0132167	-0.323246	-0.0254599	-0.0432246	0.139774	-0.0485703	0.051346	-0.29556	0.0451754	0.0558261	0.0385031	0.171096	0.0635106	-0.222294	-0.0214396	0.00135115	0.0206675	0.0306457	-0.286627	-0.154014	-6.09368	0.0330354	0.186437	0.041462	0.193247	0.0354792	0.189913	0.0696559	-0.206873	0.066311	0.0956509
A01	Bn-A01-p101021	2747148	2747099	-0.00184027	-0.0400603	-0.0237167	-0.248869	-0.0221326	0.0959129	-0.0466248	-0.0192228	0.135218	0.101611	-0.00645828	0.0370529	-0.024498	-0.0248768	-0.0249512	-0.00150942	-0.11405	0.0023278	-0.0503788	0.0667486	-0.0119177	0.0314032	-0.258137	-0.0152774	0.0400261	0.0329295	0.0937151	-0.0132313	-0.159021	-0.00821073	0.0352716	0.0189391	-0.054236	-0.237972	-0.138964	-4.4556	0.0349019	0.11773	-0.0222256	0.156644	-0.0392255	0.126595	0.0230519	-0.210219	9.97e-06	0.0721113
A01	Bn-A01-p101451	2747478	2747527	-0.525713	-0.482207	-0.42886	-1.79546	-0.370342	0.0407907	-0.471584	-0.28043	0.313896	0.325487	-0.0138513	-0.533601	-0.114131	0.0585087	0.00548321	0.00288951	-0.544437	-0.0128857	-0.172562	0.458018	-0.0415092	0.0583908	-0.548731	-0.406195	0.257438	0.0774661	0.568808	-0.00125086	-0.602654	-0.323132	0.0278036	-0.0252191	0.0370656	-1.21114	-0.470057	-4.75593	0.000489208	0.31763	-0.056982	0.306068	-0.161704	0.338932	0.0450282	-0.540771	0.120837	0.165393
A01	Bn-A01-p101879	2747908	2747957	-0.659787	-0.361738	-0.322275	-1.66732	-0.500888	-0.125669	-0.410803	-0.169499	0.29461	0.255951	-0.157803	-0.119873	-0.153024	0.0897923	-0.00260023	0.0896506	-0.387947	-0.0346705	-0.101075	0.313843	0.0245063	0.0529564	-0.518698	-0.0883262	0.142413	0.133677	0.338891	-0.0791573	-0.669077	-0.556274	-0.0362225	-0.181498	0.0694557	-1.49108	-0.734468	-3.32637	0.0539729	0.424351	-0.010562	0.252034	-0.189986	0.468565	0.0611932	-0.752877	0.0933676	0.158009
A01	Bn-A01-p102158	2748187	2748227	-0.539956	-0.332831	-0.423934	-1.63959	-0.441059	-0.0455139	-0.399011	-0.350151	0.0883908	0.127262	-0.0350456	-0.0119782	-0.0605807	0.0165392	-0.0570374	0.00598323	-0.361321	-0.0793756	-0.0449934	0.222806	-0.00252597	0.0697567	-0.483025	0.00686655	0.0427119	0.0122566	0.199513	-0.0128908	-0.462854	-0.357104	-0.034059	-0.0870525	-0.0797811	-1.1824	-0.388431	-4.95446	-0.0639867	0.342574	-0.06614	0.103395	-0.148764	0.200149	-0.0306742	-0.471465	0.14422	0.0418456
A01	Bn-A01-p102249	2748378	2748337	-0.542721	-0.421068	-0.387035	-1.63453	-0.457364	-0.0756744	-0.392798	-0.303197	0.180655	0.209826	-0.0572636	-0.327581	-0.0949369	-0.00134269	-0.0651104	-0.0144126	-0.442221	-0.0891888	-0.0757319	0.232858	-0.0798823	-0.0209946	-0.626997	-0.214978	0.016658	-0.0548322	0.275701	-0.0707066	-0.617326	-0.426392	-0.0505863	-0.128869	-0.0490435	-1.15898	-0.349422	-4.75914	0.00590822	0.319759	-0.140364	0.26267	-0.127328	0.292332	-0.00986054	-0.570686	0.118314	0.0748576
A01	Bn-A01-p108225	2767244	2767195	0.00181998	-0.0866426	0.00567252	-0.750865	-0.198128	0.0586516	-0.0856532	0.00411414	0.224106	0.122214	-0.0185406	-0.0660353	-0.0782717	-0.021062	0.0486503	-0.000221531	-0.372653	-0.069357	0.00454916	0.192661	0.0321419	-0.0715405	-0.380957	-0.0252023	0.0103785	0.0177793	0.177538	-0.0306678	-0.47596	-0.127116	0.0225268	-0.00549135	-0.0523598	-0.487901	-0.445867	-4.6437	-6.08842	-5.61524	-4.76059	-5.67025	-6.01627	-6.38265	-6.1689	-5.1768	-5.17691	-6.31993
A01	Bn-A01-p145676	2805107	2805156	-0.0659474	0.0950324	-0.00337937	-0.67923	-0.0815899	0.111486	-0.200472	0.0208409	0.201637	-0.0254175	-0.100232	0.034967	-0.0501375	-0.039948	-0.00662025	-0.0224822	-0.44917	-0.0276823	0.0131495	0.135135	-0.0621764	-0.0989221	-0.458101	-0.0175919	0.0127042	-0.00942077	0.169654	-0.0218477	-0.391249	-0.0265422	0.0129554	-0.00448108	0.0371305	-0.706813	-0.594289	-5.53949	0.0137662	0.144415	0.0175754	0.241519	0.0176476	0.244256	0.0287008	-0.332444	0.0157196	-0.0180931
A01	Bn-A01-p146963	2806386	2806432	0.241964	0.326546	0.262457	-0.0539417	0.244662	0.407727	0.261722	0.275249	0.46728	0.289745	0.271	0.106218	0.212647	0.2537	0.327694	0.283399	-0.069309	0.264011	0.250155	0.377237	0.264628	-0.0465163	-0.357905	-0.0423993	-0.0425324	-0.0740951	0.107395	-0.00204908	-0.417169	0.0819227	-0.00355599	-0.0123698	0.05621	-0.398942	-0.524857	-4.59471	0.0217411	0.154912	0.0161549	0.154701	0.0831701	0.209846	-0.0200933	-0.324463	-0.012094	-0.041341
A01	Bn-A01-p147360	2806883	2806834	0.0410269	0.0994255	0.0443412	-0.213383	-0.0108666	0.153738	0.0376555	0.0160663	0.048436	-0.00339497	-0.052368	-0.0416344	-0.027402	-0.0862257	-0.0251697	-0.012375	-0.326686	0.00564202	0.0137505	0.0937259	0.0127302	-0.0155735	-0.255658	0.0478556	-0.0273465	-0.0209484	0.168945	0.0418787	-0.311153	0.109016	0.0024164	-0.000171649	-0.0625843	-0.294568	-0.382442	-5.73975	-0.0506557	0.143937	0.0726374	0.24532	0.0620414	0.216752	0.0596981	-0.317508	0.048015	-0.0272464
A01	Bn-A01-p147990	2807415	2807464	-0.0317204	0.0913703	0.0813916	-0.266146	0.0393843	0.158635	0.0440587	0.103154	0.113163	-0.0354047	0.0345083	-0.00787867	-0.00992201	0.0292609	0.0774675	0.0653389	-0.200284	0.0251872	0.0719175	0.155564	0.0853695	-0.149233	-0.599855	-0.196562	-0.0388482	-0.0819858	0.122184	-0.146563	-0.666656	-0.146293	-0.123992	-0.147736	-0.0867149	-0.864563	-0.567601	-5.04925	-0.0842037	0.124738	-0.199387	0.179663	-0.0931891	0.198575	-0.0184738	-0.552056	0.00526852	-0.10119
A01	Bn-A01-p150028	2813167	2813118	0.0157762	0.0134212	0.0625349	-0.00874355	0.00440445	0.0681367	-0.00182434	0.0252763	0.0582978	-0.0257728	-0.097695	-0.0952049	-0.0547515	-0.0972837	-0.0378648	-0.0708195	-0.236348	-0.0628464	-0.0834801	0.00719053	-0.090031	-0.00430668	-0.143919	0.00472779	0.013837	0.00878405	0.00426111	-0.00895527	-0.180136	0.106251	0.00771785	0.061613	0.00906692	-0.0141963	-0.140024	-5.05888	0.0466852	-0.00279734	-0.0042043	0.128838	0.0494842	0.0703105	0.0439645	-0.143244	0.0104426	-0.0309411
A01	Bn-A01-p178709	2840275	2840324	-0.0489965	0.00837237	0.0562233	-0.360173	-0.0531635	0.077076	-0.0199525	-0.0444541	0.0765382	0.0136086	-0.0408546	-0.0162273	-0.0544361	-0.0328655	-0.00924482	-0.0413413	-0.310386	-0.0440806	-0.0373638	0.123145	-0.00149987	-0.0152908	-0.429778	-0.0417872	0.0453191	0.0292409	0.104621	0.0477312	-0.259053	0.0521966	0.0210577	0.0363485	0.0432339	-0.491022	-0.305281	-5.38792	0.0648919	0.137767	0.0565276	0.168076	0.0164875	0.161837	-0.00100344	-0.205037	0.0593352	0.0127251
A01	Bn-A01-p195253	2856948	2856899	0.108553	0.160447	0.0858833	-0.230962	0.102366	0.235505	0.111605	0.182522	0.214479	0.0631951	0.0121179	-0.0356235	-0.0546349	0.0265981	0.0865947	0.103679	-0.39374	0.0944194	0.0632651	0.160951	0.0553104	0.0258497	-0.459168	0.0333934	-0.123166	-0.0489701	-0.011587	-0.0963914	-0.303726	0.0423638	-0.0309122	0.0778746	0.0435311	-0.26863	-0.549153	-5.46907	-0.0270729	0.0777011	-0.0144285	0.0926183	-0.0451134	0.0536288	-0.0762061	-0.33366	-0.0598213	-0.0864699
A01	Bn-A01-p5512	3054184	3054233	0.0460294	0.0948465	0.0947894	-0.0283776	0.0303221	0.106436	0.0118268	0.0897799	0.102812	0.0652251	0.0176743	0.0142065	0.0676563	-0.0427262	-0.0265062	0.000341861	-0.16566	-0.0143658	-0.00555031	0.0417368	0.0173017	-0.0212044	-0.175359	0.00622077	-0.0226491	-0.0260651	0.0102757	-0.039891	-0.193542	0.0477378	0.00892558	-0.0366453	0.0207226	-0.139219	-0.263613	-4.60975	0.0150982	0.125689	-0.0400545	0.177928	0.053858	0.12668	-6.53e-05	-0.257607	-0.0341564	0.0212504
A01	Bn-A01-p6239	3055011	3054962	0.0479894	0.0890685	-2.57e-05	-0.279049	-0.034635	0.153658	0.0640864	0.10141	0.115365	0.175599	0.0206199	-0.000373853	0.0507383	-0.0267746	0.0420908	0.0382564	-0.225929	0.0215104	0.00394521	0.111476	0.0332247	-0.0309238	-0.289151	-0.0342484	-0.0729966	-0.0230579	0.0640635	-0.0242898	-0.374314	-0.0150275	-0.00846276	-0.00979699	0.047839	-0.549788	-0.377305	-4.66941	-0.0422166	0.128164	-0.016231	0.203493	0.0257982	0.136843	0.0525603	-0.3399	-0.0590511	-0.0356958
A01	Bn-A01-p2990104	3089232	3089281	-1.07707	0.141044	-0.252065	-0.702054	-0.363753	0.0989994	0.059105	-0.180079	0.0720868	0.0430892	0.120402	-0.0613978	-0.0155049	0.0340829	-0.0181285	0.109327	0.230358	0.0804588	-0.0398913	0.198754	0.401021	0.533196	-0.336176	0.172851	0.070669	0.00647436	0.0487863	-0.0102481	-0.579117	-0.362418	0.278612	0.248492	0.172058	-0.0597222	-0.316915	-0.290935	-0.0703731	0.296415	-0.117522	0.0454917	-0.0494768	0.273368	0.279205	-0.045842	-0.0153606	-0.490607
A01	Bn-A01-p3005310	3103471	3103520	-0.125159	0.117735	0.0108258	0.0872238	0.062272	0.183364	0.169789	0.028233	-0.0577004	-0.0340775	0.0100064	-0.00768328	0.0348317	0.00848829	0.0638259	0.00185021	-0.00618389	0.0285843	0.0721331	-0.00439241	0.121642	-5.84462	-6.09771	-5.55854	-0.0220038	-0.040086	-0.101525	-0.0325015	-0.28001	0.00538606	-5.29286	-4.98541	-6.55491	-6.29317	-5.38547	-6.06268	-0.0170235	-0.0652109	-0.00768657	0.0865938	0.0700485	0.122842	0.117098	-0.0274769	-0.0109377	-0.349008
A01	Bn-A01-p3045214	3138619	3138570	-0.810933	0.169968	-0.0769783	-0.30789	-0.0292961	0.198181	0.13449	-0.0617528	-0.0548187	0.0328035	-0.0260699	-0.27357	-0.189003	-0.00352548	-0.0180904	0.0439613	0.0761617	-0.0157359	-0.164992	-0.0450956	0.309342	0.328731	-0.717884	-0.288575	-0.264396	-0.225957	-0.219585	-0.230452	-0.939106	-0.332331	-0.161297	-0.122298	-0.107072	-0.194685	-0.563833	-0.632712	-0.160908	-0.0611524	-0.16161	-0.293915	-0.370764	0.198752	0.124121	-0.178427	-0.16897	-0.962359
A01	Bn-A01-p3045984	3139281	3139330	-0.266161	0.125225	-0.0436808	-0.0559238	0.0266197	0.101028	0.097752	-0.00989327	-0.0200324	-0.0233351	-0.0199584	0.0416194	0.0328028	-0.0542974	0.0243967	-0.0028904	0.00460487	0.0328892	0.00956263	0.0068419	0.108106	0.0343275	-0.363661	-0.119433	-0.0798479	-0.101667	-0.0839406	-0.092777	-0.214582	-0.0355893	-0.128072	-0.0717542	-0.11897	-0.0664314	-0.279306	-0.289603	-0.170727	-0.12866	-0.139137	-0.0351728	-0.0582187	0.0659877	0.0631646	-0.0619884	0.00159666	-0.281503
A01	Bn-A01-p3050613	3143653	3143702	-0.148718	0.149184	0.0155937	0.0630232	0.00313751	0.120308	0.143857	-0.00594909	0.0317281	-0.0418135	-0.0338487	0.0864554	0.0209555	-0.0699917	0.0102167	0.020926	-0.0527588	-0.0571954	0.0186281	-0.0820701	0.100284	0.0903279	-0.21984	0.0101166	-0.0128916	0.0142424	-0.0663686	0.000224764	-0.247847	0.00375534	0.00887721	0.0194068	-0.00140096	0.123577	-0.215087	-0.196824	0.00785213	0.0445739	0.0232935	0.0253974	0.0412832	0.0893092	0.142744	0.00447938	-0.022169	-0.21802
A01	Bn-A01-p3061223	3153268	3153317	-0.669535	0.0803664	-0.163018	-0.297492	-0.252114	-0.00318829	-0.0099789	-0.109902	-0.049797	-0.039436	-0.0844377	-0.0919161	-0.101546	-0.140158	-0.0779178	-0.0692878	-0.0477373	-0.0922879	-0.0491796	-0.0695953	0.0846563	0.0809052	-0.396304	-0.0480729	-6.49561	-7.10188	-6.64344	-5.69018	-5.40658	-5.80024	-0.0832581	-0.0713542	-0.094107	-0.133097	-0.327276	-0.317561	-0.0748112	-0.0794236	-0.0722458	-6.38512	-6.57496	-5.87124	-6.70993	-5.64639	-6.93464	-6.99204
A01	Bn-A01-p3070657	3162802	3162753	-0.022507	0.292118	0.159089	0.202435	0.0388889	0.119196	0.25349	0.105033	-0.0130736	0.0658694	0.0294571	0.0150114	0.125606	0.0410707	0.0326494	-0.00580231	-0.0804496	-0.0199596	0.0866005	0.0137961	0.124261	0.0706467	-0.221542	0.00926037	0.0514962	-0.00473936	-0.0595289	0.0225441	-0.234961	0.081454	0.0444128	0.0501155	0.0222488	0.148178	-0.241736	-0.278841	0.0207997	-0.0645786	-0.0207466	0.114908	0.121172	0.124057	0.127628	-0.0164163	-0.0394652	-0.18564
A01	Bn-A01-p3100346	3191449	3191400	-0.0417619	0.211109	0.0942454	0.106387	0.114199	0.162592	0.0841309	0.0271872	-0.0155851	-0.0149979	0.0600986	-0.0764135	-0.0117733	-0.0580932	-0.0938586	0.00900454	-0.0230516	-0.0154791	-0.0143569	-0.110787	0.0225239	0.107462	-0.304277	0.058097	0.0106568	-0.00996271	-0.0314815	-0.0838342	-0.207735	0.0408591	0.040536	-0.0460662	0.0377162	0.0336065	-0.406442	-0.248011	0.0402223	-0.0148145	0.00350076	0.0336977	0.0943089	0.170732	0.118777	0.0987868	-0.0275715	-0.237494
A01	Bn-A01-p3134159	3224148	3224099	-0.351068	0.130298	-0.0628741	-0.0658561	-0.0793429	0.0955256	0.10407	-0.0587067	-0.0635504	-0.0829243	-0.0413701	0.00991505	-0.0266631	-0.0146457	-0.0536006	-0.0332039	-0.0412503	0.0207894	-0.0246753	-0.0369664	0.125629	0.0784475	-0.210826	0.0125594	0.00285964	-0.0584545	-0.0453294	-0.027195	-0.284836	-0.0519931	-0.024969	0.0224313	-0.04501	-0.00875013	-0.226953	-0.223899	-0.0622883	-0.086016	-0.0493178	0.0054707	0.0145952	0.135862	0.100194	0.0438347	0.0425458	-0.310063
A01	Bn-A01-p3136468	3226325	3226374	-0.353128	0.200881	0.0391681	0.10566	-0.0132431	0.165355	0.185132	0.0441331	-0.0710345	-0.0310772	-0.036936	0.0179964	-0.0165458	-0.0290203	-0.00654881	-0.0122723	-0.0364055	-0.0672081	0.0316733	-0.0513121	0.140114	-5.9144	-5.56041	-6.18149	-0.0483424	-0.015766	-0.0790908	-0.0327988	-0.388639	0.050366	-6.28422	-5.19712	-7.26059	-5.58	-7.30831	-6.35403	-5.91954	-6.53274	-6.20774	0.0462011	-0.00674992	0.145331	0.172122	-0.0234804	-0.0498266	-0.312732
A01	Bn-A01-p3226309	3307644	3307595	-0.788127	0.177632	-0.147939	-0.215079	-0.182781	0.131428	0.139183	-0.0981279	0.000745008	-0.00416282	-0.0688868	-0.115771	-0.0585584	-0.111067	-0.0857618	-0.0460955	0.029451	-0.0739068	-0.0267802	-0.109481	0.20083	0.34497	-0.302414	0.179394	0.167149	0.108064	0.159394	0.129481	-0.251369	0.150021	0.145421	0.260495	0.144903	0.212449	-0.31947	-0.249611	0.147227	0.166312	0.181543	0.00304827	-0.0921386	0.229053	0.218268	-0.00201214	0.00219523	-0.54063
A01	Bn-A01-p3306526	3379915	3379866	-0.194444	0.286177	0.0855222	0.090222	-0.0118	0.235902	0.214562	0.142011	0.10597	0.0468256	0.0631508	-0.0188218	0.0379063	-0.0390209	0.00124651	0.00251924	0.044464	0.0567237	0.114719	0.0115209	0.160138	0.0998704	-0.266554	0.00377043	-0.0115896	0.0939654	0.0350818	0.0132141	-0.325793	0.122262	-0.00467103	-0.0230392	0.0112488	-0.0627017	-0.384447	-0.415023	0.0104694	0.0205288	0.0379747	0.0215258	0.08011	0.250551	0.218581	0.029775	0.0397387	-0.30112
A01	Bn-A01-p3323476	3387014	3386965	-0.214949	0.137736	0.0567889	0.0692073	-0.0451875	0.102218	0.0977867	0.0559902	-0.0294704	-0.0773115	-0.0723838	-0.0405509	-0.0879614	-0.0947836	-0.0365102	-0.0161694	-0.0803068	-0.0451372	0.0544732	-0.0383928	0.104171	0.159436	-0.282173	-0.0579419	-0.00974227	0.0113592	0.0205015	0.0777674	-0.299072	0.0129358	0.032984	-0.0386012	-0.0692687	0.138021	-0.281145	-0.322253	-0.0193901	-0.0225284	-0.0152896	0.0883976	0.0800874	0.145949	0.142376	0.0834464	0.0499972	-0.207307
A01	Bn-A01-p3567127	3626104	3626055	-0.123401	0.162848	0.0869268	0.124664	0.0622293	0.118125	0.128337	0.0483967	-0.0215992	-0.0663969	-0.0443031	-0.0267116	0.00857258	-0.0804049	-0.029076	-0.00743467	-0.0381232	-0.00953503	-0.0234382	-0.0483188	0.036133	0.0656258	-0.16893	0.0208998	-0.0788243	-0.0614576	-0.118621	-0.0330621	-0.228166	0.0188096	0.0541843	0.0159737	-0.000242688	0.199973	-0.130873	-0.147453	0.0246882	0.00922124	-0.000182829	0.0381191	0.029371	0.0979652	0.0977468	-0.0815351	-0.0743982	-0.264586
A01	Bn-A01-p3586744	3663377	3663426	-0.547875	0.155798	-0.0252591	-0.041291	-0.0857216	0.146692	0.170782	0.0170789	0.065792	0.0257082	0.0541894	0.00579071	0.0101347	0.0198004	0.0188554	-0.0038123	0.0528292	0.00469933	0.042565	0.00765917	0.211138	0.172523	-0.407355	-0.0233717	0.0239198	0.0149966	-0.03969	0.00111436	-0.334865	-0.0691578	-0.0312866	-0.0306978	-0.0337016	-0.069599	-0.327016	-0.343342	0.0593983	0.104228	0.0544293	0.00214698	-0.0110144	0.161226	0.203685	-0.0176151	-0.00221727	-0.315596
A01	Bn-A01-p3597929	3674633	3674584	-0.819849	-0.00417834	-0.220185	-0.523634	-0.166374	-0.0310895	0.00330705	-0.220435	-0.0818768	-0.103807	-0.0497955	-0.0987723	-0.114578	-0.127641	-0.0505169	-0.0240136	-0.00638357	-0.0680366	-0.0613607	-0.004919	0.144758	0.472426	-0.271149	0.0270049	0.00456441	-0.0571644	-0.00239435	-0.126886	-0.435262	-0.270821	0.165106	0.0638226	0.182532	0.0558509	-0.174098	-0.250345	-0.130038	-0.076157	-0.087408	-0.0880224	-0.208597	0.140325	0.138113	-0.106178	-0.0431397	-0.412617
A01	Bn-A01-p3598097	3674701	3674750	-0.922682	0.136255	-0.164515	-0.464741	-0.195146	0.0664414	0.0490444	-0.0814899	0.0430523	0.0568059	0.0538074	-0.199643	-0.100088	0.0850657	0.0382871	0.25764	0.147399	0.101364	-0.0144421	0.110658	0.276786	0.364905	-0.294814	0.0388256	-0.0131166	0.0812182	0.111702	0.0905145	-0.51066	-0.0493119	0.0674967	0.0544326	0.126897	-0.266085	-0.580784	-0.57092	0.093365	0.144681	0.0948267	-0.116647	-0.059852	0.213088	0.24821	0.0457803	0.104799	-0.40801
A01	Bn-A01-p3598515	3675118	3675167	-0.33882	0.185001	0.0760085	0.0412352	-0.000857244	0.148884	0.177356	0.0326427	-0.0413676	-0.058654	-0.0401585	-0.0268689	-0.0167974	0.0468691	-0.0319369	-0.00150176	-0.0134535	-0.0207371	-0.0507912	-0.0142703	0.192915	0.143965	-0.201395	0.0343446	0.0236144	-0.00240408	-0.0556427	-0.0240788	-0.375767	-0.0132123	0.0174454	0.0387963	-0.0111266	0.106003	-0.144559	-0.226847	-0.0479472	-0.0597051	-0.0456114	0.0361657	-0.00579255	0.11753	0.155357	-0.0438316	0.0135956	-0.388187
A01	Bn-A01-p3598533	3675236	3675187	-0.161482	0.241911	0.147456	0.139031	0.115166	0.191014	0.221771	0.075549	0.063716	0.0746057	0.0193744	-0.0200866	0.0221675	0.00588732	0.0306001	0.0237813	0.0906421	0.00848829	0.0301502	0.053655	0.166642	0.209708	-0.258958	0.0452567	-0.0118995	0.0229702	0.00909495	0.00808063	-0.230322	0.0645079	0.0658605	0.0823047	0.0990898	0.238392	-0.355467	-0.381486	0.049375	-0.00643651	0.0348434	0.0387184	0.0198444	0.145877	0.166026	-0.046141	0.00219232	-0.280461
A01	Bn-A01-p3619975	3692098	3692147	-0.286494	0.282696	0.0152679	0.118849	0.0673964	0.171037	0.240788	0.189928	0.0299812	0.0270453	0.00252301	0.0234532	0.109898	0.0805393	0.110708	0.0338714	0.0474395	0.0614103	0.0996337	0.031052	0.244333	0.231367	-0.222537	-0.0110555	0.0125059	0.0589709	0.0695358	0.00341257	-0.244908	0.136117	0.134973	0.110408	0.0598471	0.0440415	-0.393335	-0.283488	-0.0134636	-0.0553972	-0.094064	0.0654503	0.117704	0.275216	0.223795	-0.0125513	0.0242516	-0.270598
A01	Bn-A01-p3789302	3845704	3845753	-0.636059	0.200577	0.0264019	-0.204558	-0.0533102	0.205405	0.205572	0.0916725	0.0675205	0.0726176	0.0598407	0.0502484	0.0947378	0.0653851	0.0374473	-0.0343652	-0.0146955	-0.00676193	0.0590163	0.0888406	0.304883	0.237146	-0.282528	0.0344348	0.0199241	0.0657346	0.0714131	0.0597107	-0.317439	-0.0178744	0.045803	0.0286062	-0.0208568	-0.188578	-0.502741	-0.577143	0.00823215	0.079385	0.0341496	0.0705096	0.0440677	0.306879	0.274875	0.0120501	0.0955557	-0.407601
A01	Bn-A01-p3906965	3958893	3958942	-0.635662	0.0938437	-0.0391469	-0.281354	-0.068502	0.128315	0.042738	-0.0492949	-0.0261847	-0.00309358	-0.00280691	-0.0641257	0.0302862	-0.00703859	-0.00715819	0.0537098	0.0571701	0.0247369	-0.0248325	0.0954262	0.283969	0.188346	-0.387104	-0.101262	-0.0158579	0.0916846	0.0885419	-0.0308725	-0.345708	-0.234816	-0.0962015	-0.0416222	-0.0184684	0.0255372	-0.308688	-0.499457	-0.0324346	0.0891118	-0.0291542	-0.178989	-0.175633	0.177211	0.121886	-0.0630974	0.0552283	-0.408694
A01	Bn-A01-p3984534	4044517	4044566	-0.0878974	0.0810362	0.106011	0.128664	0.0594753	0.115485	0.0940321	-0.0628063	-0.0477051	-0.024928	-0.0462059	-0.0201245	-0.0487297	-0.0314365	-0.0627684	-0.037751	0.0226951	-0.0574885	0.0214028	-0.073454	0.0436545	0.112437	-0.235875	0.0252062	-0.0174624	0.0574765	-0.0399289	-0.021436	-0.173164	0.0513412	-0.0242555	0.0177669	0.00168204	0.145889	-0.226004	-0.217592	0.015863	-0.0376981	-0.032938	-6.68845	-6.4968	-4.66313	-7.42797	-6.57571	-6.15947	-7.84749
A01	Bn-A01-p4041055	4100765	4100814	-0.635996	0.108165	-0.112547	-0.50247	-0.141844	0.0365349	0.0631576	-0.121895	-0.0588231	-0.0784869	-0.101014	-0.0733648	0.0176517	-0.0121359	-0.0356202	-0.0223597	-0.0271452	-0.0671155	-0.00588796	-0.0588966	0.119052	0.474844	-0.650872	-1.55565	0.129326	0.0878202	0.116487	0.0642793	-0.245195	0.0123214	0.127907	0.0374503	0.0822207	-0.684709	-0.799038	-1.05614	-0.122956	-0.0134154	-0.104032	-0.0454803	-0.105821	0.138916	0.0998786	-0.0802634	-0.0353459	-0.452418
A01	Bn-A01-p4027402	4120031	4120080	-0.586764	0.14006	6.41e-05	-0.663705	-0.0734688	0.124198	0.167159	-0.0100424	-0.0121302	0.0433913	-0.100308	-0.063864	-0.0643824	0.100646	0.00678182	0.0918242	0.0591418	-0.0783803	-0.0382567	0.0731305	0.229761	0.30918	-0.564667	-0.578387	0.109721	0.0627921	0.115839	-0.0176384	-0.436625	-0.193431	-0.0910042	0.0895255	0.0100228	0.00075876	-0.491675	-0.548677	-0.0660923	0.0728987	-0.0754767	-0.0032269	0.0184736	0.191664	0.227333	0.0351389	0.0405038	-0.227812
A01	Bn-A01-p4070059	4228714	4228665	-0.113156	0.41652	0.20981	0.327343	0.134382	0.236618	0.393474	0.15781	0.0311422	0.0641704	0.0473671	0.0748833	0.0830944	0.00611562	0.107772	0.033437	0.043697	0.0856579	0.0798077	0.0700269	0.25259	0.155287	-0.248135	-0.0169508	0.0403504	0.100113	0.0790379	0.100607	-0.172084	0.238524	0.00887892	0.038343	-0.00405856	0.10181	-0.230177	-0.213341	-0.0166524	0.037771	0.00294855	0.168206	0.152403	0.274987	0.261579	0.0852147	0.0798304	-0.180513
A01	Bn-A01-p4084366	4242696	4242647	-0.133198	0.21648	0.0344324	0.0919699	-0.0176302	0.0620929	0.160248	0.066043	-0.0567711	-0.0806905	-0.0622178	-0.0329699	-0.00159895	-0.00972132	-0.0146576	-0.0722483	-0.131354	-0.0389697	0.0297831	-0.0908293	0.0747786	0.154736	-0.0609828	0.0830746	-0.095777	-0.00683113	-0.103638	-0.0570679	-0.190573	0.0484814	0.103192	0.114985	0.0625106	0.0543682	-0.102829	-0.0954684	0.0935152	0.0420603	0.0763465	0.0189279	-0.0144366	0.0467104	0.0758385	0.00409391	-0.0138269	-0.222104
A01	Bn-A01-p4087533	4246004	4246053	-0.088918	0.260948	0.113125	0.184929	0.00980351	0.122149	0.197121	0.0612898	-0.000240452	-0.0316706	0.0200503	0.0630033	0.0747256	0.0177691	0.0317629	-0.0435087	0.000311943	-0.0231917	0.0809701	-0.02058	0.171778	0.0167702	-0.144411	0.0398189	0.0236242	0.0376634	-0.0046725	0.0311434	-0.167247	0.139524	0.035495	0.0799012	0.00983699	0.100586	-0.195314	-0.153445	0.134672	0.0423699	0.0538937	0.0989	0.0802589	0.109772	0.133586	0.0542521	-0.0169968	-0.0782282
A01	Bn-A01-p4164843	4339331	4339380	-0.424175	0.358125	0.117331	0.12084	0.0466138	0.249277	0.29708	0.0254591	0.0263588	0.0808004	0.051001	0.032099	0.0129522	0.0911643	0.0745075	0.0836158	0.0221212	0.0481635	0.0861691	0.0259329	0.277833	0.158535	-0.321518	-0.015821	0.0205856	0.0695032	-0.0135513	0.0513344	-0.333623	0.0863904	0.00283081	-0.0367612	-0.0550555	0.10114	-0.32432	-0.336036	-0.0442695	-0.0721567	-0.0546619	0.0444867	0.0156631	0.154371	0.198195	-0.0872073	0.0115788	-0.322072
A01	Bn-A01-p4173668	4347780	4347829	-0.0913428	0.142884	0.105551	0.168506	0.0416478	0.167589	0.116688	0.0963701	-0.0219967	-0.0138519	-0.00128847	-0.00756234	-0.000376777	-0.081207	-0.0169478	-0.0406355	-0.0220769	-0.0467267	0.0521984	-0.0628606	0.117777	0.145312	-0.30228	-0.021431	-0.0439215	-0.022823	-0.0356909	-0.0401251	-0.34383	0.026096	0.0669872	0.0500509	0.0368298	0.221679	-0.22708	-0.31777	0.0906408	-0.0278114	0.0298503	0.0983568	0.0415803	0.14666	0.173179	-0.000693773	-0.0544452	-0.33081
A01	Bn-A01-p4177941	4352101	4352150	-0.614047	0.112196	-0.145542	-0.341637	-0.183544	0.0581896	0.0950696	-0.116499	0.0306678	0.0433346	0.0793811	-0.0249438	-0.00623708	-0.0158579	-0.0486859	-0.0123596	0.0630664	-0.00816334	0.01317	0.0268284	0.163478	0.272027	-0.651307	-0.272608	0.0137352	-0.0147976	-0.0235248	-0.115383	-0.375093	-0.117417	-0.0954892	-0.172423	-0.0498007	-0.198893	-0.461129	-0.430882	-0.110496	-0.0654927	-0.235953	-0.00603173	-0.0154584	0.126352	0.173839	0.0202858	0.00403508	-0.314013
A01	Bn-A01-p4227703	4399259	4399210	-0.214699	0.228312	0.0704294	0.104612	0.00793457	0.113025	0.135483	0.0602393	0.030373	-0.000141377	0.0537856	0.00797391	0.0479084	0.0377489	0.0688836	0.0513454	0.0468631	0.0351688	0.0656107	0.00288093	0.166734	0.10786	-0.180012	0.0678105	0.055863	0.0665609	0.0212709	0.0304001	-0.179776	0.15831	0.0976406	0.12072	0.0546093	0.166949	-0.232078	-0.237918	-0.0644637	-0.0706872	-0.019656	0.120293	0.102854	0.204127	0.189026	0.0220916	0.0523632	-0.19802
A01	Bn-A01-p4233306	4406109	4406060	-0.480005	0.133988	-0.0450014	-0.269078	-0.0472078	0.139637	0.104813	-0.0110703	0.131276	0.060644	0.0779515	0.0979548	0.119713	0.0785447	0.109025	0.0945531	0.086713	0.0602348	0.101764	0.0887756	0.193071	0.117532	-0.488018	-0.0973178	0.0868466	0.0471416	0.0772051	0.0437859	-0.241609	-0.0160398	-0.0363502	-0.121631	-0.100441	-0.204047	-0.420093	-0.418932	0.0432788	0.088479	0.0854611	0.0983568	0.0433986	0.235272	0.23938	0.0775728	0.12593	-0.21667
A01	Bn-A01-p4242269	4416495	4416544	-0.410672	0.235803	0.012541	-0.062154	-0.000613421	0.153896	0.205936	0.0839388	0.0608491	-0.0644745	-0.107026	-0.0803552	-0.0056545	-0.0202061	-0.0171927	-0.0259938	-0.0375834	-0.0397754	-0.0223565	-0.0188882	0.0974586	0.183176	-0.360616	-0.0467086	-0.0780368	-0.0704681	-0.0467877	-0.0531896	-0.440891	-0.106468	-0.0320011	-0.0836502	-0.0511836	-0.0449916	-0.403138	-0.352044	0.00496553	-0.0181209	0.0137902	-0.0136941	-0.0498305	0.222331	0.223825	-0.0412493	0.0726217	-0.500721
A01	Bn-A01-p4293878	4461629	4461580	-0.345844	0.166403	0.0373805	0.213091	0.00442383	0.0878967	0.128593	0.0360106	-0.00226171	-0.0602545	-0.0344091	-0.0901201	-0.0381231	-0.0286471	-0.0151733	-0.0455767	-0.0632983	-0.0169857	0.0397143	-0.0770211	0.153827	0.169534	-0.329317	-0.00629789	-0.0326807	-0.0472714	-0.0992835	-0.0418144	-0.311381	0.0292709	0.0981303	0.106922	0.107464	0.0946932	-0.351422	-0.398832	-0.0184366	-0.0613124	0.0291947	0.0765964	0.0774167	0.17428	0.202918	-0.0103266	-0.00369289	-0.40084
A01	Bn-A01-p4353657	4534081	4534032	-0.0234137	0.288733	0.191159	0.256966	0.0902964	0.24708	0.273037	0.200674	0.0842632	0.0798907	0.0322445	0.117713	0.128715	0.0795208	0.102643	0.0540089	0.0358732	0.0529726	0.215939	0.0453742	0.208543	0.0830943	-0.162568	0.042474	-0.0130633	-0.0128744	-0.0122066	0.0572754	-0.250309	0.152471	0.0158744	0.0558186	0.0376683	0.0932689	-0.231113	-0.177044	-0.00158681	0.0141106	0.00359734	0.0421386	0.0521322	0.138495	0.147063	-0.0541592	-0.0307844	-0.366322
A01	Bn-A01-p4419443	4569600	4569649	-0.0953678	0.083552	0.068818	0.0526475	0.00187975	0.152958	0.107988	0.0147236	-0.0176471	-0.00420404	-0.0130927	0.0405842	-0.0327596	-0.0613624	0.0079681	-0.0732824	-0.00786934	-0.0375119	0.0188303	-0.0378221	0.0575762	0.0732008	-0.178385	-0.00528317	-0.0573861	-0.0412474	-0.0608188	-0.0477773	-0.183798	0.00917032	-0.0268835	-0.0349459	-0.00879892	0.149066	-0.167299	-0.133179	-2.80819	-2.82557	-3.2933	0.0733594	-0.0219362	0.110371	0.101751	-0.0299514	-0.0306419	-0.274883
A01	Bn-A01-p4452779	4596634	4596585	0.0440138	0.312522	0.185206	0.247354	0.138513	0.140962	0.266292	0.148081	-0.0183245	-0.00420309	-0.0409672	-0.0311171	0.0867401	0.0292675	0.0237461	0.00296211	-0.00787106	0.0117635	-0.0177859	-0.0421515	0.0958702	-5.71623	-5.65503	-6.12089	-5.25857	-5.67078	-5.34041	-5.56946	-5.6042	-4.8387	-5.41079	-3.51951	-5.71178	-5.09594	-5.27073	-5.46168	0.0130604	-0.00182822	0.02726	0.0535692	0.0449012	0.115584	0.147655	0.0146875	-0.00770974	-0.149999
A01	Bn-A01-p4612881	4755513	4755464	-0.279201	0.375338	0.15243	0.205614	0.0613062	0.252908	0.354425	0.109168	0.093548	0.0135351	-0.048691	0.0278576	-0.0157631	-0.0156311	0.00725727	0.0107166	-0.0330634	-0.0296681	0.0884557	-0.0644341	0.274029	-0.0716443	-0.771701	-0.399109	0.0288112	0.0183527	-0.0248455	-0.012687	-0.504498	0.0391861	-0.336374	-0.320168	-0.299365	-0.22405	-0.807927	-0.802655	-0.00317244	0.0204695	0.0821058	-0.214406	-0.269423	0.0167223	-0.0219724	-0.257023	-0.227226	-0.777045
A01	Bn-A01-p4641747	4780976	4781025	-0.109227	0.241373	0.0802489	0.136614	0.075994	0.162207	0.181436	0.0907024	0.0910492	0.0508517	0.00100712	0.0720218	0.0484007	0.0164224	0.0435478	0.0544808	0.0275715	-0.00622258	0.0618463	0.0601301	0.0707748	0.101682	-0.277625	-0.068683	0.00134754	0.0690264	0.0029144	0.0100863	-0.188972	0.0400477	0.0141433	-0.0353459	0.000673155	0.0528468	-0.312661	-0.268833	-0.0253645	-0.0125573	-0.0173424	0.0104825	-0.0268742	0.100026	0.0897946	-0.106574	-0.0585483	-0.300568
A01	Bn-A01-p4641802	4781031	4781080	-0.157635	0.141279	0.0975627	0.18244	0.0819822	0.177307	0.141476	0.040168	0.0276482	-0.00131386	0.0105892	0.0686828	-0.0175454	-0.0135185	0.000224936	0.0633169	-0.0632907	0.00418274	0.0282749	0.00720029	0.0801175	0.0598879	-0.207379	-0.0381028	-0.0344017	0.0158018	-0.01657	-0.0460387	-0.167844	0.0755048	0.00934803	-0.0360145	-0.0226546	0.0970612	-0.157363	-0.213166	0.000196391	-0.104194	-0.0336814	0.0263466	-0.0135427	0.0784785	0.103994	-0.0197545	-0.0136768	-0.24445
A01	Bn-A01-p4651746	4793228	4793277	-0.287925	0.0566058	-0.0082179	-0.0550554	-0.0413545	0.0472902	-0.0101077	-0.0171065	-0.0968746	-0.130514	-0.0897894	0.00242756	-0.0331202	-0.0541322	-0.0411752	-0.0441814	-0.0666942	-0.0422158	-0.0831685	-0.0459329	0.0309567	0.0845783	-0.260123	0.0228358	-0.0320968	-0.0119698	-0.102274	-0.0820781	-0.179905	-0.0538861	0.051187	0.0104733	-0.00602206	-0.00452896	-0.124783	-0.120314	-0.00564484	0.063858	0.0175131	0.049972	0.0173928	0.0883685	0.0827138	0.0157771	0.0110313	-0.188048
A01	Bn-A01-p4747874	4870328	4870279	-0.946442	0.0713701	-0.277808	-0.456623	-0.309253	0.0757566	0.0647641	-0.154584	-0.0885134	-0.0992499	-0.0686057	-0.192493	-0.0560523	-0.0348863	-0.113575	-0.0637782	-0.0283348	-0.103163	-0.129161	-0.0302906	0.217828	0.115201	-0.454529	-0.0759274	-0.033691	-0.0462943	-0.0784563	-0.0471179	-0.441676	-0.137645	-0.0256047	-0.000848468	-0.0240895	-0.405137	-0.558327	-0.654808	0.126104	0.0790501	0.0896566	-0.0711724	-0.0578456	0.221921	0.143653	-0.0548013	0.0298365	-0.463233
A01	Bn-A01-p4750734	4873089	4873138	-0.380275	0.188544	0.0354266	-0.0493511	0.0812281	0.189476	0.198051	0.0383894	-0.0259991	-0.0415145	0.0147184	-0.0720482	0.00329315	-0.0463025	-0.00255061	0.153579	0.147522	0.12934	0.0521118	-0.0178709	0.263281	0.274948	-0.21914	0.121272	0.00225568	0.0643958	0.0653397	0.0194034	-0.322927	0.0306984	-0.0227286	-0.00845558	0.0180069	0.0954503	-0.19048	-0.180347	0.0630132	0.076807	0.0342267	0.0397553	0.0186675	0.275367	0.255372	0.0373204	0.0828817	-0.300154
A01	Bn-A01-p4773772	4899733	4899684	-0.491854	0.235503	-0.0835887	-0.079062	-0.147355	0.072953	0.185799	-0.0238165	-0.0312589	-0.116933	-0.107673	-0.123423	-0.135313	-0.124506	-0.109632	0.0894473	0.0496389	0.043975	-0.0925703	-0.140764	0.121296	0.202717	-0.282176	0.0238508	-0.0873771	-0.123124	-0.128096	0.0400281	-0.421114	0.0189158	0.017224	0.0324453	-0.0134774	0.275892	-0.110867	-0.153571	0.0871109	0.0958519	0.103804	0.0821814	0.0269225	0.232921	0.232242	0.0312112	0.0543178	-0.318233
A01	Bn-A01-p4774065	4900022	4899977	-0.200479	0.0769315	0.036993	0.0453659	0.0498713	0.104789	0.137522	0.0534157	0.0247014	-0.0677405	-0.0424156	-0.0428135	-0.0295555	-0.0263573	-0.0030131	0.00128861	-0.0032781	-0.0384275	-0.0134141	-0.0521351	0.0886419	0.109303	-0.203858	-0.023049	-0.0405466	-0.0560727	-0.0878051	-0.0288891	-0.281951	0.0569299	-0.0173425	-0.0366248	0.0338462	0.0680617	-0.266584	-0.268446	0.0222323	-0.00118579	0.0145536	-0.0281921	0.00239184	0.183542	0.184926	-0.0482858	0.00311434	-0.262977
A01	Bn-A01-p4785261	4916889	4916938	-0.333439	0.0591297	-0.0551053	-0.178674	-0.0479695	0.122329	0.0578619	0.0788647	0.0486266	-0.111218	-0.0172397	-0.0430811	-0.0327342	-0.100816	-0.0857364	0.0394143	-0.0190082	-0.0469944	0.018908	-0.0464268	0.142138	0.273279	-0.246021	0.0047991	-0.00566012	-0.0597896	-0.0742192	0.0353569	-0.423027	0.0291433	0.0503932	0.0381742	0.0963133	-0.0576367	-0.505451	-0.434682	0.00997466	-0.0032544	0.10237	0.035925	0.0857799	0.220382	0.207705	0.0471058	0.0423461	-0.363457
A01	Bn-A01-p4786653	4918390	4918341	-0.246882	0.198432	0.0670867	0.108143	0.0298161	0.148507	0.240858	0.118254	0.0740663	0.0162168	0.0304151	0.0114281	-0.0544228	0.0370836	0.0584149	0.0555388	0.0453757	0.0189766	0.0337775	-0.0184951	0.223518	0.133458	-0.291994	-0.0398733	0.0391545	0.0180137	0.0219586	-0.0466012	-0.196106	0.0394414	0.0389498	-0.0179922	0.0358661	0.074832	-0.324302	-0.291343	0.0800008	0.0304092	0.0697852	0.0335193	0.0225427	0.173096	0.179217	0.0247487	0.0296633	-0.206516
A01	Bn-A01-p4786754	4918391	4918440	-0.458274	0.232889	0.087909	-0.0188236	0.0332415	0.238615	0.257555	0.105059	0.112939	0.104772	-0.0136209	0.0426134	0.0448808	0.0597313	0.0597062	0.110908	0.0623146	0.00230754	0.0777308	0.0575061	0.219258	0.146262	-0.369998	-0.0723576	0.016356	0.0345481	0.0433589	0.0165619	-0.424883	0.0137662	0.0624334	0.00754438	0.0434262	-0.0338673	-0.312858	-0.384324	0.0392531	0.0762862	0.0615442	-0.0652799	0.00668682	0.219025	0.189894	-0.0466207	0.0441072	-0.478081
A01	Bn-A01-p4786787	4918524	4918475	-0.462604	0.320375	0.113646	0.0487466	0.0631615	0.20045	0.340764	0.133412	0.0731557	0.0552634	-0.0318151	-0.0945915	0.0600865	0.0705717	0.0594144	0.0487727	0.111733	0.0580826	0.07749	0.153484	0.272401	0.306461	-0.460321	-0.0420483	0.102231	0.0589435	0.0795302	0.0402429	-0.490755	0.0351426	0.0561164	0.0909612	0.108037	0.0761231	-0.452027	-0.57579	0.0749133	0.0153221	0.0570082	0.0946378	0.0207448	0.332096	0.340866	0.0456157	0.0906904	-0.492395
A01	Bn-A01-p4799050	4930285	4930334	-1.58757	-0.0969788	-0.499284	-1.42067	-0.385656	-0.0168121	-0.0624177	-0.338092	-0.0343056	0.13201	0.073328	-0.789797	0.0572633	0.234573	0.0399249	0.217236	0.34608	0.100569	-0.180005	0.243962	0.405884	0.359728	-0.388143	0.00946508	0.220777	0.111766	0.22603	0.120681	-0.280145	-0.307881	-0.0167321	0.0908204	0.114344	-0.35911	-0.277869	-0.34128	-0.0730187	0.229221	-0.426885	0.000909502	-0.147054	0.293527	0.249235	0.0678274	0.173787	-0.275904
A01	Bn-A01-p4808404	4937368	4937417	-0.567499	0.20516	-0.052206	-0.0202555	-0.121285	0.0866948	0.225334	0.0401409	-0.00575741	-0.0911112	-0.0623912	-0.160608	-0.0625287	0.045624	0.0105172	-0.0531913	-0.0433304	-0.0968881	-0.048275	-0.0657378	0.194137	0.209247	-0.500789	-0.0572669	-0.049832	-0.0525013	-0.0382022	0.00875225	-0.417475	-0.0163604	-0.0171142	0.0546432	0.00787727	-0.0560593	-0.487562	-0.499208	-0.0271819	-0.0150529	-0.0323531	0.0474456	0.00414433	0.286582	0.277955	0.0454997	0.00283287	-0.534542
A01	Bn-A01-p4812269	4941190	4941239	0.00590856	0.147293	0.113783	0.146052	0.0598796	0.0936577	0.17387	0.0683043	-0.0156453	-0.00789467	0.00585272	-0.0119983	0.00411792	-0.00160868	0.024361	0.0279465	-0.0320871	0.00721329	0.0747943	0.0120903	0.0587153	0.071437	-0.155347	0.0322336	-0.0244699	-0.032346	-0.0395718	0.0691577	-0.0401484	0.121016	0.0260134	0.0630267	0.0197648	0.2042	-0.163259	-0.135159	0.0489524	-0.0302792	0.0230494	0.168284	0.148319	0.117217	0.164238	0.0314481	0.0149237	-0.0707303
A01	Bn-A01-p4833020	4955228	4955179	-0.955793	-0.0422432	-0.285314	-0.759345	-0.217873	-0.0676986	-0.0622051	-0.188842	0.00274824	-0.00384437	-0.104927	-0.112633	-0.0473434	-0.0233842	-0.0318724	-0.071446	0.0872987	-0.0899066	-0.0569299	0.0357039	0.177208	0.452512	-0.530952	-0.456765	0.012099	0.0114061	0.071042	0.0374136	-0.435039	-0.27328	0.0909363	0.0247866	0.0906114	-0.364501	-0.340012	-0.482667	-0.0852413	0.0145022	-0.388601	0.0337881	-0.050243	0.370781	0.353026	0.106069	0.240748	-0.485628
A01	Bn-A01-p4836338	4958996	4958954	-0.969361	0.010278	-0.199536	-0.56413	-0.243121	0.0638248	0.0132039	-0.0905756	-0.012851	0.00915425	-0.000508212	-0.0488147	-0.0566889	-0.00565727	1.2e-05	0.0317699	0.0219908	-0.00468104	0.00540594	-0.0121791	0.214236	0.201654	-0.199562	0.0193128	-0.0203042	0.0292146	0.0699689	0.0304908	-0.202388	0.0167284	0.0480674	0.0212689	0.0236126	-0.0710661	-0.182679	-0.25959	-0.0607861	-0.0557323	-0.0587512	0.0989029	0.0129358	0.215737	0.180152	0.0374111	0.0924412	-0.234042
A01	Bn-A01-p4908924	5032095	5032144	-1.26595	-0.025292	-0.274713	-0.7004	-0.359433	0.0390263	-0.0733943	-0.244611	-0.0629944	-0.0696548	-0.0793319	-0.166875	-0.105069	-0.027944	-0.0955177	0.0188512	0.0323367	-0.0482917	-0.0784521	0.0335169	0.27878	0.340429	-0.588325	-0.216045	0.0720141	0.0136335	0.0654216	0.0727888	-0.490081	-0.219638	-0.0319938	-0.092041	0.0235378	-0.141038	-0.415262	-0.439284	-0.022721	0.0394566	-0.233405	-0.00658336	-0.221294	0.273376	0.276896	-0.0275237	0.124913	-0.554883
A01	Bn-A01-p4909065	5032237	5032286	-0.888885	-0.0203787	-0.169632	-0.48879	-0.213805	0.0494805	-0.0338709	-0.172028	-0.0621792	-0.0559722	-0.126809	-0.0832973	-0.0923864	0.00267323	-0.13933	-0.0230807	0.024862	-0.0678033	-0.0658275	-0.0243851	0.158742	0.230567	-0.480023	-0.0411248	-0.0424488	-0.030399	-0.00393534	-0.0805307	-0.419644	-0.23361	-0.083533	-0.06212	-0.0675029	-0.0347411	-0.327513	-0.408482	-0.0700816	0.0398513	-0.0199632	-0.0891886	-0.165853	0.1924	0.11667	-0.0717759	0.0797566	-0.371111
A01	Bn-A01-p4940549	5061575	5061624	0.0190273	0.250523	0.102894	0.192368	0.0619007	0.102668	0.208525	0.0591525	-0.0264846	-0.0334867	-0.00768095	-1.14e-05	0.0951654	0.0178608	0.0630132	0.017001	-0.0188833	-0.0042902	0.0567566	-0.0117953	0.120545	0.0502532	-0.277668	-0.0468371	-0.0273086	-0.0534981	-0.0648624	-0.0460449	-0.238907	0.0488808	0.0107244	-0.0305309	-0.0108001	0.0615759	-0.211392	-0.198211	0.0157752	-0.0409975	-0.0236307	0.206962	0.198149	0.186694	0.144854	0.0766375	0.076256	-0.0656164
A01	Bn-A01-p5070565	5175684	5175635	-1.48833	-0.184115	-0.546669	-1.23141	-0.574099	-0.0547674	-0.153822	-0.38774	-0.0212621	-0.14624	-0.0935011	-0.134238	-0.0333038	0.050078	-0.0719996	-0.029729	0.106484	-0.0403315	-0.0689575	0.0106278	0.245022	0.286946	-0.672168	-0.218689	0.150093	0.0950412	0.257604	-0.082768	-0.575732	-0.614864	-0.0919152	-0.242934	-0.133914	-0.505398	-0.489518	-0.646756	-0.118814	0.0862563	-0.580324	-0.141731	-0.362621	0.330603	0.205964	-0.152046	0.153203	-0.630255
A01	Bn-A01-p5071350	5176468	5176419	-1.3605	-0.224422	-0.583473	-1.12128	-0.544097	-0.149036	-0.0957131	-0.411298	-0.0271041	-0.0492717	-0.0893752	-0.2511	-0.10243	0.0147399	-0.0406584	0.0711833	0.198478	-0.132898	-0.0983356	0.140289	0.355176	0.228477	-0.870005	-0.588485	0.14757	0.13196	0.152168	-0.346528	-1.09088	-1.04395	-0.455055	-0.673834	-0.436406	-0.864885	-0.627422	-0.841317	-0.201551	0.153181	-1.05464	-0.272445	-0.432608	0.420449	0.247778	-0.18321	0.322828	-0.758315
A01	Bn-A01-p5101078	5198633	5198584	-1.25445	0.188132	-0.274177	-0.58692	-0.389473	0.124283	0.187883	-0.286404	0.0925849	0.00985919	0.0285845	-0.196593	0.0207565	-0.0587376	-0.0998742	0.0508031	0.0317046	-0.0363308	-0.0253633	0.0250922	0.259604	0.180691	-0.450461	-0.0032731	0.125858	0.107358	0.0974542	-0.0295339	-0.419711	-0.162879	-0.0463279	-0.0785409	-0.0151826	-0.140733	-0.476758	-0.538387	-0.143882	-0.0347316	-0.175871	-0.0349789	-0.13404	0.178283	0.235397	0.0359955	-0.0277711	-0.525208
A01	Bn-A01-p5238564	5341506	5341555	-0.0835597	0.197492	0.147082	0.229512	0.0570453	0.0940206	0.0851455	0.103182	0.00157725	-0.0370253	0.0253424	0.000660434	0.0726958	0.110104	-0.00836735	0.0294239	-0.0206427	0.0115248	0.0381418	-0.0384797	0.0799439	0.0473213	-0.218439	-0.0305722	-0.0288936	0.0373259	-0.000797188	0.0170702	-0.175287	0.0569586	-0.0105849	-1.23e-05	0.0112631	0.156135	-0.182477	-0.245973	-0.0331378	-0.0364436	-0.0159525	0.0737041	0.0441384	0.0742697	0.102374	-0.0505786	-0.0694888	-0.214296
A01	Bn-A01-p5243029	5345972	5346021	0.113722	0.237341	0.204166	0.344851	0.145885	0.138021	0.183226	0.196005	0.00386169	0.105849	0.0763655	0.113725	0.0920898	0.0692519	0.0555835	0.0505128	-0.0179014	0.0858625	0.108121	-0.0242059	0.0998417	0.0250819	-0.0999008	-0.00418214	-0.0418078	-0.0285944	-0.0896505	-0.0320848	-0.119752	0.0415821	-0.00717072	0.00901497	-0.00666335	0.107685	-0.0885484	-0.11881	-0.0143622	-0.0563017	-0.0525238	0.107545	0.0726156	0.0344605	0.0167146	-0.0480628	-0.10197	-0.16701
A01	Bn-A01-p5242967	5346010	5345961	0.0295139	0.214334	0.0844211	0.233568	0.123607	0.158642	0.16718	0.149322	-0.0918647	0.0291195	0.028431	0.0102037	0.0934529	0.0222618	0.0240969	0.0282062	-0.0391517	0.0466428	0.123703	-0.0437095	0.108956	0.0773072	-0.186889	0.0448612	0.0305501	-0.0344519	-0.101385	-0.0629355	-0.196449	0.0671113	-0.00444235	0.0555411	-0.0210144	0.081242	-0.152838	-0.120219	0.0452894	0.01089	0.0419607	0.0846641	0.100195	0.135253	0.150376	-0.0553501	-0.024249	-0.210413
A01	Bn-A01-p5243036	5346079	5346030	-0.0116286	0.258478	0.0731706	0.124933	-0.0215565	0.09803	0.138168	0.10586	-0.000333771	0.0211309	-0.0137587	0.028865	0.0964554	0.0514151	0.071728	0.0230877	0.0113597	0.0206236	0.118456	-0.00229633	0.0954714	0.0540849	-0.128013	-0.0325547	0.0199539	0.0287773	-0.033873	-0.00705078	-0.143324	0.0747661	0.038376	0.00336813	-0.00969769	0.132163	-0.155159	-0.281817	-0.0106967	-0.0219213	0.0401404	0.0806115	0.00502946	0.116179	0.070529	0.0151649	-0.00875368	-0.132842
A01	Bn-A01-p5243181	5346224	5346175	-0.144034	0.132334	0.0629831	0.134132	0.0596412	0.120637	0.0747809	0.0610602	0.0407487	0.0133286	0.0258761	0.0149792	-0.00334352	-0.0232258	-0.00350936	-0.0292479	-0.00925313	0.010852	0.0303765	-0.0230322	0.121447	0.0872335	-0.202151	0.0317527	0.0102962	0.00515679	-0.038862	-0.0239521	-0.181038	0.052106	-0.0351636	-0.0256602	-0.0495274	0.0459587	-0.188207	-0.252831	-0.0385056	-0.00512705	0.00517033	-0.015179	0.0507292	0.106158	0.116735	0.0248165	-0.00812909	-0.225293
A01	Bn-A01-p5284702	5400213	5400262	-0.17629	0.238395	0.0978188	0.164584	0.111963	0.199249	0.110117	0.0250723	0.121476	0.0695783	0.023672	0.0938876	-0.0404768	-0.0575722	0.0642805	-0.0249866	0.0358796	-0.0584641	0.050934	0.0100136	0.119936	0.271049	-0.311997	0.0592692	0.0809479	0.034216	0.022638	-0.0206209	0.023009	0.0170073	-0.0192378	0.0991075	9.94e-05	-0.041757	-0.563744	-0.386201	-0.835001	-0.839986	-0.945518	0.116283	0.12441	0.237824	0.197976	0.0966785	0.0448145	-0.286195
A01	Bn-A01-p5324399	5433053	5433102	-0.489331	0.0653458	-0.0379366	-0.207675	-0.0477353	0.110962	-0.104504	-0.0282881	0.0231995	-0.0700116	-0.00736691	-0.091978	-0.0503612	-0.0116628	0.00577204	0.0122933	0.00793594	-0.0354179	-0.0573669	0.0116741	0.131662	0.0779722	-0.402074	-0.0638734	0.0156393	0.00736866	0.034044	-0.0323469	-0.0701013	-0.166621	-0.109807	-0.0710388	-0.0350743	-0.106834	-0.411649	-0.392598	0.0146301	0.167999	0.0390735	-0.0336025	-0.0457922	0.170307	0.108554	-0.030798	0.0199102	-0.284665
A01	Bn-A01-p5324472	5433126	5433175	-0.729632	0.166279	-0.118889	-0.375927	-0.146268	0.0876563	-0.117052	-0.0525249	-0.0877664	-0.0409507	-0.0738483	-0.0804019	-0.0737421	-0.05213	-0.0280722	-0.0187808	-0.0204995	-0.0452644	-0.091456	-0.0500342	0.142225	0.104826	-0.57208	-0.14029	-0.0521711	-0.0552576	0.027786	-0.0926426	-0.111432	-0.218428	-0.156882	-0.139205	-0.0748754	-0.148086	-0.313938	-0.460172	0.107847	0.181831	0.121462	-0.13649	-0.0607325	0.136259	0.0476202	-0.0648995	-0.00205278	-0.459187
A01	Bn-A01-p5418396	5510264	5510215	-0.435964	0.186327	0.0854927	-0.0966193	-0.0307119	0.153211	-0.0466863	-0.0175807	0.0191108	0.0379909	-0.000629594	-0.0160943	0.0322706	0.0711978	0.0266592	0.0464789	0.0475669	0.00855942	0.135283	0.0801712	0.236452	0.133149	-0.430967	-0.0498659	-0.0355537	0.00866627	-0.0014069	-0.0602399	0.0230682	-0.126426	0.00281725	-0.0408151	-0.0325867	-0.0257129	-0.335656	-0.367356	-0.0371035	-0.0354805	0.0244147	0.0786732	-0.0605756	0.13077	0.0825378	0.0267505	0.00931215	-0.214237
A01	Bn-A01-p5480514	5562305	5562354	-0.229061	0.0443301	0.044499	0.0440852	-0.0506704	0.0732119	-0.034602	-0.0237045	-0.0683499	-0.0397456	0.00852967	-0.00314072	-0.0651838	-0.0170887	0.0246284	-0.0448487	-0.0236356	-0.0729369	-0.034195	-0.0440633	0.0811643	0.124545	-0.311406	0.0136444	-0.0163403	0.0528083	-0.0237109	-0.10593	-0.0037854	-0.130435	0.0259997	-0.023678	0.0242202	-0.315654	-0.231822	-0.174175	0.282109	0.243427	0.251376	0.373751	0.310274	0.461399	0.342949	0.195128	0.280946	0.0545651
A01	Bn-A01-p5480517	5562408	5562359	-0.160796	0.167437	0.0651801	0.0486342	0.0865077	0.1095	0.0382626	0.0212798	0.0134353	-0.0584257	0.0478959	0.0402705	0.0322284	0.0805645	0.0124005	0.0321963	0.0538813	0.0148572	0.00889635	0.0121009	0.0919833	0.122531	-0.305368	0.0465202	-0.15507	-0.186843	-0.177536	0.00797083	-0.00565727	-0.110264	0.0153735	0.00451487	0.0243059	-0.338013	-0.210356	-0.23019	-0.0137386	-0.00521429	-0.0191183	0.060071	0.0239195	0.112082	0.0854387	0.0582336	0.0294812	-0.176724
A01	Bn-A01-p5481004	5562894	5562845	-0.735296	0.185755	-0.0409723	-0.161337	-0.0498366	0.213879	-0.0156986	0.0296296	0.0634517	0.0561014	0.0301751	-0.322039	0.0487559	0.0893688	0.0217	0.035591	0.0701804	0.0847554	0.0615901	0.104491	0.352393	0.106598	-0.416703	-0.00956463	0.067306	0.0400181	0.0605645	-0.0554272	-0.00743943	-0.11886	-0.0162802	-0.0626236	-0.0370564	-0.251673	-0.443227	-0.443517	-0.431394	-0.426484	-0.811506	-0.0295356	-0.0469026	0.168896	0.123004	-0.0254071	0.0125442	-0.257326
A01	Bn-A01-p5485980	5567090	5567139	-0.0382711	0.336582	0.185557	0.314519	0.152573	0.222502	0.235032	0.155307	0.0693783	0.0586643	-0.00260772	-0.0571204	0.114816	0.0812482	0.092079	0.0785905	0.0303624	0.032425	0.0899411	0.0242685	0.134836	0.0818824	-0.146745	0.0329679	-0.0234629	0.0525962	0.0528632	0.0533318	0.0241326	0.117161	0.0480985	0.0886419	0.074694	0.0967655	-0.222727	-0.210647	0.0804412	-0.00617447	0.121042	0.0324978	0.100852	0.200422	0.154829	0.00306388	0.055945	-0.267903
A01	Bn-A01-p5486104	5567314	5567265	-0.162308	0.126606	0.0763505	0.0536165	0.016286	0.123432	0.0153895	0.0162996	0.0226616	0.00728978	-0.0160948	0.0131189	-0.0152972	-0.00896643	-0.0222307	-0.00459408	-0.00860332	-0.0259338	0.0102747	-0.00107047	0.0729129	0.0917074	-0.206582	-0.0298355	-0.084188	-0.00175624	-0.0642018	-0.0193362	0.011776	0.0637854	0.00914913	-0.00487327	-0.0239998	0.0155801	-0.243306	-0.235659	0.0544791	-0.0565474	-0.0142721	0.0856686	0.0641717	0.0885086	0.0841247	-0.0132821	-0.0272614	-0.196631
A01	Bn-A01-p5647795	5674299	5674348	-0.441791	0.17608	0.0653777	-0.0124287	0.0276928	0.197269	0.00560159	-0.0225426	-0.0343195	-0.0127128	-0.038547	0.00531307	-0.123193	-0.0665926	-0.0470803	0.0875269	-0.0502373	-0.00496326	-0.0659384	-0.0135658	0.154107	0.080288	-0.487774	-0.130458	-0.0785829	-0.0724589	-0.0517747	-0.0170011	-0.0882856	-0.020764	-0.133597	-0.093076	-0.100424	0.0834985	-0.331	-0.377272	-0.0100442	-0.0305533	0.0226221	-0.0404904	-0.0115092	0.174413	0.142366	-0.102057	-0.0370878	-0.403605
A01	Bn-A01-p5665774	5693449	5693400	-1.1727	0.0291942	-0.336	-0.679821	-0.316957	-0.0160528	-0.340132	-0.189726	-0.0484244	-0.0591745	-0.0866879	-0.293451	-0.121064	-0.0736777	-0.0856162	-0.0477392	0.0555928	-0.142926	-0.139447	-0.0457228	0.225174	0.176601	-0.144853	0.103715	0.110916	0.0824245	0.0901169	0.0843861	0.0804274	0.0802253	0.059623	0.0580657	0.107658	0.0216395	-0.102872	-0.165966	-0.0770849	-0.0437188	-0.120618	0.130434	0.06124	0.233841	0.209836	0.101385	0.115295	-0.168347
A01	Bn-A01-p5678678	5705682	5705633	-1.01458	0.134526	-0.290372	-0.613421	-0.216153	0.0963933	-0.31164	-0.0368321	0.0469914	-0.104686	0.0333487	-0.123143	-0.00851725	-0.0253207	0.0502643	0.131542	0.231204	-0.0339735	0.0166308	0.0248421	0.357874	0.259197	-0.66386	-0.142613	0.0658212	-0.102441	-0.0716444	-0.0650819	-0.0133003	-0.481491	-0.0876835	-0.174051	-0.00457295	-0.431168	-0.530505	-0.621167	-0.242792	-0.0706866	-0.725681	-0.418298	-0.462776	0.159558	0.215391	-0.0696072	-0.0550901	-1.24254
A01	Bn-A01-p5679389	5706393	5706344	-0.136468	0.249421	0.102511	0.133313	0.106274	0.215336	0.0812908	0.120615	0.0291039	0.0918744	0.0166306	-0.00751791	0.0915745	0.0598382	0.0446824	0.00580476	0.00496604	0.0108463	0.134554	0.0433556	0.149811	0.141154	-0.2652	0.00783896	0.0228566	0.0087567	-0.0173003	-0.0311713	0.0269749	0.0635865	0.0319431	-0.0149669	-0.0496434	0.122451	-0.231184	-0.298658	0.0271924	-0.0405325	0.0254662	0.199918	0.0963545	0.188777	0.138142	0.0384259	0.00698996	-0.290244
A01	Bn-A01-p5688168	5713544	5713593	-0.682285	0.235895	-0.0466744	-0.150545	-0.0215133	0.19879	-0.0177934	-0.0497354	0.0664289	0.0253229	0.119214	-0.0375168	0.00962653	0.00620998	-0.0236045	0.0274333	0.135081	0.0221644	0.0519545	0.0782336	0.271485	0.272523	-0.50295	-0.10052	-0.0773723	-0.0307348	-0.0364046	-0.0794116	0.00331357	-0.00796341	-0.0690398	-0.0974787	-0.0339416	-0.0208608	-0.446285	-0.418053	0.145959	0.162096	0.164618	0.213313	0.16648	0.440733	0.450794	0.185042	0.188023	-0.393459
A01	Bn-A01-p5699110	5722911	5722862	-0.7294	0.174084	-0.0774387	-0.235957	-0.177842	0.200341	-0.117859	-0.0109109	0.0324536	-0.0283046	0.0423103	-0.102783	-0.0584243	0.0404822	0.00685029	0.023774	0.0445999	-0.0428904	-0.00875151	-0.0386343	0.259348	0.209216	-0.563194	-0.118664	-0.0325076	-0.101474	-0.0783756	-0.108431	-0.0584472	-0.129512	-0.0322162	-0.0527381	-0.0840423	-0.163575	-0.553433	-0.482595	0.0897977	0.0860398	0.0649496	0.0956261	0.0240861	0.310578	0.265068	0.0847187	0.00844538	-0.488619
A01	Bn-A01-p5718049	5740068	5740113	-0.402954	0.364702	0.0741931	0.102405	0.0167161	0.262041	0.0831368	0.0645977	0.0648446	-0.02495	0.0502575	0.0311213	0.0200627	0.0146788	0.10198	0.0693445	0.0482599	-0.000772323	0.0776214	0.0157499	0.294156	0.204966	-0.443451	-0.0754884	-0.0791088	-0.0276162	-0.0943266	-0.0209161	-0.0857359	0.00188748	-0.0881993	-0.0869288	-0.06854	0.0187534	-0.434987	-0.490421	0.0730411	0.0493165	0.108606	-0.0338876	-0.0419352	0.18156	0.190668	-0.0463304	-0.0266719	-0.615203
A01	Bn-A01-p5775331	5763716	5763765	-0.699195	0.0145662	-0.18277	-0.417806	-0.183431	-0.00999067	-0.224884	-0.102178	-0.0427546	-0.0803558	-0.0749507	-0.215302	-0.0886262	-0.0296512	-0.0162474	-0.0898226	0.0130531	-0.0174764	-0.005604	0.00906333	0.121432	0.186703	-0.305878	-0.119397	0.0251	0.00387781	0.028569	-0.00720149	0.0520579	-0.0780136	0.0216554	-0.0336891	-0.0349274	0.00532078	-0.381174	-0.427284	-0.0988096	0.0335727	-0.0892326	-0.125924	-0.117297	0.168474	0.0718357	-0.106276	-0.00919454	-0.337399
A01	Bn-A01-p5777117	5765549	5765598	-1.60026	-0.262325	-0.477559	-1.02599	-0.540942	-0.0967783	-0.641348	-0.537049	-0.341206	-0.375462	-0.338703	-1.26217	-0.43387	-0.279498	-0.362423	-0.220353	-0.153217	-0.331421	-0.323244	-0.21792	0.184993	0.336153	-0.657741	-0.13948	0.113998	0.060436	0.116852	-0.00311711	-7.74e-07	-0.387609	0.00220588	-0.0906056	-0.0620429	-0.197729	-0.445611	-0.708174	0.119501	0.315026	-0.174794	-0.313696	-0.479813	0.394346	0.220714	-0.0917238	0.122253	-0.748534
A01	Bn-A01-p5787591	5786670	5786621	-0.969247	0.0194849	-0.243311	-0.610561	-0.283134	-0.0165852	-0.27825	-0.209285	-0.0457413	0.0591601	0.061258	0.135503	-0.112349	-0.074833	-0.145987	-0.00368444	0.00462682	-0.128535	0.052283	0.0974557	0.222175	0.192785	-0.405806	-0.0466079	-0.0240202	0.00331288	0.0298006	0.130044	0.208507	0.0735251	-0.0165902	-0.0403204	-0.0113324	-0.145192	-0.35506	-0.349569	-0.108656	-0.0557417	-0.0866693	-0.10334	-0.242023	0.1656	0.1234	-0.082949	0.00428066	-0.470793
A01	Bn-A01-p5805154	5804128	5804177	-0.249329	0.271956	0.0660989	0.079898	0.0330185	0.125101	0.0951484	0.0930872	-5.98e-05	-0.00855929	0.028883	0.00783007	0.11085	0.0440949	0.0733419	0.00934684	0.0586565	0.0124979	0.113015	0.027558	0.119868	0.16114	-0.232557	0.00199173	0.0270124	0.0277187	-0.0108465	0.00596371	0.072551	0.0521752	0.0715157	0.0378385	-0.247066	0.0638637	-0.285021	-0.349892	0.00958331	0.0203108	0.0203647	0.123024	0.10038	0.185585	0.228891	0.00611888	0.0606259	-0.225256
A01	Bn-A01-p5822015	5821306	5821257	-0.0585288	0.425815	0.192448	0.189099	0.0686504	0.151621	0.174879	0.141322	-0.0117816	0.0958073	0.125591	0.0807728	0.0556078	0.00964037	0.0786348	0.00186017	-0.0171205	0.0189973	0.168825	0.0556363	0.234154	0.146343	-0.405847	-0.0420372	-0.00548799	-0.0801282	-0.119454	0.00311691	0.0234058	0.105926	-0.0124019	0.0795289	-0.408283	0.114062	-0.514103	-0.426102	0.00283098	-0.0615004	-0.00164948	-0.016515	0.0409238	0.114946	0.188078	0.0152158	0.0301079	-0.423691
A01	Bn-A01-p5868598	5871510	5871559	-3.53505	-1.74213	-2.28656	-2.14158	-2.2642	-2.05138	-2.54705	-2.34471	-2.2192	-1.8549	-1.94079	-3.48377	-2.75322	-2.24979	-2.16164	-1.73842	-1.84635	-1.95875	-1.91358	-1.8228	-1.30352	0.0756717	-0.197562	0.034289	-0.00429745	0.0611708	-0.013664	0.0110767	0.0480062	0.0344475	0.0385917	0.0206285	-0.25886	0.0256401	-0.306696	-0.342643	-0.0214613	-0.0158049	0.0343018	0.237745	0.266216	0.432216	0.457155	0.213158	0.223079	-0.147997
A01	Bn-A01-p5873504	5876416	5876465	-0.598884	0.135332	-0.0931465	-0.164022	-0.122998	0.00197954	-0.0935565	-0.103688	-0.0313334	-0.0546855	-0.0259675	-0.0140382	-0.0128531	-0.0716766	-0.0901098	0.00177102	0.012222	-0.0459223	0.0444994	-0.0205888	0.136254	0.196542	-0.553308	-0.0396743	-0.0487121	-0.0628039	-0.0443639	-0.0685315	-0.0505836	0.00265297	0.0295176	-0.0432632	-0.523622	0.0742047	-0.36611	-0.360664	-0.0179074	-0.03589	0.00719532	-0.0640065	-0.0527626	0.141651	0.138686	-0.0330988	-0.0529762	-0.415971
A01	Bn-A01-p5917688	5925447	5925398	-0.0353586	0.194911	0.0977065	0.210077	0.0654222	0.124977	0.11907	0.0771653	-0.0364096	-0.0271819	-0.0222788	-0.0241687	0.0458073	0.00989489	0.0277815	-0.0271143	-0.0394148	-0.0379579	0.0620786	-0.00972981	0.0876812	0.0336885	-0.264938	0.0111897	0.016388	0.0304275	-0.0558031	-0.0214403	-0.0244799	0.0376378	0.0309407	0.0300902	-0.199877	0.134632	-0.247601	-0.253736	0.0545306	-0.0738078	-0.00231588	0.120237	0.0885824	0.116342	0.098074	-0.0128237	-0.0252563	-0.197804
A01	Bn-A01-p5921497	5929182	5929231	-0.407224	0.366071	0.107417	0.252424	0.0950121	0.251653	0.0612268	0.0921643	-0.0159798	0.065961	0.00758048	0.0401283	0.0243239	0.0656382	0.103008	0.0106635	-0.00482762	0.00558189	0.0352055	0.0131814	0.236431	0.20676	-0.448355	-0.00351539	0.00780218	-0.00400958	0.000274458	-0.000392776	0.0124254	0.123729	0.0313682	0.0490889	-0.395386	0.240456	-0.431007	-0.502131	-0.0557752	-0.0870211	-0.0119366	-0.0157228	-0.0293288	0.249082	0.229928	-0.034395	-0.0650819	-0.55767
A01	Bn-A01-p5977820	5983711	5983662	-0.763865	0.232532	-0.018164	-0.38387	-0.0380214	0.251859	-0.0890746	0.10614	0.163509	0.219914	0.171408	0.142384	0.159151	0.182179	0.160221	0.177648	0.303714	0.239593	0.200367	0.235896	0.416176	0.536402	-0.524518	-0.62768	0.113698	0.100188	0.146781	0.128854	0.0369124	-0.162074	0.00849564	-0.0317208	-0.682191	-0.578758	-0.622003	-0.680152	0.147113	0.211468	0.251298	-0.17671	-0.237452	0.217272	0.167099	-0.129304	0.065246	-0.496436
A01	Bn-A01-p6007093	6010739	6010782	-0.288269	0.135622	0.0427468	-0.0692518	-0.0504199	0.0725708	-0.0220337	-0.0433953	-0.0351194	-0.117283	-0.0360285	-0.0570033	-0.0134926	-0.0499799	-0.0374689	-0.0751334	-0.0639228	-0.0991975	-0.012628	-0.0161985	0.110625	0.112113	-0.372136	-0.172536	-0.0702151	-0.0696183	-0.0445828	-0.0158064	-0.0833526	-0.0240934	0.0276681	-0.0949939	-0.49305	-0.127284	-0.420759	-0.37636	0.149748	0.138827	0.186055	0.0392924	-0.0419953	0.197251	0.129281	-0.0468961	-0.0331027	-0.392527
A01	Bn-A01-p6035491	6039228	6039179	-0.21818	0.20723	0.0485295	0.132765	0.0721279	0.160189	-0.00775538	0.091436	0.0596338	0.00798982	0.0343073	0.0795209	0.0323017	0.0626099	0.033062	0.0462924	-0.00511039	0.0303573	0.0110556	0.0428425	0.141235	0.0725268	-0.309026	-0.0150482	-0.0955727	-0.0455111	-0.0357761	0.00544055	-0.00651805	0.0290379	-0.0208276	-0.0548587	-0.322353	-0.0101391	-0.28054	-0.328203	-0.0188396	-0.0916619	-0.0388519	0.00624217	0.00410008	0.179208	0.138985	-0.0540162	0.00485138	-0.299095
A01	Bn-A01-p6038249	6041999	6041950	-0.266553	0.199268	0.0283263	0.126549	0.0440078	0.158877	0.106903	0.100253	0.0101951	-0.0358751	0.0270937	-0.0303262	-0.0239457	-0.0166259	0.0389054	-0.0580743	-0.0275511	0.0152192	0.0468402	0.0403192	0.127261	0.152243	-0.247434	0.0640257	-0.00715197	0.0729364	0.0545939	0.0969228	0.0389004	0.111435	0.0183454	0.0620058	-0.219165	0.181699	-0.240185	-0.329957	0.0126441	0.0294942	0.0830115	0.00257314	0.0180949	0.18719	0.155876	-0.0360104	0.0125611	-0.325336
A01	Bn-A01-p6158889	6164655	6164606	-0.146977	0.17696	0.0761893	0.153103	0.0596697	0.169949	0.000152885	0.117571	0.033774	0.0136082	0.0272167	0.040371	0.0481529	0.0428705	0.0681673	0.0252942	0.0398194	0.042465	0.0713578	0.0244037	0.121106	0.0268719	-0.304442	-0.108635	-0.11348	-0.118029	-0.0716071	-0.129313	-0.103593	-0.139819	-0.080519	-0.0772165	-0.301657	-0.0438984	-0.366918	-0.411474	-0.0555348	-0.0652466	-0.0834925	0.0270991	-0.0164478	0.384509	0.378583	0.0965998	0.136718	-0.539497
A01	Bn-A01-p6180257	6183357	6183405	-0.460706	0.185318	-0.0620101	-0.066181	-0.0918701	0.135609	-0.0528461	-0.0575339	0.00692714	0.0456639	0.00768501	0.0348675	-0.0156231	0.0551782	-0.0161316	0.027683	0.0161545	-0.0304242	0.0845346	0.0371824	0.203131	0.121929	-0.395777	-0.0876321	-0.026497	-0.0604116	-0.0377634	-0.0538455	-0.0302554	-0.00512869	0.0253914	-0.0287627	-0.49913	-0.150652	-0.437694	-0.390273	0.00613514	-0.00671018	0.00940596	-0.0659211	0.0351857	0.210487	0.200656	0.0593379	0.0394263	-0.239085
A01	Bn-A01-p6182710	6185763	6185714	-0.561795	0.372207	0.04766	0.192088	0.0210957	0.182803	0.051968	0.0911356	-0.00506224	-0.0290531	-0.00774432	-0.012362	0.0303128	-0.0445669	0.0299305	0.0497693	0.00725299	0.0152486	0.010609	-0.0311212	0.285942	0.0871149	-0.736976	-0.251881	-0.146549	-0.203032	-0.227398	-0.168871	-0.189379	-0.0811541	-0.178049	-0.194166	-0.693789	-0.0658323	-0.601156	-0.633269	-0.148247	-0.193128	-0.214916	0.0447371	0.0348403	0.302691	0.316002	0.0403307	-0.0228975	-0.587132
A01	Bn-A01-p6188347	6191292	6191341	-0.243286	0.306441	0.00603855	0.134702	0.0129985	0.145575	0.0358801	0.0259726	0.00145957	0.00151197	0.0378139	-0.0126911	0.0996457	0.0457747	0.0800714	0.0085165	-0.034293	-0.0179901	0.0538177	0.0281357	0.175561	0.156726	-0.244322	0.0400569	0.0413286	0.0422477	-0.0414922	0.0513815	0.0206672	0.109146	0.101802	0.0507743	-0.264772	0.117225	-0.251192	-0.323253	-0.0216592	-0.0766316	0.00988037	0.101969	-0.00180979	0.146534	0.179474	-0.0794641	-0.0775269	-0.4034
A01	Bn-Scaffold001812-p284	6251774	6251823	-1.62157	-0.167139	-0.407807	-1.06514	-0.473524	-0.0270079	-0.50235	-0.530814	-0.0214772	-0.00422681	-0.0189388	-0.851398	-0.151022	0.01941	-0.0989308	0.0576799	0.136241	-0.0950014	-0.158115	0.0788303	0.361194	0.603024	-0.278247	-0.0774465	0.341471	0.318366	0.421202	0.286607	0.331069	-0.027201	0.180872	0.166054	-0.49974	-0.0345147	-0.149702	-0.168534	-0.0987481	0.0196257	-0.135665	-0.0589299	-0.10781	0.178559	0.133196	-0.0597571	0.0372044	-0.43337
A01	Bn-A01-p6272642	6261023	6260974	-0.3409	0.197227	0.088434	-0.0404462	0.00154976	0.150344	0.00383424	0.0075295	-0.0047624	-0.00987578	-0.00278623	0.0431865	-0.00428667	-0.016027	0.0434706	0.0102718	0.0248372	-0.0129835	0.0260894	0.0160047	0.185419	-0.0532568	-0.231101	-0.00517149	-0.127109	-0.0597704	-0.0650394	-0.0740726	-0.0321859	-0.111898	0.00666114	-0.0548029	-0.324527	-0.0380074	-0.271132	-0.311728	0.0647245	0.0791498	-0.0187016	0.0265913	0.0200035	0.187374	0.206165	-0.0150932	0.0897037	-0.318457
A01	Bn-A01-p6274135	6262516	6262467	-0.284465	0.109796	0.0039459	-0.0313177	-0.0476252	0.0946005	-0.0216888	-0.0154499	0.0414043	-0.0308891	-0.0775491	0.0214077	0.0153247	-0.0101483	-0.017896	-0.0196128	-0.0445417	-0.0915945	-0.0668246	-0.107929	0.0492395	0.0722795	-0.188195	0.0124598	0.0552414	0.0422109	0.0350137	0.029101	-0.0375681	0.0223324	0.0133397	0.000525139	-0.201398	0.0465842	-0.166772	-0.119481	0.0288669	-0.00925676	-0.0167488	-0.0477202	-0.058296	0.0735571	0.0738859	-0.010836	-0.0221783	-0.253702
A01	Bn-A01-p6275784	6264166	6264117	-0.673567	0.255351	0.034988	-0.19491	-0.0114405	0.260001	-0.028469	0.0602741	0.164812	0.183367	0.12718	-0.205214	0.0759549	0.0804479	0.0893667	0.112126	0.177041	0.0876037	0.0122782	0.121785	0.397786	0.278431	-0.387802	-0.0824017	0.110086	0.161277	0.124185	0.144842	0.131803	-0.0610719	0.072858	0.139367	-0.400444	-0.241139	-0.447748	-0.380666	-0.00545873	0.0642002	-0.168933	0.137705	0.120803	0.408618	0.414388	0.215151	0.209579	-0.200006
A01	Bn-A01-p6333810	6309522	6309569	-0.361139	0.174059	0.015631	-0.0542997	-0.011365	0.0935297	-0.0336637	-0.0172071	-0.0143707	-0.0245426	-0.02226	-0.0391395	0.0286554	0.0335594	0.0116501	0.0364367	-0.0274286	-0.00084494	-0.0370467	-0.0272813	0.116232	0.111777	-0.29659	-0.0388399	-0.0027522	0.011281	-0.0101881	-0.00524976	0.0237363	0.0115735	0.0148296	0.0155552	-0.227421	-0.0544963	-0.272932	-0.314847	-0.0254497	-0.0300296	0.00146214	0.00195996	0.0687438	0.117634	0.0765677	-0.00427235	-0.0358059	-0.162682
A01	Bn-A01-p6333910	6309623	6309668	-0.373012	0.16868	-0.0470942	-0.00348134	-0.0126892	0.137693	-0.020366	-0.00289246	-0.129433	-0.0998777	-0.0719271	-0.0861705	0.0272972	-0.0685533	-0.0253203	-0.0184245	-0.0874732	-0.0474096	-0.044479	-0.0710025	0.147561	0.202698	-0.345911	0.0380981	0.00414536	-0.00620858	0.0121788	-0.00196745	0.0302768	0.00867481	0.0637589	0.0251992	-0.341247	0.162274	-0.224189	-0.265129	-0.0699628	-0.0425994	-0.00410452	0.0063658	-0.0204299	0.070274	0.0672156	0.012055	-0.0250061	-0.279928
A01	Bn-A01-p6479735	6476782	6476831	-0.747403	0.13146	-0.0611531	-0.276911	-0.135507	0.0909698	-0.11936	0.0305606	-0.0167724	-0.00675752	-0.00551647	0.00883635	0.0231141	0.0430952	0.0584848	0.0287249	0.117664	0.0224645	0.0375821	0.0454737	0.217545	0.228629	-0.363752	0.0289557	0.0464892	0.0493185	0.0758685	0.0520247	0.0417088	-0.137206	0.0209376	-0.0321805	-0.38163	-0.270882	-0.291457	-0.400963	0.0198333	0.0790597	0.0586871	-0.0131024	-0.0847876	0.176737	0.228581	-0.0308802	0.0543918	-0.330904
A01	Bn-A01-p6482543	6478860	6478811	-0.596521	0.151738	-0.0508126	-0.278506	-0.122028	0.153953	-0.120593	-0.00263046	0.0728068	0.0531125	0.0148762	0.0126755	0.0200016	0.0313064	0.0285973	0.0243012	0.0722386	-0.0134519	0.0323559	0.061361	0.219947	0.162029	-0.331759	-0.0372483	-0.00360539	-0.00915343	-0.00259316	-0.0449579	0.0258614	-0.0740462	-0.013988	-0.00896496	-0.332769	-0.087782	-0.276907	-0.318998	-0.0545409	-0.0238527	-0.0160708	-0.0615358	-0.118071	0.105034	0.127005	-0.0450614	0.000848313	-0.226148
A01	Bn-A01-p6530903	6515165	6515116	-0.274809	0.354132	0.153122	0.211539	0.168603	0.321633	0.0930668	0.205527	0.0847283	0.128675	0.136806	0.0723667	0.138229	0.11138	0.161365	0.097788	0.142506	0.0926234	0.154533	0.0981561	0.293844	0.20691	-0.336767	0.000545254	0.035748	-0.00734755	0.0870424	0.0616189	0.0581692	0.0546343	0.0365437	0.0772895	-0.358326	0.0169835	-0.451045	-0.438247	-0.221253	-0.179078	-0.22629	0.015877	0.0293034	0.243539	0.189329	-0.0436105	-0.0251812	-0.467739
A01	Bn-A01-p6547052	6530812	6530763	-0.820024	0.0653062	-0.257512	-0.297947	-0.236538	0.00681058	-0.267751	-0.166896	-0.128136	-0.0417556	-0.0818285	-0.239343	-0.163561	-0.104696	-0.129343	-0.0752387	-0.0519568	-0.0812821	-0.165399	-0.116909	0.11175	0.103395	-0.108689	0.012982	0.00407933	0.0487704	0.0278866	0.0306774	0.0632446	0.0226888	0.0854496	0.0704441	-0.164469	0.0493361	-0.153343	-0.0873969	-0.561757	-0.526158	-0.647894	0.0095464	0.0970151	0.257955	0.29431	0.0450129	0.0876401	-0.316682
A01	Bn-A01-p6560270	6544370	6544321	-0.438151	0.0629138	-0.0479592	-0.0513977	-0.147507	0.0161141	-0.0552018	-0.116628	-0.156762	-0.156719	-0.200129	-0.157908	-0.0895916	-0.149204	-0.129962	-0.156782	-0.148166	-0.171367	-0.127051	-0.145494	0.000488348	0.105969	-0.292113	0.00838947	0.0277051	0.000538721	-0.0218862	-0.0233665	0.00429386	0.0276619	0.0443389	0.00681366	-0.250714	0.096733	-0.37478	-0.269559	0.105529	0.193854	0.186846	0.267625	0.280681	0.394469	0.413401	0.245932	0.223852	0.00747167
A01	Bn-A01-p6679394	6639684	6639633	-0.150212	0.266179	0.149289	0.211634	0.0803102	0.217857	0.106262	0.190166	0.0553498	0.0148616	0.00796929	0.032814	0.0873654	0.00382961	0.13502	0.0564368	-0.0261281	0.0445702	0.0636451	0.000927892	0.180153	-0.0147085	-0.413025	-0.106032	-0.181977	-0.124376	-0.181782	-0.140798	-0.115646	-0.0225943	-0.146776	-0.0795391	-0.411343	-0.0467264	-0.530437	-0.448817	-0.147801	-0.183689	-0.0770056	-0.151988	-0.111199	0.0109484	0.00574327	-0.147404	-0.195825	-0.570938
A01	Bn-A01-p6687707	6649030	6648981	-0.451477	0.0655297	-0.0797181	-0.137818	-0.0886614	0.0672832	-0.0869253	-0.0771179	0.000690345	0.0415631	-0.0160891	0.0140097	0.0196481	0.0343377	-0.0129813	0.0430934	0.0249259	-0.0352585	-0.000875227	0.0460337	0.164759	0.095587	-0.442994	-0.0698722	0.0255924	-0.126353	0.0147715	-0.0295102	-0.0429548	-0.150938	-0.0586525	-0.0779333	-0.383534	-0.213032	-0.32588	-0.362476	-0.0644273	-0.0888463	-0.0172181	-0.174542	-0.1803	0.0567356	-0.00760418	-0.144529	-0.118023	-0.494271
A01	Bn-A01-p6708539	6669443	6669394	-0.433174	0.388753	0.183893	0.135954	-0.4869	0.224293	0.100196	0.151836	0.0575968	0.00665652	0.0726446	-0.157397	0.0648371	0.0297164	0.0618446	0.0737488	0.00505945	0.0654299	0.0393028	0.0633164	0.358891	0.290488	-0.498358	-0.17867	-0.0270252	0.0234386	0.00432747	0.0108301	0.0134465	0.0872917	-0.0326409	0.0736456	-0.474197	0.0893997	-0.588819	-0.583716	0.536723	0.469112	0.468977	-0.115927	-0.0406723	0.165946	0.200141	-0.0948517	-0.0926481	-0.663538
A01	Bn-A01-p6713213	6674119	6674070	-0.312708	0.195258	0.00883345	0.0595565	-0.309291	0.0938236	-0.0500403	-0.0204028	-0.0318738	0.00330447	-0.026869	-0.0122781	-0.0220176	-0.0117736	0.00278189	0.00755824	-0.0496678	-0.00703539	-0.0476739	-0.0314803	0.117897	0.119024	-0.249406	0.0220259	-0.0310525	0.0266202	-0.0586202	-0.0197615	0.0305466	-0.00610029	0.00401793	-0.0264673	-0.299743	0.0918455	-0.252266	-0.247149	-0.197242	-0.19715	-0.169102	-0.000238904	-0.0261753	0.07365	0.0904625	0.0382355	-0.00410927	-0.214845
A01	Bn-A01-p6714740	6675646	6675597	-0.84183	0.0448982	-0.165809	-0.278861	-0.743035	-0.00510245	-0.296219	-0.228726	-0.158225	-0.0921224	-0.222858	-0.166313	-0.194172	-0.192903	-0.0481082	-0.148609	-0.12925	-0.114486	-0.143135	-0.128762	0.114855	0.160543	-0.27096	0.0305727	-0.000359403	0.0741065	-0.0696476	0.0257795	0.0594588	-0.0304269	0.0904412	0.00128139	-0.265432	0.0190474	-0.259313	-0.260788	-0.200532	-0.21063	-0.161753	0.18614	0.166676	0.44422	0.448427	0.181618	0.185668	-0.304307
A01	Bn-A01-p5737901	6800663	6800614	-0.392167	0.0607383	-0.0869203	-0.118887	-0.0732639	0.0808343	-0.080906	-0.0686537	-0.055722	-0.037999	-0.0229795	0.0229724	-0.120168	-0.0094605	-0.0190593	-0.0686498	-0.0354684	-0.0292696	-0.106322	-0.0346087	0.09828	0.214746	-0.418048	-0.0195809	0.0174449	0.00509098	0.12031	-0.000913087	0.024263	-0.138388	-0.0606336	-0.0186431	-0.00814829	0.0201536	-0.140344	-0.240502	-0.0332246	-0.0386079	-0.0472373	-0.063898	-0.0745512	0.0824946	0.103511	-0.0158939	0.0106452	-0.300626
A01	Bn-A01-p5731932	6804630	6804581	-0.364144	0.0736459	-0.0111605	-0.0611195	-0.0467168	0.057256	-0.0465819	-0.0323302	-0.0257898	0.00133242	-0.0101157	-0.00252735	-0.0134278	-0.0152942	-0.0306985	-0.0236013	-0.0161684	-0.0667796	-0.0335778	-0.0511111	0.0873141	0.0692634	-0.456778	-0.145716	-0.0262577	-0.0576607	-0.0801326	-0.0940033	-0.0810923	-0.198923	-0.140774	-0.0799043	-0.0932742	-0.195683	-0.290313	-0.364268	0.046416	0.0208375	0.11188	0.0979233	0.0565583	0.201981	0.237097	0.0882486	0.100023	-0.163139
A01	Bn-A01-p5731429	6805033	6805082	-0.972826	-0.101319	-0.17742	-0.335567	-0.322121	-0.209875	-0.377909	-0.288342	-0.280206	-0.20708	-0.260316	-0.357426	-0.357779	-0.241621	-0.127306	-0.220461	-0.26455	-0.27563	-0.24586	-0.23901	-0.0275093	0.410735	-0.00676979	0.264849	0.295084	0.294828	0.364974	0.237645	0.231292	0.210076	0.287121	0.233877	0.306695	0.24201	0.0702413	-0.0451425	0.543957	0.643187	0.260072	0.477942	0.575754	0.888044	0.92246	0.595079	0.597335	-0.0619927
A01	Bn-A01-p5587840	6809078	6809028	-1.84961	-0.243507	-0.60534	-1.57641	-0.660758	-0.11117	-0.693683	-0.523987	-0.0309056	-0.0175499	0.047192	-0.542784	-0.167423	0.00623515	-0.099856	0.0870445	0.179704	-0.0275542	-0.178326	0.0496083	0.418826	0.501924	-0.628201	-0.83171	0.115792	0.0304417	0.111895	0.0280055	0.131804	-0.501264	-0.149253	-0.210443	-0.00719604	-0.930572	-0.569558	-0.583702	0.0746013	0.132299	0.0245252	-0.244924	-0.365589	0.363378	0.244883	-0.100689	0.195444	-0.736531
A01	Bn-A01-p5586854	6810296	6810247	-1.58433	0.0104173	-0.323864	-1.06063	-0.382153	0.195723	-0.488482	-0.268557	0.0741807	0.0806702	0.0585513	-1.02639	0.0468735	0.0590043	0.0145901	0.1284	0.249952	0.130083	-0.0843677	0.185416	0.472652	0.537469	-0.55174	-0.954221	0.253339	0.112819	0.295106	-0.00772538	0.0969865	-0.359968	0.0129397	-0.134216	0.00600225	-0.612722	-0.594745	-0.627556	-0.00535998	0.104521	-0.0756065	-0.260815	-0.417775	0.355372	0.279985	-0.129144	0.11948	-0.626006
A01	Bn-A01-p5586618	6810418	6810467	-0.565118	0.108688	-0.0764871	-0.539134	-0.158071	0.0683468	-0.146541	-0.150528	-0.0248479	-0.0155555	-0.0217184	0.00472076	-0.0506916	0.0705783	-0.0445861	0.00101743	0.0821409	-0.0314359	-0.0527723	0.0358975	0.145573	0.191647	-0.311957	-0.0031265	0.00343058	0.0985545	0.0357526	-0.0192758	0.0314805	-0.159712	-0.0490569	-0.0289671	-0.00924586	-0.269911	-0.332023	-0.329044	-0.0762194	-0.0262206	-0.0939373	0.0333265	-0.136184	0.136658	0.140114	-0.0163398	0.0328643	-0.293577
A01	Bn-A01-p5586671	6810465	6810416	-0.939376	0.0631021	-0.200027	-0.746287	-0.237167	0.110506	-0.237259	-0.175814	-0.0276537	-0.06987	-0.0583492	-0.21929	-0.0517769	0.0478877	-0.0528879	0.0375944	0.0836931	-0.0455654	-0.175693	0.0336062	0.20474	0.234776	-0.510487	-0.0867663	0.0537885	0.0305533	0.0563915	-0.0522594	0.0455291	-0.311545	-0.0900002	-0.033989	-0.0544602	-0.306683	-0.387729	-0.497328	0.109559	0.186834	0.0470074	-0.0939661	-0.191838	0.189962	0.232528	-0.0648677	0.0691587	-0.452976
A01	Bn-A01-p4985329	6892438	6892389	-1.11408	0.0795712	-0.271532	-0.76776	-0.354383	0.0952196	0.00553598	-0.254082	-0.0554525	0.024127	0.000779215	-0.150984	-0.0115402	0.055396	-0.0378806	0.0319063	0.0508578	-0.00118166	0.0523531	0.0963516	0.301577	0.270298	-0.600154	-0.0986785	0.0439388	0.0203233	0.0730905	-0.036206	-0.4726	-0.313163	-0.0310091	-0.113374	0.000210148	-0.358921	-0.394512	-0.55419	-0.0619894	-0.00816273	-0.891316	-0.0749317	-0.15203	0.207407	0.22866	-0.0873939	0.0297718	-0.522693
A01	Bn-A01-p5328220	6899962	6899913	-0.848273	-0.0280738	-0.202436	-0.667888	-0.351465	-0.00173756	-0.313433	-0.182291	-0.0214481	-0.114067	-0.0945708	-0.0659314	-0.0359209	-0.0575973	-0.104323	-0.0284578	-0.06627	-0.110929	-0.133399	-0.0362199	0.132471	0.152129	-0.527875	-0.0766748	-0.0364418	-0.0496374	-0.0290048	-0.0551402	-0.0103609	-0.301613	-0.100513	-0.135022	-0.0522712	-0.188714	-0.237356	-0.333633	-0.0163395	0.0846029	0.00719327	-0.0850657	-0.19241	0.167372	0.0859783	-0.121192	0.035376	-0.468755
A01	Bn-A01-p5328679	6900421	6900372	-0.675074	0.0761244	-0.0875146	-0.290718	-0.180554	0.0424755	-0.208338	-0.123667	-0.0268395	-0.053711	-0.0868276	-0.112699	-0.012976	-0.0354929	-0.0472005	0.0173007	-0.00382213	-0.0474837	-0.111214	-0.0592679	0.0323111	0.139225	-0.430719	-0.0669052	-0.0803187	0.00813673	0.00490314	-0.00642088	-0.0468861	-0.21482	-0.123158	-0.0869965	-0.0561614	-0.0709304	-0.267074	-0.315675	-0.0606205	-0.000398797	-0.0858377	-0.0545798	-0.177939	0.216301	0.0949172	-0.091415	-0.00995439	-0.441428
A01	Bn-A01-p5332773	6905476	6905525	-0.804714	0.104067	-0.229733	-0.478623	-0.201447	0.0736949	-0.236145	-0.094267	0.00216261	-0.00966237	0.0112264	-0.0390938	-0.0213667	0.0839751	0.0192838	0.0500373	0.0745376	-0.00139365	-0.0605734	0.0267244	0.177719	0.168803	-0.402826	-0.0637767	0.00121369	-0.00161978	0.0182397	-0.0647247	-0.0464388	-0.242112	-0.0845508	-0.080545	-0.0552367	-0.235283	-0.314533	-0.385687	0.0368459	0.176454	0.0940577	-0.139515	-0.168538	0.193144	0.137443	-0.0908994	0.0565792	-0.405758
A01	Bn-A01-p5335218	6909456	6909505	-0.666579	0.156611	-0.0522241	-0.28617	-0.142225	0.09799	-0.143091	-0.0758718	0.0328974	-0.00781815	-0.0229333	-0.175413	-0.0670577	-0.0768628	-0.0590058	0.0216956	0.0532601	-0.00333007	-0.0660722	-0.0189468	0.246274	0.203111	-0.538414	-0.0637575	-0.032362	0.00407076	0.00323686	-0.0573909	0.015516	-0.124563	-0.0886928	-0.0417769	0.0378489	-0.261852	-0.447752	-0.475467	0.0202416	0.0218875	-0.0245566	-0.136165	-0.10934	0.175438	0.139709	-0.0704564	0.0311418	-0.556524
A01	Bn-A01-p5335323	6909561	6909610	-0.818385	0.0623392	-0.192733	-0.447606	-0.230209	0.0676676	-0.191377	-0.0810048	-0.00404011	0.0166444	-0.0901356	-0.0957363	-0.0133523	-0.0241555	-0.0894814	-0.0338977	0.0764252	-0.0137843	0.00218253	0.077602	0.200122	0.184377	-0.453618	-0.0484699	0.0257734	-0.0247239	0.0171623	-0.0398565	-0.0205191	-0.269742	-0.036488	-0.113068	-0.136114	-0.357045	-0.395947	-0.458094	-0.0203932	0.202647	-0.026149	-0.0449462	-0.148441	0.205767	0.178828	-0.0680981	0.0601573	-0.488864
A01	Bn-A01-p6959248	7194369	7194320	-1.18641	0.0245672	-0.267907	-0.7438	-0.964605	0.0743045	-0.432556	-0.162945	0.0201812	0.0011245	-0.164971	-0.81471	-0.189432	-0.0753925	-0.0757223	0.0407981	0.0635927	-0.0356875	-0.274371	-0.040147	0.335717	0.27853	-0.415604	-0.115648	-0.00277184	0.0317512	0.0841758	0.015233	0.0526898	-0.378743	-0.0808492	-0.0913758	-0.574803	-0.354849	-0.394962	-0.473907	-0.245206	0.0546615	-0.433968	-0.060765	-0.158706	0.258375	0.216767	-0.0204042	0.136618	-0.336108
A01	Bn-A01-p6965221	7200243	7200292	-0.841103	-0.00408331	-0.0855034	-0.332404	-0.69265	0.018215	-0.262438	-0.167963	-0.0994338	-0.0888612	-0.101894	-0.196165	-0.163611	-0.104547	-0.127239	-0.0578821	-0.055654	-0.0857396	-0.126434	-0.0683805	0.100663	0.0724217	-0.284516	-0.107503	-0.084094	-0.103579	-0.0990217	-0.0671931	-0.0767168	-0.127806	-0.129933	-0.112059	-0.419609	-0.116629	-0.376811	-0.446263	0.0171844	0.12345	0.0180641	0.000939923	0.00579294	0.177508	0.134315	0.0283064	0.0694293	-0.165839
A01	Bn-A01-p6968751	7203773	7203822	-0.255119	0.113373	0.0349301	-0.0260709	-0.294676	0.100354	-0.0120009	0.0117485	0.0401691	0.0637928	-0.0512328	-0.0268458	0.00102259	0.047529	0.0356667	0.0657447	-0.000687492	0.0272397	-0.00811586	0.0388708	0.146378	0.118031	-0.18884	-0.029464	0.002278	0.036779	-0.0538685	-0.0199301	0.00295593	-0.00175873	0.0293417	-0.049469	-0.134897	0.0258516	-0.170646	-0.22464	0.0538036	0.044575	0.0277452	-0.0353766	-0.0298364	-0.0306348	0.111539	-0.0433097	0.0293267	-0.229624
A01	Bn-A01-p6969197	7204219	7204268	-0.457663	0.160974	0.0224415	0.00740579	-0.395682	0.181405	-0.0408844	0.0382566	0.0226592	-0.0977341	-0.0519245	-0.0488169	-0.0696143	-0.0233112	-0.0219413	-0.0187986	-0.0390652	-0.0489447	-0.0152212	-0.0410737	0.144074	0.243351	-0.08397	0.128067	0.0693364	0.160791	0.126892	0.103942	0.120159	0.118617	0.0898743	0.103399	-0.0572325	0.13311	-0.074108	-0.149485	-0.0212217	0.0575765	0.0124518	-0.0552795	-0.0584343	0.127957	0.0628261	-0.118075	-0.0250659	-0.260058
A01	Bn-A01-p6969358	7204380	7204429	-0.169846	0.107722	0.0250239	-0.0412276	-0.281157	0.143524	-0.0322154	0.0424488	-0.0299888	-0.0560027	-0.0212292	0.00670582	-0.0116592	-0.0396927	-0.00173532	0.00202505	-0.0489538	-0.00704403	-0.00989465	-0.0191718	0.140828	0.181168	-0.237561	0.0305442	0.11733	0.041879	0.0870894	0.111359	0.120144	0.0483374	0.0250498	0.0781104	-0.218661	0.10965	-0.0900441	-0.161455	-0.0562253	-0.0231623	-0.0137693	0.0700277	-0.0331203	0.172044	0.164661	-0.0208172	0.0281123	-0.267518
A01	Bn-A01-p6969284	7204406	7204357	-0.240363	0.207163	0.131887	0.0653277	-0.303986	0.166085	0.0506757	0.0157215	-0.0751305	-0.0632578	-0.101126	-0.0537935	0.0512772	-0.0133399	0.00412701	0.0482614	-0.00790236	-0.0250583	-0.0166689	0.0073187	0.0901037	0.0931596	-0.132924	-0.0206209	0.0133234	0.0060687	-0.0452943	0.0506862	0.0369109	0.0241023	0.0251877	0.0167989	-0.151216	0.0847756	-0.130221	-0.125966	-0.040939	0.0207508	0.024183	-0.000677943	-0.028801	0.127127	0.0518697	-0.0731749	-0.0294757	-0.247549
A01	Bn-A01-p6972779	7215229	7215180	-0.878096	0.0650752	-0.0890136	-0.389727	-0.749947	0.161361	-0.0788995	-0.0966441	-0.00809441	-0.0342488	-0.0446476	-0.288205	-0.0598509	0.0395712	0.0522458	0.0241581	0.0464291	-0.00659692	-0.0343539	0.0116709	0.266308	0.417477	-0.375679	-0.0378113	0.109738	0.0809717	0.190619	0.19202	0.160968	-0.0214486	0.0786577	0.119411	-0.353903	0.0432358	-0.25591	-0.33864	-0.09684	-0.0285327	-0.0806919	-0.0726016	-0.108353	0.189843	0.136572	-0.0336613	0.118947	-0.3784
A01	Bn-A01-p7068752	7294537	7294579	-0.328844	0.144339	-0.0491971	-0.0635463	-0.371932	0.113414	-0.00132832	0.0391527	0.0123343	-0.0247092	0.0238574	-0.020202	-0.031616	-0.0269066	-0.0327724	-0.0322496	0.0118882	-0.0268704	0.0637782	-0.0602059	0.0854827	0.0872938	-0.290255	0.0333363	-0.0395757	0.0124208	-0.0683007	-0.0713897	-0.0360269	0.0271075	0.0064884	-0.0295599	-0.274396	0.0205237	-0.269797	-0.356017	0.0246194	-0.0081591	-0.0359626	0.0086266	0.00344328	0.109048	0.112967	-0.0256216	-0.0398596	-0.300777
A01	Bn-A01-p7086543	7309224	7309273	-0.172286	0.16104	0.0513336	0.180564	-0.10095	0.139294	0.131543	0.0860667	0.0295506	-0.117524	-0.0518846	-0.118322	-0.0448366	-0.0909656	-0.0755527	-0.112716	-0.11333	-0.0965186	0.0273396	-0.144144	0.0408445	0.0777224	-0.170055	-0.0446133	0.0101555	-0.0183014	-0.04008	-0.0861672	-0.135099	-0.0346773	-0.0737593	-0.0722831	-0.274124	0.0380199	-0.278094	-0.297443	-0.0888775	-0.134468	-0.0686912	0.175098	0.0946471	0.109461	0.12139	0.0722833	0.0133036	-0.208203
A01	Bn-A01-p7087000	7309781	7309732	-0.0677782	0.0896532	0.0677877	0.16979	-0.0790196	0.167256	0.0534893	0.121491	-0.0375711	-0.040306	0.00706766	-0.0539944	-0.0239767	-0.0690599	0.0111615	-0.0105424	-0.00452645	-0.0499163	-0.0645683	-0.0667361	0.0299967	0.0410445	-0.13996	-0.0124051	-0.0135271	0.0268167	-0.0392646	-0.0538796	-0.0383131	0.0106688	-0.0942425	-0.0198841	-0.149978	0.0610163	-0.14036	-0.190172	-0.0392867	-0.0176787	-0.0144828	0.0723628	0.025947	0.104158	0.10237	0.0403168	-0.0282607	-0.18251
A01	Bn-A01-p7615707	7333753	7333802	-0.0901954	0.420524	0.260184	0.289171	-0.0672812	0.384144	0.264356	0.286195	0.170786	0.197775	0.198117	0.161645	0.206698	0.153103	0.217789	0.264387	0.192089	0.170637	0.17894	0.165362	0.354786	0.0902877	-0.531232	-0.142847	-0.147607	-0.187702	-0.108609	-0.14348	-0.167962	-0.154837	-0.112791	-0.098389	-0.574099	-0.109607	-0.532027	-0.561852	-0.162649	-0.195175	-0.120384	-0.117025	-0.129778	0.0871525	0.0895143	-0.120439	-0.107824	-0.552449
A01	Bn-A01-p7160702	7379989	7380038	-1.86805	-0.0743735	-0.694603	-1.25268	-1.15772	-0.10368	-0.545955	-0.424236	0.174582	0.144687	0.17921	-1.26176	-0.17752	0.121801	0.00206867	0.0262475	0.305478	0.0230809	-0.0111033	0.172489	0.423938	0.676154	-0.595976	-1.16606	0.15342	0.159081	0.116129	0.0371727	0.176527	-0.392339	-0.0215969	-0.167056	-0.80214	-0.601751	-0.620901	-0.672749	-0.062145	0.141438	-0.74192	-0.192767	-0.215207	0.535304	0.389914	-0.0192804	0.0935912	-0.661677
A01	Bn-A01-p7363480	7574852	7574901	-0.279292	0.349004	0.131696	0.211783	-0.350623	0.119891	0.0727368	0.0466046	-0.0896184	-0.0929817	-0.0348892	-0.0355186	0.070224	0.0127519	0.0824855	-0.0523013	-0.0911551	-0.0617659	0.0735076	-0.109969	0.179494	0.138178	-0.29884	0.0309259	-0.0319202	-0.0214665	-0.0375315	-0.0450638	-0.0526995	0.0696794	-0.0115018	0.028758	-0.220546	0.0887164	-0.310517	-0.346697	0.0540876	-0.0289235	0.0515052	0.0581779	0.0403009	0.155438	0.133544	0.00782031	-0.0502856	-0.292056
A01	Bn-A01-p7369125	7580529	7580578	-0.964655	0.345441	-0.0152986	-0.198871	-0.724014	0.307067	-0.0205982	0.126205	0.166984	0.237004	0.15457	-0.660595	0.0638703	0.0688058	0.123202	0.189061	0.222347	0.233373	0.0368041	0.0498436	0.482357	0.361242	-0.611208	-0.734426	-0.0838813	-0.0024922	-0.0141882	-0.00995864	-0.0103114	0.0253121	-0.0395355	0.0756601	-0.711538	-0.435409	-0.72114	-0.770838	-0.013795	0.0498987	-0.010952	-0.0482763	-0.065874	0.209746	0.213382	0.0405397	0.0378727	-0.443389
A01	Bn-A01-p7373427	7584890	7584939	-0.337952	0.143562	-0.0342169	0.0456154	-0.414032	0.0655154	-0.015113	0.0196099	-0.0758071	-0.0248202	-0.0615562	-0.041849	-0.0371519	-0.0123842	-0.0169169	-0.0570431	-0.0118645	-0.0795573	0.0233596	-0.0576558	0.114709	0.278519	-0.389432	-0.0987966	-0.0112999	0.0309424	0.0586516	0.0309803	-0.00145992	0.0538281	0.0291012	0.113126	-0.462279	-0.0382941	-0.501221	-0.599674	0.0513276	0.0215502	-0.00312219	0.00421223	-0.0179794	0.145646	0.1779	0.0152022	0.000881486	-0.362805
A01	Bn-A01-p7430242	7643073	7643024	-0.290117	0.102082	0.0509125	-0.114679	-0.267272	0.112539	-0.046834	-0.00433867	0.00758766	-0.020931	-0.0103732	0.00177789	0.00744823	-0.0347336	0.0262881	0.00167946	0.0229854	-0.0412823	-0.0167972	0.0310375	0.114085	0.0607233	-0.282515	-0.0663085	-0.0187893	0.0158065	0.0257958	-0.0490672	0.00361055	-0.0190875	-0.0115833	0.0205848	-0.261517	0.0151104	-0.218427	-0.234954	0.0073738	-0.0124175	0.0404282	0.00507624	-0.113512	0.173619	0.144628	-0.00694086	0.0195349	-0.250341
A01	Bn-A01-p7487861	7693930	7693882	-0.941148	0.221712	-0.122131	-0.374845	-0.765326	0.124111	-0.10379	-0.0161614	0.0666954	-0.061433	0.0662587	-0.0729835	-0.0776311	0.0320055	0.0334148	-0.0519428	0.083143	-0.00790556	0.0382366	0.0545373	0.314101	0.298403	-0.537688	-0.239699	0.0664905	0.0313147	0.04792	0.0375151	0.0393702	-0.113205	0.0230667	-0.0816779	-0.561427	-0.100543	-0.421194	-0.463416	-0.0175192	0.0852147	-0.0701883	0.00256542	-0.131711	0.246493	0.226211	-0.00581517	0.104374	-0.491738
A01	Bn-A01-p7551163	7740128	7740177	-0.302977	0.271888	0.0295383	0.148824	-0.348445	0.152226	0.0693755	0.0308126	-0.0155224	-0.0292437	-0.00631196	0.00150922	0.0391242	-0.0158726	0.00817042	-0.00590557	-0.0718818	-0.026719	0.0309902	-0.0321575	0.135429	0.0754571	-0.268862	0.00190603	-0.0136819	-0.0666056	-0.0380679	-0.0613551	0.00573521	0.0136852	-0.0486905	-0.0540594	-0.247697	0.0127369	-0.24421	-0.260396	0.01385	-0.032948	-0.0199275	0.0137076	-0.0398047	0.0561712	0.145426	-0.0506628	-0.0323723	-0.279756
A01	Bn-A01-p7554673	7743566	7743615	-0.0250023	0.268947	0.160041	0.236543	-0.114476	0.151112	0.153541	0.0496374	0.00470447	0.0680185	-0.0573509	0.0310247	0.0786901	0.00982093	0.0395202	0.0159816	-0.047084	0.00574412	0.0774504	0.00804403	0.123426	0.0191506	-0.185062	-0.0162435	-0.0351306	-0.0160721	-0.0582785	-0.0195714	-0.00793678	0.0506928	0.00688315	-0.023973	-0.154188	0.091866	-0.201634	-0.252582	-0.0273489	-0.0307673	0.0120269	0.00625142	0.00382995	0.0659121	0.0951704	-0.0740089	-0.0842679	-0.406996
A01	Bn-A01-p7558012	7747070	7747021	-0.485036	0.00524693	-0.10409	-0.23505	-0.395938	0.0145012	-0.14497	-0.0648229	-0.0915738	-0.0868834	-0.095727	-0.0551878	-0.14682	-0.147799	-0.0947401	-0.098096	-0.0219673	-0.111414	-0.112848	-0.0660731	0.0693837	0.102744	-0.332834	-0.037035	-0.00773766	-0.0426771	-0.083427	-0.0575726	-0.0235002	-0.0825413	-0.0496488	-0.0533438	-0.354279	-0.0128573	-0.277536	-0.296859	-0.0117745	-0.0255893	-0.0285801	-0.0349908	-0.0402271	0.119303	0.111957	-0.0661481	0.00158395	-0.30945
A01	Bn-A01-p7558345	7747403	7747354	-0.480847	-0.0322286	-0.0810174	-0.195266	-0.475915	-0.0399079	-0.159156	-0.147397	-0.157289	-0.183651	-0.174283	-0.238273	-0.167028	-0.180497	-0.170577	-0.145862	-0.22943	-0.219694	-0.124311	-0.218172	-0.0329724	0.253445	-0.403586	-0.104139	-0.0514128	-0.00344316	0.0747661	0.0673247	0.0433955	0.0270696	-0.00498768	0.017926	-0.369294	-0.0373852	-0.429136	-0.50513	-0.0117516	0.0770339	0.0744352	0.032672	-0.00473902	0.304586	0.273237	0.00882986	-0.0306116	-0.405655
A01	Bn-A01-p7559946	7748906	7748955	-0.160798	0.243462	0.0527526	0.110498	-0.0425768	0.10909	0.0382062	0.0449152	0.0270978	-0.112516	0.0255426	0.0232276	-0.0284559	0.0111631	0.0184632	0.0369584	0.0392248	-0.0335131	0.0134493	-0.00866102	0.0685995	0.0635653	-0.233709	-0.0851971	-0.110529	-0.0346465	-0.0703538	-0.0128377	-0.062297	-0.0243951	-0.144016	-0.0255952	-0.408977	0.0714802	-0.262712	-0.29672	0.237757	0.278165	0.289465	-0.0306295	-0.0408769	0.0830334	0.137514	-0.0426721	0.0129905	-0.204592
A01	Bn-A01-p7574355	7764983	7765032	-0.545963	0.200902	-0.0366882	-0.171094	-0.628681	0.175458	-0.0903725	0.0568884	0.14469	0.105715	0.0577353	0.043985	-0.00105972	0.132318	0.0344813	0.129181	0.171881	0.0518515	0.0325498	0.0878602	0.263838	0.146058	-0.556999	-0.111742	-0.0206453	-0.176688	-0.102543	-0.177711	-0.0971998	-0.413065	-0.150746	-0.168492	-0.653494	-0.628601	-0.588043	-0.642957	-0.0608811	-0.0707746	-0.144469	-0.134952	-0.125974	0.182179	0.216155	-0.0176583	0.030716	-0.497205
A01	Bn-A01-p7667896	7805400	7805351	-1.17413	-0.0146404	-0.200834	-0.611884	-0.86944	0.0677964	-0.343552	-0.273336	-0.0114912	-0.0247805	-0.0758796	-0.206859	-0.0701493	0.013294	0.0012295	0.0759713	0.0256918	-0.0805832	-0.0841979	0.055487	0.302774	0.348683	-0.530745	-0.257393	0.0692618	0.0470562	0.191274	0.0591436	0.100523	-0.263244	-0.00977422	-0.0352295	-0.686881	-0.259965	-0.380632	-0.503649	-0.177753	-0.0129802	-0.164509	-0.181705	-0.354687	0.261097	0.0967718	-0.193257	0.0573379	-0.559988
A01	Bn-A01-p7702471	7834033	7833984	-0.368341	0.275993	0.0944442	0.210222	-0.317578	0.181917	0.122169	0.0555899	-0.0352257	0.0593613	-0.00207018	0.0647145	-0.0362483	-0.0116386	0.0389849	0.0523452	-0.0213207	-0.024257	0.044764	-0.00592802	0.164199	0.147352	-0.423296	-0.10927	-0.0869625	-0.0280483	-0.0221628	-0.06955	-0.0165627	0.0450827	-0.0383573	-0.10439	-0.433238	0.116602	-0.387427	-0.459081	0.0197948	-0.0628145	-0.00394646	0.00978813	0.00345838	0.184785	0.174513	-0.0722208	-0.0935304	-0.504414
A01	Bn-A01-p7714470	7848854	7848805	-0.217257	0.126157	-0.0194922	0.0154836	-0.229294	0.101048	0.0090218	0.0534649	0.0102553	-0.0264962	0.0107768	0.0303587	0.00506116	0.012229	-0.0195929	-0.0184824	-0.0241373	-0.0122936	-0.0123246	-0.0144793	0.0757807	0.132906	-0.2834	-0.0226482	-0.0122171	-0.0115794	0.0389372	0.0307889	0.01148	0.0749499	0.0511907	0.0410008	-0.250841	0.0802156	-0.303803	-0.293012	0.0289341	-0.0212086	0.00211315	0.0271236	-0.000244752	0.108849	0.133079	0.0233801	-0.00194532	-0.205943
A01	Bn-A01-p7768351	7919209	7919258	-0.799669	0.151287	-0.0867603	-0.358097	-0.734978	0.175457	-0.105391	-0.0628914	0.066103	0.0549451	0.0737137	-0.10414	0.0392541	0.0397064	0.0807364	-0.0155609	0.0364435	0.0518442	0.0685407	0.0388108	0.25887	0.137347	-0.418808	-0.0965434	-0.0643229	-0.108914	-0.0729833	-0.0635883	-0.0709199	-0.181788	0.00431889	-0.0964702	-0.476424	-0.14206	-0.48443	-0.495015	-0.108461	-0.114914	-0.0991338	-0.0143023	-0.0829878	0.168991	0.146432	-0.0440714	0.00428357	-0.296527
A01	Bn-A01-p7889385	7964391	7964342	-0.225658	0.264116	0.103897	0.138184	-0.173664	0.124746	0.0906348	0.0957553	-0.0450355	-0.0132535	-0.015481	0.0510549	0.0449789	-0.0166417	0.0575891	0.0276239	0.0101432	-0.00124036	-0.0026402	0.00265915	0.117759	0.0494104	-0.203057	0.00336315	-0.0309867	-0.018677	-0.0489666	-0.0325853	-0.0138172	0.0573379	-0.0169598	-0.00664798	-0.189105	0.120861	-0.224572	-0.201745	-0.0216463	0.014374	0.00371142	0.0558577	0.0350031	0.105264	0.0471196	0.0276254	0.0215727	-0.192068
A01	Bn-A01-p7982220	8048054	8048103	-0.290338	0.204861	0.0642375	0.113946	-0.225496	0.0998906	0.00859635	0.0725178	-0.0670882	-0.0571762	-0.0807296	-0.00762536	-0.0411239	-0.0560652	0.00786274	-0.0500036	-0.0695251	-0.0948434	0.0378874	-0.0774672	0.127144	-5.91792	-5.43388	-5.32974	-5.34452	-5.5358	-5.48391	-5.84369	-5.53247	-5.62069	-5.76725	-5.57895	-5.44032	-4.55542	-4.77191	-4.68556	-0.0797745	-0.0554506	0.0332976	-5.42713	-5.4318	-4.52834	-5.89559	-5.63167	-5.1702	-5.48328
A01	Bn-A01-p7987687	8054441	8054393	-1.52605	-0.582306	-0.751952	-0.589849	-1.11536	-0.829729	-0.852772	-0.663329	-0.785106	-0.757587	-0.842602	-1.15612	-1.16156	-0.87442	-0.750872	-0.785132	-0.791053	-0.887019	-0.923701	-0.791283	-0.540228	0.0781832	-0.272764	0.0180883	0.0489617	0.00302304	0.00506322	-0.00720762	0.0371488	0.104116	0.0412531	0.0832828	-0.245672	0.159304	-0.394622	-0.364721	0.386372	0.353528	0.297957	0.294082	0.364526	0.433931	0.486123	0.302397	0.292159	0.111794
A01	Bn-A01-p8045760	8103962	8103913	-0.16426	0.226072	0.0327491	0.0404662	-0.238079	0.119156	0.00168445	0.0254924	-0.00751005	-0.0206278	-0.0344463	0.00417331	-0.0350195	-0.0986553	0.00482464	0.00683232	-0.0539991	-0.0650254	0.0681934	-0.0623302	0.11784	0.0725371	-0.151465	0.038948	0.0218006	0.0130166	-0.00270662	0.020935	-0.00208973	0.0576973	0.0789323	-0.0160349	-0.209127	0.121204	-0.225093	-0.240828	-0.00213373	0.03448	0.10864	0.209407	0.134196	0.233861	0.156713	0.111921	0.0288638	-0.0872035
A01	Bn-A01-p8046142	8104244	8104293	-0.0908521	0.0694714	-0.0215529	0.121	-0.129303	0.0642268	-0.00838266	0.0304725	-0.0277758	-0.0195231	-0.0260791	0.00244696	-0.0442811	-0.0654852	0.00241331	-0.00616687	-0.0362498	-0.0516679	-0.039854	-0.0355523	0.0957267	0.00661286	-0.16795	0.0159232	-0.00674249	0.040215	-0.0111737	-0.030782	-0.0379069	0.0529474	0.00859344	-0.0101651	-0.1257	0.126191	-0.0878454	-0.0988102	0.0264583	-0.0290226	0.0248865	-0.0267838	-0.0199597	0.00121919	-0.00719475	-0.0514943	-0.0865185	-0.211901
A01	Bn-A01-p8058255	8120813	8120764	-0.0674652	0.177312	0.12035	0.140746	-0.112663	0.169187	0.0380146	0.108721	-0.00126859	0.0144879	-0.0112218	0.0394266	-0.00128675	-0.00627431	-0.0533374	-0.0641778	0.0434547	0.0030819	-0.0169872	-0.0129356	0.0430885	-5.13385	-4.86922	-5.11021	-4.7297	-5.94358	-5.39648	-5.9172	-5.21837	-5.20572	-5.58338	-3.68824	-5.47217	-4.19395	-4.20885	-4.38663	-5.45983	-5.20559	-5.19915	-0.0497817	-0.0435168	0.0889748	0.0788007	-0.00772028	-0.0119206	-0.217513
A01	Bn-A01-p8058475	8120932	8120981	-0.0814827	0.164804	0.104386	0.136774	-0.136188	0.103161	0.00704695	0.0795779	-0.0188932	-0.0267031	0.0465124	-0.0148287	0.0625689	0.0107763	0.021302	0.0344721	0.0488547	-0.0225856	0.142521	0.00735943	0.15199	-0.0711944	-0.443047	-0.162707	-0.167898	-0.159465	-0.212928	-0.230999	-0.182873	-0.163195	-0.12432	-0.184078	-0.464172	-0.169206	-0.394897	-0.422583	-0.169149	-0.191552	-0.148503	0.046388	-0.00540659	0.0969832	0.118162	-0.0269848	-0.0673182	-0.229711
A01	Bn-A01-p8063652	8125052	8125101	-0.111439	0.244542	0.154942	0.191044	-0.0811784	0.174898	0.178927	0.145825	-0.0236388	0.134262	0.0861871	0.0489822	0.0726863	-0.0560162	0.0273443	0.0079669	-0.00704222	-0.0123749	0.0884251	0.012258	0.122281	0.036475	-0.34673	-0.0746317	-0.126005	-0.091134	-0.111022	-0.104076	-0.0700229	-0.0202504	-0.0252464	-0.0245676	-0.368691	-0.0228491	-0.30256	-0.330112	-0.0795268	-0.0998563	-0.017076	0.0732987	0.0116026	0.0687183	0.104653	-0.0212403	-0.00835248	-0.182787
A01	Bn-A01-p8108178	8166127	8166078	-0.347254	0.172869	-0.0497644	-0.0790418	-0.474976	0.113099	-0.0160333	0.0223527	-0.0360036	-0.0726298	-0.112206	-0.0194447	0.0484258	-0.0436747	-0.0061047	-0.0151278	-0.000670716	-0.0814482	-0.000348307	-0.0238952	0.129468	-0.00635688	-0.432105	-0.150331	-0.0472134	-0.137738	-0.117376	-0.143214	-0.118252	-0.181755	-0.158285	-0.179861	-0.452701	-0.0257314	-0.278434	-0.256845	-0.163524	-0.143225	-0.116059	-0.0332911	-0.185744	-0.0126951	-0.0526618	-0.123354	-0.108374	-0.380017
A01	Bn-A01-p8115849	8170676	8170627	-0.475056	0.170579	0.00692372	-0.0134113	-0.453809	0.161053	-0.0625091	0.0731709	-0.0336187	-0.0689267	0.0185799	-0.0628972	0.00650312	-0.0579225	-0.000908785	-0.0145743	-0.0204382	-0.0359254	0.0337469	-0.00716623	0.221995	0.225446	-0.190661	0.116492	0.141382	0.0650982	0.0801049	0.123373	0.105027	0.138805	0.179081	0.120587	-0.225469	0.188391	-0.270283	-0.210442	0.10702	0.10906	0.139607	0.200217	0.192071	0.287815	0.293359	0.099557	0.0998579	-0.230398
A01	Bn-A01-p8122779	8177479	8177528	-0.374325	0.305899	0.0405223	0.135482	-0.41186	0.17803	0.0266038	0.0674993	-0.010678	-0.0290972	-0.0560269	-0.0205118	-0.00340152	-0.0466466	-0.0262758	-0.0571836	-0.109562	-0.0758031	0.0584387	-0.0315485	0.225818	-4.00986	-3.53839	-4.79735	-4.06058	-3.94291	-4.01464	-3.75058	-3.77491	-3.63746	-3.77245	-3.67999	-3.54268	-3.70868	-3.79741	-3.48699	-3.96045	-3.85223	-4.49911	0.0582413	0.0165308	0.190119	0.193151	-0.0574436	-0.106967	-0.557139
A01	Bn-A01-p8129876	8185624	8185673	-0.0284571	0.27361	0.194105	0.155357	-0.174446	0.173115	0.126391	0.146914	-0.0204118	0.0519157	0.0559313	0.0487011	0.114022	0.0200976	0.0343585	0.0312942	0.025055	0.0376488	0.0651676	-0.00892559	0.140107	0.0447088	-0.317161	-0.0244589	-0.0840115	-0.0433849	-0.0907654	-0.0784325	-0.0479189	0.0197551	0.00184763	-0.0648652	-0.337884	-0.0191505	-0.37415	-0.398439	-0.0189349	-0.0583516	-0.0150987	-0.0114465	-0.00327844	0.0630128	0.0878273	-0.0880748	-0.130095	-0.427519
A01	Bn-A01-p8221245	8295348	8295299	-0.317688	0.00127761	-0.0578222	-0.0297191	-0.374481	0.119616	0.00763522	-0.0337451	-0.0242037	-0.0760666	0.00155664	-0.00913301	-0.0319594	-0.0159083	-0.010266	-0.000924273	0.0103475	-0.0369805	0.00333364	0.00534391	0.167769	0.130939	-0.274723	0.00896933	0.0849636	0.0268672	0.0217616	0.0123814	0.0049986	0.0800475	0.0159353	0.0342388	-0.328046	0.0736831	-0.305951	-0.316874	0.0319016	0.0222857	0.0114629	0.0712021	0.0261827	0.185384	0.176692	0.0682312	0.0974226	-0.245943
A01	Bn-A01-p8240363	8306470	8306421	-0.36333	-0.00199802	0.000286151	-0.0678341	-0.39176	0.0921659	-0.0255274	0.0311284	-0.0874161	-0.0637791	-0.00783466	-0.0377361	-0.0178042	-0.0770571	-0.008826	0.0243496	0.0100799	-0.0126636	-0.030548	-0.0139748	0.207325	0.0306537	-0.421378	-0.148469	0.0332324	-0.0066307	-0.0368592	-0.0241272	0.0644038	-0.0389197	0.0279762	-0.00466241	-0.426659	-0.20441	-0.428418	-0.38501	0.0422278	-0.0159744	-0.0152206	-0.154246	-0.141384	0.0214624	0.041127	-0.156904	-0.136786	-0.445129
A01	Bn-A01-p8378967	8402496	8402448	-0.0241776	0.173772	0.139659	0.299091	-0.0185356	0.1967	0.201866	0.119758	0.095768	0.112553	0.124387	0.133023	0.123746	0.0725028	0.129105	0.139488	0.0905143	0.134314	0.120673	0.0330222	0.186256	-0.085388	-0.469045	-0.254354	-0.0610994	0.00278017	-0.107687	0.051473	0.0515183	0.104669	0.016289	0.0612929	-0.336514	-0.0413798	-0.461989	-0.490279	0.00281639	-0.066269	-0.0386321	-0.170117	-0.22308	-0.0663799	-0.0636854	-0.203307	-0.244568	-0.513496
A01	Bn-A01-p8402568	8425626	8425577	-0.335125	0.208704	0.116313	0.243075	-0.338775	0.254024	0.0722451	0.129702	0.0387586	0.026672	0.0544043	-0.00672651	0.0541664	0.110711	0.0863115	0.0455259	-0.00334438	0.0587297	0.0713458	0.067381	0.278725	0.164229	-0.482177	-0.0639341	-0.187806	-0.141468	-0.215028	-0.169642	-0.151383	-0.0357193	-0.160841	-0.138056	-0.581724	-0.131635	-0.629397	-0.618547	-0.17974	-0.134865	-0.11547	-0.102525	-0.0224593	0.159679	0.186509	-0.123115	-0.0785179	-0.617378
A01	Bn-A01-p8404588	8427534	8427583	-0.164029	0.155964	0.0960987	0.163048	-0.140614	0.221132	0.0703175	0.141903	0.0111527	-0.00557828	-0.00458951	0.0599651	0.0211281	0.0372948	0.108408	0.0270815	0.0546116	0.00836228	0.0480321	0.0443513	0.122878	0.128337	-0.223972	0.0357061	0.0672812	0.024438	-0.0145499	0.0659586	0.041933	0.109653	0.0935175	0.0620208	-0.172975	0.13195	-0.265497	-0.254961	0.0773028	0.0198048	-0.00565744	0.162161	0.122931	0.208975	0.15271	0.0440992	-0.0300837	-0.212627
A01	Bn-A01-p8417520	8439234	8439283	0.00348686	0.164636	0.131891	0.253802	-0.071882	0.1631	0.124563	0.0618316	0.00485018	-0.10053	0.0326177	0.00348497	0.147326	0.0339111	0.0172272	-0.0134576	-0.0432394	0.00815469	0.101646	-0.0449276	0.108476	0.0998423	-0.203556	-0.001008	-0.0675865	-0.0421794	-0.0908438	-0.0977577	-0.0388469	0.0133436	-0.0237267	-0.0221421	-0.195483	0.168964	-0.166143	-0.203838	-0.0571473	-0.0552582	0.0177983	0.107483	0.0899579	0.117578	0.120289	-0.0203371	-0.0117322	-0.162941
A01	Bn-A01-p8418102	8439816	8439865	-0.144131	0.0133406	0.0224579	0.103989	-0.215965	0.140666	-0.0273014	-0.0196706	-0.085303	-0.02807	0.0176775	0.0256965	-0.0368753	-0.0647106	0.000843328	-0.0500195	-0.0101338	0.00375242	0.036841	-0.0733176	0.0618962	0.038173	-0.215531	0.000356132	-0.100916	-0.0745976	-0.0561979	-0.048031	-0.0434658	0.00914896	-0.0150618	0.0219295	-0.142057	0.145427	-0.0996353	-0.179773	-0.00917766	-0.0151356	-0.0441531	0.0821209	0.031192	0.0977676	0.0599146	-0.0236771	0.00726856	-0.208343
A01	Bn-A01-p8452366	8523174	8523223	-0.842323	-0.0861646	-0.122802	-0.428495	-0.663486	0.0807258	-0.130554	-0.110834	0.0674902	0.0379145	0.0641525	0.0277167	0.0572613	0.0333005	-0.0499272	0.0179218	0.0101239	-0.0223231	0.0263806	-0.0326026	0.220541	0.423009	-0.0877654	0.201519	0.175994	0.204227	0.256604	0.223634	0.209825	0.0228915	0.189034	0.0492315	-0.340874	-0.0638429	-0.153955	-0.145529	0.12746	0.173398	0.187044	0.246829	0.237933	0.408038	0.384073	0.179364	0.230941	-0.0677305
A01	Bn-A01-p8676144	8744983	8745032	-1.56645	-0.622419	-0.523337	-0.93011	-1.36222	-0.0876869	-0.629543	-0.392192	-0.256182	-0.226143	-0.261764	-1.51486	-0.353556	-0.242902	-0.232959	-0.188867	-0.223911	-0.255039	-0.407325	-0.169536	0.0971074	0.588443	-0.488098	-0.420755	0.220382	0.283954	0.281957	0.12298	0.194339	-0.0454946	0.145616	0.113671	-0.61642	-0.370989	-0.318558	-0.426795	0.151858	0.276536	-0.27748	-0.0647184	-0.170984	0.214087	0.221336	-0.0264192	0.047951	-0.46195
A01	Bn-A01-p8681556	8747176	8747127	-0.553434	0.0367225	0.142611	0.105473	-0.452966	0.236398	-0.0170705	0.0941247	0.0896742	0.0440929	0.052137	-0.431115	0.0491562	0.0780869	0.0761741	0.116046	0.0825871	0.0831961	0.0496739	0.0515533	0.342293	0.2983	-0.43094	-0.259019	-0.0460237	0.043538	0.0577895	0.0973882	0.0684001	0.106519	-0.0458619	0.0643984	-0.388887	0.0335171	-0.146532	-0.195234	0.0329255	0.0742034	-0.0977382	-0.0298354	-0.0781451	0.0575377	0.101706	-0.0219853	-0.0226749	-0.263572
A01	Bn-A01-p8681757	8747378	8747329	-0.599132	-0.0653614	0.0223449	-0.161367	-0.520571	0.111746	-0.111362	-0.0153291	-0.0500754	-0.0433922	-0.0504755	-0.0207177	-0.0110112	-0.0263071	-0.0428236	0.00643155	-0.0697815	-0.0819615	-0.0160394	-0.0596291	0.209581	0.12746	-0.296372	0.029597	-0.0172925	-0.0138586	0.002895	-0.0129638	0.0224726	-0.0327834	-0.0186336	-0.0440477	-0.31429	-0.00663994	-0.345167	-0.457361	0.0136089	0.00632625	0.002108	-0.00366056	-0.107293	0.111282	0.125179	-0.127363	-0.035992	-0.533956
A01	Bn-A01-p9220977	8797857	8797906	-0.799228	-0.191043	-0.0900342	-0.322579	-0.722246	0.128287	-0.130728	-0.0770941	-0.0183885	0.0511747	-0.00207569	-0.166472	-0.0196047	0.0247711	-0.0473746	-0.00712302	0.0753675	0.00972595	-0.0314216	0.0113489	0.188336	0.346408	-0.307648	-0.0320388	0.0818436	0.0829939	0.148707	0.128827	0.108129	-0.0349528	0.0470913	0.0101984	-0.379886	-0.260949	-0.293415	-0.335068	0.0315122	0.132427	0.0583408	0.00373818	-0.116179	0.254472	0.166149	-0.0518593	0.123487	-0.359074
A01	Bn-A01-p9223420	8800507	8800458	-0.252518	0.0432059	0.013889	-0.155642	-0.298644	0.162087	-0.00645016	-0.0246896	-0.011843	0.0545816	-0.0110189	0.00116815	0.00349063	0.0228613	0.0394844	0.0531008	-0.0187069	0.00303076	-0.0101985	-0.0218559	0.158573	0.0933847	-0.200374	-0.021348	0.0256017	-0.00242519	0.0201456	0.030954	0.00747338	-0.0209671	-0.00841207	-0.0365181	-0.246145	-0.11732	-0.249963	-0.327751	0.021507	0.047939	-0.0114625	0.0159133	-0.0704952	0.150597	0.166054	-0.0313968	0.0466319	-0.25558
A01	Bn-A01-p9227229	8804196	8804245	-0.29904	-0.0275939	-0.0118821	0.0657149	-0.309786	0.0676579	-0.0183609	-0.02874	-0.140461	-0.098753	-0.135482	-0.124744	-0.0755723	-0.178066	-0.138542	-0.0935897	-0.115168	-0.151256	-0.133863	-0.15002	0.00214217	0.0800605	-0.227812	-0.0508822	-0.0362441	-0.0116135	-0.0319869	-0.022465	-0.0183929	-0.0165319	-0.11325	-0.0486413	-0.254045	0.0851562	-0.212778	-0.178697	0.0202646	-0.0382714	-0.0191202	0.0874193	-0.0145436	0.0640776	0.0864706	-0.00333007	-0.00241347	-0.194112
A01	Bn-A01-p9254925	8821174	8821125	-1.07906	-0.187372	-0.145807	-0.593867	-0.877688	0.247716	-0.140051	-0.0223458	0.139406	0.115345	0.137898	-0.112957	0.0540685	0.111183	0.131292	0.129829	0.216036	0.0831857	0.160309	0.123123	0.451515	0.321642	-0.661011	-0.449512	0.030012	-0.0767272	0.0292505	-0.11156	-0.088021	-0.285753	-0.135997	-0.147186	-0.78811	-0.533991	-0.60646	-0.614534	-0.0315201	-0.0541072	-0.335948	-0.124471	-0.222371	0.258344	0.204616	-0.0728093	0.0583036	-0.648783
A01	Bn-A01-p9259611	8832452	8832403	-0.164094	0.0962968	0.0659193	0.171652	-0.195489	0.138046	0.0878503	0.0500393	-0.0599565	-0.0100105	-0.0773154	-0.0798406	0.018805	-0.0394474	0.0107246	-0.00414221	-0.0556394	-0.0418219	0.0176014	-0.0127962	0.106738	0.060936	-0.165607	-0.0224779	-0.0610444	-0.0241053	0.00676248	0.00268095	-0.0103609	0.113097	-0.00332438	0.0350793	-0.119987	0.1376	-0.248044	-0.314062	0.060133	0.00168788	0.0780234	0.116971	0.137975	0.193649	0.198717	0.0625152	0.0102846	-0.192942
A01	Bn-A01-p9260073	8832914	8832865	-0.436006	0.077002	-0.0388212	-0.139368	-0.45883	0.0941094	-0.0292475	-0.0405348	-0.0495633	-0.0536684	-0.0603451	-0.0680013	-0.0654632	-0.0790367	-0.0607964	-0.0111794	-0.0562435	-0.0939101	0.00592295	-0.115452	0.100331	0.0731586	-0.322524	-0.0609238	-0.028774	0.0152456	-0.0746929	-0.0549053	-0.0195224	-0.0823447	-0.0249464	-0.0611036	-0.321186	0.0404884	-0.433657	-0.41349	-0.0668265	-0.0529308	-0.0508431	-0.0118018	0.00934855	0.155057	0.190828	-0.0172846	0.00676676	-0.427108
A01	Bn-A01-p9269627	8853383	8853334	-0.259953	0.249147	0.22458	0.277418	-0.244382	0.38747	0.291994	0.219143	0.192684	0.0582881	0.0727172	0.185217	0.0842272	0.0237494	0.119188	-0.0879095	-0.018694	-0.00470692	0.119349	0.0138191	0.28262	0.255558	-0.574805	-0.0453843	-0.0303915	-0.0322113	-0.0524983	-0.111892	-0.193746	-0.117518	-0.145458	-0.161637	-0.719888	0.0803371	-0.613048	-0.546291	-0.0422913	-0.0536778	-0.0253917	0.128837	0.117427	0.3551	0.413558	0.0585619	0.0868695	-0.387454
A01	Bn-A01-p9326695	8893032	8893081	-0.0493959	0.108718	0.0979302	0.189256	-0.213214	0.162296	0.107834	0.0628818	-0.0242043	-0.0180265	-0.0103859	-0.0697835	0.0468116	-0.00523458	-0.0275754	-0.0273276	-0.0632401	-0.0194424	0.0540632	-0.0410543	0.118785	0.143786	-0.227272	0.00806627	0.00400558	0.0121297	-0.0112001	0.00154375	-0.0271342	0.0898208	0.0448098	0.0272782	-0.202733	0.172773	-0.191205	-0.26406	0.0927954	0.000487317	0.0142386	0.020413	-0.02276	0.0527549	0.0506121	0.0118638	-0.0747996	-0.237193
A01	Bn-A01-p9519478	9065015	9064966	-0.144042	0.0882933	0.0301619	0.185892	-0.100185	0.110393	0.0618684	0.0528844	-0.0378251	0.0154916	0.0311684	0.00654455	0.0241789	-0.0058371	-0.000697042	0.0361761	0.01699	-0.0229942	0.0260035	-0.0368813	0.0882097	0.0187602	-0.132184	-0.0120707	-0.0645902	-0.0659374	-0.00498406	-0.0446563	-0.0100778	0.123699	0.00403646	0.0142194	-0.161458	0.103182	-0.185356	-0.120383	0.030652	0.0088755	0.0172125	0.0175598	0.0667171	0.0890085	0.121971	0.0566634	0.00635913	-0.176357
A01	Bn-A01-p9519660	9065192	9065155	-0.0555708	0.136493	0.109769	0.236424	-0.150072	0.164294	0.0858578	0.122916	0.030217	-0.0531919	-0.00984469	0.0146423	-0.000971341	-0.0393068	0.00203741	0.0387789	-0.0102139	0.0157208	0.0352258	0.0108429	0.172091	0.121431	-0.204045	0.0280966	-0.0478722	-0.0278138	-0.0548375	0.0178087	-0.0177803	0.0873384	0.00458293	0.0368987	-0.254369	0.132197	-0.327455	-0.255393	-0.00185319	-0.0286652	-0.0131871	0.0754596	0.0949298	0.0804223	0.0997505	0.00592106	-0.0265722	-0.264387
A01	Bn-A01-p9565360	9098296	9098247	-0.09775	0.082594	0.0424797	0.177105	-0.130756	0.113432	0.0558959	0.027962	0.0188345	0.034606	0.0279419	0.0680914	0.0480659	0.0065401	0.0622987	0.0617216	0.0261227	0.0363355	0.0172099	0.0431565	0.113715	-0.280543	-0.770263	-0.504433	-0.465841	-0.464301	-0.444368	-0.457928	-0.480665	-0.515578	-0.461891	-0.446051	-0.802589	-0.608841	-0.827831	-0.824546	-0.500332	-0.432638	-0.495799	-1.44396	-1.67627	-1.02211	-1.09825	-1.50706	-1.16839	-1.84514
A01	Bn-A01-p9568888	9101724	9101773	-0.328533	0.126215	0.108326	0.124648	-0.323624	0.262442	0.0903596	0.0620969	0.0242828	-0.0025357	0.0139632	0.00405498	0.200235	0.108318	0.135212	0.0354836	-0.00244293	0.000129153	0.183049	0.0959819	0.29474	0.227144	-0.40456	-0.00657403	0.0263571	-0.0136821	-0.0507867	-0.00211065	0.0209645	0.0588514	0.0891629	0.0838429	-0.233986	0.131713	-0.410339	-0.423915	0.0160443	-0.00187333	0.00991863	-0.0063574	-0.0533745	0.148569	0.165652	-0.0695693	-0.0749128	-0.517483
A01	Bn-A01-p9614730	9136424	9136375	-0.576928	-0.0581132	-0.0620947	-0.0746981	-0.537617	0.0563987	-0.0929224	-0.0431365	-0.0174951	-0.0484161	-0.0382025	-0.137958	-0.161715	-0.160899	-0.0942544	-0.0699249	-0.131947	-0.0675318	-0.0640442	-0.152143	0.102713	0.167889	-0.333275	5.64e-05	0.035468	0.0231242	-0.0441359	0.0080324	0.0365199	0.129152	0.0589375	0.0460464	-0.384932	0.150307	-0.275173	-0.258138	0.065576	-0.010382	0.0557031	0.114044	0.201571	0.227051	0.283451	0.0928304	0.0665522	-0.346844
A01	Bn-A01-p9621623	9143391	9143440	-0.160966	0.0685266	0.0376847	0.0990007	-0.200295	0.120766	0.0688081	0.037253	-0.0268089	0.0451897	0.00412443	-0.0232851	0.0122539	-0.124164	0.0180738	-0.000916185	-0.0366993	-0.00646657	0.0546184	-0.00595082	0.106852	0.0289429	-0.339577	-0.083002	-0.0907118	-0.133316	-0.122925	-0.106732	-0.038287	-0.0681	-0.125314	-0.00725187	-0.389543	0.00726908	-0.396738	-0.407215	-0.094328	-0.0586217	-0.0580866	-0.00155849	-0.0189364	0.0302355	0.0575025	-0.0425313	-0.0272918	-0.355923
A01	Bn-A01-p9699152	9225284	9225235	-0.379444	-0.145733	-0.0679226	-0.190029	-0.41511	0.0457547	-0.044959	-0.0742089	-0.0742838	-0.0566087	-0.0105629	-0.0964669	-0.0895075	-0.0791146	-0.0450365	0.0294333	-0.0492281	-0.069801	-0.0629611	-0.0637258	0.0855879	0.138608	-0.217581	0.0819677	0.0748186	0.0440457	0.0303492	0.0505598	0.082298	-0.0442922	0.0545517	0.0546876	-0.167252	-0.00102357	-0.159013	-0.179408	0.0774274	0.0718455	0.0596423	0.084751	0.0400872	0.190043	0.156965	0.0501436	0.106629	-0.10489
A01	Bn-A01-p9866468	9401027	9401076	-0.884533	-0.068088	-0.0276817	-0.229446	-0.790995	0.279862	-0.0658857	-0.0765552	0.0147298	0.130664	0.0916733	-0.736299	-0.0576346	0.103204	-0.022776	0.110939	0.177546	0.17135	0.049243	0.164124	0.400782	0.279036	-0.523657	-0.448579	0.07451	0.067977	-0.502513	0.0897063	0.0960093	0.0159807	0.0264672	0.0260195	-0.56894	-0.272558	-0.537783	-0.641813	0.00433261	0.0686955	-0.169836	0.00905462	0.0419956	0.241936	0.255811	0.0221395	0.0201678	-0.410968
A01	Bn-A01-p9951633	9500748	9500797	-0.382836	0.0239886	-0.0150405	0.0021578	-0.350092	0.0926623	0.0221202	-0.0180214	-0.0154001	-0.0631868	-0.0206564	0.0759604	-0.0253488	-0.0326641	-0.0402248	-0.00293744	-0.00878491	-0.0241152	-0.0271026	-0.0656029	0.119065	0.0797772	-0.343663	-0.0466451	-0.0237478	-0.0298648	-0.351499	-0.0527849	-0.0405127	-0.0216474	-0.0333849	-0.0371264	-0.365664	0.0519489	-0.229496	-0.275052	-0.0200612	-0.0884751	-0.0241851	0.0740416	0.134462	0.1674	0.198392	0.0654791	0.0688229	-0.227035
A01	Bn-A01-p10231780	9737093	9737142	-0.777071	0.103171	0.0591715	-0.0259483	-0.771321	0.321479	0.0449235	0.0339341	0.188478	0.198544	0.200439	-0.199073	0.115849	0.192436	0.193861	0.0832329	0.158525	0.0983571	0.155363	0.250113	0.429596	0.159987	-0.438661	0.0022792	-0.0132184	-0.0186154	-0.436171	-0.0805901	-0.0352869	-0.0984797	-0.0366682	-0.109991	-0.460035	-0.229501	-0.322424	-0.321148	-0.0169346	-0.059279	-0.0868305	0.00285964	-0.0288692	0.183536	0.173381	0.0425237	0.0236178	-0.347541
A01	Bn-A01-p10242217	9749351	9749307	-0.401033	0.215543	0.107687	-0.0207084	-0.518842	0.297586	0.0678011	0.217141	0.176307	0.159705	0.17816	-0.346697	0.125244	0.135816	0.251449	0.112782	0.206854	0.151513	0.207133	0.147213	0.46193	-0.127034	-1.32625	-1.61124	-0.52985	-0.501963	-1.06151	-0.532257	-0.634348	-0.834482	-0.575422	-0.62906	-1.32207	-1.17015	-1.11647	-1.19018	-0.659695	-0.606734	-1.21566	0.288363	0.229758	0.343162	0.361337	0.240999	0.203498	-0.0744614
A01	Bn-A01-p10251052	9763182	9763133	-0.237027	0.122841	0.124671	0.0659959	-0.227639	0.137264	0.0727164	0.0938502	0.0179993	0.0274353	0.0312193	0.0515507	0.0704354	0.00375705	0.0593521	0.0581503	0.0207035	0.0358827	0.130707	0.0117494	0.18564	0.0701603	-0.219084	-0.0543763	0.0593346	0.0456502	-0.225011	0.0712019	0.0711527	0.124141	0.121749	0.158192	-0.204294	-0.0664163	-0.0392755	-0.320171	0.0551626	-0.0173697	0.0447972	0.0661237	0.0736442	0.137163	0.178241	0.0575527	0.0306865	-0.12712
A01	Bn-A01-p9360971	9872434	9872483	-0.185294	0.0533989	0.141197	0.10581	-0.19732	0.15766	0.0340616	0.0230702	0.00749168	0.00682325	0.0289685	-0.0135173	0.0183975	-0.0183231	-0.0152146	0.00420195	-0.0512189	-0.0261951	0.0344667	0.00583833	0.0966349	0.0871556	-0.224628	-0.0484347	-0.0536591	-0.0419713	-0.0170219	0.000192092	-0.0184555	0.00201268	-0.0280741	-0.0402541	-0.244013	-0.0120982	-0.157543	-0.249027	0.0107108	-0.0261174	-0.015223	0.0427652	0.014952	0.0603498	0.0676971	-0.0608442	-0.0200716	-0.196772
A01	Bn-A01-p8263964	9936453	9936407	-0.0660999	0.0604651	0.09567	0.167361	-0.113277	0.169844	0.122626	0.0533956	0.0516713	0.0472739	0.00790447	0.00664847	0.0572542	-0.0346481	0.0503801	0.0134632	-0.0240901	-0.0233362	0.0128322	-0.0170981	0.117046	0.0255183	-0.368917	-0.129016	0.0198527	0.00660036	-0.00696359	-0.0583692	-0.0108493	0.0106317	0.00345375	0.00325557	-0.31945	0.0314478	-0.2136	-0.272266	0.0369434	-0.0828038	-0.0374755	-0.131088	-0.137925	-0.00230538	0.00754524	-0.130925	-0.130304	-0.405021
A01	Bn-A01-p8439363	10011185	10011234	-0.0111442	0.158778	0.0929847	0.262392	-0.0835252	0.130974	0.183471	0.119977	-0.0360662	0.0236386	0.0220113	0.0345115	0.100502	0.0623978	0.0352762	0.00460676	-0.0340525	0.0202843	0.156914	0.0268044	0.144835	0.116758	-0.155001	0.0128097	-0.0144494	-0.000912657	-0.0358709	-0.00534876	0.0414092	0.0839795	0.0350212	0.0285951	-0.15135	0.165495	-0.198931	-0.160585	-0.0258061	-0.0474803	0.0393455	0.119101	0.15131	0.0987277	0.107068	0.00324218	-0.00816169	-0.11281
A01	Bn-A01-p10036602	10118598	10118549	-0.033499	0.252739	0.377006	0.42269	-0.0453554	0.389984	0.280424	0.316672	0.232615	0.0481574	0.0603207	-0.0279772	0.107069	0.13899	0.187834	0.197371	0.13631	0.0927531	0.137957	0.133578	0.397014	0.264178	-0.195421	0.00216965	0.119023	0.13307	-0.170827	0.00696617	-0.0297586	-0.00594926	-0.0801628	-0.0286748	-0.522749	0.243018	-0.335659	-0.48915	0.0954946	0.145323	0.0985173	-0.00882618	-0.118793	0.181993	0.198178	-0.0886994	0.0164848	-0.476899
A01	Bn-A01-p9996240	10206533	10206484	-0.0876597	0.115145	0.124052	0.145974	-0.139789	0.113335	0.0701522	0.0931743	-0.0732945	-0.0197531	-0.00830543	0.0071587	0.0394946	0.0644627	0.0149731	0.100348	-0.0323377	-0.000153933	0.0562988	0.0188781	0.0918405	0.0413487	-0.166866	-0.015527	0.0637649	-0.04299	-0.226564	-0.0462244	0.00217686	0.0308136	0.00314677	-0.00596774	-0.168181	0.0903418	-0.102023	-0.159708	-0.0126991	-0.0113463	0.0088396	0.0432027	0.000867735	0.0321727	0.0999516	0.0138835	-0.0269501	-0.293788
A01	Bn-A01-p9996458	10206651	10206700	-0.0413104	0.0574959	0.168877	0.162039	0.0073199	0.157257	0.0488906	0.0886524	0.0199314	-0.0261211	-0.0159648	-0.041532	-0.029815	-0.00344367	0.0357952	0.00937623	-0.00965466	0.000273942	-0.00593061	-0.026643	0.0744319	0.113442	-0.288123	0.0114629	-0.0358032	0.00887003	-0.286723	0.00170214	-0.0382365	0.0630311	0.0168561	0.0148996	-0.241365	0.153829	-0.200862	-0.190752	-0.00826201	0.0103514	0.0212809	0.0706192	0.0480973	0.150623	0.109524	0.0248842	0.0152158	-0.282359
A01	Bn-A01-p10934377	10330363	10330314	0.09825	0.346556	0.290923	0.384706	0.0807762	0.325193	0.301352	0.315824	0.273997	0.310043	0.256455	0.232514	0.248821	0.24579	0.244204	0.303133	0.238359	0.244568	0.319615	0.273674	0.324231	0.182858	-0.390632	-0.00656677	0.00543832	-0.0168442	-0.40199	0.0293708	0.0126934	-0.0652746	0.0172871	0.0112261	-0.405146	-0.234276	0.0381893	-0.349622	-0.0196681	-0.0106491	-0.043854	-0.667245	-0.608238	-0.432091	-0.454386	-0.70546	-0.601086	-1.08285
A01	Bn-A01-p11011196	10425909	10425860	-0.186143	0.0886131	0.0753202	0.133553	-0.152015	0.211999	0.0807331	0.152565	0.0655169	0.0490861	0.0422888	0.101229	0.0167585	0.0958372	0.0448278	0.101897	0.08978	0.0230853	0.0786548	0.0292154	0.196935	-6.23456	-5.71324	-6.14786	-5.83468	-7.14509	-7.34403	-6.16456	-5.95785	-6.25039	-6.95256	-4.37308	-6.74055	-5.79309	-5.45685	-5.95911	-6.16124	-6.16892	-5.98286	0.0150839	0.00839819	0.207347	0.152567	0.0199565	0.0482908	-0.25062
A01	Bn-A01-p11052248	10458723	10458674	-1.33844	-0.635002	-0.561863	-1.04354	-1.16656	-0.268105	-0.481219	-0.43387	-0.21547	-0.160386	-0.362679	-0.283191	-0.319339	-0.193801	-0.291028	-0.11245	-0.121256	-0.32206	-0.208389	-0.194107	0.00865686	0.0534972	-0.736356	-0.387326	-0.185184	-0.230251	-0.616965	-0.299283	-0.186482	-0.656105	-0.256997	-0.309564	-0.86293	-0.737611	-0.207488	-0.971471	-0.302529	-0.176059	-0.316225	0.0257364	-0.0560216	0.238257	0.253548	0.0397116	-0.0151867	-0.297571
A01	Bn-A01-p11054015	10464646	10464683	-0.874344	-0.288131	-0.0417966	-0.494366	-0.834301	0.0102925	-0.299979	-0.21506	-0.0767591	-0.087743	-0.102559	-0.136653	-0.147369	-0.0712068	-0.0391249	-0.00225	-0.00533918	-0.0740066	-0.087779	-0.000841671	0.122958	0.149171	-0.54801	-0.221413	-0.061501	-0.0571963	-0.407679	-0.0136934	-0.0731032	-0.174218	-0.101563	-0.135276	-0.602849	-0.165546	-0.0174473	-0.627051	-0.0914123	0.00301463	-0.119153	-0.178808	-0.249934	0.150573	0.0578688	-0.242863	-0.0790615	-0.681758
A01	Bn-A01-p11077627	10471857	10471906	-0.505688	-0.0871805	-0.0139398	-0.195023	-0.49248	0.123825	-0.0993622	-0.0454946	0.0160103	0.00736969	-0.0474063	-0.0776227	-0.0382368	0.0132978	-0.00201369	-0.0112261	0.0262262	-0.0161681	0.0517008	0.0402524	0.176755	0.171022	-0.402176	-0.0638639	-0.0509411	0.0356569	-0.277301	-0.0231585	-0.0421772	-0.164265	-0.0635867	-0.0601722	-0.415383	-0.14695	0.0216796	-0.472563	-0.0215635	-0.0185086	-0.0328035	0.0518032	0.037435	0.423903	0.304665	-0.0308869	0.146788	-0.500649
A01	Bn-A01-p11078406	10472435	10472385	-1.79987	-0.715957	-0.625111	-1.33185	-1.65132	-0.140727	-0.759343	-0.483948	-0.0730328	-0.139999	-0.159828	-1.12833	-0.292902	-0.119111	-0.218113	-0.0612496	0.022795	-0.21663	-0.217452	-0.114118	0.307343	0.425401	-0.800605	-0.948726	0.0442332	-0.0027746	-0.803313	-0.171198	-0.222079	-0.528845	-0.179997	-0.328367	-1.07195	-0.841835	0.00748689	-0.808528	-0.203503	-0.0119943	-0.444485	0.438248	0.348685	0.802934	0.813588	0.512797	0.651478	-0.156334
A01	Bn-A01-p11120400	10497891	10497940	-0.333026	-0.0817188	-0.00789925	-0.0106312	-0.247196	0.118338	-0.0831421	0.00605431	-0.0167768	-0.0281004	-0.0156518	0.019306	-0.0583677	-0.0369899	-0.00394422	-0.0136145	-0.0170437	-0.00772193	0.011317	-0.00872461	0.0883286	0.056645	-0.295074	-0.0750703	-0.116522	-0.0214644	-0.280678	-0.0794005	-0.0572077	-0.0885772	-0.0838336	-0.0644143	-0.320548	-0.0894068	-0.0650074	-0.32922	-0.114141	-0.064919	-0.0812832	-0.00866388	0.0301609	0.0689639	0.0811816	-0.0330088	-0.0366381	-0.301633
A01	Bn-A01-p11807124	11412535	11412486	-0.778244	-0.235919	-0.124643	-0.560571	-0.744768	0.0974749	-0.168932	-0.115427	-0.0152891	-0.0449528	-0.0632323	-0.12862	0.0187103	0.080898	0.0236545	0.0426962	0.0255428	0.00328302	-0.0472517	0.0644935	0.271031	0.221469	-0.51202	-0.0556839	-0.00824082	0.0474837	-0.353593	0.00877037	0.0131577	-0.278902	0.00704609	-0.0471186	-0.55386	-0.121249	0.0925784	-0.493842	-0.0686463	0.030183	-0.0168377	-0.211604	-0.345985	0.154735	0.0943619	-0.15361	0.0620619	-0.560017
A01	Bn-A01-p11808121	11413638	11413589	-0.955686	-0.280767	-0.225732	-0.67575	-0.812186	0.0274149	-0.227542	-0.137388	0.0314806	-0.0611499	-0.108452	-0.0664319	-0.0159275	0.113081	-0.0323976	0.0579192	0.10946	-0.0365007	-0.0784129	0.12121	0.313783	0.35094	-0.384795	-0.0588272	0.0899062	0.181771	-0.205977	0.146143	0.146867	-0.310391	0.0737931	-0.0216261	-0.464585	-0.0788074	0.155351	-0.400331	0.049352	0.17547	0.0528038	-0.127485	-0.36056	0.270106	0.226428	-0.173637	0.177606	-0.599143
A01	Bn-A01-p11818901	11424307	11424356	-1.07947	-0.339044	-0.363001	-0.831491	-1.05375	-0.0388401	-0.440117	-0.338529	-0.150066	-0.152934	-0.105552	-0.233071	-0.168878	-0.135902	-0.124268	-0.0759356	-0.0580099	-0.119426	-0.169956	-0.0804232	0.201986	0.241161	-0.37767	0.00513862	0.0609217	0.0175836	-0.390533	-0.0350566	0.0296483	-0.259999	-0.0260131	-0.0584055	-0.55157	-0.42122	0.119629	-0.423764	-0.047829	0.046537	-0.0210189	-0.107556	-0.337371	0.211853	0.189118	-0.240481	0.0532388	-0.671638
A01	Bn-Scaffold000444-p5763	11546329	11546378	-0.845261	-0.185139	-0.213471	-0.572932	-0.815308	0.014059	-0.250374	-0.137507	0.0317424	0.00801753	-0.0549808	-0.000233141	-0.0586547	0.011353	0.0183583	0.0287091	0.0649166	-0.0196664	-0.044423	0.0574887	0.213718	0.209043	-0.446327	-0.00382006	0.00642933	0.0246027	-0.383523	-0.0603665	-0.0202083	-0.243686	0.0863178	-0.0874118	-0.448794	-0.424992	0.0438051	-0.419869	-0.0160097	0.0318365	-0.106366	-0.247998	-0.355257	0.205636	0.282149	-0.0211145	0.0367295	-0.779233
A01	Bn-A01-p11938379	11562542	11562493	-0.347634	-0.0152348	0.0259165	-0.074648	-0.386204	0.114	0.0260991	0.00196511	-0.0225362	0.0242724	-0.0360591	-0.0296154	0.00264473	0.0260886	-0.0223841	-0.0128943	0.0380854	-0.0582488	0.05091	-0.0323441	0.123896	-1.92921	-2.60233	-3.32085	-2.15157	-2.17673	-2.62826	-2.10379	-2.1527	-2.22599	-2.18531	-2.09271	-2.74561	-2.25141	-2.17519	-2.50722	-2.16746	-2.1304	-2.6484	-0.044348	-0.11919	0.123468	0.133024	-0.0883367	-0.0199886	-0.475522
A01	Bn-A01-p11947255	11572549	11572500	-0.36888	0.103925	0.194967	0.0987543	-0.341002	0.236209	0.0594232	0.168623	0.0534372	0.0799779	-0.0120822	-0.13884	0.0532736	0.0395965	0.129639	0.109625	0.0857472	0.0471081	0.0722057	0.0866517	0.240037	0.171321	-0.237199	0.00791131	0.0386839	0.0682499	-0.15472	0.0330494	0.083173	0.0741065	0.0719535	0.0177998	-0.250436	0.0942299	-0.0508882	-0.371058	0.0580003	0.0615545	0.0323787	-0.00311203	0.0459064	0.304467	0.287225	0.0410458	0.110946	-0.264561
A01	Bn-A01-p11951605	11581699	11581748	-0.817272	-0.163431	-0.0540163	-0.269068	-0.901497	0.162892	-0.244946	-0.0143269	0.0179157	-0.038114	0.0128605	-0.174265	-0.0241811	-0.0345681	-0.0611763	0.0670353	0.0562838	-0.0562298	-0.11072	0.0375749	0.24887	0.193708	-0.25113	-0.0332685	0.0397551	-0.000104053	-0.319981	0.00573196	0.00843905	-0.248729	-0.0904974	-0.0902524	-0.430136	-0.180296	0.0437434	-0.25766	-0.0153913	-0.0117853	-0.0146809	-0.135931	-0.209387	0.186137	0.209871	0.00511189	0.0674808	-0.476923
A01	Bn-A01-p12221698	11698207	11698256	-0.261124	0.0740626	0.114791	0.0406056	-0.224636	0.159743	0.0677854	0.13132	0.0299627	0.0687511	0.0372577	-0.00761343	0.0286755	0.0641454	0.0673254	0.058982	0.0724635	0.0797948	0.00276713	0.0946204	0.164237	0.43753	-0.402093	-0.0670227	0.137165	0.175373	-0.0976899	0.189065	0.163844	-0.0685613	0.0155068	0.158236	-0.427154	0.0119136	0.104015	-0.509689	0.0632193	0.220303	0.103457	-0.000225057	-0.000537546	0.164657	0.237829	-0.230394	0.110821	-0.242821
A01	Bn-A01-p12222100	11698703	11698655	-0.332233	-0.0197462	0.0307687	0.0647929	-0.438951	0.172053	0.0785476	0.0304883	0.00380388	0.079794	0.00570267	-0.0413885	0.0396333	0.000415966	0.0157485	0.0494125	0.00457556	0.0168176	0.0658268	0.0566162	0.222187	0.265564	-0.297443	-0.018373	0.0394819	0.0896965	-0.222296	0.11597	0.0551179	-0.127131	0.00303557	0.00526166	-0.358201	0.106591	0.0447398	-0.368779	-0.016719	0.114057	-0.0146298	-0.00655261	-0.0311642	0.190038	0.205786	-0.405049	0.00547738	-0.387518
A01	Bn-A01-p12222806	11699351	11699400	-1.08906	-0.327552	-0.222611	-0.663022	-1.02808	0.0728027	-0.296123	-0.143893	0.0363199	-0.013148	-0.0514093	-0.483969	-0.0247099	-0.0201182	-0.0193461	0.0899478	0.123688	0.0384905	-0.0373753	0.0924768	0.31946	0.220949	-0.53976	-0.0943891	-0.0333	-0.0388412	-0.301503	-0.0806426	-0.00433505	-0.326385	-0.0816297	-0.149446	-0.615634	-0.183357	0.139409	-0.542483	-0.136024	-0.0181361	-0.120036	-0.0168038	-0.154393	0.301125	0.275884	-0.63804	0.159488	-0.492617
A01	Bn-A01-p12222728	11699373	11699326	-0.731679	-0.145846	-0.151373	-0.498477	-0.686176	0.100602	-0.172728	-0.103009	-0.0799316	0.0374912	0.0410486	-0.0330408	0.0133769	0.0353767	-0.0142967	0.0687784	0.0867035	0.0442782	0.0576644	0.0482697	0.235734	0.453604	-0.564902	-0.813513	0.129705	0.332035	-0.0422949	0.0548666	0.0893313	-0.00392387	-0.0811651	-0.170936	-0.902792	-0.343205	0.223093	-0.632099	0.107699	0.251133	-0.0804472	0.300962	-0.0694113	0.191394	0.221401	-0.481492	0.0608879	-0.344903
A01	Bn-A01-p12224872	11701363	11701412	-0.539781	-0.16627	-0.138398	-0.256365	-0.572782	0.0334696	-0.171298	-0.0987337	-0.12275	-0.0983301	-0.0922922	-0.0382372	-0.078961	-0.0853036	-0.107997	-0.062884	-0.0348766	-0.105816	-0.0997375	-0.0295418	0.110206	0.286851	-0.31164	0.0199034	0.064704	0.0701847	-0.337431	0.0851246	0.0359299	-0.039415	0.0344183	-0.0100327	-0.444896	0.0812713	0.0979022	-0.425151	0.0187374	0.094039	-0.00238117	0.0748818	0.0255014	0.193314	0.157454	-0.25351	0.0788243	-0.220084
A01	Bn-A01-p12302708	11779360	11779409	-0.205797	0.1145	0.190993	0.0981801	-0.0873081	0.274043	0.0751577	0.159229	0.208685	0.225355	0.187961	0.170086	0.104081	0.10941	0.142658	0.176592	0.235087	0.159362	0.0675529	0.162779	0.326421	0.176468	-0.610623	-0.400501	-0.06839	-0.0209503	-0.479403	-0.0889906	-0.0444549	-0.406411	-0.106909	-0.176635	-0.690728	-0.569611	-0.07065	-0.684211	-0.159364	-0.010523	-0.26403	-0.0230444	0.0773116	0.229388	0.24255	-0.14486	0.171588	-0.204217
A01	Bn-A01-p12305025	11781068	11781019	-0.109832	-0.00574869	0.0194238	0.0985235	-0.217127	0.0501554	-0.0147638	-0.00291452	-0.06717	-0.0793188	-0.0992796	-0.135716	-0.113812	-0.0410302	-0.051934	-0.131287	-0.0935096	-0.0802401	-0.034808	-0.13202	-0.000439225	0.13373	-0.193168	0.00995143	0.0115876	0.01541	-0.223935	0.0443124	0.0202509	0.103827	-0.00158319	0.0629574	-0.164748	0.183229	-0.0306039	-0.2191	0.0325284	0.0195167	0.0494564	-0.0461109	-0.069014	-0.00908342	0.00148774	-0.211843	-0.101195	-0.268616
A01	Bn-A01-p12306195	11782137	11782188	-0.346031	0.0795452	0.115212	0.0005315	-0.27417	0.093105	0.0782103	0.0649687	-0.0260528	0.0124798	-0.0421262	0.0106396	0.0140004	0.0100835	0.0140213	-0.0177472	-0.0259751	-0.0310366	0.0309352	-0.013815	0.0819614	0.0561579	-0.400089	-0.131842	-0.0921026	-0.064507	-0.347615	-0.0391508	-0.0420556	-0.104041	-0.0930519	-0.0635009	-0.34881	-0.011343	0.00647641	-0.345348	-0.0968832	-0.078477	-0.0779551	-0.0527003	-0.0404297	0.0288805	0.0476541	-0.346463	-0.0177875	-0.304925
A01	Bn-A01-p12308897	11783854	11783903	-0.351944	-0.0397828	-0.0280933	-0.0505692	-0.274987	0.0898442	-0.060617	-0.0149006	0.013366	-0.011094	-0.0730532	-0.00731064	0.0503075	-0.0434382	0.0143491	-0.0487029	0.014115	-0.047848	-0.015887	-0.0287773	0.107348	0.0684339	-0.290971	-0.0784018	-0.121957	-0.130607	-0.344965	-0.0499368	-0.0699799	-0.0928548	-0.0341316	-0.0788047	-0.323357	-0.159297	-0.0209494	-0.320168	-0.0754705	-0.0501364	-0.0886684	0.0979599	0.0719013	0.224587	0.239715	-0.283333	0.138037	-0.262264
A01	Bn-A01-p12314813	11790387	11790436	-1.60986	-0.671104	-0.654695	-1.40524	-1.50224	-0.206715	-0.654544	-0.500628	-0.0919733	-0.0510214	-0.0891192	-0.327221	-0.0190633	0.0724272	-0.0179082	-0.00500632	0.126994	-0.0759	-0.200238	0.10338	0.298351	0.378477	-0.722768	-0.216163	0.184204	0.0850586	-0.429342	0.0395009	-0.00972072	-0.598654	-0.0389391	-0.206269	-0.684754	-1.09777	0.0600149	-0.703879	-0.0670657	0.067307	-0.182993	0.747842	0.759151	1.05905	1.07565	0.398025	0.841156	0.31212
A01	Bn-A01-p12350104	11829016	11828968	0.00740528	0.0499697	0.131247	0.213253	-0.0686178	0.124342	0.0563958	0.0259861	-0.0170982	-0.00575733	-0.0417661	-0.00925494	-0.0260251	-0.061955	-0.0118112	-0.00082885	-0.0486	0.021879	0.0335164	-0.0214565	0.117623	0.0677176	-0.128291	-0.0392798	0.00535076	-0.00901619	-0.192969	-0.0132058	0.000453275	0.0733881	-0.00208025	0.0674097	-0.15205	0.0909767	-0.0105467	-0.0882097	-0.0464266	-0.0212227	0.00530347	0.0526271	-0.0337825	0.0590217	0.100074	-0.128389	-0.0225191	-0.130311
A01	Bn-A01-p12352518	11831332	11831377	-0.0918132	0.029894	0.0572157	0.20476	-0.057335	0.0985189	0.0598179	0.0769397	-0.0127457	0.00539617	0.0383187	0.0242077	-0.00877799	0.041954	0.0240418	0.0417955	-0.0484528	0.00473499	-0.0259795	-0.0387514	0.0671059	-0.0165028	-0.14351	0.00480955	0.0154486	-0.0237853	-0.140254	0.0123137	0.0247318	0.0489067	0.00925525	0.0763483	-0.10359	0.191813	0.0331714	-0.0376517	-0.014074	-0.0701854	-0.024527	-0.0547484	0.0372793	0.0456529	0.0252831	-0.154509	-0.0516411	-0.179504
A01	Bn-A01-p12391243	11878796	11878747	-0.794184	-0.186007	-0.0737439	-0.443514	-0.658608	0.068742	-0.243004	-0.176592	-0.0512155	-0.0961631	-0.0486686	-0.0824393	-0.0360157	-0.0171095	-0.0439232	-0.0201296	-0.0358733	-0.105208	-0.14533	-0.0312641	0.137025	0.199165	-0.489121	-0.0527803	-0.0466578	0.0635602	-0.440375	-0.0747887	-0.0736186	-0.14279	-0.0642124	-0.0864964	-0.499659	-0.284444	0.0324946	-0.470415	-0.0378165	-0.0084298	-0.0503959	-0.0335084	-0.0317698	0.184786	0.173223	-0.497245	0.0245609	-0.453055
A01	Bn-A01-p12399796	11896971	11897020	-0.577936	-0.186157	-0.126533	-0.20901	-0.604227	0.0586874	-0.135451	-0.169322	-0.139292	-0.194881	-0.0981649	-0.144826	-0.109642	-0.204936	-0.165666	-0.0671666	-0.17802	-0.159006	-0.170723	-0.141633	0.0375196	0.0752638	-0.511719	-0.121575	-0.156691	-0.0795928	-0.527318	-0.186327	-0.235982	-0.323224	-0.22577	-0.245435	-0.696735	-0.197527	-0.0564439	-0.557105	-0.0775267	-0.130293	-0.213635	0.007633	0.00546059	0.140066	0.196393	-0.454836	0.0112349	-0.257418
A01	Bn-A01-p12400477	11897751	11897702	-0.548221	-0.00685109	0.0280237	-0.225904	-0.499303	0.203625	-0.169268	0.0365171	0.0720552	0.087503	0.167625	0.0841766	0.146728	0.109226	0.0652883	0.110968	0.125345	0.107519	0.0945452	0.142882	0.341768	0.428844	-0.108679	0.232258	0.269949	0.271243	-0.106814	0.23595	0.243579	0.236723	0.225183	0.218832	-0.189555	0.00865396	0.137095	-0.316482	0.250243	0.252535	0.18872	0.0747208	0.0658771	0.203103	0.297775	-0.380173	0.0537261	-0.32087
A01	Bn-A01-p12456089	11958004	11957955	0.211938	0.384298	0.335329	-1.18692	-1.17361	-0.040319	-0.586386	-0.370078	-0.0736645	-0.112418	-0.0477009	-0.745885	-0.0821813	0.00999037	-0.0119133	0.0675773	0.0589055	-0.106338	-0.171259	0.0163169	0.277473	0.461693	-0.714814	-0.522277	-0.082075	-0.0287918	-0.538718	-0.11618	0.0133413	-0.631203	-0.110317	-0.181527	-0.907966	-0.753369	-0.0417987	-0.657139	0.479688	0.573999	0.525126	-0.183474	-0.518736	0.293765	0.0522101	-0.950498	0.164295	-0.592943
A01	Bn-A01-p12533991	12035961	12035911	-0.157621	0.0504937	0.0607286	0.0792113	-0.289844	0.142597	-0.0211712	-0.0354213	-0.00810194	-0.0360941	-0.0385993	-0.0022332	0.0203725	-0.0284715	-0.0363093	0.0139353	0.0242702	-0.0645494	0.0104166	-0.0166998	0.109414	0.0940617	-0.343281	-0.086862	-0.0973446	-0.0806154	-0.381613	-0.0534531	-0.0528176	-0.081579	-0.0338724	-0.0643297	-0.330648	0.176081	0.086021	-0.201177	-0.0102328	-0.0641196	-0.0427057	-0.0777481	-0.0567268	0.0621206	0.0763439	-0.428534	-0.103778	-0.368788
A01	Bn-A01-p12535612	12037781	12037732	-0.286234	-0.0131345	0.0108656	-0.0190522	-0.272995	0.0905662	0.00101468	-0.0718455	0.0380211	0.0265808	0.0176918	-0.00353608	-0.0248965	-0.00267035	0.00692184	0.0848163	0.016119	-0.0420836	-0.0180075	-0.0243319	0.175848	0.190816	-0.159764	0.0974924	0.0872325	0.0414815	-0.126556	0.0795818	0.0986978	0.0604571	0.107394	0.0993122	-0.185233	0.140787	0.129103	-0.204233	0.0606935	0.0716476	0.0629588	-0.256932	-0.285829	-0.0763357	-0.112877	-0.631922	-0.199419	-0.54169
A01	Bn-A01-p12539655	12042624	12042673	-0.736779	-0.140695	-0.16773	-0.510856	-0.702539	0.0151264	-0.200084	-0.105796	0.0324541	-0.0867291	0.0315903	-0.0209833	0.00869037	0.00742068	-0.00610737	0.040259	0.094499	0.0502175	0.0215531	0.0449502	0.209361	0.248653	-0.40771	-0.0419307	0.0303795	0.012744	-0.341849	-0.0313555	0.0144302	-0.248054	-0.00392663	-0.103471	-0.400493	-0.275159	0.0622176	-0.464442	-0.0560463	0.0144855	-0.118842	0.0116125	-0.0633412	0.20769	0.181651	-0.338732	0.0736104	-0.229466
A01	Bn-A01-p12577268	12069959	12070008	-0.568871	-0.0543478	-0.0249485	-0.199401	-0.595619	0.115924	-0.0360944	-0.039353	-0.00740338	-0.05618	-0.0452961	0.0240194	0.00113584	-0.00383127	0.0258283	-0.0119681	0.0234395	-0.00796246	0.0623257	0.00400867	0.227278	0.187295	-0.382167	-0.0292966	0.0742267	-0.00564872	-0.386979	-0.00727642	-0.0086099	-0.0548593	0.0030184	0.00561341	-0.443022	-0.00854891	0.0944851	-0.40069	0.00186206	-0.0194141	0.000349426	0.0843301	-0.0231741	0.147607	0.193606	-0.288565	0.0542673	-0.250416
A01	Bn-A01-p12593173	12107106	12107057	-0.128525	0.0911656	0.0685449	0.217108	-0.14764	0.186936	0.0994899	0.134784	0.00680698	-0.0183025	0.00134978	0.0137619	0.00108068	-0.0039694	0.0348745	0.0426663	-0.0549909	0.0107096	0.0956013	-0.0299673	0.194566	0.112768	-0.341321	-0.00306877	-0.0274818	-0.00424449	-0.31258	0.0114984	0.00450647	0.0873916	0.0437696	0.0207345	-0.268467	0.123313	-0.0888667	-0.431305	0.0565969	-0.0183532	0.0158514	0.147548	0.139353	0.21563	0.198522	-0.220077	0.00542684	-0.319801
A01	Bn-Scaffold000300-p17011	12409975	12409926	-0.351642	0.137391	0.102053	0.120586	-0.271791	0.23542	0.0620369	0.117232	0.0595161	0.119721	0.0817106	0.0707185	-0.0179766	0.0581136	0.0557595	0.0811964	0.0198812	0.0762102	0.0212709	0.0142965	0.17922	0.151506	-0.25945	-0.0341613	-0.0445779	0.025743	-0.291926	0.0763266	-0.0351327	0.000381063	0.0797157	0.0118082	-0.244715	0.0160766	0.00677788	-0.386179	-0.00769962	-0.0448627	0.0176354	-0.0173975	0.0792238	0.173326	0.22251	-0.196529	0.0758961	-0.232772
A01	Bn-Scaffold000300-p20118	12413188	12413139	-0.523788	-0.14463	-0.0447902	-0.254105	-0.436849	0.0381283	-0.0892566	-0.0444822	0.0456787	0.0142141	0.0707032	-0.0334237	0.0242241	0.0375242	0.0340018	0.0874861	0.0289363	0.0364518	0.0434692	0.0288422	0.162852	0.190746	-0.266438	-0.0121828	0.0433778	0.0745074	-0.314263	0.00844179	0.03725	-0.138216	0.0104938	-0.0727417	-0.343829	-0.156349	0.0578533	-0.331533	0.0227489	-0.007562	-0.0117365	-0.00449738	-0.0125246	0.22718	0.192357	-0.348092	0.0940306	-0.265078
A01	Bn-A01-p12625892	12453932	12453883	-0.213648	0.0325201	0.108765	0.108539	-0.219805	0.11428	0.0708588	0.0414306	-0.050644	-0.0694043	-0.10413	-0.0285344	0.00438148	-0.0718738	0.00533569	-0.0358319	-0.119903	-0.0263697	0.0569413	-0.0353939	0.0709677	0.0715596	-0.216426	0.00582292	-0.0304232	0.00722356	-0.172867	-0.0213388	0.0203744	0.0724136	0.0039778	0.018667	-0.177729	0.135073	0.0379854	-0.135381	0.0309163	-0.00956308	0.0403101	0.154896	0.0508709	0.122031	0.137628	-0.270038	0.0258807	-0.149285
A01	Bn-A01-p12665045	12495934	12495983	-0.425457	0.0316684	0.0248657	0.0535552	-0.375254	0.154547	0.0268157	-0.0130876	-0.0668741	0.0658354	-0.0757051	-0.0653174	0.0667183	0.00645467	-0.013899	0.0329739	-0.0607973	-0.0350357	0.052212	-0.00720901	0.0989588	0.14367	-0.31939	-0.020869	-0.00377135	0.0504404	-0.326594	0.0252503	0.00342132	-0.0149304	-0.0222994	0.0191672	-0.356416	-0.287853	-0.0245431	-0.400241	-0.0378377	0.0126697	-0.00217748	0.0290295	0.0236547	0.125348	0.188871	-0.371361	-0.0351041	-0.311813
A01	Bn-A01-p12665250	12496139	12496188	-0.303814	-0.0264802	-0.0228826	0.0449624	-0.393475	0.134406	-0.0395462	0.0147841	-0.0246642	-0.0454748	0.034514	0.0149859	-0.0142543	-0.0210421	-0.0234342	0.037125	0.00548544	-0.0424499	0.0221781	-0.0168691	0.17825	0.204637	-0.49991	-0.104264	-0.0543708	-0.0413249	-0.519018	-0.029198	-0.0335613	0.0441172	-0.0593264	-0.0219098	-0.520614	-0.393586	-0.0159609	-0.695593	-0.0624148	-0.0587796	-0.0271587	-0.0221822	0.0298291	0.184458	0.202859	-0.474195	-0.0239275	-0.373199
A01	Bn-A01-p12734805	12571070	12571021	-0.573052	-0.122342	-0.17604	-0.241712	-0.550461	-0.0559183	-0.115421	-0.0406315	-0.132765	-0.0390266	-0.12242	-0.0994248	-0.0897475	-0.0310036	-0.0496103	-0.0962394	0.0197873	-0.0410727	-0.00998392	-0.121796	0.160586	0.0668504	-0.484368	-0.0830435	-0.0426049	-0.0591857	-0.57576	-0.239231	-0.137394	-0.259764	-0.0737607	-0.0825658	-0.551938	-0.650422	-0.055064	-0.455942	-0.146933	-0.100168	-0.24166	-0.034858	-0.0350076	0.103913	0.114729	-0.466306	-0.0805412	-0.503373
A01	Bn-A01-p26010353	13192345	13192296	-0.162731	0.0332795	0.022021	-0.0123064	-0.173314	0.0906902	-0.0105445	0.0197258	-0.0104165	0.0407665	0.0243837	-0.0151638	-0.00836017	0.024826	0.00729714	0.00459647	0.0155056	0.00751837	0.00572082	-0.0135041	0.0842427	0.102393	-0.143773	0.0160375	-0.0322087	-0.0205796	-0.159653	0.027744	0.00568451	0.0263161	-0.0437346	0.00200221	-0.131207	-0.234877	-0.0425377	-0.230785	0.0244637	0.019522	0.00386443	0.0502119	0.0325266	0.0536633	-0.00197046	-0.11482	0.00174302	-0.165383
A01	Bn-A01-p13775817	13365114	13365163	-0.132591	0.153755	0.121034	0.213483	-0.260208	0.130535	0.118846	0.0915535	-0.00929969	0.0222728	0.0304063	-0.0100883	0.0100478	-0.044808	0.0461891	0.0345174	0.0426787	-0.0297776	0.0138931	-0.0317147	0.104376	0.0955751	-0.38564	-0.0100883	-0.0902719	-0.0686115	-0.41066	-0.0178986	0.00633207	0.0648495	-0.00721376	-0.063395	-0.350034	-0.0696599	0.0225717	-0.262125	-0.025421	-0.0921647	-0.0311114	0.041335	0.0130321	0.109893	-0.0301409	-0.284935	-0.0425728	-0.366777
A01	Bn-A01-p13893020	13463099	13463050	-0.885008	-0.169354	-0.140014	-0.321349	-0.816517	0.104586	-0.187724	-0.165205	-0.013967	-0.0082448	-0.0227258	-0.142661	-0.132018	-0.0754493	-0.108044	-0.0238404	0.00738749	-0.0673735	-0.131716	-0.0468078	0.221496	0.327624	-0.410571	0.00772777	0.147322	0.0743796	-0.327976	0.124181	0.163512	0.0837552	-0.000641294	0.0658593	-0.427571	-0.720864	0.0311535	-0.39208	0.0210266	0.122257	0.0205429	0.0174881	-0.000397421	0.325025	0.304889	-0.331182	0.122025	-0.383906
A01	Bn-A01-p14022855	13649061	13649103	-0.725967	-0.0421956	-0.0824226	-0.218947	-0.636959	0.177747	-0.158859	-0.00738195	0.0770607	0.00737944	0.107592	-0.00910099	-0.0829031	0.0340829	0.0546292	0.0363499	0.0641777	0.0551237	-0.00212322	0.0101514	0.258815	0.155275	-0.596828	-0.153841	-0.108906	-0.147936	-0.584676	-0.108083	-0.103141	-0.162931	-0.0814015	-0.0881914	-0.652761	-0.79087	-0.0587157	-0.451598	-0.0800227	-0.144055	-0.157902	-0.115581	-0.186233	0.0577464	0.0630957	-0.5809	-0.0979959	-0.632884
A01	Bn-A01-p14071237	13697676	13697725	-0.163618	0.00438628	0.0567138	-0.0047303	-0.193914	0.100286	0.0731792	0.0254573	-0.10637	0.0462991	-0.0109287	0.00305479	0.00844623	-0.0185399	0.0114086	-0.0862875	0.0113677	-0.0653443	0.0112518	-0.0472997	0.101138	0.0568439	-0.252323	-0.00927753	-0.0259914	-0.0225342	-0.231828	-0.0240921	0.0079356	0.0315079	-0.0617074	-0.0224721	-0.197179	-0.203991	-0.0151622	-0.20798	-0.0699555	-0.0532723	-0.0171311	0.0247009	0.0459567	0.0687309	0.092267	-0.236509	0.013232	-0.236959
A01	Bn-A01-p14071179	13697718	13697669	-0.334467	0.168193	0.195209	0.27503	-0.210107	0.275353	0.135511	0.0820023	0.118836	0.185912	0.0745	-0.342518	-0.111332	-0.00240934	0.0400403	0.10054	0.0620649	0.103674	0.101424	0.0566743	0.315251	0.188542	-0.413356	-0.26543	-0.0703424	-0.00155926	-0.348242	-0.0168532	-0.0660801	0.14193	0.0261279	0.131102	-0.381287	-0.287012	-0.167318	-0.508844	0.0340428	-0.0162184	-0.076596	-0.195139	0.0456565	0.244185	0.214629	-0.394885	0.0368286	-0.54672
A01	Bn-A01-p14074100	13700531	13700580	-0.242167	0.117329	0.146446	0.249877	-0.246401	0.262709	0.095942	0.187307	-0.0716549	-0.0158096	0.0158962	-0.0572389	-0.0950085	-0.150746	0.0642361	0.0467079	0.0163033	0.0733836	-0.0322518	-0.0102165	0.142034	0.156996	-0.319322	-0.041889	-0.0652576	-0.0785616	-0.384262	-0.0129201	-0.0360399	0.142788	-0.0148262	0.074179	-0.375633	-0.0774037	-0.0721442	-0.27388	-0.0494419	-0.0290681	0.0359676	0.0217132	0.0642967	0.201642	0.174127	-0.329213	-0.0133407	-0.468774
A01	Bn-A01-p14074391	13700924	13700875	-0.243039	0.0571053	0.019137	0.0286642	-0.317694	0.111977	0.056447	0.038889	-0.0549579	-0.0127233	-0.0583395	-0.0838515	-0.0356712	-0.0658513	-0.0133805	-0.0303353	-0.0744771	-0.0629778	-0.0267053	-0.0857376	0.0923336	0.111255	-0.22078	0.0181217	-0.000351747	-0.000315623	-0.279446	0.0130328	0.0365442	0.0742401	0.0029676	0.0243949	-0.199597	-0.17077	-0.0664974	-0.34999	0.0481671	-0.0150603	0.0148208	0.0375821	0.132678	0.159117	0.170165	-0.223271	0.0014575	-0.297389
A01	Bn-A01-p14079006	13705586	13705537	-0.1947	0.00244627	-0.00141155	0.0908254	-0.187857	0.0531228	0.0250414	0.00484846	0.00979582	-0.00945245	0.0125521	0.0015989	-0.0272137	0.0267544	-0.0736075	-0.0207967	0.0597245	-0.0036072	-0.0107719	0.00891994	0.115226	0.0624904	-0.209181	-0.00614286	0.0105679	-0.0145411	-0.186976	-0.0116172	0.00890114	0.0197444	0.0282111	0.0514416	-0.158815	-0.178171	-0.0288907	-0.253188	-0.0385332	0.0198691	0.0199643	-0.0123757	0.0129784	0.140363	0.0649154	-0.120289	-0.0157394	-0.18896
A01	Bn-A01-p14134232	13747255	13747304	-1.40961	-0.448789	-0.390566	-1.08066	-1.20891	-0.0131622	-0.479801	-0.331851	-0.0237639	-0.0320876	-0.0761854	-0.661502	-0.180459	0.0197176	-0.164058	-0.0526895	0.100797	-0.112254	-0.278099	-0.0153449	0.279539	0.586435	-0.478796	-0.31208	0.305082	0.255028	-0.379151	0.200253	0.225353	-0.124619	0.0622667	0.0737996	-0.572591	-0.895058	0.408096	-0.380453	0.146757	0.275956	-0.23022	0.0272144	-0.0316608	0.50299	0.449814	-0.544466	0.32357	-0.438411
A01	Bn-A01-p14181463	13780553	13780504	-0.0792275	0.0813578	0.138352	0.171689	-0.175075	0.142493	0.11775	0.024505	-0.066351	-0.109622	-0.0755158	-0.0944161	0.0194806	-0.0550467	0.0142836	-0.0452606	-0.100446	-0.034917	0.0123652	-0.0481203	0.106515	0.0502266	-0.316978	-0.0366252	-0.0321048	-0.0342801	-0.280409	0.0042467	0.000368684	0.107093	0.0173848	0.00480372	-0.300754	0.00678062	-0.0156536	-0.296864	0.0110556	-0.0242903	-0.00346109	0.0409691	0.0503683	0.0919859	0.13073	-0.237818	-0.0121272	-0.324057
A01	Bn-A01-p14181651	13780741	13780692	-0.211351	0.0389587	0.0373752	0.110137	-0.235264	0.155457	0.0249161	-0.0116203	-0.0307954	-0.0359101	-0.0510594	-0.00613198	0.0158649	-0.00324052	0.0170811	-0.0155941	-0.0735406	-0.0190809	0.0590224	0.00445315	0.100991	-0.0455563	-0.500909	-0.174044	-0.179503	-0.168733	-0.469989	-0.221512	-0.209196	-0.105707	-0.187795	-0.214674	-0.514061	-0.344839	-0.110005	-0.461496	-0.127763	-0.217714	-0.143932	-0.116338	-0.176516	-0.0331373	0.00618909	-0.572646	-0.14498	-0.481998
A01	Bn-A01-p14200714	13817130	13817179	-0.0932036	0.0995831	0.0804542	0.107372	-0.0969265	0.121761	0.0757732	0.0982782	-0.0174088	-0.0662495	-0.0016859	0.0349694	-0.0166729	0.0382591	0.0230814	-0.0201369	-0.0244697	-0.0240059	0.0174252	-0.0141503	0.02301	0.10137	-0.209611	0.0382037	0.0526336	0.0368863	-0.175708	0.0774423	0.0213418	0.112498	0.0697495	0.0733316	-0.128561	-0.0790181	-0.00614476	-0.225065	0.0142725	0.021353	0.0261568	0.0297573	0.105077	0.120779	0.145435	-0.127825	0.0419114	-0.17688
A01	Bn-A01-p14201581	13817997	13818046	-0.227376	0.0565036	0.0527898	0.00781228	-0.305255	0.111956	0.0229656	0.0229565	-0.0323353	-0.0228966	0.04331	0.0359636	0.0823932	0.0435972	0.0126996	0.0196549	-0.00114861	-0.0102785	-0.00372427	-0.00968271	0.0973426	0.0411523	-0.186881	-0.0316004	-0.0441171	-0.0651747	-0.197382	0.0242976	-0.0329272	0.0388718	0.0331486	-1.26e-05	-0.180071	-0.189693	-0.0180931	-0.184574	0.0220499	-0.0032294	0.0718761	0.0376545	-0.00237273	0.0441491	0.102853	-0.154852	0.0239851	-0.191632
A01	Bn-A01-p14223709	13838312	13838361	-0.527074	-0.0727995	-0.086644	-0.279517	-0.428341	0.0656561	-0.0615371	-0.0738598	0.0171684	0.0314998	0.0706059	0.00287681	-0.0810046	0.0644297	-0.0532849	0.0552212	0.0667181	0.000432644	-0.0586643	0.0584093	0.143337	0.217582	-0.217787	0.0695837	0.116846	0.078559	-0.220453	0.106107	0.136549	-0.0105682	0.0613585	0.0833998	-0.185293	-1.19879	0.0399114	-0.337334	0.0496365	0.0900988	0.0918678	0.0517586	0.0106754	0.27151	0.242755	-0.295329	0.159324	-0.224756
A01	Bn-A01-p14232473	13843140	13843189	-0.446439	-0.0755833	-0.0510922	-0.0345687	-0.482627	0.109469	-0.106208	0.00112312	-0.0457919	-0.0380876	0.00280403	-0.0454305	-0.0510692	-0.105932	-0.0363346	-0.0612007	-0.0278869	-0.099859	-0.0392981	-0.0129627	0.1638	0.206991	-0.513969	-0.152486	-0.020292	-0.000227121	-0.563272	-0.0824556	-0.094536	-0.0980964	-0.058383	-0.123522	-0.609524	-0.705869	-0.0659504	-0.574848	-0.105132	-0.0581648	-0.126723	-0.0388147	-0.148422	0.206466	0.241824	-0.579836	0.0546793	-0.491565
A01	Bn-A01-p14238948	13886249	13886298	-0.430369	-0.0894021	-0.0601476	-0.0197064	-0.515259	-0.0231834	-0.0470397	-0.137188	-0.158048	-0.0908735	-0.137455	-0.159297	-0.0994294	-0.099515	-0.0870885	-0.0979784	-0.171323	-0.175876	-0.0566236	-0.131163	-0.00591516	0.120271	-0.136139	0.0424967	0.0438779	0.0645282	-0.150205	0.0364329	0.0430398	0.100838	0.0398346	0.0783292	-0.160682	-0.172798	-0.0372055	-0.145357	0.0544669	0.0618504	0.0689026	0.116544	0.0589473	0.122914	0.114367	-0.113912	0.000996983	-0.127127
A01	Bn-A01-p14727717	14270311	14270262	-0.040945	0.0915211	0.0582985	0.133522	-0.0999323	0.0830868	0.0669054	-0.00643729	-0.0429009	-0.0967077	-0.0189856	-0.0220774	-0.00611065	-0.0412069	-0.0313865	0.00184797	-0.0709547	-0.0249163	-0.0477258	0.023451	0.0379568	0.0256747	-0.175784	-0.0221907	0.00982178	-0.0182718	-0.157759	-0.0600959	-0.0237184	0.0167532	0.0252979	0.016597	-0.215606	-0.0843813	0.0414713	-0.106916	0.0150097	-0.00650432	0.0309845	0.0371959	-0.0139409	-0.00789579	0.109712	-0.204901	-0.00467958	-0.172508
A01	Bn-A01-p14859839	14373132	14373181	-0.481017	-0.0333251	0.00343933	-0.127008	-0.362513	0.219627	-0.0799872	-0.048623	0.0332803	0.0520866	-0.0314736	0.0191757	0.0144421	-0.0142062	0.0250887	0.0120318	0.0571172	-0.0102618	-0.0117328	0.0313862	0.217574	0.222948	-0.326379	-0.0141665	-0.0192179	0.0686645	-0.178345	0.0527911	0.0486477	-0.119901	-0.0309454	0.0128349	-0.300734	-0.652344	-0.0700279	-0.523762	0.01485	0.0665905	0.000419921	0.0780741	0.11012	0.251321	0.282892	-0.204274	0.156062	-0.139118
A01	Bn-A01-p14901403	14416433	14416384	-0.51339	0.0253773	-0.0393478	-0.0507046	-0.539246	0.112617	0.0230814	-0.0511914	-0.0245449	0.0524357	-0.0332486	-0.0676974	0.0371622	-0.0331784	0.00373098	0.0396293	0.0201205	-0.0479248	0.00918348	-0.0441839	0.223768	0.216425	-0.33112	-0.0103218	-0.00155978	0.0269863	-0.344816	-0.0385998	-0.0277448	0.0606326	0.0117176	0.0287558	-0.316897	-0.673912	-0.0765004	-0.496675	-0.00148033	-0.01096	-0.0238586	-0.0416624	-0.0423331	0.16327	0.189823	-0.456974	0.00364967	-0.411211
A01	Bn-A01-p14906494	14422700	14422651	-1.4322	-0.464827	-0.554853	-0.57887	-1.22666	-0.0987487	-0.53509	-0.448433	-0.275372	-0.250619	-0.179388	-0.533355	-0.356121	-0.285251	-0.275272	-0.179115	-0.0987955	-0.239857	-0.348428	-0.214388	0.142065	0.249995	-0.661108	-0.305854	-0.0376161	-0.13885	-0.868897	-0.197078	-0.162338	-0.207842	-0.232058	-0.194756	-0.788943	-0.522272	0.115166	-0.325782	-0.144202	-0.147929	-0.293675	0.107859	0.0360668	0.177452	0.158681	-0.291227	-0.0242813	-0.280839
A01	Bn-A01-p14914475	14432311	14432360	-0.093017	0.121412	0.1074	0.146346	-0.187883	0.105985	0.108951	0.0544034	-0.0193399	-0.0530214	-0.0127015	0.0440512	0.0956282	-0.0127257	-0.0567785	0.00216381	-0.0650641	-0.0298836	0.0674447	-0.0152886	0.0990463	0.455019	0.175161	0.361273	0.299142	0.370402	0.117835	0.338316	0.316395	0.413677	0.357267	0.369751	0.184157	0.286013	0.262197	0.162571	0.31437	0.334821	0.389346	0.085199	0.0965765	0.0672348	0.132459	-0.27029	0.0121555	-0.240402
A01	Bn-A01-p14917697	14436600	14436551	-0.395151	0.066413	0.0479985	0.0490956	-0.432961	0.222852	0.0811967	0.0673152	0.0856888	-0.0805017	0.0975821	-0.00848066	0.0349816	0.0127945	-0.0397898	-0.00311194	0.0216669	0.0220487	-0.0102442	0.00502671	0.181539	0.276861	-0.34654	0.0223522	0.0725957	0.114791	-0.302767	0.139493	0.117475	0.147346	0.0914938	0.120648	-0.313031	-0.335216	0.123527	-0.336618	0.0940808	0.0389886	0.0999077	0.0287964	0.0925451	0.210992	0.197633	-0.357414	0.0162506	-0.323883
A01	Bn-A01-p14942681	14477958	14478007	-0.130914	-0.00252528	0.00928891	0.0936519	-0.258009	0.0768283	-0.0502319	0.0270058	-0.0100483	-0.0699365	-0.0911184	-0.0428154	-0.0582017	-0.073041	-0.011187	-0.105018	-0.0460452	-0.141648	-0.00517019	-0.0394128	0.0711314	0.128578	-0.243371	0.044522	0.023857	0.0153308	-0.213953	-0.0324189	0.00210079	0.0668268	0.0790552	0.0314448	-0.177742	-0.0687299	0.0424369	-0.219757	0.0338036	0.0251766	0.0119046	0.0254857	0.0190815	0.172832	0.12826	-0.384888	-0.0616206	-0.439743
A01	Bn-A01-p14948237	14483614	14483565	-0.490102	-0.0160746	0.0310828	-0.0918533	-0.393082	0.170224	-0.0646017	0.0632672	-0.0277416	-0.00255741	-0.0154808	-0.103978	-0.130933	-0.0491461	-0.0226988	0.0426162	-0.0116555	-0.0717902	-0.102929	-0.0132357	0.194735	0.252561	-0.344787	-3.65e-05	0.0729438	0.0654437	-0.276532	0.0265045	0.0405019	0.0325376	0.0249261	0.0671036	-0.333041	-0.238413	0.0167054	-0.321518	0.0445912	0.0824062	0.0375558	0.000521185	0.020715	0.121601	0.0763049	-0.228324	0.0175734	-0.26808
A01	Bn-A01-p14948379	14483656	14483705	-0.214171	0.0204766	-0.0243217	-0.000264362	-0.271132	0.14255	0.017135	0.0232515	0.0159574	-0.0346336	-0.0193442	0.0168394	-0.0778603	-0.0874827	-0.0579507	-0.0267834	-0.0386609	-0.00597171	0.0323592	-0.0319458	0.0449207	0.130985	-0.210705	0.0294298	0.0187763	0.00593476	-0.24605	0.00153877	0.00789797	-0.0298092	-0.00231356	0.0463194	-0.282973	-0.221714	0.0320488	-0.205359	0.0289206	0.00822873	-0.0319724	0.0436498	0.00360987	0.119334	0.121844	-0.293737	-0.0109055	-0.33979
A01	Bn-A01-p14948614	14483991	14483942	-0.0927383	0.0246754	0.0290934	0.121911	-0.171231	0.0441284	0.0751721	0.0346783	-0.0205869	0.00533226	-0.0473534	0.0535067	-0.00207991	0.0300845	-0.00228049	0.0122162	-0.0432389	-0.0149455	0.0327396	-0.0651221	0.0751192	0.0219652	-0.188553	-0.00285989	-0.0112306	-0.0202379	-0.163985	-0.0305192	-0.0305471	0.0570899	-0.022127	0.0616903	-0.204324	-0.0237869	0.0736992	-0.146652	0.0235686	0.00568022	0.00401073	0.00348566	-0.00662439	-0.00204038	0.0144966	-0.164864	-0.0269503	-0.253833
A01	Bn-A01-p14948748	14484125	14484076	-0.365156	-0.145214	-0.0663479	-0.155665	-0.338193	-0.0713867	-0.141234	-0.120807	-0.197981	-0.151	-0.240782	-0.200546	-0.191362	-0.205263	-0.216017	-0.219347	-0.170815	-0.177985	-0.193208	-0.194053	-0.14724	0.142345	-0.0864505	0.0430542	0.113124	0.111431	-0.00509425	0.0966047	0.094608	0.154683	0.0623809	0.139902	-0.0928112	0.0702784	0.138918	-0.0545207	0.0919639	0.0685557	0.134076	0.043312	0.0257693	0.110852	0.0976874	-0.21678	-0.111015	-0.323797
A01	Bn-A01-p14949030	14484307	14484356	-0.136344	0.0495978	0.0752121	0.0628487	-0.0937065	0.0792278	0.0163424	0.0238616	-0.0315264	0.00986398	-0.04497	-0.0112072	-0.0199057	-0.0600747	-0.0455203	-0.0357705	-0.0395801	-0.0310099	-0.0677287	-0.114831	0.01385	0.0323996	-0.16478	-0.0359709	-0.0614353	-0.0463821	-0.227193	-0.0645974	-0.0467872	0.0247886	-0.0483208	-0.0168834	-0.145133	-0.0712605	-0.0383833	-0.142548	-0.0141753	-0.0461702	0.0241383	0.145189	0.0993937	0.174418	0.159379	-0.172914	-0.0104904	-0.148804
A01	Bn-A01-p14949121	14484398	14484447	-0.0839535	0.06681	0.027713	0.12411	-0.0500971	0.10047	-0.0112726	0.0546919	-0.00298544	-0.0428986	-0.032184	0.0540829	-0.0200091	-0.0778358	-0.0332002	-0.00206484	-0.0452309	-0.0178	-0.0584321	-0.0982386	0.0248165	0.00622522	-0.136241	-0.0182473	0.0277027	-0.0235644	-0.186628	-0.0383445	0.00700827	0.0262987	-0.0036066	0.0129063	-0.109972	-0.0162222	-0.0084228	-0.14586	-0.0244796	-0.0305172	-0.0227216	0.0503716	-0.0360572	0.021486	0.0284396	-0.144926	-0.0335634	-0.144223
A01	Bn-A01-p14949256	14484633	14484584	-0.0918944	0.0240915	-0.00796125	0.134434	-0.146422	0.0933784	0.00554626	0.0621997	-0.0761744	-0.0336809	-0.0758662	-0.0536245	-0.0681465	-0.0700998	-0.0584336	-0.0133877	-0.121197	-0.0833327	-0.0842172	-0.0500935	0.0408016	0.109979	-0.0968436	0.0840372	0.0426678	0.0620572	-0.141214	0.0468399	0.0844198	0.0661607	0.0333553	0.0563179	-0.113093	-0.0522877	-0.0403382	-0.151362	0.0286084	0.0748727	0.0610559	0.0809312	0.130103	0.166121	0.11595	-0.199693	-0.0139485	-0.232134
A01	Bn-A01-p14959478	14492778	14492827	-0.997188	-0.0299237	-0.0898324	-0.322733	-0.767579	0.282644	-0.145556	-0.0128946	0.0253702	0.128574	0.040126	-0.361533	-0.125631	-0.00958818	-0.054308	0.0179276	0.102916	-0.0140698	-0.0192145	0.0606514	0.400647	0.40936	-0.431807	-0.209471	0.116456	0.0751958	-0.402803	0.124346	0.112254	-0.0601393	0.0555966	-0.0174489	-0.604947	-0.815928	0.0682854	-0.593606	0.0411924	0.116483	-0.18113	0.0185488	0.0280678	0.195974	0.236272	-0.38847	0.0908908	-0.342621
A01	Bn-A01-p15086787	14627719	14627670	-0.493759	-0.0939794	0.0460694	-0.158564	-0.499389	0.130842	-0.0774446	-0.0438809	-0.044771	-0.058905	-0.0695031	-0.0531233	-0.105734	-0.0487091	-0.0171364	-0.0305755	-0.0354364	-0.0897597	-0.0550261	-0.0199285	0.21695	0.15637	-0.375265	0.0249694	-0.011229	0.032892	-0.277091	0.0588619	-0.00657325	-0.0143188	0.0708982	0.0210626	-0.34712	-0.390588	0.0208796	-0.450587	-0.0397148	0.0538374	0.0171608	0.0423397	0.0459807	0.266431	0.308754	-0.374315	0.0517203	-0.391575
A01	Bn-A01-p15095213	14636045	14636094	-0.19026	0.00327015	0.0561635	0.0646276	-0.172997	0.0774891	0.0594892	0.0699979	0.00478555	0.0017693	-0.0278609	-0.0118799	0.0206687	-0.0278593	0.00723331	0.0106601	-0.0242392	-0.0320428	-0.0281391	-0.0423304	0.0847421	0.14713	-0.259305	0.0131657	0.0626297	0.0406185	-0.162832	0.0402357	0.0217801	0.0614091	-0.0265541	0.0158256	-0.297803	-0.197604	-0.0197441	-0.361293	0.00216793	-0.0474214	0.00664744	-0.0203569	0.011735	0.027385	0.118945	-0.264515	-0.0164461	-0.271899
A01	Bn-A01-p15095524	14636422	14636373	-0.899152	-0.277198	-0.135175	-0.29859	-0.57107	0.159953	-0.127531	-0.0722358	-0.0901661	-0.0978606	-0.0665896	-0.239775	0.00758749	-0.00326095	0.0567617	0.00440805	0.102055	-0.0314758	-0.0313438	0.0442222	0.253374	0.149031	-0.35718	-0.0299968	0.00696052	0.000884236	-0.335509	-0.0289241	-0.0310142	-0.144342	-0.0349739	-0.0535393	-0.389026	-0.655879	-0.0333542	-0.397956	-0.0428423	0.0267566	-0.108835	0.0277086	-0.12272	0.19278	0.254657	-0.474285	0.0518515	-0.448716
A01	Bn-A01-p15179106	14721954	14722003	-0.84707	-0.21591	-0.158364	-0.561229	-0.817692	0.0646995	-0.26024	-0.0986197	0.00697969	-0.0472644	-0.119671	-0.0033655	-0.0821165	0.0403329	-0.0670065	-0.0145553	-0.00667355	-0.0397806	-0.0385081	0.0276617	0.255805	0.306676	-0.623813	-0.0959965	-0.0174947	-0.0515148	-0.459027	-0.0350878	-0.0117799	-0.252424	-0.0248097	-0.0449861	-0.703767	-0.822205	0.121288	-0.553018	-0.0612364	-0.00181892	-0.0446214	0.0597574	-0.0264251	0.188629	0.232247	-0.351765	0.106708	-0.25864
A01	Bn-A01-p15193510	14745972	14746021	-0.374894	0.0490026	0.0313221	-0.116118	-0.370153	0.179109	0.0223661	0.0658846	0.0958239	0.0848652	0.137358	0.104842	0.0643272	0.064679	0.0208796	0.154922	0.0960257	0.129123	0.0402581	0.0697575	0.250037	0.22648	-0.183261	0.0821456	0.113744	0.0595663	-0.148187	0.0334302	0.0749623	-0.0339707	0.0544793	0.0961795	-0.224814	-0.567964	0.0754126	-0.217955	0.0899365	0.0721288	0.0440769	-5.9524	-5.7824	-5.13607	-5.76025	-5.68835	-6.3997	-6.23864
A01	Bn-A01-p15401259	14868053	14868102	-0.605875	-0.140652	-0.135253	-0.31133	-0.511583	-0.0157383	-0.163995	-0.144977	-0.118856	-0.0276575	-0.0186886	-0.0888043	-0.033076	-0.0948153	-0.098453	-0.0705723	-0.0219758	-0.0888508	-0.104564	-0.0466907	0.0751708	0.187475	-0.246268	0.0344883	0.0132877	0.0117272	-0.26976	-0.00989811	0.0128956	-0.0772139	0.0265577	0.0194144	-0.220566	-0.439366	0.0408683	-0.275665	0.0370002	0.0445032	-0.00917766	0.00678353	0.00408876	0.107024	0.142564	-0.322009	0.0831772	-0.248068
A01	Bn-A01-p15413589	14880492	14880541	-1.0973	-0.215129	-0.308121	-0.658983	-0.985846	-0.0562616	-0.231403	-0.267533	-0.0603216	-0.0708725	-0.156625	-0.200813	-0.182823	-0.163208	-0.207014	-0.0950311	-0.0945257	-0.152971	-0.102781	-0.0952951	0.119608	0.31185	-0.56663	-0.269985	0.0914347	-0.00709493	-0.608357	-0.0826844	-0.0274779	-0.203068	-0.01405	-0.0218516	-0.689809	-0.883821	0.0202243	-0.665426	0.0215763	-0.0348852	-0.358833	-0.0531211	-0.140969	0.316373	0.331968	-0.667543	0.00964378	-0.69294
A01	Bn-A01-p15441407	14917698	14917747	-0.625202	-0.141185	-0.0936705	-0.210892	-0.493596	0.116958	-0.162223	-0.0862571	0.0302558	-0.0024736	0.0390494	-0.104245	-0.0872773	0.0118461	0.0504409	0.0991465	0.0468276	0.0556277	-0.0530359	0.0535716	0.228508	0.288745	-0.386906	-0.00378557	0.0576019	0.0808385	-0.258726	0.0594897	0.0285216	-0.125657	0.047714	-0.0418636	-0.311013	-0.619059	0.0533288	-0.49028	0.0565301	0.0461342	0.0123996	0.0211713	-0.0652593	0.20697	0.187715	-0.394085	0.0789876	-0.349651
A01	Bn-A01-p15695152	15133206	15133255	-0.139997	0.0886525	0.0505893	0.0154431	-0.134103	0.0960469	0.00696754	0.016803	-0.0508042	-0.0493811	-0.0297401	0.0180049	-0.0830141	-0.0193948	-0.0253431	-0.0551997	-0.0431275	0.00686569	-0.00958082	-0.0496376	0.0640832	0.0664414	-0.290324	-0.0586726	-0.0469224	-0.0316645	-0.314412	0.0138602	-0.0303398	0.0528945	-0.0291552	0.0153562	-0.269866	-0.17855	-0.106759	-0.390492	-0.00145485	-0.0254084	0.0200128	-0.00765285	0.0324315	0.0863204	0.135899	-0.414491	-0.019154	-0.333875
A01	Bn-A01-p20483938	15269202	15269251	-0.514926	-0.125919	-0.0489315	-0.227381	-0.539146	0.0803877	-0.114262	-0.192425	-0.0430906	0.0325926	-0.0408793	0.00377506	-0.0811405	-0.0502323	-0.0248482	-0.0412903	-0.00814025	-0.0159408	-0.00222519	-0.00555299	0.0743279	0.185693	-0.340497	-0.0606791	0.00634919	-0.00564846	-0.284065	0.0395178	0.00758356	-0.124671	0.0125659	-0.0251513	-0.40217	-0.303509	0.127144	-0.212335	-0.0893705	-0.0682581	0.000679687	-0.0482793	-0.164172	0.116242	-0.0728801	-0.39395	-0.00508536	-0.325556
A01	Bn-A01-p16128458	15289081	15289032	-0.815836	-0.191655	-0.148642	-0.331694	-0.744066	0.0387785	-0.185035	-0.10566	-0.103606	-0.0436228	-0.0318483	-0.0487786	-0.0404098	-0.0746644	-0.114589	-0.109277	-0.0358613	-0.0516292	-0.104389	-0.0650819	0.169217	0.235154	-0.341168	0.0183505	0.0525301	-0.00663778	-0.411327	0.0120941	0.0335233	-0.0351776	0.0753502	0.0403041	-0.44352	-0.485756	0.0354942	-0.329321	0.0494346	0.060308	0.0557607	0.0396647	0.036955	0.249269	0.0982453	-0.393495	0.0720932	-0.385678
A01	Bn-A01-p16127871	15289668	15289619	-0.036135	0.191615	0.106163	0.201169	-0.0842989	0.131935	0.147803	0.160285	0.0054217	0.00437873	0.0368343	0.0416658	0.109235	0.0520302	0.0833185	0.0818811	0.0324679	0.0580385	0.0867673	0.0491351	0.167782	0.0700552	-0.182299	0.00380834	0.0420763	0.0560335	-0.241285	-0.052424	-0.0352317	0.0316352	0.0482053	0.0594483	-0.170495	-0.0571291	0.0693909	-0.260433	0.0397218	0.00746243	-0.00827317	0.0749555	0.0418195	0.136181	0.0116455	-0.175028	0.0202953	-0.219031
A01	Bn-A01-p15957543	16092958	16092909	-0.865153	-0.177246	-0.0885694	-0.669315	-0.686232	0.177172	-0.107282	-0.113924	0.304839	0.10764	0.120287	0.132579	0.0917866	0.237414	0.154273	0.19327	0.282731	0.104533	0.132222	0.30354	0.511335	0.141696	-0.739109	-0.271031	-0.164939	-0.158608	-0.657097	-0.292422	-0.201823	-0.652593	-0.239651	-0.265958	-0.803743	-1.64128	-0.179134	-0.796853	-0.28765	-0.146978	-0.355501	-0.174986	-0.336363	0.195654	-0.126232	-0.722286	0.046045	-0.458578
A01	Bn-A01-p16086381	16267782	16267827	-0.218423	-0.0721737	-0.0950471	-0.00599037	-0.232333	-0.104989	-0.0769213	-0.136939	-0.17748	-0.166188	-0.178087	-0.181362	-0.159437	-0.16501	-0.164939	-0.156969	-0.221491	-0.179967	-0.137912	-0.202486	-0.124413	0.174341	-0.0179533	0.108929	0.0902698	0.0839668	-0.0409045	0.0853951	0.0863612	0.137046	0.0758718	0.0825033	-0.00920985	0.062657	0.106304	-0.0112976	0.11436	0.0485461	0.145074	0.159634	0.176587	0.19575	0.114355	0.0306266	0.0831355	-0.0142176
A01	Bn-A01-p16088721	16270222	16270173	-0.73907	-0.0373696	-0.0425352	-0.144551	-0.652865	0.215619	-0.125109	0.0354927	0.0583715	0.0344771	0.0527773	-0.0327996	-0.0515708	-0.0211081	0.0850774	0.0536076	0.118854	-0.00271506	-0.0822327	0.00946815	0.251852	-5.61694	-5.62506	-5.30666	-6.00431	-6.98185	-6.63715	-6.12598	-6.60027	-5.52385	-5.45684	-5.25056	-6.48902	-5.10196	-5.45392	-4.83833	-6.08536	-5.52065	-5.75925	-0.0303983	-0.063203	0.232614	0.0523399	-0.425562	0.0880108	-0.493004
A01	Bn-A01-p16093558	16274677	16274628	-0.393085	-0.107488	-0.0460031	-0.151926	-0.338449	0.0677495	-0.147436	-0.0639576	-0.0218771	-0.0523741	-0.0564149	-0.00610418	-0.0245883	-0.0387565	-0.0197151	0.0391913	0.023899	-0.0333432	-0.0143541	-0.0329577	0.0834538	-5.38856	-4.86376	-5.25196	-5.41015	-5.56546	-6.20144	-5.49114	-5.72005	-5.43802	-5.80961	-4.56451	-5.83289	-4.09077	-4.75994	-4.6371	-5.7604	-5.36642	-5.55612	0.0383936	-0.07609	0.103868	-0.0414903	-0.2653	0.0188936	-0.227194
A01	Bn-A01-p16093901	16275009	16274971	-0.556013	-0.141332	-0.0899692	-0.295853	-0.548086	0.039436	-0.156718	-0.0833266	-0.0571317	-0.0490204	-0.116976	-0.0258522	-0.00229556	0.00371022	-0.0624384	0.0173856	-0.0304227	-0.0660463	-0.0243891	0.0219085	0.209818	-4.27613	-4.13418	-4.56491	-4.40948	-4.81459	-5.00282	-4.56353	-4.43894	-4.54277	-4.97902	-4.65362	-4.76821	-3.52202	-3.56227	-3.27446	-4.82788	-4.35991	-4.56719	-0.0822077	-0.0607676	0.169678	-0.0827654	-0.366747	0.0245175	-0.318503
A01	Bn-A01-p16094037	16275021	16275070	-0.985019	-0.237563	-0.15211	-0.580087	-0.83501	0.0855981	-0.33305	-0.26229	-0.0908845	-0.151463	-0.164818	-0.148467	-0.197871	-0.112388	-0.127048	-0.0470086	-0.0538672	-0.135406	-0.186374	-0.0887587	0.158621	-4.53538	-4.3894	-4.63561	-4.69438	-4.91581	-4.68893	-3.99424	-4.09958	-3.97857	-3.91052	-3.85556	-4.35445	-3.36635	-3.74606	-3.59037	-4.70317	-4.5742	-4.92881	0.0175581	-0.116965	0.287186	-0.0160535	-0.626856	0.0850935	-0.478166
A01	Bn-A01-p16103425	16280576	16280625	-0.0437669	0.047543	0.123653	0.139757	-0.117847	0.126967	0.0434065	0.0977182	0.0802961	0.0158987	0.0268863	0.0678377	0.0481431	0.0490874	0.0231247	0.0712093	0.0341197	0.0445465	0.0464659	0.0057866	0.131824	-6.48654	-5.75203	-6.02821	-6.22902	-6.27177	-6.52628	-7.4971	-6.28671	-5.6161	-6.36071	-4.56129	-6.77605	-5.01328	-5.98628	-5.19272	-6.1185	-6.89043	-6.24835	-0.0845789	-0.186747	-0.00656565	-0.113304	-0.311982	-0.0906323	-0.323027
A01	Bn-A01-p16122923	16290105	16290056	-0.203573	-0.00112176	0.000266892	0.12073	-0.229556	0.0469231	0.104897	-0.0242315	-0.0746541	-0.0215847	0.0584594	0.0531614	-0.01745	-0.0173235	0.0766892	0.0207977	-0.0741019	-0.0458343	0.119895	-0.0625633	0.133406	0.0592479	-0.157736	-0.0153055	-0.119248	-0.0127367	-0.235616	-0.0666732	-0.0350519	0.0640018	0.0645568	-0.0364732	-0.120495	-0.120005	-0.00107004	-0.287928	0.00305565	-0.0897133	0.0145969	0.0616169	0.0864171	0.0522027	0.00648206	-0.19495	-0.0289457	-0.265115
A01	Bn-A01-p16123649	16290731	16290780	-0.12914	0.109191	0.0492915	0.166666	-0.158172	0.128949	0.00831714	0.00184282	-0.0341143	-0.00720019	-0.0145865	0.00843546	-0.0603203	-0.036403	-0.0421871	-0.0279418	0.0025055	-0.0172463	-0.0109077	-0.039831	0.0707591	0.0383522	-0.226287	-0.0316123	-0.0371718	-0.0282432	-0.249759	-0.061627	-0.00089321	0.0545341	-0.00993647	-0.0320645	-0.233329	-0.103553	0.00879567	-0.233557	-0.0329376	-0.0186779	0.00271323	0.00796707	0.0162438	0.0499824	0.0130987	-0.265499	-0.0403974	-0.257157
A01	Bn-A01-p16173770	16366329	16366280	-0.15821	0.000391208	-0.061371	0.137666	-0.256804	0.0178709	-0.0402244	-0.0666087	-0.118044	-0.134247	-0.157534	-0.130689	-0.250557	-0.161737	-0.12143	-0.111138	-0.196156	-0.146676	-0.101642	-0.165919	-0.0123463	0.228216	-0.0202065	0.176953	0.116606	0.0941069	-0.0118227	0.180705	0.0646448	0.202852	0.13481	0.157928	-0.0317303	0.134955	0.12607	-0.0566352	0.185125	0.146591	0.155565	0.203976	0.173957	0.228939	0.180102	0.00468767	0.0809003	-0.0421073
A01	Bn-A01-p16174042	16366601	16366552	-0.00590635	0.118314	0.104133	0.172744	-0.0652371	0.164024	0.107222	0.137844	0.0354413	0.0362674	0.0144399	0.0629318	-0.0135403	0.0362266	0.0785704	0.049118	0.0492741	0.0604989	0.0756698	0.0105875	0.100185	0.0336228	-0.228905	-0.0330103	-0.0308825	-0.0750588	-0.277827	-0.0339769	-0.0752903	0.0308151	-0.0278282	-0.0135429	-0.24705	-0.159361	-0.0811031	-0.235581	-0.0278899	-0.0727817	-0.0462019	-0.00378264	0.0033961	0.0994849	-0.0268434	-0.172682	-0.0645277	-0.189821
A01	Bn-A01-p16233062	16437789	16437838	-0.522016	-0.0198282	0.0245129	-0.0568519	-0.455341	0.23258	-0.0301463	-0.00361685	-0.0157192	0.00892472	0.0142177	-0.152749	-0.00860427	0.0395881	0.0219332	0.0224112	0.0100881	0.027993	0.00902095	0.0608804	0.268575	0.266277	-0.418904	-0.0595734	-0.023139	0.0422263	-0.392645	0.0317737	-0.047088	-0.0298376	-0.0258354	0.0139181	-0.496335	-0.57818	-0.0784224	-0.54795	0.0120908	0.0400835	-0.000334287	-0.0319357	-0.0417683	0.284082	0.0540135	-0.51197	0.0755387	-0.494675
A01	Bn-A01-p16358989	16555649	16555698	-0.756123	-0.154742	-0.0272495	-0.275743	-0.532026	0.12764	-0.00644023	-0.00684876	0.0537126	0.0242024	0.000386393	-0.0697669	-0.0131782	0.0282263	0.0240656	0.0598943	0.0485105	-0.0193774	0.04764	0.0944315	0.234977	0.237393	-0.353797	-0.0511859	-0.020423	0.00846145	-0.339572	0.0649164	0.102885	-0.0570237	0.0659561	0.0726653	-0.449439	-0.484104	0.0319482	-0.537407	0.0152609	0.00608479	0.0403887	0.0105325	-0.0504769	0.230143	0.0138277	-0.418076	0.0625675	-0.436481
A01	Bn-A01-p16454615	17078915	17078964	-1.40953	-0.463038	-0.524929	-1.24025	-1.18488	-0.129193	-0.490498	-0.339053	0.0074484	-0.0390309	-0.00829704	0.00396425	-0.0764952	0.0957775	-0.0435092	0.0510122	0.213694	0.046063	0.0144913	0.0358606	0.230451	0.429333	-0.513747	-0.205881	0.0577836	0.0747754	-0.491367	0.0232043	0.131638	-0.380679	-0.0256323	-0.0967534	-0.632006	-1.14272	0.203934	-0.431806	0.0135205	0.162336	-0.0898242	-0.0389645	-0.200688	0.270072	-0.111791	-0.668403	0.147009	-0.378993
A01	Bn-A01-p16461639	17085957	17086006	-0.577477	-0.0721995	-0.0850976	-0.17463	-0.561459	0.0877852	-0.11358	-0.103393	0.0194852	0.0656212	0.0396793	-0.00710487	-0.0519368	0.0663703	-0.0390271	0.00391554	0.0463682	0.0531656	0.0262828	0.0841348	0.25032	0.187148	-0.300769	0.0329299	-0.062336	0.0130664	-0.288096	-0.0155706	-0.00306773	-0.139503	0.0109202	-0.0132192	-0.376033	-0.603707	0.0149886	-0.34856	0.0200369	0.0119039	0.0262577	-0.0727581	-0.169332	0.0967825	-0.108799	-0.44355	-0.0212015	-0.423287
A01	Bn-A01-p16461540	17085958	17085909	-0.557966	0.0400649	0.0339909	-0.172145	-0.575324	0.234644	-0.0612609	0.0162952	0.0725459	0.0566534	0.0299341	-0.00456777	0.0166308	0.0542224	0.0345073	0.0893781	0.105725	0.0694642	0.0745247	0.109134	0.244413	0.191408	-0.408196	-0.127405	-0.0354405	-0.00819559	-0.398568	0.0168369	-0.0102945	-0.0548498	-0.0451615	0.0420581	-0.479191	-0.635793	-0.0149109	-0.444945	-0.01063	0.0436888	-0.0356264	0.038165	-0.0314049	0.200979	0.0791268	-0.406965	0.0325417	-0.376977
A01	Bn-A01-p16476326	17094743	17094694	0.054017	0.104105	0.0630036	0.231699	0.0531643	0.0900442	0.0385582	0.0382656	-0.0350225	-0.017285	0.0365826	0.0615813	0.0577594	0.0508791	0.060935	0.062578	0.0630967	0.0398933	-0.00788585	-0.0127791	0.0931944	0.0196783	-0.0313945	0.0238619	-0.0256449	-0.0155112	-0.120247	0.0201168	-0.0457848	0.058388	0.012675	0.0356863	0.00700707	0.138592	0.0778083	-0.00650225	0.0175018	-0.0321878	0.0217547	0.0309582	0.0714609	0.0107082	0.0393637	-0.0215175	-0.00954447	-0.0224402
A01	Bn-A01-p16529313	17130560	17130610	-0.272068	0.0464503	0.0709945	0.125161	-0.313662	0.168203	0.0703532	0.0741606	-0.0224856	-0.0117436	-0.0741045	0.0251389	0.0137297	0.00793355	-0.00382101	0.0179948	-0.0108275	0.0150832	0.0205134	-0.0323939	0.133876	0.200769	-0.218012	0.0320802	0.053644	-0.011831	-0.281732	-0.0254575	0.0179661	0.0206067	0.0328404	0.00459082	-0.284655	-0.120713	0.0382939	-0.372028	0.0124581	0.0404009	0.0547322	0.116862	0.0566164	0.17288	0.0528848	-0.309659	0.0531263	-0.291841
A01	Bn-A01-p16537769	17140438	17140485	-0.213351	-0.0271608	0.00504351	-0.0189536	-0.231052	0.108713	-0.0235347	-0.0135093	0.00992256	-0.0558198	-0.0184413	0.00971485	-0.0238987	-0.0642506	-0.0232124	-0.00861967	-0.0234696	-0.0467148	-0.00904223	-0.0391735	0.124849	0.148085	-0.231046	-0.0171936	-0.044587	-0.0290993	-0.175501	-0.0576456	-0.0127975	0.0353364	0.0224169	-0.0129656	-0.137448	-0.168691	0.031929	-0.216473	0.0121758	-0.00568291	-0.00262228	0.0375119	-0.00657152	0.0612711	0.0136583	-0.182286	-0.0066872	-0.130624
A01	Bn-A01-p16537866	17140535	17140584	-0.311405	0.00204927	-0.0157232	0.0101024	-0.295194	0.04416	0.00686244	0.00674057	-0.0552593	-0.0457212	-0.0743166	-0.00964012	-0.0410376	-0.0264493	-0.0112114	0.0304058	-0.0431217	0.0252656	0.0377118	-0.085605	0.134997	0.118498	-0.226165	-0.0254961	-0.00147223	0.0223715	-0.259237	-0.00647322	-0.0140701	0.0586957	0.031554	0.00881567	-0.280276	-0.269665	0.0399657	-0.344983	0.0621361	-0.00255026	0.0149763	0.106602	0.0535759	0.131154	0.0507984	-0.270283	0.0277329	-0.226148
A01	Bn-A01-p16537792	17140561	17140512	-0.219044	-0.0166875	0.0200406	0.0193371	-0.251779	0.119118	0.0201693	-0.00065394	-0.0285791	-0.0645251	-0.0599111	-0.0339075	-0.0779518	0.078474	-0.0161114	-0.0242302	-0.0345153	-0.042974	0.0241853	-0.0161597	0.109796	0.121994	-0.188798	-0.0497803	0.00263684	-0.020932	-0.150387	-0.0203658	0.0054205	0.0746442	0.0290759	-0.0162894	-0.236479	-0.224236	-0.0196057	-0.286931	-0.0718782	-0.0309568	0.0222576	0.0211067	0.0152462	0.0494825	0.00057723	-0.219605	0.0362731	-0.239773
A01	Bn-A01-p16538323	17141092	17141043	-0.182734	-0.0335472	-0.00535437	0.0611139	-0.220418	0.0190482	-0.066597	-0.0206524	-0.066789	-0.115815	-0.101509	-0.119534	-0.127062	-0.137695	-0.0872414	-0.101441	-0.165472	-0.125602	-0.0861269	-0.100386	-0.0248784	0.0764989	-0.148531	0.00806917	0.00707981	0.0405904	-0.168214	-0.0302823	0.0109583	0.0768676	0.0167772	-0.0060895	-0.15374	-0.0715185	0.0367656	-0.157276	0.00487503	-0.0109735	0.0243813	0.0821471	0.0206629	0.0736593	0.0213738	-0.129695	-0.0118111	-0.161861
A01	Bn-A01-p16538587	17141356	17141307	0.0964843	0.123529	0.177218	0.33014	0.00354845	0.137664	0.179683	0.156883	0.00458156	-0.024082	-0.0834517	0.000899361	0.142928	-0.00482055	0.0514174	-0.0149085	-0.00668737	0.0163021	0.0737067	-0.0124443	0.0935879	0.0362003	-0.115427	0.021725	-0.0298322	-0.0136292	-0.178926	0.0123915	0.0115798	0.142253	0.0261009	0.0537862	-0.146806	0.151478	-0.0597915	-0.19605	0.0401522	-0.022052	0.0113481	0.141439	0.0932101	0.0825706	0.0578936	-0.155561	0.00230582	-0.136911
A01	Bn-A01-p16539250	17142019	17141970	-0.0776947	0.0689176	0.114999	0.152195	-0.104215	0.0873233	0.000720771	0.0391527	-0.0156473	-0.0611429	-0.020811	-0.0180757	-0.0510098	-0.0352094	0.0164451	-0.0230729	-0.0409381	-0.0448098	0.0133406	-0.0507944	0.0633821	0.0738057	-0.133011	-0.00599857	-0.0187857	-0.0238712	-0.18222	-0.00140862	-0.00722145	0.0668035	0.00957921	0.0209277	-0.108867	-0.0561792	-0.0402057	-0.156137	-0.0495796	0.0274088	0.104135	0.0604654	0.0675712	0.100533	0.0456819	-0.135504	0.00733427	-0.116783
A01	Bn-A01-p16557636	17156914	17156963	-0.274606	-0.0136843	0.121571	0.107732	-0.325239	0.203568	0.0462389	0.0891804	-0.0626101	0.0272348	-0.107235	-0.0771536	-0.0591747	-0.072622	0.0124672	-0.00862547	-0.0681801	-0.097116	0.0928305	-0.0639308	0.149798	0.237605	-0.373508	-0.0378429	-0.0297753	-0.0064163	-0.269652	0.0194099	0.0245296	-0.014824	-0.0189922	0.0330929	-0.403826	-0.160112	0.0616514	-0.2796	-0.0531539	0.00760802	0.0255291	-0.0301073	-0.0484204	0.145276	-0.0159959	-0.499847	0.0212211	-0.481017
A01	Bn-A01-p16662544	17229326	17229277	-0.122106	0.077798	0.111053	0.170725	-0.0773616	0.171455	0.0835095	0.0598385	-0.106008	0.00607795	0.0188034	0.0201525	0.0163475	-0.0223055	0.0411103	0.0306156	-0.0381892	0.0236353	0.0821503	-0.0112858	0.0942895	0.0408228	-0.287831	-0.096124	-0.080815	-0.0680292	-0.277392	-0.067048	-0.0761603	-0.0311359	-0.113729	-0.0685924	-0.390279	-0.197775	-0.0857174	-0.32618	-0.0172127	-0.0777752	-0.0577478	0.100639	0.0391488	0.110456	0.0273661	-0.208035	-0.0107911	-0.202024
A01	Bn-A01-p16711121	17284317	17284366	-0.673387	-0.220289	-0.196333	-0.387342	-0.745089	-0.0146549	-0.276741	-0.215146	-0.132182	-0.150099	-0.127156	-0.103948	-0.15646	-0.142611	-0.155797	-0.08876	-0.0392552	-0.122718	-0.15132	-0.118318	0.0865127	0.160005	-0.36284	-0.0244482	0.0262266	0.00533072	-0.313045	-0.0682643	-0.0594014	-0.14763	-0.0644305	-0.0988339	-0.429757	-0.399482	0.0984403	-0.311685	-0.0373955	-0.000521976	-0.0356271	0.0800582	-0.0246847	0.257543	0.0814387	-0.302359	0.0841601	-0.204591
A01	Bn-A01-p16749951	17323302	17323253	-0.176581	0.0489772	0.111806	0.103405	-0.27126	0.124803	-0.00527747	0.0247308	0.0189632	-0.0626954	0.00764891	-0.0438263	-0.00916624	-0.0273781	-0.0109886	0.0449597	0.00135253	-0.0452028	0.0365125	0.0282462	0.123012	0.0883455	-0.282443	-0.0687721	0.0113015	-0.0538987	-0.257958	-0.0213946	-0.0280938	-0.0205947	-0.0153448	-0.0565845	-0.325233	-0.244286	-0.0454262	-0.364421	-0.0437468	-0.0402245	-0.00518323	-0.0113098	0.0379134	0.154634	-0.00915161	-0.38571	-0.00599261	-0.320813
A01	Bn-A01-p16829363	17374076	17374125	-0.200782	-0.00052447	0.022632	0.0945067	-0.169887	0.109258	-0.0087349	-0.055538	-0.0637067	-0.0146745	-0.0295455	-0.0623961	-0.0583423	-0.0344567	-0.0302338	-0.048046	-0.00927442	-0.0240759	-0.00657481	-0.017248	0.0581762	0.112904	-0.183501	-0.00757825	0.00385225	0.0138319	-0.240847	0.0390911	-0.0120491	0.0549779	0.0182384	0.056032	-0.1368	-0.0629886	0.0246559	-0.206527	0.0119539	0.013843	0.0516116	0.00829166	-0.0613134	0.0476681	-0.0373904	-0.302004	-0.0924612	-0.29017
A01	Bn-A01-p16847535	17391822	17391773	-0.0921047	0.0860923	0.0529764	0.146681	-0.135088	0.203879	0.0334869	0.0313436	0.0489853	0.0506108	-0.0162625	0.014493	0.00531495	0.0184079	0.0266399	0.0408806	0.023472	0.0240096	0.0683083	-0.0734896	0.0320762	0.00628635	-0.312774	-0.0963131	-0.113907	-0.155518	-0.317013	-0.100542	-0.0525893	-0.0676428	-0.0782734	-0.0934062	-0.280339	-0.171751	-0.0437045	-0.24713	-0.0943369	-0.09856	-0.0481077	0.0135628	-0.0192985	0.0720248	0.01829	-0.193875	-0.0150781	-0.213134
A01	Bn-A01-p16857466	17401665	17401616	-0.130569	0.0626763	0.0352344	0.0517055	-0.146172	0.111099	0.0454412	0.0594587	0.0476651	-0.18726	-0.0290478	0.0221485	0.0116429	0.00938956	0.00194639	-0.0937228	0.000647713	0.0288055	0.0570096	0.0427725	0.0679083	0.058998	-0.181586	0.0168678	-0.0298637	0.00658033	-0.131856	-0.0242041	0.055578	0.0250412	0.0718276	0.0173489	-0.166237	-0.134457	-0.0111872	-0.219391	-0.0245367	-0.0103728	0.0487873	0.0313226	0.0398229	0.0703344	0.0599286	-0.0833703	0.010176	-0.149803
A01	Bn-Scaffold000508-p6116	17485895	17485944	-0.615241	-0.125005	-0.189662	-0.226794	-0.61405	0.0903821	-0.179474	-0.118478	-0.00704118	-0.118383	-0.00805879	-0.0746156	-0.0366742	-0.0194888	-0.00357832	-0.00615746	-0.0259557	-0.0545042	-0.0743296	-0.0689275	0.0648334	-5.44266	-4.4467	-4.87014	-5.3886	-5.55312	-5.57898	-5.05818	-5.27627	-5.24777	-5.5889	-5.16923	-5.71863	-4.71539	-4.88461	-4.56502	-5.40633	-5.23477	-4.94136	-0.135044	-0.16285	0.0678069	-0.0879774	-0.532494	-0.0642808	-0.459564
A01	Bn-A01-p16951655	17523444	17523395	-0.669932	-0.141787	-0.103146	-0.383145	-0.732121	0.102154	-0.164787	-0.0372969	-0.0384523	0.000120555	-0.0276851	-0.141239	-0.0221554	-0.0161809	-0.0355586	0.0370244	0.0159331	-0.0591769	-0.0404347	-0.0175354	0.21826	-5.5157	-5.31057	-5.07881	-6.18165	-7.06831	-5.81725	-6.34478	-5.53585	-5.89477	-6.47958	-5.45735	-6.13018	-4.96684	-5.17937	-4.65631	-7.08716	-6.20032	-5.96763	-0.1321	-0.264626	0.152463	-0.0469325	-0.605801	0.0591167	-0.489985
A01	Bn-A01-p17015383	17600142	17600191	-0.046917	0.133613	0.122352	0.218803	-0.165724	0.147203	0.0711723	0.0752054	-0.0582313	-0.0223165	-0.0398608	-0.00202652	0.0855548	0.0290395	0.0402783	0.0142071	-0.0327613	-0.0172313	-0.0029751	0.0090512	0.129223	0.0815736	-0.37064	-0.0649567	0.0262065	-0.0269635	-0.250246	-0.024175	-0.0350312	0.00462305	-0.00872011	-0.0419859	-0.300587	-0.0763339	0.0582093	-0.255826	-0.0464087	-0.0279976	0.000965016	0.0220691	-0.0561669	0.0904475	-0.0450543	-0.232323	0.0275006	-0.26213
A01	Bn-A01-p17839637	17667026	17667075	-0.205944	-0.0187927	0.0357667	0.0799129	-0.23393	0.0649111	0.00563243	0.0121662	-0.108286	-0.112122	-0.075504	-0.12933	-0.0437796	-0.0561651	-0.0861207	-0.0932364	-0.136827	-0.106465	-0.0907003	-0.0614006	-0.0133941	0.110471	-0.33303	-0.0418822	-0.0550689	-0.00482909	-0.326347	0.00295645	-0.000951034	0.0455289	-0.0160786	0.046594	-0.342956	-0.163709	0.00245485	-0.311596	-0.0184187	-0.0669939	-0.0121908	0.151538	0.115633	0.1451	0.123838	-0.011947	0.084871	-0.0791214
A01	Bn-A01-p17888905	17722108	17722157	-0.229243	0.0528862	0.0474949	0.0944948	-0.270215	0.135596	0.037717	-0.00284464	-0.0399907	-0.0472795	-0.0357867	0.0177881	-0.00502945	-0.0196261	0.0511923	0.017086	-0.01912	-0.0175809	-0.0449903	-0.0512459	0.101841	0.129173	-0.19957	0.0130958	-0.00636353	0.0306178	-0.252054	-0.00980833	0.0168759	0.0735761	-0.0289849	0.0309163	-0.231784	-0.150363	-0.0223347	-0.268534	-0.0119091	0.0165825	-0.001551	0.0399164	0.0155564	0.0434874	0.0137208	-0.264969	-0.0302284	-0.23459
A01	Bn-A01-p17887935	17723080	17723129	-0.203391	0.0562853	0.0196545	0.0774687	-0.217101	0.0596059	0.0296012	-0.010928	-0.0695056	0.0156983	-0.0117684	-0.0598234	0.0121135	-0.0270447	-0.0781364	0.00417657	-0.107625	-0.0383428	-0.00247437	-0.0340884	0.0423263	0.0595519	-0.246283	-0.0106085	0.0180388	-0.0241614	-0.270707	-0.0536443	-0.010816	0.0219024	-0.031849	0.0104531	-0.286729	-0.22296	-0.0406218	-0.272863	-0.028296	0.0184179	-0.0291052	-0.0131141	-0.0300057	0.0407887	0.0361255	-0.189918	-0.000468901	-0.190802
A01	Bn-A01-p17887135	17723880	17723929	-0.0460116	0.0183165	0.0702515	0.0723492	-0.132327	0.0593138	0.0301118	0.0157817	-0.0613947	-0.0384729	-0.0257607	-0.0148638	0.000715442	-0.0716399	-0.00319622	-0.0365879	-0.0130677	-0.0293981	-0.0215614	-0.0869386	0.0497808	0.0421112	-0.14166	-0.0494079	-0.0297509	-0.0187251	-0.185672	-0.00700057	-0.0120388	0.0742895	-0.00428667	0.0237966	-0.233616	-0.0523304	0.00574275	-0.151856	-0.0318961	-0.0238298	0.00109649	-0.00263718	0.0217811	0.0469919	0.0595725	-0.144656	-0.0581686	-0.16462
A01	Bn-A01-p17887214	17723901	17723852	-0.19508	0.0725152	0.0678766	0.0942551	-0.22182	0.109363	0.0485778	-0.0367712	-0.0182115	0.004032	-0.0785891	-0.0436339	0.0595919	-0.0446546	0.0149288	-0.0286348	-0.0577129	0.00192234	0.00747663	-0.0518037	0.118052	0.0961634	-0.269449	-0.0125016	-0.0269794	-0.0478606	-0.247452	0.00281999	-0.0190824	0.0654434	0.0499944	0.0443134	-0.208447	-0.063962	0.0359847	-0.207572	0.000176443	-0.0711033	-0.00662387	0.0493088	0.080489	0.0972328	0.015355	-0.307456	-9.75e-05	-0.260879
A01	Bn-A01-p17886595	17724420	17724469	-0.106118	0.112265	0.0913847	0.153366	-0.129469	0.172436	0.0923571	-0.0281238	-0.0374121	0.0361887	-0.00117693	-0.0574635	0.0470851	-0.0231258	0.0259339	-0.0397288	-0.0384128	-0.0118504	0.0135016	-0.0480772	0.116008	0.0205061	-0.140331	-0.0179637	-0.0303706	-0.0379081	-0.144135	0.00850522	-0.0360228	0.0322992	-0.0248848	0.0020934	-0.145721	-0.0160914	0.034967	-0.134098	0.0125236	-0.0599332	0.0132407	0.0748005	0.0654894	0.124298	0.0564194	-0.16847	0.00543626	-0.235028
A01	Bn-A01-p17886123	17724892	17724941	-0.262902	0.058575	0.0401091	0.122122	-0.210066	0.0842159	0.0466003	0.0376679	-0.0365799	0.0248645	-0.0486768	-0.0434083	-0.0367609	-0.0399174	-0.0386974	-0.0319612	-0.0487284	-0.0564435	-0.0864146	-0.0361343	0.0666806	0.15322	-0.146092	0.0972759	0.0437683	0.0539077	-0.166212	0.0647944	0.0255316	0.174518	0.0447418	0.0869129	-0.114476	0.00454796	0.0257286	-0.208457	0.107461	0.10602	0.0601035	-0.0163462	0.0177983	0.102344	0.0684787	-0.232679	-0.0245637	-0.286641
A01	Bn-A01-p17885812	17725203	17725252	-0.114035	0.00698157	0.0188077	0.0422764	-0.148362	0.0365183	-0.0300831	-0.0736648	-0.0747316	-0.0153578	-0.0281532	-0.0528756	-0.0491712	-0.0759361	-0.0928946	-0.0709194	-0.103709	-0.0594114	-0.0516271	-0.0274174	0.0383304	0.045786	-0.131947	0.0359908	0.013332	0.0359272	-0.135411	0.00486697	-0.000346243	0.0840092	0.00234068	0.0304802	-0.0717481	-0.0452688	-0.0111261	-0.149898	0.0420526	0.00394058	0.100152	0.136702	0.145436	0.12417	0.0522985	-0.109806	0.0824262	-0.0596885
A01	Bn-A01-p17885385	17725630	17725679	-0.290581	0.048789	0.00938904	0.0601324	-0.293647	0.109528	0.0476283	-0.0824303	-0.0649523	-0.0412425	-0.0337466	-0.0250956	0.0329853	-0.0203036	-0.0896462	-0.0424485	-0.0478745	-0.0337141	-0.032179	-0.0503861	0.0865344	-0.405363	-0.884213	-0.591995	-0.57366	-0.49475	-0.842123	-0.517164	-0.567573	-0.467323	-0.520307	-0.479319	-0.864759	-0.674344	-0.580974	-0.836735	-0.535067	-0.587547	-0.567216	0.0257222	-0.0106484	0.0245667	0.0281676	-0.21265	-0.00333705	-0.191104
A01	Bn-A01-p17849675	17767915	17767964	-0.324	-0.0532692	-0.0541791	-0.0170566	-0.373462	0.0900137	-0.0347594	-0.0775539	-0.0739692	-0.0192083	-0.0712106	-0.045305	-0.0279101	-0.0021079	-0.0102583	-0.0295655	0.0112187	-0.0384917	-0.0320294	-0.0557996	0.10234	0.142282	-0.2666	-0.028882	-0.0077042	-0.0162853	-0.261561	0.0128247	0.00500392	-0.0707362	-0.0069603	-0.0454001	-0.280562	-0.415688	0.0403708	-0.346101	-0.0313106	-0.0115175	-0.023856	0.0501255	-0.000623228	0.153583	-0.01772	-0.303099	0.0377658	-0.253442
A01	Bn-A01-p17716773	17771857	17771906	-1.06554	-0.329831	-0.242997	-0.807817	-0.923449	0.042942	-0.33082	-0.224865	0.0668442	-0.0172064	0.0480701	-0.056549	0.00722869	0.123484	0.0570291	0.0643889	0.173533	0.0115846	0.0354034	0.108018	0.272338	0.303659	-0.495542	-0.182882	0.044224	0.0282835	-0.368542	0.0025922	-0.0356226	-0.324305	-0.0548956	-0.079978	-0.553166	-1.05877	0.11557	-0.50158	-0.0848272	0.0572526	-0.0586615	-0.14046	-0.321259	0.197033	-0.156643	-0.720679	0.067173	-0.591685
A01	Bn-A01-p17717864	17773048	17772999	-0.977937	-0.310038	-0.225608	-0.694511	-0.919065	0.0171373	-0.243985	-0.176585	-0.0258508	-0.02045	-0.116095	-0.0751985	0.0220735	0.0297614	-0.0299548	0.07881	0.0556437	-0.0638385	-0.0136455	0.0677276	0.257534	0.318463	-0.538255	-0.159276	-0.04786	0.03361	-0.347441	-0.0160539	-0.00524139	-0.270224	-0.023801	-0.112719	-0.697995	-0.990568	0.0397921	-0.717761	-0.177051	-0.00964064	-0.0427208	-0.140524	-0.264616	0.190573	-0.150601	-0.902108	0.0268238	-0.540561
A01	Bn-A01-p17728772	17783812	17783861	-0.983392	-0.313147	-0.213368	-0.795441	-0.982026	0.04223	-0.260179	-0.138966	-0.0327556	-0.0206886	-0.0893557	-0.128297	0.0224318	0.0161765	0.0416142	0.00425991	0.0376507	-0.0246669	0.0384445	0.0217421	0.271778	0.379763	-0.531351	-0.106767	-0.0270128	-0.00946656	-0.449701	0.0211813	-0.0252661	-0.226871	0.010959	-0.0377643	-0.610676	-0.836932	0.0481075	-0.619939	-0.078318	-0.0124966	-0.118994	0.0123151	-0.100648	0.332445	0.009639	-0.667678	0.10135	-0.550569
A01	Bn-A01-p17769742	17812922	17812971	-0.746916	-0.220271	-0.237121	-0.38052	-0.693376	-0.0393681	-0.161443	-0.166188	-0.100299	-0.0937688	-0.116938	-0.185844	-0.0871461	-0.185451	-0.137138	-0.125166	-0.113583	-0.158331	-0.148373	-0.126808	0.0451821	0.211322	-0.459448	-0.0974387	0.0520662	0.0155307	-0.457767	0.00921458	0.0215853	-0.0896255	-0.0234402	0.00802727	-0.523604	-0.775942	0.0733706	-0.466941	-0.00182262	-0.0241716	-0.010337	-0.241674	-0.309501	-0.0646097	-0.306545	-0.684058	-0.268464	-0.602822
A01	Bn-A01-p17771411	17814596	17814645	-1.18293	-0.129086	-0.321829	-0.6647	-0.985068	0.120677	-0.312543	-0.271174	0.0722131	0.0835275	0.1412	-0.338107	-0.0605929	0.0871857	-0.0268377	0.13175	0.098714	-0.0474923	-0.0635113	0.00924892	0.394754	0.601321	-0.234914	-0.0406227	0.276014	0.310863	-0.152437	0.330483	0.278625	0.0966244	0.267182	0.230982	-0.345469	-0.68748	0.344166	-0.250115	0.341358	0.357597	0.150233	0.0974492	-0.0708868	0.360193	0.128981	-0.515472	0.173349	-0.470513
A01	Bn-A01-p17438645	17929949	17929998	-0.161598	0.0126537	0.0337416	0.069129	-0.186105	0.155056	0.0253145	0.0185909	0.0012374	0.0102708	-0.0194688	0.0399873	-0.0214548	0.0349195	-0.00853239	0.0747716	0.0245883	-0.00430814	0.0929121	0.0233999	0.151822	0.0781606	-0.245016	-0.0263197	-0.0170486	0.0122641	-0.16684	0.0290469	-0.00588727	-0.0292727	-0.0109398	0.0329487	-0.218635	-0.0909917	0.102893	-0.185073	0.000807748	0.035138	0.0426658	-0.0618977	-0.110204	0.043575	-0.0602355	-0.371823	-0.0584937	-0.297488
A01	Bn-A01-p17437603	17930992	17931041	-0.377038	-0.0444749	0.0908133	-0.0839104	-0.468941	0.158131	0.00885157	-0.0347014	-0.0446633	-0.00574584	-0.00951936	-0.0225233	0.0235087	-0.00183278	0.00729064	0.0533073	0.0455802	0.00469539	0.0140627	0.00535333	0.159415	0.120575	-0.470753	-0.101503	-0.0352648	-0.0706839	-0.255921	-0.0603083	0.0223544	-0.11879	-0.028044	-0.05992	-0.451837	-0.189147	0.071943	-0.351166	-0.0541	-0.0313814	0.0183082	-0.0427652	-0.118944	0.0922897	-0.0569471	-0.552316	-0.046404	-0.438758
A01	Bn-A01-p17428120	17940693	17940644	-1.25578	-0.586855	-0.426966	-1.03	-1.10017	-0.135276	-0.605767	-0.390899	-0.0137894	-0.169638	-0.205095	-0.236873	-0.205092	-0.0757042	-0.179661	-0.0362982	0.0261107	-0.198318	-0.260029	-0.0614245	0.17508	0.330862	-0.444943	-0.0627435	0.141652	0.0819065	-0.289148	0.0469763	0.122134	-0.445979	-0.0381578	-0.0594778	-0.521899	-1.03822	0.163187	-0.494573	-0.0484198	0.198712	-0.0705574	-0.20197	-0.35234	0.184389	-0.127576	-0.660896	0.0741826	-0.469247
A01	Bn-A01-p17377721	17984763	17984714	-0.10633	0.154968	0.10125	0.216602	-0.163799	0.120291	0.0995459	0.0991269	-0.0489967	-0.0416053	0.0231227	0.0399207	0.0472487	-0.00338851	0.0582266	0.0270505	0.0128	-0.0404186	0.133	-0.0359655	0.0904108	0.0442527	-0.293023	-0.0480846	-0.0348153	-0.0286519	-0.277972	-0.0501663	0.00883584	0.0617361	-0.0155119	0.00626015	-0.196599	-0.0941721	-0.0551741	-0.293987	0.00996048	-0.028739	-0.00160429	0.0769092	0.12041	0.145063	0.0857153	-0.162622	-0.0115801	-0.23552
A01	Bn-A01-p16394111	18011457	18011506	-0.20685	0.0731845	-0.0273295	0.106802	-0.281261	0.0783464	0.0181244	-0.0349757	-0.0917557	-0.0893392	-0.102858	-0.0895338	0.0072583	-0.0519597	-0.0720191	-0.129582	-0.096017	-0.106891	-0.0281965	-0.069252	0.0527558	0.108351	-0.137088	-0.00760946	0.0536571	0.0458918	-0.209028	0.0632264	0.100231	0.107925	0.0822415	0.0878242	-0.115885	-0.0570087	-0.00759242	-0.160178	0.0948372	0.00570575	0.0474912	0.0923673	0.136983	0.168477	0.0736941	-0.155101	0.0348738	-0.184561
A01	Bn-A01-p16393582	18011988	18012037	-0.0722509	0.0362791	0.109253	0.143637	-0.0776269	0.13101	0.0821573	0.0689595	0.0190429	0.0374593	-0.0336696	-0.122071	0.0531027	-0.0206828	-0.010843	0.00809209	0.00889943	-0.00733951	-0.0498449	0.0167415	0.100176	0.0482565	-0.163684	0.024264	0.0146856	-0.0290856	-0.233554	0.0245296	0.0490964	0.102886	0.0374498	0.00776677	-0.152868	-0.0572239	-0.0441228	-0.195714	-0.00185224	-0.0021451	0.0196484	0.0580033	0.0670092	0.0511585	0.0581923	-0.182494	-0.0565513	-0.186385
A01	Bn-A01-p16389291	18016321	18016363	-0.624167	-0.0575274	-0.0376005	0.0338147	-0.620747	0.167169	-0.0823477	-0.00272101	-0.11822	-0.159376	-0.0803217	-0.241622	-0.0953665	-0.112916	-0.129801	-0.122194	-0.124668	-0.0887908	-0.0790571	-0.129182	0.154384	0.148128	-0.46598	-0.0363486	0.0495353	-0.0929474	-0.425957	-0.0783409	-0.0685549	0.0143963	-0.0253366	0.0146689	-0.412209	-0.306114	-0.0229046	-0.398974	0.00281999	-0.0292613	-0.0367555	0.0798789	-0.0217988	0.160856	0.0559184	-0.37538	-0.0162993	-0.420949
A01	Bn-A01-p16380496	18025155	18025106	0.0165332	0.0267926	0.10317	0.160833	-0.0892979	0.140969	0.0716146	0.0565793	-0.00129466	0.029555	-0.0105853	0.0642082	-0.0188748	-0.0151347	0.0172968	-0.0341284	-0.0762664	0.0103715	-0.000538234	-0.0843366	0.100906	0.085055	-0.242863	0.027674	0.072693	0.0467124	-0.228459	0.0380643	0.0255683	0.107407	0.070695	0.0905704	-0.246649	-0.0661816	-0.0293719	-0.194203	0.0802361	-0.00991309	0.0641178	0.149458	0.115872	0.17682	0.118102	-0.127925	0.0686269	-0.22253
A01	Bn-Scaffold000253-p27839	18128915	18128866	-0.306625	0.00690643	0.0278775	-0.0118333	-0.310418	0.121171	0.0205159	0.0471351	0.00335217	0.0109706	0.0341424	-0.00153921	-0.0322937	0.0271899	-0.00146647	0.0683557	0.0070247	0.00584758	0.0134079	0.0373899	0.168083	0.196838	-0.0546919	0.135264	0.131156	0.134353	-0.0891148	0.147596	0.159492	0.184408	0.125349	0.174508	-0.0581192	-0.0616531	0.0777537	-0.107693	0.167685	0.153548	0.154526	0.142858	0.154491	0.265416	0.277336	-0.0829662	0.138493	-0.0671961
A01	Bn-Scaffold000300-p4564	18288457	18288408	-0.661606	-0.136564	-0.0366146	-0.038456	-0.601958	0.111337	-0.149703	-0.041861	-0.157752	-0.0704402	-0.182444	-0.436948	-0.188097	-0.197235	-0.0812648	-0.122889	-0.109918	-0.125328	-0.160112	-0.146541	0.124986	0.165097	-0.505255	-0.138729	-0.0361989	-0.00496965	-0.491869	-0.0263959	-0.0570743	0.0367272	-0.0599308	-0.00348729	-0.476915	-0.0806201	-0.266409	-0.851972	-0.0395365	0.0170304	-0.100694	0.242341	0.391706	0.563245	0.540776	-0.125434	0.323243	-0.131945
A01	Bn-A01-p17480096	18453978	18454027	-0.59255	-0.00144331	0.0839407	-0.121956	-0.570968	0.252595	-0.0266834	0.0478843	0.00972852	0.0805689	0.0886724	-0.004714	0.0601112	0.0793358	0.0751164	0.0919736	0.0728642	0.0948499	0.0639218	0.0481085	0.271433	0.176887	-0.245301	0.0446461	0.025147	0.0455489	-0.181825	0.077264	0.0459399	0.0524929	0.0536341	0.0593554	-0.218762	-0.318538	-0.000924961	-0.312746	0.0233204	0.0582413	0.0355747	0.0591135	0.104181	0.282709	0.138294	-0.381357	0.145664	-0.287567
A01	Bn-A01-p17481703	18456229	18456180	-0.959336	-0.233236	-0.163286	-0.489049	-0.758623	0.0829758	-0.213279	-0.111469	-0.0467151	-0.121127	-0.0151691	-0.340218	-0.13876	-0.0515418	-0.0683389	-0.0540021	0.0133997	-0.0149343	-0.0683394	-0.0485361	0.222503	0.321601	-0.449838	-0.0911516	-0.0255591	0.00691824	-0.541468	-0.0217814	0.0140923	-0.0606804	-0.01153	0.00689068	-0.556296	-0.716608	0.0477528	-0.564364	-0.0175336	0.00693039	-0.0121822	-0.0502325	-0.087562	0.196933	0.0568699	-0.507291	0.0733445	-0.50516
A01	Bn-A01-p17481804	18456330	18456281	-0.446306	-0.0664295	-0.0174583	-0.115941	-0.455755	0.103091	0.0182701	-0.0580555	-0.0853326	-0.0747179	-0.0364368	-0.0431938	-0.000570923	-0.0647024	-0.0106175	-0.0307971	-0.0244553	-0.0382401	0.00164597	-0.0156928	0.205934	0.0639977	-0.219857	-0.0357057	-0.0185233	-0.0192693	-0.251062	-0.0358197	-0.0344839	-0.0200848	-0.0656556	-0.0352164	-0.275377	-0.297351	0.026248	-0.248131	-0.0146783	-0.0235723	-0.00362642	0.0412019	0.0579194	0.189144	0.0619313	-0.327361	0.0252386	-0.332553
A01	Bn-A01-p17482037	18456563	18456514	-0.209202	-0.00886096	0.000820124	-0.00655019	-0.308828	0.113352	-0.00861422	-0.0306949	-0.0635499	-0.0297325	-0.0357736	-0.0508771	0.0588892	0.0182345	0.0103475	-0.0393994	-0.034587	-0.0323079	-0.012063	-0.0536283	0.115857	0.14524	-0.239891	0.00550976	0.0330813	0.012149	-0.227863	0.0220745	0.0634446	0.0988162	0.0218097	0.0631174	-0.265147	-0.203889	-0.0180747	-0.333603	0.0114307	-0.00229737	0.0262533	0.127031	0.0817405	0.166629	0.0656743	-0.216067	0.0447703	-0.211896
A01	Bn-A01-p17494364	18469940	18469891	-1.07841	-0.333606	-0.356183	-0.712196	-1.07523	-0.034594	-0.270252	-0.304264	-0.0701993	0.0235498	0.00826755	-0.118952	-0.0915	-0.0290653	-0.0271099	0.0202546	0.0447295	-0.104715	-0.113459	0.0175824	0.196301	0.402134	-0.577569	-0.509173	0.0931334	0.0957159	-0.43151	0.126674	0.173785	-0.243316	0.112827	0.0613506	-0.686811	-1.01158	0.144785	-0.516221	-0.0784525	0.123636	-0.54216	0.233344	0.187123	0.573712	0.236891	-0.386002	0.34297	-0.323159
A01	Bn-A01-p17498057	18473476	18473525	-0.181842	-0.018948	0.0431014	-0.0331609	-0.200978	0.0703259	-0.0179959	-0.0454217	0.0103666	-0.0142246	-0.00501667	0.00751701	0.00341634	-0.0137194	-0.0055207	-0.0162297	-0.00690673	-0.0496879	-0.00426122	-0.0543469	0.062365	-0.0103159	-0.226206	-0.0368359	-0.00572288	-0.0393297	-0.187014	-0.00485377	-0.0162679	-0.0680401	-0.0488027	-0.0502605	-0.236434	-0.142092	-0.0374089	-0.149758	-0.0330191	0.0254001	-0.0108864	0.00322554	-0.0479932	0.0367984	0.00610637	-0.193247	-0.017664	-0.171408
A01	Bn-A01-p17506817	18477951	18477902	0.0458511	0.260379	0.235815	0.360334	-0.0460626	0.265305	0.269924	0.142221	0.104705	0.0993154	0.113367	0.117177	0.139786	0.102873	0.140193	0.0719204	0.055206	0.113127	0.142049	0.122266	0.233542	0.0492752	-0.189001	0.00384539	0.0117775	0.0213004	-0.179433	0.0165635	0.0352988	0.116229	0.0127127	0.00327084	-0.193276	-0.0133082	-0.0300599	-0.11019	-0.0157165	0.0666552	0.0679962	0.024251	-0.0169031	0.0908511	-0.00216827	-0.312994	-0.0584053	-0.389799
A01	Bn-A01-p17518104	18481502	18481453	-0.200157	0.000421984	-0.0106679	0.087931	-0.247146	0.0666004	-0.00122357	-0.00899585	-0.0336523	0.0325911	0.0236711	-0.0342985	-0.0287395	-0.0166695	0.032352	-0.00222743	0.0152046	-0.0419546	0.0301207	-0.0208781	0.0917009	0.0581191	-0.109543	-0.000410065	0.0301904	0.012643	-0.125628	0.00146369	0.0109695	0.049642	0.0382142	0.0189625	-0.123173	-0.100195	0.002918	-0.136806	0.0750051	0.0186384	0.0796443	0.00823762	-0.0135071	0.0724403	0.0161295	-0.17619	-0.0409668	-0.176019
A01	Bn-A01-p17518305	18481711	18481662	-0.306827	-0.00805438	0.0627094	0.006161	-0.297908	0.137811	0.0293826	-0.00586629	-0.047732	-0.0754203	-0.0365143	0.0415032	-0.0132726	-0.024922	-0.0586287	-0.0357853	-0.0726572	0.00939622	0.0401198	-0.0389002	0.112635	-2.65127	-3.40801	-3.53151	-3.02013	-2.77057	-3.17037	-2.88228	-2.90603	-2.8019	-2.78137	-2.7112	-3.27456	-3.54056	-3.61493	-4.02965	-2.85548	-2.88311	-3.04332	0.0541803	0.0563007	0.156241	0.0809073	-0.294778	0.0240795	-0.410288
A01	Bn-A01-p17518468	18481874	18481825	-0.0653183	0.154932	0.110467	0.265938	-0.102583	0.193129	0.11259	0.153577	0.0423253	-0.0186749	0.0228647	0.0393761	0.0671721	0.0106317	0.0472737	0.012861	-0.0427915	0.00477955	0.0963943	-0.0414987	0.129184	0.0865754	-0.191886	0.0348132	0.0271408	0.0387467	-0.227529	0.108719	0.044452	0.0558951	0.0108955	0.054517	-0.208735	0.0071931	0.0210415	-0.209305	0.0218013	-0.00944994	0.0398816	0.0605102	0.0399281	0.132634	-0.00160274	-0.246426	-0.0307024	-0.253409
A01	Bn-A01-p17553462	18499332	18499283	-1.66414	-0.741706	-0.638408	-1.07075	-1.36287	-0.276193	-0.700147	-0.577198	-0.361592	-0.390746	-0.509565	-0.617747	-0.495522	-0.338214	-0.403362	-0.338617	-0.310716	-0.417356	-0.577713	-0.384267	-0.0823614	0.447322	-0.379804	0.0862384	0.199098	0.160601	-0.312447	0.0656577	0.103092	-0.0123293	0.132026	0.101481	-0.462611	-0.907597	0.322746	-0.393196	0.123641	0.181166	0.134159	0.165587	0.160458	0.44646	0.183337	-0.348234	0.256577	-0.38121
A01	Bn-A01-p17555906	18501664	18501713	-0.350866	-0.034662	0.00990463	-0.176579	-0.383815	0.0711034	-0.0925192	-0.0226782	-0.0567145	-0.0084894	-0.0243895	-0.00715197	-0.00490131	0.0164162	-0.0374892	-0.0354067	0.00834381	-0.0606105	-0.0395147	-0.0236498	0.0865555	0.0731881	-0.164944	0.0214436	-0.0323227	0.0104398	-0.121207	0.00895805	0.00588526	-0.019088	0.00423984	0.0287165	-0.248458	-0.33435	-0.0128093	-0.270214	0.0972075	-0.00879209	0.0446404	0.00444577	-0.012138	0.148337	0.0473371	-0.371141	0.029417	-0.290858
A01	Bn-A01-p17565834	18535649	18535698	-0.13098	0.0110902	0.0802344	0.0963405	-0.207576	0.17015	0.0397332	0.0574565	0.00145853	0.015495	0.0147099	0.0681688	0.062892	0.0328914	0.0192347	0.0761007	0.0412725	-0.0176369	0.0706682	-0.0500333	0.104114	0.129682	-0.200689	-0.0256549	-0.000517847	0.00587259	-0.208928	0.036047	0.0397797	0.0474626	0.043524	0.0157754	-0.214369	-0.11121	-0.00820493	-0.228971	0.0214741	0.0154818	0.042749	-0.0362277	-0.0583187	0.0659422	-0.0503097	-0.319278	-0.0838435	-0.303806
A01	Bn-A01-p17574483	18537575	18537624	-0.623258	-0.0541518	-0.133891	-0.374997	-0.578062	0.026788	-0.175118	-0.0755893	-0.101342	-0.0555489	-0.0438203	0.0217211	-0.0520671	0.00769048	-0.0734739	-0.098403	-0.0227935	-0.0476839	-0.0310818	-0.0143383	0.0777008	0.133932	-0.258883	-0.0507326	-0.0631362	0.0299339	-0.176771	-0.0638945	0.00112639	-0.0617577	-0.0645968	-0.0525195	-0.279415	-0.409058	-0.0210355	-0.256933	-0.0158836	0.0314367	-0.0363335	-0.0305779	-0.0249188	0.123061	-0.0218257	-0.416749	0.0335216	-0.328745
A01	Bn-A01-p17629628	18658107	18658156	-0.492973	-0.00537155	-0.0723485	-0.138908	-0.389755	0.196051	-0.0655209	0.00175247	0.00958126	0.05132	-0.00126136	-0.0472166	0.0436663	-0.002422	0.00697986	0.0198277	0.024799	-0.00455285	-0.0197627	-0.00681912	0.175019	0.169869	-0.163012	0.0652355	0.0262641	0.161483	-0.214111	0.0348676	0.105407	0.013934	0.0910336	0.0751158	-0.271888	-0.315693	-0.0810964	-0.431772	0.0425132	0.069732	0.0483442	-0.00858057	-0.0383056	0.192024	0.0299322	-0.235291	0.062972	-0.221361
A01	Bn-A01-p17905950	18776160	18776209	-0.510286	-0.129352	0.000891111	-0.105549	-0.562944	0.198275	-0.0783884	-0.0135587	-0.144945	-0.0711467	-0.120829	-0.0941578	-0.0524157	-0.00678033	-0.0196658	0.0519006	-0.0385568	-0.0506105	-0.0425308	0.0162782	0.217972	-5.71316	-6.0415	-6.94407	-6.87396	-7.45097	-6.30497	-6.1892	-5.80135	-5.53156	-5.94593	-5.85102	-6.29515	-5.19367	-5.62944	-6.01667	-5.89416	-5.70112	-5.88344	0.0500624	-0.0714617	0.159052	-0.0369213	-0.54648	-0.0412675	-0.445789
A01	Bn-A01-p17906399	18776967	18776918	-0.281866	-0.00392801	0.076163	0.0544414	-0.361796	0.0874457	0.0611587	0.0301178	-0.100872	-0.0685413	-0.0593172	-0.0989412	0.0347165	0.0177958	-0.0241128	-0.0486513	-0.0920228	-0.0583781	-0.0417147	-0.0481478	0.0851614	-5.9599	-5.17546	-5.90523	-5.89663	-5.75295	-6.06961	-5.5554	-5.31572	-5.57198	-6.26595	-4.81016	-5.72733	-4.82743	-5.88071	-4.62796	-5.29948	-5.20592	-5.89384	0.0550563	0.110367	0.186049	0.0643612	-0.357648	0.0266303	-0.294067
A01	Bn-A01-p17906765	18777235	18777284	-0.196983	-0.00248169	0.0430002	0.0562243	-0.174606	0.0894233	0.00372	-0.0266884	-0.0926642	-0.00908861	-0.103953	-0.0850775	-0.041009	-0.0640874	-0.0294078	-0.0629775	-0.0651192	-0.115567	-0.0653815	-0.114481	0.0413916	-6.45927	-5.27468	-6.10474	-6.41793	-5.74778	-6.23927	-6.6688	-5.81491	-6.02428	-6.24139	-4.72187	-5.9085	-5.10489	-4.85679	-5.46894	-5.81729	-5.40596	-6.11296	0.0535552	0.105174	0.160906	0.0762836	-0.298339	-0.0161127	-0.259877
A01	Bn-A01-p17907059	18777529	18777578	-0.143262	0.138833	0.155043	0.199289	-0.162935	0.19783	0.123487	0.0748323	0.0197746	-0.0573566	-0.0571686	0.0201062	0.00420743	0.0137697	-0.00674819	-0.012574	-0.0614306	-0.0200068	0.03291	-0.0304137	0.120159	-4.30586	-4.21345	-5.10961	-6.80326	-6.53982	-7.63903	-6.45681	-6.81551	-6.64104	-4.30178	-3.98924	-4.32691	-5.24836	-6.00043	-5.58383	-4.5722	-4.47768	-4.63581	0.0784895	0.0637374	0.153891	0.0253983	-0.265753	0.0100447	-0.23447
A01	Bn-A01-p17907563	18778033	18778082	-0.425361	-0.0926417	-0.0638847	-0.0974721	-0.407922	0.0084529	-0.0928564	-0.100347	-0.116577	-0.111165	-0.102902	-0.0309438	-0.112974	-0.123555	-0.15929	-0.0882367	-0.127853	-0.0618701	-0.146913	-0.129172	-0.00237609	-6.31987	-5.82728	-6.94804	-6.22339	-8.68305	-7.86861	-7.66301	-5.56679	-5.53599	-7.14554	-5.7301	-7.88132	-5.65176	-5.4346	-5.77083	-6.71437	-6.08322	-7.59152	0.00766191	-0.0355275	0.136932	0.0142868	-0.479365	0.0324557	-0.408024
A01	Bn-A01-p17916004	18803157	18803108	-0.913095	-0.177924	-0.18055	-0.51119	-0.746422	-0.00480269	-0.219382	-0.173386	-0.0429212	-0.0428429	-0.0474454	-0.12759	-0.0326573	0.00139359	-0.0436351	0.026936	0.0480988	-0.038083	-0.091982	-0.0384496	0.256453	0.268682	-0.466368	-0.067294	0.0300435	0.00731665	-0.400345	-0.0318822	-0.0182482	-0.214161	-0.0652949	-0.119392	-0.55346	-0.937661	0.0404232	-0.560325	-0.0083792	-0.0265465	-0.0667395	-0.0647583	-0.129329	0.205076	0.0510298	-0.515687	0.0735854	-0.350164
A01	Bn-A01-p17931128	18807527	18807496	-0.46327	0.0104641	0.0811169	-0.171605	-0.403434	0.179437	0.0207538	-0.0384434	-0.040411	0.0391003	-0.0467772	0.0185681	0.0311065	-0.0124896	0.00472145	0.0114259	-0.000355962	-0.0189604	-0.0349016	0.0193654	0.191211	-0.313099	-1.02377	-0.55652	-0.446339	-0.528605	-0.851674	-0.485445	-0.533732	-0.592841	-0.528327	-0.512378	-0.956056	-1.00084	-0.593981	-1.05892	-0.496358	-0.489017	-0.557928	-0.0127046	-0.145191	0.156071	-0.0354988	-0.565605	-0.0584589	-0.458998
A01	Bn-A01-p17997441	18896939	18896988	-0.0641227	0.229926	0.199999	0.327151	-0.100726	0.31232	0.233773	0.149413	0.138981	0.166762	0.13902	0.142342	0.169941	0.0955892	0.121227	0.0947035	0.0891627	0.0935588	0.166236	0.0835785	0.303248	0.0378306	-0.518772	-0.0816587	-0.069649	-0.152575	-0.552576	-0.0147634	-0.0661772	-0.014808	-0.0533304	-0.0981153	-0.517398	-0.331164	-0.0284152	-0.486063	-0.080041	-0.144981	-0.0882205	-0.0612311	-0.118984	0.0827711	-0.110715	-0.607534	-0.114763	-0.604276
A01	Bn-A01-p18015006	18905963	18906012	-0.162202	0.0155852	0.0412788	0.0970913	-0.115338	0.141977	0.0334183	0.158291	0.0270643	0.021326	-0.000346587	0.025561	0.0252976	0.0382737	0.00490417	0.0718388	-0.0508937	0.00416285	0.041391	-0.000700225	0.151224	0.0376441	-0.247102	-0.0515855	-0.0552948	0.0165857	-0.232674	-0.0681242	-0.0622186	-0.000795123	-0.00393974	-0.0267955	-0.272579	-0.132031	0.0268125	-0.276694	-0.0821486	-0.00388722	-0.0296418	-0.0212289	-0.00443778	0.0438188	0.0561392	-0.232633	-0.036871	-0.194165
A01	Bn-A01-p18014946	18906003	18905954	-0.116714	0.0390897	0.0621321	0.0837031	-0.198205	0.103163	-0.00721497	0.038888	-0.0646115	-0.0350224	-0.0606383	0.0403488	-0.0213661	-0.0642899	-0.00581845	-0.0038774	-0.00688539	-0.0600087	0.0226509	-0.0644831	0.0614142	-0.0231122	-0.257382	-0.0442123	-0.0940347	-0.0877157	-0.262061	-0.0620809	-0.0464629	-0.0501575	-0.0219988	-0.0823429	-0.29984	-0.0734311	0.0363381	-0.154406	-0.075312	-0.0879769	-0.053829	-0.00439172	-0.0307107	0.0301318	-0.0758808	-0.205866	-0.0753989	-0.294823
A01	Bn-A01-p18015162	18906216	18906167	-0.112879	0.0506877	0.0113387	0.0894961	-0.109421	0.0993871	0.0328557	0.00415102	5.28e-05	-0.0722708	0.0303683	0.0169375	0.01003	-0.0565455	-0.0240028	0.0513581	-0.0634406	-0.0509362	0.00582514	-0.0585956	0.0613602	0.0603082	-0.193771	-0.0385175	-0.0453685	-0.0290935	-0.195268	-0.00775028	-0.0423263	0.0326281	-0.0267021	-0.0235032	-0.206283	-0.0362198	0.0214543	-0.154365	0.0317387	-0.0369774	0.0199597	0.057483	-0.00748282	0.00211023	-0.0112277	-0.193656	-0.0194587	-0.212939
A01	Bn-A01-p18019641	18910337	18910288	-1.1026	-0.321916	-0.183639	-0.875002	-0.930838	0.0349754	-0.282054	-0.204191	0.19932	0.114463	0.032595	-0.137262	-0.0360364	0.230341	0.142216	0.14408	0.317664	0.171408	0.0151263	0.272448	0.475789	0.517755	-0.448428	-0.0789965	0.21012	0.205552	-0.253941	0.193861	0.14681	-0.233697	0.0355393	0.0112534	-0.603997	-0.954859	0.0883203	-0.591707	0.044869	0.215861	0.0749124	-0.17113	-0.198968	0.309969	-0.0994726	-0.707351	0.176567	-0.396204
A01	Bn-A01-p18020314	18910911	18910960	-0.333698	-0.0541487	0.0238716	-0.0234058	-0.381264	0.0976086	-0.0367439	-0.0207295	-0.00431694	-0.00286593	-0.0670917	-0.006717	0.0201739	-0.0186435	-0.028331	-0.0193889	-0.0412124	-0.0446694	0.0193349	-0.0778071	0.138449	0.160696	-0.184493	0.0131189	0.0731848	0.0989368	-0.113614	0.0695256	0.0732961	0.0826774	0.0731997	0.0145233	-0.158943	-0.0453267	0.0880912	-0.233411	0.0662985	0.0852599	0.0512823	-0.0163196	-0.0985858	0.126917	-0.072555	-0.393671	-0.0119529	-0.330954
A01	Bn-A01-p18020258	18910955	18910906	-0.474541	-0.0310824	0.0430655	-0.0415292	-0.38496	0.134233	-0.0559004	-0.0297127	0.0303194	-0.0414994	-0.0346921	0.0192963	-0.045782	-0.0398654	0.0109723	-0.00131928	-0.0337951	-0.0623934	-0.0486673	-0.0428078	0.109335	0.278255	-0.142305	0.14702	0.109499	0.0824463	-0.0940911	0.109147	0.12671	0.138478	0.119523	0.129211	-0.192234	0.100344	0.216726	-0.114205	0.135029	0.163863	0.202464	-0.0167855	-0.11551	0.125274	-0.0798041	-0.470504	-0.0331488	-0.431422
A01	Bn-A01-p18020503	18911194	18911145	-0.313922	-0.00646821	-0.0625718	-0.0585368	-0.286406	0.0990757	0.0314653	-0.0731952	-0.00134958	-0.0566459	-0.0604498	-0.00797258	-0.0489031	-0.0470809	-0.0388926	-0.0154066	-0.0759437	-0.0740664	-0.0174875	-0.0142412	0.0466936	0.0729562	-0.192771	-0.0280723	-0.0501281	-0.0189651	-0.204826	0.0411314	0.00577821	-0.00996972	0.0102588	-0.0129191	-0.216294	-0.114323	0.0560937	-0.182026	0.00533397	0.035595	-0.0241316	0.0017267	-0.0920374	0.0510873	-0.00123407	-0.241895	0.0181535	-0.202156
A01	Bn-A01-p18023959	18913864	18913913	-0.805359	-0.162888	-0.126391	-0.472402	-0.687966	0.200028	-0.0858643	-0.0718672	0.0404384	0.0303228	-0.0133995	-0.0248727	0.123725	0.0233332	-0.00483133	0.108822	0.114398	-0.0105761	0.0667869	0.0786554	0.314959	0.260775	-0.593173	-0.077214	0.0463089	0.0447603	-0.453967	0.0170803	0.0664727	-0.224323	-0.0342692	-0.010833	-0.604232	-0.67208	0.0898486	-0.486557	-0.0583113	0.124016	-0.0534287	-0.0623196	-0.192504	0.275373	-0.0858093	-0.545743	0.110022	-0.410615
A01	Bn-A01-p18027200	18916782	18916831	-0.259742	0.0601771	0.118167	0.0534538	-0.219773	0.188027	0.0719607	0.0961703	0.0452304	0.088796	0.0827323	0.0321577	0.0037128	-0.0279759	0.0429981	0.0335144	0.056961	0.0500936	0.0969628	0.0217425	0.172945	0.136145	-0.380537	-0.0394102	-0.0276031	-0.0689169	-0.358458	-0.00643746	-0.0333133	-0.00741773	-0.00986746	-0.0339774	-0.352061	-0.279661	0.0507997	-0.244982	-0.0648181	-0.0226048	0.0381216	0.0199237	-0.114908	0.098623	-0.0160307	-0.358451	0.0456567	-0.382239
A01	Bn-A01-p18027307	18916891	18916940	-0.114527	0.0921821	0.0860586	0.0461528	-0.135641	0.0524616	0.0302721	0.0566015	-0.00551897	-0.0268431	-0.000841154	0.000375561	-0.0522379	0.026554	-0.00703807	-0.0487979	0.00968171	-0.0142559	0.0208871	-0.0114154	0.0627367	0.0608536	-0.108912	-0.00691961	-0.00174324	0.0481361	-0.145967	0.0228065	0.0441803	0.0476646	-0.0121183	0.00236557	-0.149433	-0.14469	-0.0272693	-0.163432	-0.00455811	0.0201271	0.0438645	0.045672	-0.0401073	0.00636443	-0.0249272	-0.242557	-0.0163889	-0.157178
A01	Bn-A01-p18027398	18916982	18917031	-0.0636324	0.0962678	0.133334	0.221605	-0.0745838	0.181899	0.11254	0.116901	0.0873696	0.0137212	0.0486307	0.0658245	0.107371	0.0579149	0.0578483	0.057285	-0.00343618	0.041281	0.0724042	-0.0312788	0.141074	0.0693467	-0.277013	-0.0688316	-0.0502221	-0.0478186	-0.250177	-0.0334787	-0.024177	-0.0315755	-0.0407641	-0.0172339	-0.267079	-0.0903715	-0.0633649	-0.274434	-0.0319123	-0.0611735	0.0222081	0.050674	-0.0145743	0.075627	-0.0204891	-0.258335	0.0225285	-0.247817
A01	Bn-A01-p18028380	18917983	18918032	-0.354362	0.0544634	0.107744	0.0455734	-0.314056	0.170375	-0.0261787	0.0526868	0.00324167	0.034044	-0.00422595	0.0539092	-0.0124097	-0.0234664	-0.0352809	-0.0345878	0.0157281	0.0260632	-0.00516053	0.00429883	0.21589	0.0564732	-0.254623	-0.037879	-0.0515135	-0.0775666	-0.235711	-0.0398244	-0.0634712	-0.0414326	-0.0173271	-0.0135225	-0.265371	-0.245651	0.0168671	-0.230412	-0.0398813	-0.0527032	-0.0758288	0.0247425	0.000864642	0.124571	-0.0373428	-0.325848	0.00238944	-0.317919
A01	Bn-A01-p18028483	18918086	18918135	-0.148033	0.0132216	0.0583026	0.0844882	-0.150948	0.128287	0.0185532	0.0292146	-0.007555	-0.0129924	-0.0616823	0.0245804	0.0449632	-0.040592	-0.0853353	-0.0418652	-0.0274876	-0.0131657	0.0738554	-0.0200622	0.0863094	0.0511907	-0.150353	-0.023973	0.0109856	-0.0351821	-0.166011	-0.00754324	0.031506	0.00594932	-0.0315648	-0.0338046	-0.155474	-0.0838869	0.05512	-0.0845031	-0.0920428	-0.0213875	-0.0385306	0.0550164	-0.0713652	0.0737274	0.000222528	-0.19852	-0.0350082	-0.160737
A01	Bn-A01-p18030126	18919247	18919296	-0.625255	-0.143422	-0.0950734	-0.249056	-0.611598	0.081956	-0.0582061	-0.0445387	-0.0267205	0.0132492	0.0135541	0.00723571	0.060922	0.0386787	0.0483583	0.044232	0.0887206	0.0311915	0.0589308	0.0946945	0.250802	0.205645	-0.322594	0.0307079	-0.0343374	0.0164099	-0.202971	-0.045982	-0.00165792	-0.168831	-0.0404702	-0.0371859	-0.486614	-0.795208	-0.028128	-0.473342	0.0129368	0.0238503	0.00443892	0.02051	-0.0325435	0.200821	-0.0853864	-0.466362	0.0587602	-0.314055
A01	Bn-A01-p18032386	18922227	18922178	-1.32865	-0.405299	-0.49675	-0.833235	-1.17034	-0.130166	-0.507332	-0.344241	-0.219582	-0.311192	-0.221599	-0.39404	-0.277215	-0.256155	-0.324605	-0.199743	-0.132457	-0.241386	-0.267087	-0.163039	0.0154394	0.363646	-0.341041	0.07876	0.148907	0.139749	-0.219262	0.0241534	0.135026	-0.105091	0.0977811	0.184273	-0.478079	-0.242913	0.0746103	-0.38012	0.140087	0.153434	0.126477	0.156071	0.224543	0.369771	0.26291	-0.201064	0.191811	-0.140024
A01	Bn-A01-p18053077	18931768	18931719	-0.287832	0.0644219	0.0245359	0.0506068	-0.380418	0.21448	-0.0809769	-0.021473	0.0170988	-0.00654898	0.0324573	0.0644492	0.00448641	-0.0336874	-0.00597344	0.00837476	0.0425555	-0.0524205	0.072147	-0.0175073	0.151891	0.181619	-0.554758	0.000282196	-0.0295004	-0.0327042	-0.457653	-0.0101575	-0.0315563	-0.0203681	-0.00983612	0.0209003	-0.496519	-0.37134	0.0313376	-0.427023	0.00413044	-0.0452371	0.00148465	-0.14213	-0.242555	0.0167901	-0.166737	-0.493537	-0.134964	-0.428233
A01	Bn-A01-p18078718	18952496	18952447	-0.960315	-0.188047	-0.0682012	-0.471662	-0.749574	0.132545	-0.180878	-0.11566	0.0330843	0.0599365	-0.0156076	-0.0448151	-0.0350729	-0.00369582	-0.0066999	0.0942826	0.123349	0.00626015	-0.0382294	0.0422326	0.327319	0.1732	-0.337303	-0.0371237	0.0389913	-0.00663225	-0.255113	-0.0140974	0.0164353	-0.175084	-0.000931845	-0.0248433	-0.344793	-0.720477	-0.000161673	-0.390347	-0.0273155	0.0461593	-0.0351572	-0.278948	-0.394275	0.0775076	-0.260595	-0.754412	-0.0767362	-0.622436
A01	Bn-A01-p16142196	18985932	18985981	-0.34936	-0.0842961	-0.0431897	-0.0576618	-0.420151	0.0306232	-0.027558	-0.0244935	-0.0858096	-0.0641245	-0.0762779	-0.0889665	-0.0407697	-0.0800354	-0.071989	-0.0717718	-0.0993651	-0.0900247	-0.0531942	-0.0675649	0.0326871	0.181397	-0.434713	-0.0990042	-0.0240046	-0.00123752	-0.396647	0.00327753	-0.0204543	-0.151962	-0.059218	-0.0612927	-0.482575	-0.339123	0.026167	-0.396816	-0.0903056	-0.0292952	-0.0357236	-0.0372975	-0.121117	0.129065	-0.0338042	-0.480395	0.0277267	-0.414294
A01	Bn-A01-p16138308	18989851	18989900	-0.672888	-0.0644405	-0.0300025	-0.159741	-0.601207	0.138339	-0.163932	-0.0987941	-0.0694877	-0.0100452	0.00099028	-0.174884	-0.0560042	0.0191604	-0.0590372	-0.0167702	0.0185921	-0.017352	-0.0521729	0.0262988	0.207907	0.196319	-0.490837	-0.108245	-0.0366409	0.00161608	-0.414298	-0.0422967	0.0202492	-0.116767	0.0125584	-0.0385787	-0.514928	-0.602549	0.0549742	-0.456689	0.0118976	0.0351772	-0.0629043	-0.113539	-0.0632289	0.199257	-0.0364418	-0.503017	0.0365206	-0.460533
A01	Bn-A01-p16135537	18994088	18994039	-0.152928	0.0406382	0.0704291	0.13099	-0.122238	0.105638	0.0461192	0.0335389	0.0079958	-0.0462543	-0.0414544	0.0208591	-0.0435871	-0.0118886	-0.0155336	-0.0109126	-0.0470992	-0.0216751	-0.0121798	-0.080905	0.0483999	0.0872488	-0.156478	-0.0459892	-0.0572604	-0.0341328	-0.214523	-0.0188853	-0.0130291	0.00953376	-0.0240962	-0.0212923	-0.227197	-0.0978554	-0.0785665	-0.169721	0.0321825	-0.0630548	0.0240201	0.0402208	0.016583	0.0609531	-0.00677843	-0.177706	-0.0461706	-0.222036
A01	Bn-A01-p16135094	18994431	18994480	-0.37717	0.027549	-0.0265946	-0.0261607	-0.282008	-0.0230905	0.00574789	0.0170797	-0.0242544	-0.0312252	0.00950608	-0.0831194	-0.114927	-0.0509371	-0.102854	-0.056703	-0.0323457	-0.0341381	-0.00510918	-0.0412413	0.0795341	0.0244755	-0.355091	-0.0972044	-0.111523	-0.0526645	-0.342575	-0.139478	-0.119804	-0.0713455	-0.0596445	-0.14401	-0.427372	-0.392662	-0.125159	-0.354644	-0.107972	-0.116386	-0.127622	0.0277095	-0.0286712	0.129981	0.0335287	-0.306633	-0.0354637	-0.28426
A01	Bn-A01-p16134838	18994787	18994738	-0.591106	-0.264119	-0.25357	-0.341098	-0.56307	-0.155513	-0.300169	-0.213751	-0.214649	-0.160406	-0.166601	-0.227604	-0.200969	-0.163953	-0.257431	-0.186512	-0.148552	-0.241733	-0.240173	-0.191264	-0.0119934	-0.130753	-0.387613	-0.169127	-0.221132	-0.168575	-0.367352	-0.220694	-0.164395	-0.267329	-0.210921	-0.206852	-0.372571	-0.672313	-0.18086	-0.35359	-0.197851	-0.171844	-0.182644	0.129757	0.0908724	0.17168	0.115876	-0.06363	0.0610695	-0.0669062
A01	Bn-A01-p16276961	18996178	18996227	-0.463574	-0.0220262	0.0348411	-0.175601	-0.460694	0.112195	-0.0257692	0.051635	0.046429	-0.0504863	0.0125478	0.0755547	0.0387315	0.0325119	0.0231357	0.013904	0.0266828	-0.0402488	-0.00878067	0.00158687	0.273443	0.166799	-0.456433	-0.110216	-0.0798153	-0.0331805	-0.385239	-0.0709131	-0.0514358	-0.125474	0.00917493	-0.107759	-0.475103	-0.521617	0.0761395	-0.490143	-0.00717867	-0.0526878	-0.037752	0.0112243	-0.176916	0.199461	-0.0282077	-0.533693	-0.0119766	-0.399491
A01	Bn-A01-p17081120	19231346	19231395	-0.654432	-0.108233	-0.185422	-0.461637	-0.64065	-0.00450316	-0.277512	-0.138801	-0.0336171	-0.0211735	-0.0285154	-0.0476181	-0.0591482	0.00257005	-0.0364997	0.0115484	0.0405245	-0.0676338	-0.139431	0.0117407	0.130051	0.100568	-0.38081	-0.0710735	-0.0251229	-0.00077	-0.341866	-0.0984461	-0.0509575	-0.215083	-0.061014	-0.11955	-0.480495	-0.937248	0.00885772	-0.427698	-0.0523823	-0.0491924	-0.0894077	-5.13261	-5.16474	-4.7666	-5.58875	-5.01251	-5.11252	-5.56299
A01	Bn-A01-p17097891	19256865	19256816	-0.46316	-0.00299862	-0.0281665	-0.0652747	-0.378833	0.106107	-0.0676356	0.009927	-0.0121947	-0.0241854	-0.0433754	-0.0411077	-0.0443091	-0.0616727	0.0309718	-0.0404962	-0.0206871	-0.034126	-0.000441719	-0.0378995	0.122705	0.156701	-0.333408	-0.0757416	-0.000463396	-0.0302384	-0.342572	-0.02394	-0.00068517	-0.0262982	-0.0203671	-0.0756808	-0.384361	-0.373511	-0.00217739	-0.360173	-0.001008	-0.0596052	-0.0508773	-0.0272582	0.0271791	0.172734	0.00743351	-0.357422	0.0238569	-0.283156
A01	Bn-A01-p17104282	19263379	19263330	-0.0537297	0.110916	0.102233	0.209113	-0.130087	0.153578	0.0778464	0.0733594	-0.0326025	0.00332643	-0.0557461	0.078316	0.0172232	0.0142669	0.00949737	0.0102221	-0.00281828	-0.0203302	0.0202885	-0.00592094	0.122148	0.0788342	-0.251729	0.0486922	-0.0756689	-0.0415882	-0.259444	-0.027136	-0.0194819	0.0130077	-0.0251744	-0.0289732	-0.24526	-0.0296591	0.026451	-0.283681	-0.0213203	-0.0475075	-0.00167944	0.026109	0.0495619	0.0796973	0.0139927	-0.174538	0.00772264	-0.199823
A01	Bn-A01-p17105194	19264211	19264162	-0.175443	0.0690034	0.151124	0.144208	-0.21612	0.174693	0.0677752	0.114919	-0.0118795	0.0569357	-0.0252524	0.0327233	0.0650131	-0.00727642	0.0620249	0.014343	0.0214123	-0.00757177	0.0403357	0.0131422	0.128358	0.115144	-0.347579	-0.133218	-0.00941826	-0.0155364	-0.296626	0.0268636	-0.0718302	-0.00434954	-0.0597196	-0.0583808	-0.353222	-0.211783	-0.0717284	-0.473546	0.0387373	0.0185698	0.0166737	0.116966	0.0871245	0.174106	0.106943	-0.251528	0.0120847	-0.22702
A01	Bn-A01-p17105372	19264289	19264338	-0.120705	0.0629753	0.0261484	0.117292	-0.163434	0.0854674	0.0386719	0.0668353	-0.00535964	0.00426094	0.0259019	0.0361246	-0.00413048	0.0128189	0.0547247	0.0574433	0.0132802	-0.000213962	0.00751393	-0.0255119	0.0657384	0.0932676	-0.192005	-0.0494541	-0.0373724	-0.0360984	-0.209987	0.00588938	-0.0426442	-0.0171267	-0.0750974	-0.0836913	-0.266663	-0.126317	-0.00981915	-0.269301	-0.0379831	-0.0285509	-0.0563442	0.0296753	-0.00326026	0.0755848	0.0354453	-0.235788	0.0261595	-0.163356
A01	Bn-A01-p17105672	19264589	19264638	-0.259919	0.0416042	0.0525133	0.088286	-0.343105	0.125059	0.0494197	0.0981431	-0.0378715	0.0222662	-0.0643764	-0.0181418	0.0382154	0.0782898	0.024187	0.0582542	-0.0317392	-0.0200791	0.0875917	0.0234835	0.190975	0.115709	-0.346753	-0.0674539	-0.0680979	-0.028525	-0.299926	-0.0645273	-0.100287	-0.0959223	-0.0612461	-0.0596912	-0.413726	-0.344202	-0.0961529	-0.450511	-0.120876	-0.000192547	-0.045526	0.0390566	0.028717	0.139243	0.0711618	-0.355462	-0.11525	-0.279336
A01	Bn-A01-p17106985	19272654	19272605	-1.29695	-0.467087	-0.538588	-1.12088	-1.28009	-0.163836	-0.439129	-0.329162	-0.0677041	-0.121907	-0.0453842	-0.162859	-0.182324	-0.0696812	-0.16592	-0.104283	0.0104224	-0.16602	-0.0568127	-0.0980938	0.155369	0.292979	-0.479961	-0.0932736	0.0267428	-0.00577313	-0.425096	0.0065728	-0.00894272	-0.340188	-0.00121075	-0.139203	-0.59747	-1.02184	0.127802	-0.563811	-0.122405	0.101037	-0.0841207	-0.0498473	-0.15328	0.257803	0.0331753	-0.714638	0.101219	-0.622076
A01	Bn-A01-p17118839	19284411	19284460	-0.190329	0.0292913	0.0305338	-0.0768057	-0.203653	0.0466563	-0.00911016	-0.0514874	-0.0164851	-0.0262983	0.00491531	-0.0242235	0.0261869	-0.0565565	-0.025798	-0.0529071	0.0272773	0.00481829	-0.0325734	-0.0660743	0.0289159	0.137321	-0.235664	-0.0337037	-0.0203398	0.00855685	-0.239973	-0.0394124	0.0005664	0.0840556	0.058169	0.0613255	-0.296677	-0.0732465	0.0410264	-0.202688	0.0409942	0.0491144	0.0531396	-0.00164354	0.038477	0.0910802	-0.0223381	-0.190407	0.0254304	-0.178089
A01	Bn-A01-p17119024	19284596	19284645	-0.647381	-0.0909877	-0.0455871	-0.333577	-0.648928	0.0705273	-0.0844119	-0.0104899	-0.0494109	0.0593073	0.0219415	-0.103489	-0.0615682	-0.0386446	-0.00699478	-0.00620738	0.0348408	0.00470893	-0.054609	0.00851531	0.237804	0.152069	-0.237859	-0.0202348	0.0624912	0.090289	-0.230046	0.0717475	0.0670452	-0.0258898	0.0836256	0.0769113	-0.3559	-0.464379	-0.048027	-0.463636	0.0324285	0.0712586	0.0373393	0.0598471	0.0203138	0.26893	0.0255691	-0.489772	-0.0117669	-0.40559
A01	Bn-A01-p17121291	19286982	19286933	0.0711473	0.16428	0.173567	0.221423	-0.0151456	0.188665	0.16219	0.127453	0.144655	0.132557	0.0697931	0.103291	0.0243059	0.0476566	0.0574008	0.0305996	0.0250316	0.041358	0.11515	0.0384051	0.200314	0.128479	-0.162231	0.0389958	-0.0063707	0.0581822	-0.171915	0.0171314	0.0160203	0.131132	0.00744583	0.119909	-0.171214	-0.0500725	-0.0842193	-0.268657	0.0885824	0.0052459	0.0571987	0.0638527	-0.0760875	0.0496819	-0.0444785	-0.185366	-0.0943161	-0.2369
A01	Bn-A01-p17121775	19287466	19287417	-0.345651	-0.0974239	-0.0475649	-0.109037	-0.417789	-0.00922733	-0.0512024	-0.125451	-0.142518	-0.105373	-0.143818	-0.0649879	-0.11454	-0.14032	-0.0263407	-0.0808471	-0.0823303	-0.118792	-0.106183	-0.00145657	0.0744174	0.312625	-0.427747	-0.123086	-0.0745637	-0.0542888	-0.462581	-0.0346187	-0.0872866	-0.0258256	-0.0763114	0.0047727	-0.564744	0.0423706	0.242126	-0.204863	-0.0452856	-0.0217541	-0.0767858	0.00835544	-0.0993056	-0.000475008	-0.0985427	-0.443858	-0.141877	-0.398035
A01	Bn-A01-p17121894	19287485	19287534	-0.125096	-0.0220255	0.000857595	0.0822113	-0.18005	0.0512548	0.0256066	-0.00771268	-0.0374928	-0.0326856	-0.0186387	-0.0989285	-0.0551695	-0.0699567	-0.0154008	-0.0138326	-0.0559355	-0.0619505	-0.0525871	-0.00683087	0.0843436	0.144602	-0.203167	0.0517904	0.0710684	0.0259035	-0.168521	0.0930247	0.042931	0.159822	0.0384597	0.0972453	-0.175892	-0.018248	0.095779	-0.193893	0.0532604	-0.0293659	0.0723346	0.0268184	0.0547909	0.0715886	0.052719	-0.0578853	0.0120548	-0.170705
A01	Bn-A01-p17124558	19290249	19290200	-0.130969	0.092042	0.0406626	0.221353	-0.205167	0.122437	0.129386	0.034638	0.0330961	-0.0896306	0.0248924	0.058207	0.0958593	0.049871	0.0751483	0.0492389	-0.0157251	0.00582737	0.0685803	-0.0490736	0.147458	0.0635322	-0.176613	-0.0110186	-0.0177592	0.0324858	-0.247997	-0.0581357	-0.0214269	0.0524778	-0.0165436	0.0199899	-0.158277	-0.104482	0.00461087	-0.245282	0.0203365	-0.0371168	-0.0159366	0.0322504	0.067277	0.155782	0.0591584	-0.28372	-0.0398729	-0.223129
A01	Bn-A01-p17124831	19290422	19290471	-0.0920669	0.113577	0.0911661	0.205858	-0.0983524	0.0969877	0.0192777	0.0348992	-0.0299619	0.0128676	-0.044824	-0.00507639	-0.0255481	-0.0235137	-0.0111714	0.0163428	-0.0601911	-0.034029	-0.0286377	-0.0557465	0.0368019	0.0691526	-0.217529	-0.0113403	0.0131872	0.000763745	-0.280412	-0.01199	0.00439537	0.0392014	0.0153424	0.0286204	-0.224694	-0.0291107	0.0314394	-0.196324	0.0198147	-0.0505791	-0.0571187	0.0159043	-0.0166473	0.065742	-0.015606	-0.20711	-0.0669696	-0.212663
A01	Bn-A01-p17129906	19295601	19295552	-0.365798	0.222799	0.252767	0.279389	-0.429658	0.368185	0.260455	0.153498	0.112324	0.165013	0.0690695	-0.172496	0.101285	0.134216	0.210693	0.123755	0.175955	0.14279	0.181052	0.151083	0.4461	0.474864	-0.521767	-0.148596	-0.0580473	0.0875836	-0.473065	0.169852	0.0320918	0.178506	0.0770082	0.128537	-0.554467	-0.458228	-0.179969	-0.921024	-0.0180533	0.142088	0.019579	-0.000567999	-0.00379316	0.196502	-0.0139556	-0.38033	0.00553307	-0.403932
A01	Bn-A01-p17156534	19321856	19321905	-0.830204	0.0232684	0.0376535	-0.320939	-0.779376	0.284413	-0.023135	-0.0704161	0.0608593	0.0513968	0.138265	-0.0785182	0.108653	0.12137	0.0786343	0.119389	0.18536	0.100219	0.131947	0.131948	0.437265	0.448974	-0.555228	-0.107558	-0.0389035	0.0909914	-0.531787	0.093406	0.0970435	-0.136705	0.0645165	0.00484349	-0.657916	-1.24683	-0.224213	-0.927059	-0.0122241	0.137483	-0.0151604	-0.0875906	-0.132812	0.378653	0.02343	-0.640575	0.0428316	-0.56335
A01	Bn-A01-p17157752	19323176	19323127	-1.39761	-0.412947	-0.215406	-0.720634	-1.16827	0.103104	-0.360794	-0.304206	-0.114685	-0.167447	-0.00120085	-0.29488	-0.272978	-0.116636	-0.108882	-0.0381138	0.0583862	-0.0470017	-0.157348	-0.153518	0.322377	0.431678	-0.554984	-0.297546	0.0910991	0.0135435	-0.49288	0.0645653	0.185959	-0.135351	0.0173452	0.00536978	-0.660539	-0.999788	0.050496	-0.723991	-0.00776524	0.0743262	-0.141289	-0.0135387	-0.0970705	0.409865	0.01803	-0.656843	0.100606	-0.662509
A01	Bn-A01-p17159109	19324551	19324502	-0.500552	-0.123239	-0.0640442	-0.269996	-0.547905	-0.0199116	-0.222711	-0.154106	-0.0846398	-0.0564559	-0.0802736	-0.0554674	-0.127954	-0.0123535	-0.101532	-0.088783	-0.0640657	-0.0706943	-0.0990737	-0.05886	0.0819302	0.138134	-0.30406	-0.0134842	0.00241468	0.0322832	-0.328891	0.00635673	0.00418291	-0.0514775	-0.0215132	-0.0525706	-0.395852	-0.46152	0.0181613	-0.395385	-0.0101254	-0.00223975	-0.0121531	-0.00218342	-0.0489959	0.172754	0.0411627	-0.421723	0.0261898	-0.31105
A01	Bn-A01-p17160355	19329060	19329011	-0.111233	0.0517612	0.0968374	0.119849	-0.115225	0.167804	0.0684475	0.0622385	-0.0277731	0.0315217	0.00966548	0.109767	0.0133435	-0.000221789	-0.064099	0.029713	0.0104957	0.0027376	0.0281669	-0.0162125	0.14042	0.0615311	-0.222973	0.000508463	-0.0260949	-0.0679779	-0.244977	0.0273988	-0.0335187	0.00557607	0.0300409	-0.0927493	-0.28986	-0.16783	-0.00613302	-0.236019	-0.0432958	-0.0201796	0.00735823	-0.103228	-0.0414665	0.0701914	-0.0393008	-0.420175	-0.0132667	-0.467585
A01	Bn-A01-p17258931	19382429	19382478	-0.0820545	0.169832	0.105732	0.263197	-0.10418	0.148372	0.133125	0.0758411	-0.0878892	-0.0586285	-0.0382433	0.00928276	0.0104846	-0.0256468	0.0554584	0.000524108	-0.104554	-0.00778599	0.0533605	-0.038306	0.120026	-0.0416573	-0.424059	-0.126894	-0.187891	-0.110742	-0.41468	-0.124479	-0.0710147	-0.0547165	-0.0670548	-0.0947305	-0.388005	-0.176932	-0.0999063	-0.362312	-0.114508	-0.136007	-0.069501	0.043685	0.0480443	0.122925	-0.0581217	-0.352062	-0.0488741	-0.395681
A01	Bn-A01-p17271891	19411375	19411424	-0.802168	-0.196128	-0.195918	-0.435342	-0.795254	0.0542067	-0.172454	-0.106948	-0.0540098	-0.0171899	0.00190483	-0.130173	-0.0543499	-0.00799272	-0.159516	-0.0531498	-0.0533725	-0.112902	-0.0435408	-0.0170808	0.217511	-5.51475	-4.9085	-4.50012	-5.43125	-5.43576	-5.67284	-5.1692	-5.31146	-5.61255	-5.50268	-4.64104	-5.63394	-4.80804	-4.82946	-4.5819	-5.28324	-5.12444	-4.77564	0.047069	-0.0557009	0.294791	0.0626799	-0.46155	0.123318	-0.398447
A01	Bn-A01-p17278340	19417154	19417105	-0.458284	-0.0298856	-0.0132038	-0.104286	-0.407764	0.0990492	-0.061132	-0.0741138	0.00852608	-0.0221979	-0.0139345	0.0597293	0.079029	0.0747616	0.0528242	0.0757762	0.0367386	0.0512546	0.0656183	0.0154288	0.145626	0.205086	-0.162113	0.0631232	0.0757264	0.0779955	-0.155551	0.0954812	0.0590635	0.0569424	0.0541578	0.0682687	-0.243299	-0.383406	0.0335673	-0.265101	0.105308	0.0939141	0.0814092	0.0623537	-0.0389541	0.183636	0.0588872	-0.273816	0.0692655	-0.211011
A01	Bn-A01-p17294955	19434730	19434779	-0.360511	0.133281	0.159153	0.0407546	-0.391114	0.354035	0.147599	0.113423	0.175644	0.101626	0.0577498	-0.142461	0.0889957	0.163462	0.0644288	0.136423	0.134349	0.0775067	0.094045	0.121959	0.339025	0.157215	-0.268892	0.0936095	0.0958778	0.0869741	-0.292831	0.0474777	0.00544894	0.0785999	0.0950599	0.077916	-0.28957	-0.637786	-0.177857	-0.497913	0.0314012	0.0540056	0.0157735	-0.560264	-0.620344	-0.165624	-0.402429	-0.979525	-0.332118	-0.890147
A01	Bn-A01-p17295156	19434930	19434979	-0.163075	0.138959	0.146744	0.112493	-0.256247	0.270928	0.0953206	0.151656	0.156954	0.138848	0.0835178	0.141848	0.0872898	0.100141	0.128374	0.115678	0.153537	0.125737	0.141839	0.114493	0.236058	0.170961	-0.253917	0.0224613	0.0837573	0.0799549	-0.227759	0.0160867	0.0268535	-0.0195761	0.0616288	0.0485286	-0.360843	-0.435429	-0.0101104	-0.295877	0.0403668	0.0205439	0.017749	-0.47094	-0.686732	-0.194151	-0.532106	-0.955499	-0.337072	-0.801417
A01	Bn-A01-p18100900	19474206	19474157	-0.237582	0.302202	0.303443	0.102583	-0.271487	0.376336	0.27524	0.300347	0.255185	0.2218	0.266339	0.188423	0.276501	0.20328	0.273041	0.186522	0.165056	0.232188	0.201997	0.186995	0.36695	0.136577	-0.226666	0.0394191	0.0169297	0.0524583	-0.220274	-0.0126666	0.0986438	-0.052186	0.0519349	0.0110976	-0.27531	-0.436514	-0.0718201	-0.317139	0.0367075	0.0741779	0.0253608	-0.396803	-0.239228	-0.081585	-0.334977	-0.83112	-0.296066	-0.723999
A01	Bn-A01-p18119989	19483285	19483334	-0.0928021	0.193572	0.126516	0.102019	-0.176026	0.192439	0.177543	0.1287	-0.0126315	-0.00320829	0.0263715	0.0626432	0.162487	0.0726688	0.046795	0.0123964	0.0620326	0.0410687	0.0330884	0.0434482	0.189068	0.105025	-0.267006	0.0132617	0.0233104	0.00147554	-0.265801	-0.0490917	0.00760956	0.043062	-0.0322694	0.0112017	-0.217021	-0.251405	-0.0538554	-0.369312	0.0563291	-0.0390751	0.0340292	0.0126926	-0.0147603	0.085772	0.00966975	-0.347401	-0.0507838	-0.327057
A01	Bn-A01-p18205455	19569469	19569420	-0.945309	-0.32427	-0.250564	-0.70792	-0.870159	0.11171	-0.363559	-0.200393	0.0469388	-0.251348	-0.191212	-0.265605	-0.074775	-0.083756	-0.128185	-0.0248674	0.0443261	-0.175045	-0.117033	-0.0938489	0.20558	0.357067	-0.425582	-0.105584	0.089373	0.0963082	-0.256801	-0.000783164	-0.0402433	-0.371518	-0.139789	-0.132685	-0.696265	-0.840797	0.0654829	-0.684869	-0.0246136	0.165759	-0.0226031	-0.247066	-0.524205	0.326407	-0.183629	-1.02368	0.170578	-0.722279
A01	Bn-A01-p18260283	19641075	19641124	-0.362727	0.052005	0.104386	-0.0502974	-0.416201	0.200218	0.0925236	0.106381	0.115849	0.0863854	0.101514	0.0655042	0.12592	0.0644558	0.109372	0.0940558	0.124729	0.0597237	0.0650412	0.108669	0.283932	0.180354	-0.431078	0.0257624	0.00361536	0.0796319	-0.381345	-0.0153256	0.00182084	-0.0872624	0.00427671	-0.0534504	-0.48043	-0.771992	-0.0501229	-0.502575	0.0127304	-0.039903	-0.0146392	-0.114285	-0.127693	0.140951	-0.0637106	-0.631848	0.0122443	-0.401086
A01	Bn-A01-p18285077	19670670	19670621	-0.328822	-0.0183384	0.0272446	-0.00363047	-0.279865	0.16564	0.00631803	0.00264988	0.012929	0.0129232	0.0940576	0.048004	0.024418	-0.0201939	0.0457032	0.059429	0.0643255	0.0347558	0.0120366	0.0429765	0.153343	0.243564	-0.256231	-0.0350261	-0.0551495	0.10754	-0.136385	0.0573311	0.0355412	-0.0381497	0.0533206	-0.0173074	-0.239606	-0.301885	0.119259	-0.420655	0.0148177	0.0378606	0.00831184	0.0338263	-0.0221306	0.171432	-0.0569702	-0.24806	0.0192536	-0.214277
A01	Bn-A01-p18329689	19724203	19724154	-0.12023	0.0843559	0.120425	0.167945	-0.166969	0.112047	0.0603133	0.0467923	0.0334874	0.0438717	0.0206067	0.0251213	0.0494147	0.0302521	0.0301325	0.0522491	0.0380815	0.0198193	0.0782212	0.00339095	0.128006	0.0548517	-0.131166	-0.0130697	-0.0346211	0.0370557	-0.153052	-0.0121446	-0.0252566	0.0292709	0.0235297	0.0102892	-0.143946	-0.0807041	-0.0306886	-0.12329	0.0398108	-0.0191016	0.0567098	0.0163957	0.0195668	0.0119614	0.0408592	-0.198567	-0.0222327	-0.0877016
A01	Bn-A01-p18329796	19724310	19724261	-0.138114	0.0671146	0.121274	0.0741947	-0.105488	0.105687	0.00967778	0.0698018	0.00704986	0.0483864	-0.018009	0.0828252	0.011268	0.0482971	0.024923	0.00566515	0.000817718	-0.00634772	0.0122029	0.0296192	0.133329	0.17206	-0.257685	0.0159258	-0.00457235	0.0731258	-0.279643	0.0591084	0.0681808	0.137832	0.0528791	0.073724	-0.230189	-0.24933	-0.0415381	-0.390881	0.0525039	0.0907445	0.0471687	0.115322	0.117032	0.179056	0.118404	-0.222951	0.0357403	-0.261531
A01	Bn-A01-p18330598	19725012	19725061	-0.273734	-0.0330184	0.00163222	-0.0427726	-0.251664	0.0934037	-0.0659604	-0.0490213	-0.0587826	-0.088183	0.00501472	0.00445915	0.0134368	-0.0257534	0.00739193	0.0207433	0.029497	-0.0259806	0.000727991	-0.0488693	0.105336	0.16099	-0.302442	-0.0134654	0.0576552	0.00141404	-0.250311	-0.00293563	-0.0230916	-0.0130564	0.0242283	0.00179455	-0.328511	-0.338083	0.0589078	-0.323207	0.0257812	0.00545905	0.00342973	-0.0770468	-0.138709	-0.0052514	-0.118788	-0.507203	-0.125569	-0.481557
A01	Bn-A01-p19340658	20064591	20064640	-1.52058	-0.584628	-0.538145	-1.1085	-1.35073	-0.132362	-0.468078	-0.414127	-0.0921979	-0.146738	-0.147173	-0.17877	-0.176239	-0.0597632	-0.239411	-0.0828356	0.000592531	-0.182418	-0.18511	-0.132592	0.213086	0.38378	-0.598713	-0.156975	0.0881839	0.0132942	-0.533431	-0.0400288	-0.000724057	-0.418343	-0.0275654	-0.101498	-0.713249	-1.1283	0.134968	-0.471153	-0.0574454	0.0818644	-0.0853385	-0.11605	-0.343171	0.245163	-0.126272	-0.862447	0.0490765	-0.634085
A01	Bn-A01-p19449612	20181177	20181226	-0.395615	-0.116052	-0.108098	-0.196174	-0.419004	0.00435061	-0.116457	-0.0980464	-0.039386	-0.105469	0.00538006	-0.074798	-0.0686158	-0.071308	-0.0568586	-0.0204465	0.0121725	-0.0539995	0.0192887	-0.0524255	0.032714	0.147176	-0.394308	-0.051388	-0.0550711	0.00364572	-0.468528	-0.016847	-0.00559131	-0.128432	-0.0477106	-0.00167583	-0.440329	-0.735649	0.0113494	-0.303439	0.016253	-0.0159062	-0.0587404	0.0499879	0.0243565	0.252131	0.0173875	-0.298946	0.0635603	-0.2804
A01	Bn-A01-p19528388	20343797	20343748	-1.34529	-0.7015	-0.597801	-1.17005	-1.35595	-0.316467	-0.537665	-0.550795	-0.267017	-0.174513	-0.303881	-0.343148	-0.280739	-0.197309	-0.276056	-0.180451	-0.120341	-0.257619	-0.342051	-0.151619	-0.0356011	0.466786	-0.04509	0.2864	0.384293	0.363681	-0.000670114	0.284915	0.298723	0.127958	0.223769	0.257017	-0.0683006	-0.361563	0.334776	-0.131741	0.269402	0.35035	0.208649	0.205856	0.136816	0.439045	0.273984	-0.131065	0.381041	-0.0156154
A01	Bn-A01-p19564015	20363804	20363852	-1.18648	-0.303562	-0.379541	-0.803944	-1.1669	0.0872275	-0.307665	-0.252925	-0.0587167	-0.0483147	-0.039186	-0.154585	-0.0819047	-0.0721077	-0.0953627	0.0350568	0.137655	-0.0279789	-0.149525	0.0966023	0.300628	0.531252	-0.706188	-0.861524	0.184573	0.103951	-0.526582	0.043373	0.13617	-0.373949	-0.0392684	-0.00838552	-0.775779	-1.10977	0.174681	-0.648858	0.0925878	0.190466	-0.731102	-0.077817	-0.172264	0.479972	-0.0475909	-0.750779	0.245989	-0.648747
A01	Bn-A01-p19582940	20376388	20376339	-1.06702	-0.379529	-0.187182	-0.695367	-0.886431	0.106318	-0.288735	-0.149086	0.0174859	0.01568	-0.0852677	-0.403777	-0.120579	0.047279	-0.0765651	0.0641907	0.0949285	0.00419406	-0.0555071	0.0963844	0.319223	0.256271	-0.369784	0.00676932	0.0599535	-0.0262029	-0.288527	-0.0670531	0.0785393	-0.243707	-0.0545904	-0.0747706	-0.459633	-0.690358	0.0670135	-0.470095	-0.0503445	0.0627018	-0.0301363	-0.0759972	-0.0998564	0.18059	-0.0807955	-0.534594	0.0593686	-0.383744
A01	Bn-A01-p19583367	20376820	20376771	-1.19113	-0.458676	-0.380979	-0.958865	-1.02639	-0.0301824	-0.432692	-0.312531	0.00344311	-0.149542	-0.136356	-0.0745095	-0.0905861	0.00448572	-0.0977292	0.0158067	0.0559104	-0.0780586	-0.0567317	0.0169115	0.190551	0.450145	-0.565619	-0.609846	0.0578572	0.0779806	-0.450104	0.0501577	0.0494383	-0.377522	0.0109165	-0.105441	-0.70744	-0.981066	0.277309	-0.600907	-0.0767241	0.111938	-0.00718749	-0.0455776	-0.196608	0.348002	-0.0145609	-0.745817	0.145179	-0.562223
A01	Bn-A01-p19589837	20382583	20382632	-0.454614	-0.102309	-0.0533668	-0.206462	-0.419027	0.0721519	-0.0698843	-0.0402073	0.0503475	-0.0526235	-0.0405298	-0.0250086	-0.0287154	0.0552965	-0.00450894	0.0656383	0.0137938	0.00303642	-0.0565693	0.0269197	0.145633	0.226701	-0.29239	-0.00193059	0.041471	0.0947768	-0.231555	0.0494868	0.0819718	-0.0536702	0.0293162	0.053908	-0.309095	-0.456278	0.0734619	-0.344743	0.0314066	0.101287	0.0705467	0.0330918	-0.0706632	0.213595	-0.0178975	-0.468678	0.123416	-0.289585
A01	Bn-A01-p19589921	20382767	20382718	-0.458149	-0.112073	-0.0183518	-0.190559	-0.466367	0.066514	-0.116443	-0.10854	-0.00772504	-0.0431058	-0.0457136	-0.0593293	-0.0320663	0.0299819	-0.0311674	0.0118498	0.0228961	-0.012316	-0.0143905	-0.0047404	0.146451	0.269436	-0.245683	-0.0596783	0.139033	0.0356303	-0.212456	0.0679833	0.0541643	-0.0426537	0.0335282	0.0430962	-0.354576	-0.343113	0.0636926	-0.395577	0.117511	0.0834233	0.0735442	0.0248867	-0.024501	0.272103	-0.00659191	-0.443146	0.111281	-0.240411
A01	Bn-A01-p19592804	20385807	20385758	-1.44792	-0.529115	-0.258485	-0.942106	-1.16373	0.0486345	-0.434871	-0.346723	0.0234662	-0.0391571	-0.10355	-0.428077	-0.183048	0.0947752	-0.082905	0.0733378	0.142562	0.0150083	-0.11487	0.118229	0.332571	0.524439	-0.537399	-0.466247	0.1373	0.156627	-0.361344	0.0911075	0.184102	-0.319598	0.052138	0.00876217	-0.61758	-1.24487	0.167962	-0.618113	-0.019353	0.196865	-0.272565	-0.121506	-0.309644	0.461795	-0.110243	-0.940642	0.244633	-0.628207
A01	Bn-A01-p19594423	20387328	20387377	-1.9763	-0.899796	-0.719354	-1.63393	-1.52953	-0.156332	-0.966711	-0.73027	-0.151348	-0.173066	-0.13136	-0.673118	-0.398131	-0.107047	-0.160393	-0.0363355	0.0842172	-0.252501	-0.303309	-0.00691304	0.271495	0.515487	-0.448835	-0.0345386	0.118514	0.170592	-0.308791	0.0715607	0.104008	-0.479778	0.0203382	0.016002	-0.613691	-1.7904	0.195738	-0.404857	-0.0158155	0.13327	-0.0564475	-0.103849	-0.318896	0.304456	-0.055584	-0.676294	0.177819	-0.477297
A01	Bn-A01-p19599270	20392219	20392268	-1.98177	-0.818319	-0.876659	-1.824	-1.22379	-0.201642	-0.564715	-0.722159	-0.14947	-0.0919236	-0.14493	-1.23012	-0.377148	-0.0663397	-0.158188	0.00824429	0.065153	-0.131785	-0.227602	-0.0164343	0.346848	0.42079	-0.499244	-0.150383	0.0630277	0.0926236	-0.42332	-0.00493694	0.0910495	-0.574462	-0.00967076	-0.0354884	-0.664804	-1.4112	0.176671	-0.437844	-0.0353346	0.130017	-0.227393	-0.149884	-0.406262	0.309675	-0.264256	-0.828718	0.162473	-0.512175
A01	Bn-A01-p19600244	20393294	20393245	-2.2742	-1.10821	-1.0083	-1.98246	-1.59398	-0.419377	-1.12758	-1.00967	-0.113437	-0.198823	-0.132437	-1.64452	-0.324819	0.100996	-0.118222	-0.000795467	0.178729	-0.0197125	-0.250263	0.041352	0.385363	0.800647	-0.485976	-1.08382	0.278124	0.266971	-0.329427	0.157231	0.206772	-0.536022	0.15385	0.0448183	-0.711049	-1.83364	0.209421	-0.686321	0.0840789	0.336749	-0.450449	-0.119978	-0.30603	0.554796	-0.0533551	-0.854202	0.432588	-0.495557
A01	Bn-A01-p19601137	20393784	20393833	-0.976815	-0.304405	-0.209299	-0.704051	-0.868354	0.00257692	-0.17185	-0.228165	0.0468269	0.0311662	0.00644474	0.0255492	0.00447012	0.16034	0.0793118	0.092628	0.0909677	-0.0686281	-0.00176235	0.105391	0.24269	0.188097	-0.428416	-0.106704	-0.0656169	0.0107656	-0.365003	-0.0762956	-0.027649	-0.259325	0.00749459	-0.11025	-0.559991	-0.717285	0.112323	-0.600634	-0.115346	-0.0333181	-0.0884624	-0.0700561	-0.203155	0.165772	-0.0937378	-0.638974	0.0433159	-0.447765
A01	Bn-A01-p19601542	20394192	20394241	-1.88127	-0.923946	-0.892848	-1.49613	-1.52397	-0.207687	-0.824426	-0.769836	-0.139904	-0.187351	-0.211491	-1.15096	-0.267495	-0.102052	-0.387082	-0.0536995	-0.0181177	-0.116623	-0.40521	0.0306764	0.287446	0.38733	-0.609994	-0.194889	0.138911	0.180807	-0.433637	0.0950723	0.160036	-0.505782	-0.00828502	0.0559649	-0.707342	-1.21807	0.247141	-0.480677	0.00088647	0.121907	-0.164897	-0.032665	-0.356821	0.295158	-0.115616	-0.740062	0.162295	-0.507916
A01	Bn-A01-p19602112	20394854	20394805	-1.32965	-0.407936	-0.42476	-0.971471	-1.20444	0.076341	-0.446636	-0.268446	0.117837	0.0729131	0.0866548	-0.812377	-0.110511	0.128366	0.00380011	0.18898	0.256454	0.0771303	-0.0504621	0.149904	0.485053	0.474356	-0.479653	-0.0208701	0.177588	0.194997	-0.302563	0.0941803	0.101205	-0.388946	0.079649	0.00384488	-0.525721	-1.35186	0.092352	-0.604856	-0.02362	0.141456	-0.0547385	0.038045	-0.211627	0.33079	-0.0245204	-0.717823	0.161745	-0.343083
A01	Bn-A01-p19617963	20407695	20407646	-0.445256	-0.0722926	-0.0666884	-0.215699	-0.478996	0.072796	-0.0704277	-0.0543716	-0.0744899	-0.0266519	-0.0399082	-0.0531229	0.0156611	0.00439039	-0.00247747	-0.0051059	-0.042241	-0.0513317	-0.0550905	-0.0388134	0.140636	0.165266	-0.198541	-0.0547433	0.0206782	0.0388524	-0.185049	-0.0197807	0.0144505	-0.102988	-0.0290602	-0.0375342	-0.266147	-0.263419	0.00181671	-0.240733	-0.0243714	0.00324441	-0.0438625	-0.0388085	-0.099418	0.0921474	-0.0757322	-0.282807	0.0326017	-0.224592
A01	Bn-A01-p19623880	20412531	20412580	-0.38709	-0.1436	-0.150797	-0.0841158	-0.486331	-0.0951569	-0.147877	-0.188407	-0.261378	-0.236914	-0.309933	-0.278341	-0.227111	-0.198753	-0.172219	-0.191503	-0.307324	-0.254331	-0.244062	-0.232931	-0.0750894	0.0259275	-0.173611	-0.0434128	-0.0449176	-0.0283481	-0.237362	-0.0187357	-0.0832413	0.0466634	-0.0279721	-0.0347505	-0.198337	-0.0729057	-0.00110438	-0.187108	-0.0362479	-0.000539611	0.0243854	-0.0572531	-0.00201989	0.0516803	0.023044	-0.183694	-0.00940035	-0.232312
A01	Bn-A01-p19623985	20412636	20412685	-0.101872	0.0202596	0.0526468	0.133357	-0.0733532	0.0505472	0.0306579	-0.00514396	-0.0242453	-0.0422358	-0.0497877	-0.0242118	-0.0468972	-0.0250197	0.0107092	-0.0656908	-0.0757344	-0.0290008	0.022047	-0.047659	0.100052	0.117393	-0.256811	-0.024347	0.0113737	0.0104591	-0.189323	-0.00132401	0.0212235	0.0500002	-0.0198942	0.0133668	-0.21711	-0.0879531	-0.0191326	-0.34072	-0.0501629	0.0805537	0.0218443	0.0534538	0.0100619	0.155704	0.00313459	-0.261965	-0.0189926	-0.248008
A01	Bn-A01-p19624123	20412774	20412823	-0.0987793	0.00392498	0.0510468	0.0893165	-0.0682687	0.0613044	0.0097526	-0.0182354	-0.0398867	-0.0350683	-0.0732849	-0.0229114	-0.118264	-0.0591179	-0.0750505	-0.0243861	-0.0614584	-0.048467	-0.0495011	-0.0145957	0.0494956	0.0501929	-0.135254	0.00475487	0.0139551	0.0266712	-0.112837	0.00304706	0.0185749	0.0903995	-0.00127986	0.0344289	-0.111493	0.0207418	0.0337733	-0.155336	-0.0034972	0.0113197	0.0664509	0.0929777	0.0302531	0.093615	0.00111333	-0.152125	0.0398264	-0.151838
A01	Bn-A01-p19624216	20412867	20412916	0.0612344	0.190066	0.201355	0.242063	-0.0309866	0.130587	0.206077	0.130727	0.0683066	0.027343	-0.020287	0.071851	0.10643	0.0453279	0.108988	0.0935422	-0.00488966	0.030052	0.0915894	-0.010591	0.157586	0.0553817	-0.161027	-0.0555935	-0.0363192	-0.0803129	-0.206374	-0.0311821	-0.0614021	-0.0274853	0.0183146	-0.0339434	-0.135482	0.00848402	0.0532957	-0.185528	-0.0300982	-0.0391692	-0.0374181	0.00809124	-0.0271729	0.0257408	-0.0179108	-0.177916	-0.0422965	-0.17046
A01	Bn-A01-p19700004	20461458	20461507	-1.00156	-0.300009	-0.273174	-0.738503	-0.830631	0.00406664	-0.323162	-0.208541	-0.023364	-0.0306484	-0.0218381	-0.107444	-0.0326578	0.0963822	-0.036208	0.0263318	-0.00319924	0.000894033	-0.0718852	0.0263039	0.154978	0.509974	-0.622603	-0.903786	0.15265	0.0430854	-0.445882	0.10192	0.115734	-0.462361	-0.0389401	-0.121363	-0.696057	-1.8715	0.0862297	-0.533872	-0.0628862	0.205768	-0.288454	-0.0536013	-0.236744	0.429988	-0.0922656	-0.694397	0.213133	-0.466668
A01	Bn-A01-p19731678	20483506	20483457	-0.351289	0.00927695	0.0179013	-0.0645261	-0.454775	0.114744	0.0108258	0.025525	-0.0019268	0.0307259	-0.0537178	-0.00990781	-0.0690237	-0.000617464	-0.0077425	-0.0411778	-0.0433166	-0.0364707	0.0445566	-0.016132	0.132632	0.133977	-0.372436	-0.0273955	-0.0241512	-0.0244426	-0.440083	-0.0652411	-0.0352283	-0.0056457	0.00899514	-0.0207103	-0.340834	-0.325042	-0.0244989	-0.331469	0.00322468	-0.0282068	0.0341207	0.0045483	-0.0185603	0.156919	0.0010494	-0.483342	-0.0221864	-0.359188
A01	Bn-A01-p19803988	20544445	20544494	-1.72417	-0.909295	-0.654158	-1.59821	-1.56026	-0.307268	-0.876649	-0.800533	-0.3016	-0.324817	-0.456075	-1.05984	-0.388832	-0.177108	-0.399114	-0.19725	-0.156378	-0.340804	-0.359681	-0.258991	0.0720245	0.590726	-0.392173	-0.238772	0.288421	0.226014	-0.393755	0.188329	0.229882	-0.171695	0.224967	0.129318	-0.385094	-1.00073	0.277155	-0.379987	0.121543	0.247533	0.00397369	-0.0508508	-0.221617	0.434555	0.0326321	-0.689813	0.216983	-0.554471
A01	Bn-A01-p19840597	20600019	20600068	-0.20232	0.113112	0.0968377	0.00461653	-0.211729	0.18221	0.052146	0.0836489	0.0996985	0.106998	0.11158	0.0855208	0.0815163	0.0728665	0.0808574	0.113062	0.101986	0.0939778	0.047817	0.0929945	0.175981	0.124136	-0.305028	-0.0543223	-0.0449652	-0.0188031	-0.221201	-0.0236805	0.0213911	-0.0482692	-0.11383	0.00670411	-0.259356	-0.368697	-0.047941	-0.410454	0.019378	-0.000830829	0.01293	-2.02104	-1.71542	-1.41254	-1.68895	-2.10282	-1.62921	-2.14383
A01	Bn-A01-p19879925	20624281	20624330	-0.97831	-0.192402	-0.217325	-0.59079	-0.8233	0.0786621	-0.184346	-0.119553	0.0719641	-0.120785	-0.0334878	-0.111006	-0.00534505	-0.0243993	0.0600152	0.0728751	0.0534656	-0.0304052	0.0620672	0.067385	0.324481	0.33667	-0.492338	-0.123096	-0.00420991	-0.0136803	-0.433512	0.00442177	0.0253165	-0.204627	0.00946149	-0.0321112	-0.61036	-0.729629	0.126397	-0.499913	-0.00130671	0.0358749	-0.139625	-0.00169838	-0.230083	0.251719	-0.109018	-0.647537	0.0790886	-0.511135
A01	Bn-A01-p21079129	20666210	20666259	-0.450394	-0.0963785	0.0211652	-0.074438	-0.295404	0.12235	-0.0351221	0.0231547	0.0406947	-0.099018	-0.0596135	-0.0501312	-0.0314188	-0.00112271	0.071118	-0.0199957	-0.00982859	-0.0663577	0.00842606	0.0390228	0.164612	0.237259	-0.288767	0.0386302	0.047179	0.0437559	-0.27787	-0.070707	-0.0667791	-0.0770114	0.0024315	-0.0655046	-0.450526	-0.735774	-0.0297198	-0.484376	-0.00243458	0.135242	-0.222884	0.0893647	0.0538348	0.238231	0.0879441	-0.318805	0.11815	-0.286329
A01	Bn-A01-p21079348	20666529	20666480	-0.464757	-0.0401193	0.0841537	-0.117006	-0.399726	0.288773	0.0364146	0.101005	0.209985	0.0973116	0.0400323	0.0376988	0.0839738	0.0596435	0.0557097	0.0437195	0.0953928	0.0826893	0.164782	0.103652	0.328377	0.280767	-0.227151	0.117107	0.114412	0.13513	-0.19717	0.0658178	0.094383	-0.0578094	0.0305814	-0.0727345	-0.511855	-0.666135	0.0113066	-0.365771	-0.14203	-0.0471086	-0.101627	0.135614	0.0785408	0.286587	0.102733	-0.338177	0.146047	-0.218585
A01	Bn-A01-p21079774	20666955	20666906	-0.61577	-0.106194	-0.0383599	-0.189419	-0.470793	0.134843	-0.100099	-0.049895	0.0119469	-0.00573626	0.0241023	-0.0754914	0.096071	0.0415089	0.011322	0.0836116	0.0543329	0.0729239	0.0600116	0.119975	0.260602	0.241471	-0.309573	0.00305256	0.0812742	0.110841	-0.212825	0.0619242	0.0900193	-0.0648617	0.0540158	0.0845505	-0.393904	-0.752677	0.0188352	-0.422199	-0.103426	0.111986	-0.377717	0.0790925	0.0318503	0.253982	0.0419667	-0.40404	0.043847	-0.282557
A01	Bn-A01-p21079909	20667090	20667041	-0.939843	-0.169156	0.027798	-0.326622	-0.625922	0.286599	-0.185824	-0.0417443	0.0838648	0.147396	0.154179	-0.234506	-0.0892505	0.0657778	0.044537	0.180202	0.17925	0.083818	-0.0080536	0.190139	0.388614	0.426132	-0.349185	-0.210483	0.0967623	0.130292	-0.36439	0.16431	0.180527	-0.0467675	0.0831587	0.132906	-0.518337	-0.900028	0.254622	-0.44231	-0.438013	-0.238693	-0.370425	-0.00853204	-0.0730853	0.381106	0.103091	-0.452553	0.166154	-0.551925
A01	Bn-A01-p21103014	20682969	20682920	-1.25521	-0.373352	-0.31703	-0.459328	-1.05482	-0.081179	-0.307705	-0.316363	-0.231836	-0.361981	-0.34492	-0.600654	-0.312248	-0.243552	-0.212748	-0.312486	-0.286978	-0.318615	-0.256168	-0.188693	0.0373001	-0.0240516	-0.943271	-0.519879	-0.452076	-0.242428	-0.888165	-0.389497	-0.453765	-0.359099	-0.264041	-0.254268	-0.913712	-1.04545	-0.742878	-1.48514	0.302641	0.24681	0.273945	0.229673	0.269495	0.585745	0.273292	-0.335904	0.279644	-0.335523
A01	Bn-A01-p21106413	20686245	20686196	-1.26177	-0.368355	-0.372291	-0.347009	-1.05081	-0.185667	-0.36891	-0.370904	-0.264511	-0.332768	-0.23928	-1.66351	-0.404098	-0.327116	-0.358336	-0.133931	-0.232422	-0.255043	-0.266098	-0.261148	0.122131	0.946323	-0.165578	-0.0943496	0.522507	0.536269	-0.00900667	0.544965	0.61393	0.410081	0.559122	0.535239	-0.202345	-0.401365	0.487902	-0.417757	0.337169	0.359729	-0.425721	-0.332107	-0.433598	0.0848081	-0.289897	-1.0529	-0.207546	-0.821029
A01	Bn-A01-p21106687	20686419	20686468	-0.374458	0.0243538	0.0341405	0.00965847	-0.287575	0.112821	-0.0548378	-0.0170456	-0.00839079	0.038881	-0.022781	-0.0604399	-0.0265107	-0.0399709	-0.0388648	0.047195	0.0190078	0.0489456	-0.0153788	-0.00165327	0.145524	0.172728	-0.216716	0.0286116	0.0402916	0.0271622	-0.210334	0.0192033	0.0119576	0.0363755	-0.0569368	-0.00613276	-0.251852	-0.196164	0.0274179	-0.171665	0.0141485	-0.0447401	0.0330059	-0.120113	-0.205552	0.00844281	-0.149198	-0.53677	-0.101758	-0.466815
A01	Bn-A01-p21107496	20688609	20688559	0.0812931	0.178311	0.153155	0.286175	-0.00509805	0.160777	0.158628	0.0792891	0.0144709	-0.0453196	-0.0190074	0.0303853	0.0842788	0.048857	0.0781376	0.0490637	0.00178167	0.0104255	0.112343	0.0133266	0.140586	0.0717566	-0.188321	-0.0214734	0.0217669	-0.0156605	-0.236541	0.0146481	-0.0449264	0.0760291	-0.0121998	0.000159419	-0.180117	0.0359774	-0.0305045	-0.267594	0.0906555	0.0141325	0.0344954	0.000119523	0.00331906	0.0190701	-0.0583978	-0.25512	-0.0390814	-0.315645
A01	Bn-A01-p21108496	20689609	20689560	-0.130768	0.100795	0.116436	0.136108	-0.16456	0.219437	0.0789121	0.0984818	0.0422283	-0.0291531	0.073976	0.0347283	0.0278085	0.0552859	0.0550676	0.0513938	0.0111389	0.031822	0.0433147	0.076033	0.156473	-0.0246977	-0.408873	-0.121001	-0.13512	-0.134086	-0.452306	-0.15277	-0.160012	-0.194707	-0.16904	-0.112486	-0.459926	-0.419473	-0.0504425	-0.514351	-0.0627471	-0.0665604	-0.0855922	-0.045874	-0.178646	0.00612521	-0.0953198	-0.500656	-0.0668163	-0.384301
A01	Bn-A01-p19931030	21105971	21106020	-0.755738	-0.160579	-0.123684	-0.424031	-0.645935	0.109444	-0.118887	-0.107392	0.144027	0.0754511	0.0402285	0.0753884	0.0563566	0.113321	0.101322	0.129807	0.20378	0.0312844	0.063379	0.046387	0.278133	0.337347	-0.537819	-0.30387	0.0104986	0.0091211	-0.41728	-0.0369058	0.0791609	-0.240902	-0.0521492	-0.0532587	-0.531696	-1.21187	0.0526868	-0.646906	-0.0458332	0.0730372	-0.25201	-0.30796	-0.342611	0.0698234	-0.206089	-0.665179	-0.0612855	-0.511678
A01	Bn-A01-p19931596	21106536	21106585	-0.33817	-0.00959311	0.13406	-0.0348216	-0.347691	0.187104	0.068939	0.052971	0.0838789	0.0623586	0.0867809	0.100297	0.00402702	0.0934456	0.0583925	0.121448	0.112704	0.0671752	0.0939362	0.0802553	0.218921	0.266654	-0.423572	-0.100521	-0.0118319	0.0123775	-0.35215	0.0732217	0.0168112	-0.0730808	-0.0215676	0.0164569	-0.533888	-0.857899	0.055315	-0.612526	-0.0152818	0.0450964	0.0429523	-0.0856883	-0.143471	0.107272	-0.0846049	-0.474136	-0.0176358	-0.41557
A01	Bn-A01-p19946190	21123245	21123294	-0.52625	-0.0554736	0.052782	0.038771	-0.442944	0.16581	-0.124545	0.0515608	-0.0426658	-0.0922214	-0.0862605	-0.327977	-0.13295	-0.10593	-0.0200644	-0.0458123	-0.0280291	-0.0713166	-0.118842	0.00133723	0.219126	0.30793	-0.429384	-0.12044	0.0257663	0.037949	-0.33198	0.113495	0.0634594	0.0205502	-0.0132695	-0.0131841	-0.377048	-0.362426	-0.0327463	-0.602521	0.0427421	0.0738663	-0.0483438	0.00560245	0.0285666	0.295471	0.155905	-0.497123	0.0791044	-0.488192
A01	Bn-A01-p19955264	21137331	21137380	-0.0403847	0.161964	0.08429	0.213907	-0.140958	0.209595	0.181906	0.159442	-0.00957727	-0.00645802	-0.0134563	0.0151872	0.122485	0.0446574	0.0642695	0.0315064	-0.00491158	0.000688282	0.0957704	-0.00744288	0.156254	0.0854995	-0.287182	-0.0408776	-0.00726242	0.0167483	-0.265497	-0.0322802	0.019108	0.048019	0.00909632	-0.00755741	-0.302747	-0.170871	0.00758972	-0.294632	-0.00530517	-0.0340115	-0.0108251	-0.120056	-0.151703	0.02834	-0.157683	-0.461855	-0.161643	-0.45922
A01	Bn-A01-p19993388	21179352	21179401	-0.0933224	0.0615909	0.109016	0.0404556	-0.0907956	0.0630242	0.0185405	0.0106751	0.0360934	0.0122948	0.0324764	0.0465304	0.0205086	0.00835766	0.0232784	-0.0219053	-0.0157442	-0.0107497	0.0433229	0.0493148	0.132319	0.0482198	-0.13546	0.0156487	0.0351654	-0.0181001	-0.162998	0.0287721	0.0342875	0.0598826	-0.000496771	0.0538825	-0.127423	-0.0443414	0.0134329	-0.143781	-0.00651235	0.0170291	0.0318654	-0.0382828	-0.00662759	0.0312512	-0.0464792	-0.146377	-0.00399458	-0.163682
A01	Bn-A01-p20167230	21332862	21332911	-0.891964	-0.396033	-0.282514	-0.709483	-0.702087	-0.100244	-0.249819	-0.231512	-0.0316765	-0.0664224	-0.108026	-0.0422285	-0.114906	-0.0128214	-0.124667	-0.0273635	0.0416389	-0.0361384	-0.127729	-0.020909	0.134412	0.249256	-0.413788	-0.184733	0.0334028	-0.0320624	-0.440863	-0.0430438	-0.0495341	-0.311692	-0.0223549	-0.134386	-0.509941	-0.85216	0.0663821	-0.42886	-0.0976337	-0.0268146	-0.104965	-0.0883567	-0.186404	0.121352	-0.0243808	-0.410465	0.042495	-0.257496
A01	Bn-A01-p20181046	21341966	21342007	-0.0740194	0.136902	0.137007	0.236094	-0.125612	0.0778882	0.0894765	0.100789	-0.0377869	-0.0249006	-0.0172042	-0.0695898	0.0556924	0.0140777	0.109634	0.00113687	-0.0425165	-0.0138148	0.0423013	-0.0191586	0.104707	-0.766978	-1.11662	-0.928538	-0.849167	-0.905623	-1.18204	-0.915072	-0.903966	-0.815499	-0.858867	-0.822046	-1.1255	-1.01237	-0.930282	-1.34862	-0.883931	-0.917408	-0.9429	0.0890982	0.0506084	0.0981323	-0.00380626	-0.264167	-0.0820597	-0.262475
A01	Bn-A01-p20207440	21385219	21385268	-0.290391	0.046326	0.0497931	0.0761994	-0.318357	0.0718229	0.00955597	-0.00510012	-0.0149842	-0.0529632	-0.0430503	-0.0105464	0.0430495	-0.043053	0.00938084	-0.0315965	-0.00381713	-0.0417681	0.00655243	-0.0658089	0.114661	0.0689672	-0.309349	-0.0990203	-0.116615	-0.077056	-0.308699	-0.072765	-0.161643	-0.0502419	-0.0411072	-0.0849254	-0.366078	-0.312251	-0.0027721	-0.29967	-0.0888895	-0.0890975	-0.0173439	0.0882116	-0.0156446	0.0936465	-0.0390137	-0.332641	-0.0170358	-0.349921
A01	Bn-A01-p20397807	21689061	21689012	-1.10708	-0.315769	-0.323312	-0.71812	-1.16019	-0.0160523	-0.291929	-0.260393	-0.0638694	-0.037349	0.0178452	-0.279127	-0.0287266	0.015509	-0.080677	-0.069396	0.0269904	-0.0211493	-0.0656688	-0.00649784	0.327544	0.327841	-0.396218	0.0783427	0.0572607	0.0914008	-0.341171	0.0577132	0.117051	-0.0190471	0.117139	0.0725558	-0.361942	-0.652513	0.101443	-0.417346	0.118484	0.039113	0.0640298	0.0836265	0.0318393	0.271252	-0.00748057	-0.503434	0.0120086	-0.398206
A01	Bn-A01-p20430407	21727901	21727852	-0.639573	-0.0493364	-0.160235	-0.376119	-0.758737	0.0750087	-0.185725	-0.11007	-0.00862417	-0.00244078	0.0511581	-0.027078	-0.0621673	0.000474766	0.011209	0.0422346	0.094666	0.0276474	0.0630061	0.0138413	0.209299	0.175751	-0.47743	-0.0121255	-0.0189686	-0.0361114	-0.450835	-0.0860405	-0.0322616	-0.249776	0.0297424	-0.0318524	-0.471776	-0.711468	0.081868	-0.356542	-0.0454776	-0.0439734	-0.0365163	-0.133816	-0.214124	0.176918	-0.0613648	-0.61303	0.00691208	-0.689504
A01	Bn-A04-p2881354	21741084	21741133	-0.956069	-0.262356	-0.194334	-0.490252	-0.870274	0.0598197	-0.253368	-0.19923	-0.185241	-0.185118	-0.205802	-0.174158	-0.0921091	-0.145488	-0.106491	-0.132307	-0.0317377	-0.124832	-0.177193	-0.0973164	0.139275	0.197086	-0.500264	-0.136448	0.0298271	-0.026771	-0.471515	-0.0109086	0.00503871	-0.134965	-0.0365486	-0.0937624	-0.581033	-0.781615	0.0505847	-0.419203	-0.0890477	0.0437267	-0.147455	-0.119476	-0.197122	0.186772	-0.089878	-0.616948	-0.090997	-0.555867
A01	Bn-A01-p20442457	21743947	21743994	-0.717458	-0.0893339	-0.0142645	-0.241161	-0.585053	0.206502	-0.196365	-0.0424725	-0.103445	-0.155403	-0.112131	-0.865354	-0.0772674	-0.141955	-0.107368	-0.0842096	-0.0205328	-0.127254	-0.133914	-0.0418366	0.256558	0.277518	-0.652029	-0.559258	-0.0111897	-0.0307726	-0.535225	-0.18589	-0.111767	-0.279259	-0.150708	-0.142659	-0.770626	-0.889524	-0.061299	-0.67215	-0.0815946	-0.0532526	-0.35664	-0.106397	-0.0614627	0.158308	-0.0442939	-0.495653	-0.0461148	-0.462741
A01	Bn-A01-p20147405	21955983	21955934	-1.548	-0.744928	-0.689819	-1.31422	-1.37125	-0.320744	-0.715885	-0.535242	-0.31027	-0.220089	-0.310355	-0.365574	-0.33613	-0.18666	-0.36197	-0.223021	-0.112178	-0.320452	-0.229639	-0.16684	0.0516502	0.325172	-0.568947	-0.024949	0.188335	0.0901321	-0.443235	0.0111682	0.0756089	-0.239774	-0.00210548	-0.023877	-0.589521	-0.815678	0.16509	-0.572297	0.000445366	0.0214138	-0.0522765	-0.137085	-0.511061	0.239758	-0.197475	-0.914497	0.128333	-0.642963
A01	Bn-A01-p17216088	22012207	22012158	-0.833629	-0.21445	-0.253691	-0.203349	-0.868314	-0.118422	-0.230946	-0.260833	-0.31839	-0.294589	-0.353421	-0.410773	-0.338377	-0.348767	-0.247761	-0.311067	-0.361433	-0.347337	-0.26683	-0.34275	-0.0633457	0.28069	-0.376993	0.138452	0.166052	0.188183	-0.297391	0.173819	0.175586	0.191441	0.0958746	0.109763	-0.289606	-0.167104	0.175936	-0.318451	0.228309	0.149395	0.165757	-0.00052903	-0.00077998	0.132956	-0.0184175	-0.374483	-0.0584329	-0.356232
A01	Bn-A01-p17216237	22012257	22012306	-0.32185	-0.00114775	0.0375796	0.0555805	-0.348531	0.0931791	0.0300444	-0.0451531	-0.101758	-0.108566	-0.0817039	-0.0946841	-0.034253	-0.0377014	-0.032267	-0.0152194	-0.0882749	-0.0482828	-0.0208898	-0.0856879	0.0886907	0.151087	-0.342046	-0.00140458	-0.0283507	-0.0335544	-0.325385	0.0051501	0.0218143	0.0128814	-0.0119229	-0.0374006	-0.296545	-0.250713	0.0146277	-0.367242	-0.00458718	-0.0471493	-0.0168967	0.0344213	-0.036304	0.118833	-0.0342118	-0.388222	-0.0541594	-0.385607
A01	Bn-A01-p20745330	22251504	22251455	-0.282904	0.120737	0.0334754	0.224202	-0.310939	0.183217	0.13513	0.123216	-0.0513352	0.0164965	0.0352956	-0.000879702	-0.00879676	-0.016377	0.0745436	-0.0325787	0.0371067	0.0461223	0.00409116	0.00553101	0.168809	0.122932	-0.313036	-0.022763	0.0501145	-0.0125281	-0.367036	-0.128594	-0.0271371	0.00645963	0.0240653	0.0348977	-0.331514	-0.4081	-0.170957	-0.362287	-0.0124695	-0.00518046	0.0874106	0.0841971	0.066309	0.0827958	0.125194	-0.193551	0.0536104	-0.195367
A01	Bn-A01-p20753932	22260428	22260477	-1.64536	-0.729771	-0.573519	-1.1917	-1.29806	-0.121477	-0.661052	-0.528493	-0.24178	-0.344606	-0.261333	-0.657619	-0.355386	-0.194432	-0.301832	-0.214382	-0.128975	-0.252609	-0.322905	-0.19629	0.0587967	-0.038413	-1.00242	-1.24723	-0.394723	-0.370821	-0.913327	-0.5034	-0.368456	-0.869877	-0.514179	-0.620166	-1.20234	-1.5547	-0.184413	-0.847274	-0.436024	-0.395579	-0.924277	-0.0272581	-0.150144	0.0889896	-0.0493528	-0.547494	0.0231223	-0.426903
A01	Bn-A01-p20761933	22266646	22266695	-0.537672	-0.12182	-0.0223997	-0.212566	-0.517433	0.130445	-0.124545	-0.0941885	0.0202048	-0.0760473	-0.0511315	-0.0929233	-0.0689716	0.021167	0.010994	-0.00338954	-0.00977101	-0.0575091	0.00170248	0.0404242	0.176706	0.212368	-0.373491	-0.0597134	0.0134772	0.00788309	-0.31741	-0.00916477	-0.0268059	-0.193455	-0.063251	-0.0440366	-0.530598	-0.450165	0.0416832	-0.484934	-0.0114295	0.0167461	-0.0176086	0.0214558	-0.0872363	0.192433	-0.0563821	-0.255176	0.0128954	-0.234028
A01	Bn-A01-p20805506	22304107	22304058	-0.675486	-0.0700592	-0.0290273	-0.304196	-0.575447	0.164701	-0.0916492	0.00446841	0.0483665	0.0217216	-0.101612	-0.284089	0.0539178	0.00568622	0.0707635	0.0325563	0.044017	-0.0211926	-0.0352681	0.0983333	0.248108	0.179297	-0.52	-0.173125	0.0197797	0.0118863	-0.526616	-0.030038	-0.101595	-0.169336	-0.141025	-0.144838	-0.606804	-0.887488	-0.107997	-0.666377	-0.09556	0.0130229	-0.171554	-0.115753	-0.256263	0.241491	-0.0580017	-0.815293	-0.0300486	-0.765096
A01	Bn-A01-p20805613	22304214	22304165	-0.512092	-0.129761	-0.0423781	-0.201734	-0.507852	0.106888	-0.102953	-0.0645885	0.0668486	-0.0695211	-0.0967209	-0.0493614	-0.0351822	-0.0863328	-0.00693697	-0.0381931	-0.0140991	-0.0999713	-0.0325629	-0.0449031	0.161555	0.123487	-0.423808	-0.0214402	0.016346	-0.00942761	-0.338403	-0.0150796	-0.00495981	-0.0840032	-0.0465767	-0.0821216	-0.421729	-0.443324	0.0980298	-0.410288	0.00260095	-0.0361591	-0.0187323	-0.0473323	-0.100191	0.16003	-0.100399	-0.619078	0.0569206	-0.56313
A01	Bn-A01-p20814699	22327938	22327987	-0.876208	-0.0219323	0.112631	-0.105902	-0.80225	0.329155	-0.0680149	0.0238222	0.274349	0.113358	0.146021	-0.854407	0.0340344	0.165122	0.163057	0.161994	0.183113	0.140855	0.0900097	0.10483	0.515778	0.588615	-0.605891	-0.717189	0.0675632	0.126845	-0.695476	0.120254	-0.0997806	0.120454	0.145274	0.180628	-0.685534	-0.80918	-0.100541	-0.865572	0.129317	0.17312	-0.322773	-0.125354	-0.024144	0.443485	0.0759932	-0.858909	0.119934	-0.804357
A01	Bn-A01-p20836664	22347522	22347473	-1.91174	-0.97728	-0.994508	-1.52204	-1.68056	-0.60685	-1.01631	-0.826987	-0.590256	-0.673367	-0.599949	-0.66306	-0.690677	-0.585676	-0.598866	-0.622578	-0.51635	-0.680758	-0.639933	-0.541555	-0.225171	0.0926255	-0.493152	-0.0721713	-0.0186756	-0.022365	-0.454542	-0.117034	-0.134772	-0.338378	-0.196105	-0.196682	-0.588707	-0.875436	-0.0522596	-0.576656	-0.102526	-0.0249925	-0.10362	0.117982	0.0102631	0.234788	0.128307	-0.394871	0.193371	-0.253034
A01	Bn-A01-p20866022	22382212	22382163	-0.600448	-0.0637075	-0.10869	-0.416429	-0.631163	0.119681	-0.151622	-0.00976816	0.10213	0.0138702	0.0857804	0.0717918	-0.0423825	0.0494918	-0.0174083	0.0364943	0.0414281	-0.0511051	0.0778054	0.109521	0.291017	0.116969	-0.387336	-0.0917951	0.0143733	0.0248789	-0.314444	-0.128334	0.0130761	-0.129898	-0.101426	-0.159701	-0.589533	-0.721024	-0.126624	-0.541955	-0.0604748	-0.0443841	-0.0524409	0.0682088	-0.0608097	0.206967	-0.0242286	-0.477982	0.0823056	-0.294763
A01	Bn-A01-p20892080	22401461	22401412	-1.04974	-0.129729	-0.124059	-0.612359	-0.908169	0.188484	-0.154147	-0.0931122	0.184615	0.149993	0.102253	0.0394941	0.207501	0.261076	0.221403	0.194481	0.326659	0.168696	0.152803	0.230926	0.382632	0.409053	-0.478953	-0.357887	0.0978608	0.0790967	-0.479333	-0.0302669	0.0138157	-0.323284	0.0592603	-0.0704926	-0.590655	-1.35028	0.024361	-0.523751	-0.0736365	0.0799079	-0.100321	0.00712345	-0.099789	0.380258	0.107162	-0.547042	0.235392	-0.490341
A01	Bn-A01-p20987149	22499001	22498952	-0.695606	-0.296657	-0.273425	-0.432161	-0.613719	-0.118567	-0.355751	-0.255442	-0.147704	-0.166343	-0.123631	-0.154859	0.144099	0.212745	0.151024	0.217884	0.113647	0.128938	-0.145447	-0.126977	0.0152102	-3.45685	-3.28356	-3.73387	-3.71674	-4.07077	-4.43707	-4.00627	-3.70519	-3.52565	-0.0222221	0.00126077	0.0652171	0.164295	0.0449639	0.273813	-0.149653	-0.110411	-0.146657	-0.107778	-0.173895	0.0127735	-0.149092	-0.394727	-0.0547325	-0.348185
A01	Bn-A01-p20248379	22535310	22535359	-0.19585	-0.00619891	0.038169	-0.086588	-0.14933	0.058258	-0.0308254	-0.0723567	-0.012281	-0.0028113	-0.0124474	0.0319122	0.0225595	-0.0249462	-0.0244504	0.00570095	-0.062431	-0.00340859	-0.0219809	-0.00728385	0.0355262	0.0285071	-0.38381	-0.136573	-0.10349	-0.0831392	-0.386416	-0.111898	-0.0790565	-0.12479	-0.0819171	-0.127261	-0.386051	-0.356049	-0.0282925	-0.346945	-0.0680847	-0.117162	-0.0905907	-0.0265198	-0.0698036	0.0456614	-0.0569803	-0.193401	-0.0421641	-0.226256
A01	Bn-A01-p17049439	22812005	22811956	-1.40661	-0.566776	-0.423593	-0.898062	-1.03583	0.0677426	-0.442379	-0.405938	-0.0335481	-0.12602	0.0341148	-1.03477	-0.25698	-0.0365934	-0.0703593	0.0931435	0.0930002	-0.0757168	-0.224407	0.0339633	0.337136	0.248335	-0.491279	-0.171651	0.0421207	0.0928202	-0.433003	0.0590856	-0.00475696	-0.361197	-0.0563475	-0.0484747	-0.598067	-1.02227	0.121243	-0.353765	-0.0935876	0.0739938	-0.177422	-0.0653428	-0.262132	0.151328	-0.104123	-0.621705	0.053233	-0.444925
A01	Bn-A01-p21393260	23069433	23069384	-0.344115	0.0296805	-0.0432287	0.00174955	-0.373154	0.0335179	-0.0599231	0.00640193	-0.0297973	-0.0382463	-0.0772302	-0.0242769	-0.0285192	-0.075155	-0.0234663	-0.0773807	-0.0305827	-0.028965	-0.0855031	-0.0457005	0.0663776	0.198462	-0.202312	0.060785	0.0620293	0.101587	-0.240719	0.0467966	0.0811547	0.114577	0.106016	0.0721635	-0.181043	-0.101055	0.0659918	-0.186973	-0.125424	-0.0743251	-0.100515	0.0145412	-0.0383389	0.0811432	-0.0215832	-0.358254	-0.0430283	-0.322663
A01	Bn-A01-p21484875	23169829	23169780	-0.684806	-0.168718	-0.0954082	-0.288047	-0.665618	0.040216	-0.16091	-0.173957	-0.0865644	0.023731	-0.00837029	0.0337234	0.0995876	0.0765899	0.0362924	-0.129284	-0.149817	-0.150007	-0.131514	-0.103072	0.130277	0.211541	-0.477326	-0.0784559	-0.0723922	-0.0836404	-0.508106	0.0909638	0.100345	0.0232229	0.0751688	0.0776641	-0.223722	-0.403601	0.0391567	-0.513518	-0.0752961	-0.0906863	-0.03261	-0.167257	-0.164941	0.228295	-0.126728	-0.644506	-0.0370687	-0.651565
A01	Bn-A01-p21499792	23177507	23177458	-0.498897	-0.0423326	0.0178809	-0.144344	-0.467435	0.143244	-0.0313803	-0.0672674	0.0360451	0.075082	0.0570858	0.0118575	0.062069	0.0858322	0.00893891	0.0185089	0.0462986	0.0384674	-0.0187055	0.00136936	0.194998	0.240784	-0.497985	-0.18142	0.00334651	0.00181602	-0.471693	0.0314354	-0.0352717	-0.255484	-0.0788604	-0.0770387	-0.58096	-0.867227	0.0438061	-0.669131	-0.0287499	0.0343564	0.000965531	-0.0117831	0.104508	0.388926	-0.0165567	-0.497423	-0.0217617	-0.331343
A01	Bn-A01-p21500509	23178223	23178174	-0.358263	0.0228128	0.0454954	-0.0636183	-0.35603	0.172912	-0.0414086	0.0505995	0.015731	0.065734	0.0133999	-0.0104644	0.0776758	-0.0113537	-0.00239642	0.0573465	0.0664318	0.0469922	-0.0360527	0.0505083	0.118237	0.172275	-0.212234	0.0676864	0.0423279	0.0802222	-0.194571	0.0511455	0.108852	0.01584	0.0291229	0.0581662	-0.281602	-0.355536	-0.0133387	-0.252905	-0.0186144	0.105623	0.00667603	-0.0400136	-0.0240224	0.138954	0.0272819	-0.490121	0.15374	-0.298043
A01	Bn-A01-p21512266	23182772	23182723	-0.820781	-0.158343	-0.194959	-0.541815	-0.819513	0.0268893	-0.175846	-0.114368	-0.0157716	0.0201261	0.00104906	-0.00522258	0.035811	0.056308	-0.0398084	0.0548009	0.0556287	0.0192894	-0.0492552	-0.0105903	0.31326	0.453421	-0.638074	-0.741945	-0.0286892	-0.014748	-0.631646	-0.0919452	-0.113301	-0.476143	-0.158803	-0.167876	-0.901593	-1.23007	0.106312	-0.764638	0.0176276	0.0442557	-0.0307148	-0.218929	-0.3302	0.286161	-0.0394194	-0.495442	0.13568	-0.725012
A01	Bn-A01-p21512514	23182921	23182970	-0.93666	-0.219456	-0.214644	-0.413455	-0.789863	0.183788	-0.116681	-0.197674	0.00255014	0.0230694	0.0410732	-0.100688	-0.121186	-0.0188789	-0.020426	0.0525661	0.102888	0.0890596	-0.0755032	0.056491	0.204077	0.235904	-0.332487	0.0576201	0.0871535	0.101269	-0.211853	0.0346883	0.0526092	-0.113365	0.087141	0.00153035	-0.382929	-0.4599	0.0905118	-0.310011	-0.00925347	0.016344	-0.0308412	0.0146699	0.00456476	0.174281	0.0454957	-0.631133	0.0539116	-0.409348
A01	Bn-A01-p21512663	23183072	23183121	-0.669456	-0.139151	-0.00757462	-0.217727	-0.55308	0.151838	-0.0693592	-0.0515746	-0.0272455	-0.0119769	0.0457019	-0.00624399	-0.0463775	-0.0522997	-0.00314882	0.0436368	0.0170745	0.0272691	-0.0641233	0.0103633	0.262396	0.141328	-0.319672	-0.0395271	-0.0075078	-0.0229525	-0.307434	-0.00347945	-0.0814033	-0.0896593	-0.03631	-0.0894713	-0.381697	-0.32762	0.0805137	-0.328768	0.00273657	0.0328704	-0.0825392	-0.066568	-0.0637336	0.0955287	0.0289864	-0.535095	-0.00674784	-0.314966
A01	Bn-A01-p21513096	23183504	23183553	-0.441637	-0.028362	0.00538829	-0.147815	-0.3525	0.101232	-0.0215795	-0.0176672	-0.0087856	-0.000838659	-0.0312483	0.0674102	0.000101638	0.00351637	-0.0458554	0.00405858	-0.0138851	0.00947071	-0.0431248	0.0365285	0.125921	0.331279	-0.368244	-0.00723182	0.00215471	0.0868505	-0.293416	0.0392829	0.0761519	-0.0946336	-0.00193602	-0.00325828	-0.410219	-0.649789	0.0134595	-0.444274	-0.0289682	0.0017097	-0.0467779	-0.0121573	-0.060692	0.267968	-0.0599261	-0.392625	-0.00629858	-0.39856
A01	Bn-A01-p21517353	23183755	23183804	-0.391498	-0.0275322	0.0522859	-0.158287	-0.328974	0.0818109	-0.0361476	0.0337044	0.019708	0.0549403	0.0447786	-0.0391696	-0.0390711	0.0606333	-0.0205069	0.0378058	0.0236317	-0.0121625	-0.0206944	0.00501523	0.170123	0.128668	-0.356942	-0.106314	-0.0177145	0.0413042	-0.359612	0.0262357	0.0453951	-0.0920564	0.0029906	-0.0536945	-0.389557	-0.498288	-0.0122865	-0.395393	-0.0757831	-0.0746464	-0.0490899	-0.0668904	0.0338835	0.172745	-0.00937057	-0.395104	-0.0303869	-0.348009
A01	Bn-A01-p21532512	23196973	23197022	-0.831188	-0.154673	-0.0839759	-0.270037	-0.70594	0.167061	-0.0945458	-0.0571301	-0.0582445	-0.174236	-0.108569	-0.276403	-0.0750111	0.0225341	-0.0575777	-0.0312832	-0.0157362	-0.104255	-0.0693422	-0.0661034	0.222128	0.149316	-0.406058	0.00657674	-0.00214863	-0.00929112	-0.440592	-0.0585511	-0.0246876	-0.0617726	0.019653	-0.0370507	-0.425874	-0.546477	0.0350152	-0.41129	-0.0646702	-0.00809753	-0.0270622	-0.0811251	-0.0896464	0.124758	0.0352054	-0.597185	0.0812435	-0.480716
A01	Bn-A01-p21605865	23252575	23252624	-0.393045	-0.0468797	0.00699595	-0.0115138	-0.40217	0.103789	-0.0425869	-0.0362526	-0.00875048	-0.0461297	-0.0721209	-0.0746186	-0.0579589	-0.146457	-0.0426404	-0.0682072	-0.0677261	-0.0501307	-0.0366448	-0.0211832	0.104951	0.0197987	-0.415297	-0.142123	-0.101311	-0.149052	-0.412802	-0.108215	-0.072436	-0.145882	-0.122683	-0.11185	-0.445359	-0.720962	-0.170332	-0.393914	0.0432912	0.0299491	0.0544159	-1.24897	-1.14265	-0.814093	0.0548424	-0.155521	0.0319512	-1.69695
A01	Bn-A01-p21643354	23283306	23283355	-0.529228	-0.123658	-0.0357072	-0.256224	-0.494557	0.0424853	-0.155407	-0.077466	0.00390954	-0.0440463	-0.050098	-0.0380464	-0.0326877	0.0396857	-0.0294534	-0.0474733	0.0292191	-0.00625306	0.0295806	-0.0214055	0.141348	0.156391	-0.238994	0.0202345	0.0903777	0.0380799	-0.186157	0.0445959	0.0487328	-0.0648865	0.0290056	0.0286549	-0.244852	-0.498327	0.060055	-0.272641	-0.0814284	-0.00838716	-0.0654202	-0.0332465	-0.103278	0.149168	-0.083425	-0.378872	0.0693506	-0.272879
A01	Bn-A01-p21644756	23284792	23284743	-0.664555	-0.0486907	0.10244	-0.255338	-0.484447	0.24503	0.00902266	0.0600347	0.0831253	0.13128	0.0817635	0.0403727	0.120747	0.164957	0.106427	0.110821	0.193354	0.143385	0.0838086	0.23195	0.318599	0.205539	-0.608857	-0.211262	-0.0616777	0.0126189	-0.423974	-0.0518297	-0.0706814	-0.320968	-0.124892	-0.104591	-0.649764	-1.32794	-0.128267	-0.765555	-0.0103392	0.133746	0.0613763	-0.128669	-0.182471	0.244843	-0.0371126	-0.527658	0.0872964	-0.437107
A01	Bn-A01-p21776016	23507132	23507083	-0.144177	0.0169664	-0.0641226	-0.0754302	-0.0636093	-0.106672	-0.0697073	-0.0672112	-0.0219934	-0.00676694	-0.0289959	0.0494837	0.0755094	-0.0105682	0.00313682	0.0396121	0.0219785	0.0130539	0.0573884	-0.0902223	0.0371997	0.0205917	-0.133253	0.0898738	0.0338336	-0.0014638	-0.0522978	0.0584952	0.0589732	0.0376678	0.0354297	0.0410543	-0.0104097	-0.283957	-0.0671362	-0.155929	0.023077	0.0657557	0.104432	0.0422642	-0.0821575	0.0694871	0.0501569	-0.00473445	0.0951931	-0.0363671
A01	Bn-A01-p21776155	23507171	23507220	-0.448846	-0.229155	-0.219396	-0.107457	-0.252206	-0.182112	-0.283071	-0.262369	-0.321918	-0.322809	-0.349381	-0.292567	-0.276681	-0.290587	-0.267732	-0.266528	-0.366714	-0.3323	-0.233164	-0.295777	-0.186901	0.207517	-0.150141	0.103358	0.0675386	0.0898922	-0.136152	0.124481	0.118438	0.125404	0.0596803	0.0501193	-0.192427	0.0399602	0.0738425	-0.133039	0.0498251	0.101257	0.0669866	0.129363	0.117157	0.178969	0.153892	-0.157505	0.0860186	-0.133252
A01	Bn-A01-p21776083	23507199	23507150	-0.179592	0.0555471	0.043047	0.0699556	0.0110827	0.063112	0.0175649	0.051276	-0.0432981	-0.0211877	-0.0100491	-0.0249636	0.0248783	-0.00754644	-0.0220838	0.0145271	0.01846	-0.00242355	0.000748962	-0.0833638	0.0809279	0.0764366	-0.220252	-0.0476942	-0.0113334	0.0242297	-0.105362	-0.041798	0.0275119	0.0328172	-0.0680008	-0.0361099	-0.196927	-0.0258655	0.040924	-0.181193	0.0186685	0.0169244	0.0630374	-0.0105746	0.0272498	0.124618	0.0375381	-0.19157	0.030184	-0.185418
A01	Bn-A01-p21791128	23520594	23520545	-0.659876	-0.125115	-0.107612	-0.319998	-0.107813	0.0986024	-0.111333	-0.0210367	-0.0292194	-0.0452906	-0.0212465	-0.063791	-0.0998951	-0.01008	0.0129123	-0.0034691	0.00900608	-0.0685687	-0.087834	0.0246105	0.184554	-3.559	-3.64997	-3.8718	-3.54533	-3.65655	-3.81773	-3.78868	-3.72447	-3.72038	-3.60366	-3.43717	-3.8159	-3.11279	-3.07919	-3.17078	-0.103785	-0.0881218	-0.0718635	-0.111648	-0.177201	0.0927312	-0.0642481	-0.505663	-0.0474856	-0.429922
A01	Bn-A01-p21855770	23562107	23562156	-1.24562	-0.458258	-0.522656	-0.915942	-0.604094	-0.271313	-0.473137	-0.381504	-0.156237	-0.221191	-0.207299	-0.237409	-0.297546	-0.19223	-0.213186	-0.134478	-0.107439	-0.204439	-0.233403	-0.136518	0.0849994	0.125073	-0.577119	-0.192987	-0.147602	-0.0943019	-0.593205	-0.200038	-0.125864	-0.522752	-0.122384	-0.249342	-0.780223	-1.39611	-0.0963508	-0.687502	0.0706104	0.128387	-0.370484	-0.212454	-0.301382	0.0974207	0.10654	-0.613398	0.245327	-0.657022
A01	Bn-Scaffold010152-p149	23609015	23609064	-1.68184	-0.768776	-0.764218	-1.23817	-0.735811	-0.261169	-0.663377	-0.565264	0.0767288	0.00580904	-0.245601	-0.844952	-0.349858	0.0550803	-0.151403	0.00599317	0.16138	0.00652315	-0.0523068	0.0727792	0.536663	-0.393119	-2.1147	-2.30674	-0.930501	-0.912283	-1.54167	-0.793921	-0.806751	-1.61627	-1.16584	-1.15715	-1.79385	-2.993	-1.29935	-1.86785	0.065521	0.122587	-0.189596	-0.313981	-0.469872	0.364304	0.0382676	-0.535226	0.181315	-0.83161
A01	Bn-A01-p21926431	23656092	23656141	-0.956944	-0.177267	-0.0635336	-0.430963	-0.138228	0.218958	-0.234441	0.0150415	0.0718864	0.12085	0.101665	-0.189231	0.0630869	0.106563	0.0125241	0.140809	0.138155	0.113306	0.0718314	0.173022	0.362758	0.134726	-0.927847	-0.918287	-0.244718	-0.215941	-0.796808	-0.283616	-0.220693	-0.662437	-0.352461	-0.35752	-1.09372	-1.7606	-0.230194	-1.10422	0.00728636	0.0756961	-0.171417	-0.0315622	-0.176864	0.267555	0.0566815	-0.634717	0.151052	-0.518212
A01	Bn-A01-p21928927	23658585	23658634	-0.22239	0.0223294	0.0495832	0.0533935	0.0491514	0.102713	-0.00965492	0.0230303	0.0179315	0.0144535	-0.0414706	-0.0315547	-0.0154995	-0.0323159	-0.0164224	0.0347353	-0.0233731	-0.0261192	-0.00128873	-0.062243	0.0924468	-0.109146	-0.476844	-0.240415	-0.208972	-0.216397	-0.424777	-0.20281	-0.272596	-0.22402	-0.24839	-0.22792	-0.449033	-0.449712	-0.147082	-0.451738	0.0308486	0.0300055	0.0573476	-0.0113872	0.0775958	0.121768	0.0282359	-0.299185	0.0597252	-0.303466
A01	Bn-A01-p21930611	23660269	23660318	-0.461764	-0.0637659	-0.0144181	-0.16308	-0.112454	0.0284931	-0.0687963	-0.0933644	-0.0548719	-0.060434	-0.0518477	-0.0152553	0.0145383	-0.0430292	0.0120874	-0.0656894	-0.101687	-0.0370579	-0.0210088	-0.0693815	0.134991	0.173493	-0.307861	0.00373509	0.042728	0.0358307	-0.210021	0.0183413	0.014673	-0.0100955	0.0254987	0.0230706	-0.316165	-0.338797	0.182904	-0.277227	-0.0349846	-0.0792445	-0.0881186	-0.0851639	-0.105812	0.111784	-0.0201648	-0.405892	-0.0438015	-0.37568
A01	Bn-A01-p21930738	23660496	23660447	-0.921417	-0.206901	-0.227464	-0.422873	-0.195266	0.0584227	-0.223361	-0.149133	-0.0670759	-0.132577	-0.0735262	-0.31511	-0.125409	-0.0688712	-0.046898	-0.0203326	-0.0830819	-0.0567162	-0.1238	-0.0868235	0.184324	0.19154	-0.58666	-0.314895	-0.136984	-0.129526	-0.564137	-0.126286	-0.0876976	-0.195348	-0.113901	-0.181495	-0.688774	-0.685521	0.0277577	-0.467161	-0.011251	0.0335168	0.0292601	0.0156592	-0.1304	0.12105	0.0263983	-0.329894	-0.00317994	-0.291432
A01	Bn-A01-p21930931	23660689	23660640	0.00880029	0.080305	0.0529406	0.173097	0.088721	0.120557	0.0934309	0.0328045	-0.0612237	0.00190242	-0.0486125	-0.0408701	-0.0141879	-0.0780808	0.00747355	-0.0250978	-0.0682326	-0.0338024	-0.0245746	-0.0569091	0.0931914	-4.45665	-4.98395	-4.96549	-4.54974	-4.69936	-4.92386	-4.34623	-4.39149	-4.55394	-4.72464	-4.01565	-5.08636	-4.58284	-4.71535	-4.42042	-0.0361172	0.0186405	0.0575871	0.0728346	0.0133341	0.0855161	0.0163591	-0.203564	-0.0809427	-0.178191
A01	Bn-A01-p21931228	23660886	23660935	-0.298907	-0.0328555	0.0491862	0.0309873	0.00291834	0.123603	0.0123065	0.033504	-0.043758	0.0210638	-0.0211455	-0.0347273	0.0284172	0.0080283	0.051228	-0.00335705	0.00253658	-0.0277366	-0.0151956	0.0259063	0.130241	0.0730167	-0.291917	-0.0790423	-0.0416187	0.0537743	-0.237553	-0.0388324	-0.0159038	-0.0835273	0.0244285	-0.0124457	-0.281633	-0.305902	-0.112736	-0.429051	-0.0455316	-0.0174054	-0.0618498	0.0158383	0.0175508	0.127868	0.071953	-0.301818	0.0156672	-0.264993
A01	Bn-A01-p21931498	23661156	23661205	-0.268859	0.0255734	0.0944054	0.104388	0.0347434	0.156321	0.101785	0.0527616	-0.0538478	-0.00519988	-0.0590275	-0.0570627	0.0274403	-0.052018	-0.00840826	0.0143359	-0.0381239	-0.00829713	0.00958126	-0.0584599	0.14144	0.123544	-0.288715	-0.0446467	-0.0222867	0.0122798	-0.317751	-0.0665951	-0.019851	-0.0160163	-0.0342647	-0.0198056	-0.304214	-0.156255	-0.0117806	-0.376418	-0.0312611	0.020082	0.0111175	-0.0596548	0.0512382	0.082935	0.00105473	-0.346865	0.005672	-0.327687
A01	Bn-A01-p21931622	23661280	23661329	-0.199817	0.0723083	0.0299827	0.166367	0.050462	0.198453	0.0340293	0.0178754	-0.0142578	-0.0245999	-0.0206248	-0.0496577	0.00548801	-0.0346324	-0.00468794	-0.00517934	-0.0716149	-0.028753	0.0475613	-0.0898296	0.120942	0.123942	-0.26724	-0.0595928	-0.0302018	0.016095	-0.252357	-0.09638	-0.0499765	0.0523836	-0.0525476	-0.00616808	-0.300915	-0.0592399	0.0226687	-0.35849	-0.0453362	-0.0373535	0.00565915	0.0324351	-0.012881	0.127666	0.0159414	-0.273947	-0.0148489	-0.373821
A01	Bn-A01-p21931853	23661611	23661562	-0.895118	-0.275963	-0.183389	-0.312224	-0.277429	0.0292493	-0.21691	-0.236743	-0.0816353	-0.0231124	-0.19029	-0.289568	-0.117751	-0.0714636	-0.054596	0.0115021	-0.0578986	-0.116946	-0.158905	-0.105168	0.176088	0.292152	-0.555273	-0.112407	-0.035899	-0.00312754	-0.446684	0.00310885	0.0285617	-0.148973	-0.0235618	-0.00938312	-0.548257	-0.653153	-0.0124327	-0.786325	-0.092022	0.0234043	-0.135117	-0.131587	-0.0510467	0.246575	-0.135354	-0.629315	0.0424603	-0.56297
A01	Bn-A01-p21937985	23667718	23667669	-1.95123	-0.782729	-0.761261	-1.65644	-0.707641	-0.0892476	-0.762496	-0.701776	-0.0917236	0.213537	0.348321	-1.01276	0.105657	0.429174	0.204389	0.149699	0.157246	-0.0586869	-0.167838	0.134673	0.438534	0.560018	-0.970215	-1.59033	0.120196	0.0432388	-0.617772	0.390642	0.455413	-0.284052	0.223798	0.178919	0.140033	-1.60491	0.157886	-0.901675	0.0145749	0.135862	-0.145229	-0.210892	-0.458472	0.304801	-0.133858	-0.855106	0.200791	-0.528188
A01	Bn-A01-p21960901	23693036	23693085	-0.459345	0.0274972	-0.00362168	-0.0780993	0.00653086	0.214777	-0.0234013	-0.02337	-0.0911102	-0.00914201	-0.0539019	0.0315631	0.0157484	0.00791148	-0.014195	-0.0168325	-0.00464282	0.0131671	0.00910606	0.0449975	0.141532	0.186087	-0.372372	-0.0155575	0.0215971	-0.0196291	-0.355059	-0.0170491	-0.00518452	-0.0152492	-0.00325155	0.0133949	-0.421497	-0.401718	-0.0604815	-0.484959	0.00219867	0.0152949	0.108096	-1.02448	-1.01205	-0.751181	0.0722649	-0.360773	0.0453092	-1.47333
A01	Bn-A01-p21969405	23700351	23700400	-0.113468	0.0166206	0.0402909	0.0881259	0.00958724	0.0967335	0.0153247	0.00658941	-0.00254871	-0.034429	0.0305228	0.00987234	-0.024301	0.0182988	0.00400936	-0.0239091	0.0227235	-0.0181777	9.05e-05	-0.00425208	0.0982316	0.0508064	-0.188082	-0.0419515	-0.0696835	-0.0285171	-0.220434	-0.050848	-0.0189482	0.0195291	-0.052082	-0.0398231	-0.198077	-0.0647975	-0.0105379	-0.305635	0.023958	-0.0111286	0.0024255	0.02212	-0.000767591	0.151107	-0.0248642	-0.189623	0.0207258	-0.268412
A01	Bn-A01-p22038749	23777090	23777139	-0.212933	0.0263618	0.045041	0.103775	0.0441539	0.207947	0.0373284	-0.00171112	-0.0447069	-0.0778709	-0.0258794	0.00484846	-0.00848577	-0.0864529	-0.0142943	-0.0955276	-0.0649395	-0.018026	-0.0132969	-0.0278731	0.0413127	0.113504	-0.218573	0.013514	0.0584124	0.0505548	-0.239366	0.0353482	0.0301739	0.125787	0.0697684	0.0667036	-0.227561	-0.0748158	-0.037533	-0.243911	-0.019707	0.0222027	0.027908	-6.34798	-7.27261	-5.85583	0.0689629	-0.299991	-0.0459212	-6.3199
A01	Bn-A01-p22038776	23777217	23777168	-0.191987	0.036337	0.0022052	0.0795639	0.00356149	0.140068	-0.00662992	0.0469566	-0.0821718	-0.0327588	-0.0520076	-0.0761054	-0.000511223	-0.00559917	0.00848077	-0.000180593	-0.0669184	-0.0692462	0.0276771	-0.017429	0.085749	0.124707	-0.204557	-0.00235525	0.0080242	0.00403749	-0.166588	-0.0150207	0.0318797	0.066856	0.0124602	-0.00724427	-0.179396	-0.0820675	-0.0125597	-0.154937	-0.0187013	-0.0553513	-0.0108231	-7.7602	-7.82456	-4.69659	0.0433387	-0.209757	-0.0467822	-6.72643
A01	Bn-A01-p22051502	23789750	23789799	-0.297783	-0.0392485	-0.0294636	-0.063991	-0.0381452	0.0594059	-0.0823684	-0.0206413	-0.036546	-0.106494	-0.0542875	-0.0566878	-0.0494243	0.00796604	-0.0194841	0.0237483	-0.0395107	-0.0178096	-0.0852018	-0.0655276	0.0523493	0.124807	-0.154631	0.0591302	0.0824686	0.0946985	-0.144159	0.0690654	0.0921831	0.0150795	0.0589891	0.0834811	-0.151069	-0.188096	0.0554648	-0.140463	0.128747	0.10889	0.0764602	0.0101005	0.0104663	0.220575	0.13468	-0.0888354	0.104149	-0.175917
A01	Bn-A01-p22085117	23832210	23832161	0.159035	0.063268	0.0764271	0.0774992	0.0860398	0.0981931	0.115185	0.0996237	0.0162906	-0.107453	-0.0813722	-0.128484	-0.115349	-0.0743608	-0.0802237	-0.0671641	-0.0440289	-0.0636819	-0.126509	-0.0638398	-0.026889	0.082221	0.0841584	0.0371144	0.0774938	0.0505606	0.00311657	-0.140831	-0.178501	-0.0852614	0.0465257	-0.00514189	-0.220761	-0.0792545	-0.0152584	-0.135206	0.0197755	0.0737627	0.13593	0.0619852	0.0529955	0.0233928	0.0316021	0.0134281	-0.00496007	0.101243
A01	Bn-A01-p22086244	23833337	23833288	-0.360489	-0.00838128	0.00243803	-0.0568886	-0.0631057	0.115928	-0.0932634	-0.0584234	-0.118289	0.0017985	-0.0797762	-0.103417	-0.0539384	-0.0442176	-0.0440735	-0.0309873	-0.0751835	-0.0517239	-0.0716825	-0.0674956	0.0555923	0.0974244	-0.317318	-0.0484374	0.00194862	0.0262445	-0.199963	-0.0322021	-0.0246769	0.0109574	-0.0302546	-0.00763781	-0.334102	-0.404223	-0.0555907	-0.267955	-0.0126398	0.0156757	0.0172298	0.0144294	-0.00807504	0.147697	-0.0373073	-0.335718	-0.0165184	-0.237541
A01	Bn-A01-p22087364	23834357	23834406	-0.214374	0.003016	0.0439181	0.0739727	0.0281157	0.122324	0.0161491	0.0227593	-0.0325752	0.0343478	-0.0467969	0.00683882	-0.00258773	-0.0465345	-0.0289096	0.0333944	-0.0297338	-0.0701331	-0.0507764	-0.0575857	0.10581	0.0502256	-0.387384	-0.0677824	-0.0975295	-0.0507344	-0.336616	-0.0891356	-0.0662605	-0.0563573	-0.11493	-0.0972574	-0.362073	-0.351386	0.012009	-0.252161	-0.0889822	-0.087788	-0.0795332	-0.0653582	-0.0730078	0.028707	-0.0717083	-0.40187	-0.0787467	-0.33284
A01	Bn-A01-p22087629	23834622	23834671	-0.282252	-0.0380832	-0.0387099	-0.0698501	-0.0798833	0.0772472	-0.0474016	-0.0427024	-0.0462448	-0.00468743	-0.00858429	0.00993606	-0.0498839	-0.0533809	-0.0157233	-0.0468233	-0.0543607	-0.0478165	-0.0425037	-0.0554505	0.0260156	0.126725	-0.349456	-0.0663336	-0.00172662	-0.0527181	-0.288968	-0.0291696	-0.0249977	-0.0406072	-0.0170892	-0.0169781	-0.336837	-0.486525	0.0123652	-0.371624	-0.00749034	-0.0396686	-0.0292405	0.00155062	0.02465	0.161234	-0.00947851	-0.346995	0.00571089	-0.317788
A01	Bn-A01-p22681496	23952068	23952019	-0.233168	0.0747964	0.121258	0.0221295	0.0313389	0.170926	0.0263433	0.0661204	0.107937	0.0832019	0.0276582	-0.0042639	0.0905484	0.0495529	0.0474698	0.047564	0.0326992	0.0439711	0.0556019	0.0221187	0.170981	0.111718	-0.384087	-0.0938579	-0.0599876	0.0173307	-0.357636	0.00802043	-0.00230839	-0.0787662	-0.0549344	-0.0115425	-0.39699	-0.947223	-0.0982804	-0.369828	-0.0193069	-0.0408355	-0.0234094	0.0085377	-0.092834	0.148871	-0.00515371	-0.354596	-0.0460609	-0.413787
A01	Bn-A01-p22685756	23956257	23956306	-0.243709	-0.00813627	0.0131983	0.0713669	0.0240218	0.115044	0.0275735	-0.0153132	-0.0230628	-0.000562751	0.0501453	-0.0054791	-0.0171065	-0.042109	-0.0821868	0.016109	-0.0137	0.0222027	-0.0464772	-0.00140836	0.0609111	0.107298	-0.195809	-0.00428624	-0.0112777	0.0351976	-0.215566	0.0465292	0.0389161	0.0604068	0.00938067	0.0848403	-0.258458	-0.246153	-0.023622	-0.255884	0.05626	0.0270836	0.0548403	0.077924	0.114184	0.232072	0.0759955	-0.224874	0.0475282	-0.260257
A01	Bn-A01-p23196022	24204507	24204556	-0.402676	-0.0674557	-0.114485	-0.0646482	-0.135744	-0.0191995	-0.0446655	-0.0609306	-0.163815	-0.0954266	-0.15068	-0.185843	-0.115479	-0.0662213	-0.100057	-0.107966	-0.141159	-0.205853	-0.0654626	-0.121269	0.0549921	0.532459	0.169341	0.364968	0.383449	0.40609	0.187713	0.391716	0.402099	0.453037	0.435187	0.372309	0.181362	0.204319	0.347654	0.0469824	-0.0674875	-0.135311	-0.0616109	-0.0720541	-0.0751154	0.145421	-0.101121	-0.365833	-0.157297	-0.388461
A01	Bn-A01-p23195492	24205037	24205086	-0.139584	0.0364723	0.0795544	0.0749202	-0.0143674	0.0536142	0.078547	0.0218829	-0.0959607	-0.0484053	-0.124297	-0.00395603	-0.00604848	-0.0265656	-0.0369596	-0.054763	-0.0623281	-0.0740519	-0.0122216	-0.0194436	0.0401656	0.0338284	-0.226608	-0.0367523	-0.0409136	-0.0836372	-0.196	-0.0570794	-0.00536956	0.065415	-0.0201417	-0.0329491	-0.192673	-0.0915539	-0.0724278	-0.251754	0.0413919	0.0102684	0.0648473	0.11829	0.11017	0.125206	0.0942525	-0.173313	-0.0308395	-0.24645
A01	Bn-A01-p23253678	24251099	24251148	-0.262818	0.00550634	0.0226699	0.0790174	0.0191183	0.144242	0.00138225	0.019019	-0.0209221	-0.0117839	0.0089225	-0.0828183	-0.0710613	-0.0296633	-0.0543944	-0.00656211	-0.0401243	-0.0490971	-0.0301011	-0.0668254	0.0587797	0.130561	-0.302115	0.0538197	0.0490116	0.0352315	-0.333686	0.0347152	0.00613737	0.0788929	0.0390859	0.0716193	-0.326371	-0.180442	0.0509485	-0.267145	-0.00305877	-0.032392	0.00226787	0.055457	0.0434986	0.152869	0.0236804	-0.294162	-0.00653067	-0.213963
A01	Bn-A01-p23321771	24332845	24332796	-0.269287	0.054256	0.0692722	0.0425159	0.00688281	0.122645	0.00335423	0.0392045	-0.0138296	-0.0787186	-0.0540516	-0.0615512	0.0170539	0.00189332	0.0120136	-0.0221876	-0.0149874	-0.0113346	0.0220184	-0.0969502	0.144051	0.117544	-0.292012	-0.000697472	-0.0099305	-0.0595561	-0.0981767	-0.054573	-0.042453	-0.0231103	0.00621683	-0.0395056	-0.277861	-0.260029	-0.0308946	-0.282503	-0.0261687	0.022614	0.0558252	0.0874038	0.0594663	0.159363	0.0670952	-0.327517	0.0308793	-0.423633
A01	Bn-A01-p23322438	24333394	24333443	-0.958182	-0.351986	-0.331575	-0.644069	-0.41511	-0.124273	-0.339564	-0.234612	-0.249831	-0.227858	-0.229909	-0.332413	-0.249059	-0.230879	-0.256595	-0.197352	-0.154514	-0.173636	-0.274973	-0.154288	-0.00262331	0.243984	-0.549274	-0.259804	-0.00406848	-0.0180735	0.0465195	-0.0633594	0.0336755	-0.282435	-0.0104628	-0.142063	-0.580287	-0.974026	-0.0298594	-0.598466	0.0130222	0.0626798	-0.0682206	0.0576201	-0.00769832	0.215845	0.100008	-0.339075	0.0852368	-0.278845
A01	Bn-A01-p23322377	24333433	24333384	-0.801588	-0.293652	-0.256036	-0.603745	-0.273361	-0.0512145	-0.258207	-0.168979	-0.147086	-0.175635	-0.0913017	-0.259885	-0.168756	-0.0879489	-0.130402	-0.0772422	-0.0582078	-0.175146	-0.145751	-0.110395	0.0780278	0.127435	-0.384352	-0.0815297	-0.0162278	-0.0415872	-0.0309773	-0.0377045	-0.0181632	-0.186581	-0.0203831	-0.0788636	-0.367969	-0.673482	-0.0426049	-0.407886	0.119295	0.0826221	0.124384	0.158782	0.103692	0.256319	0.115147	-0.321192	0.129246	-0.276373
A01	Bn-A01-p23472646	24486476	24486525	-0.236372	-0.00565977	0.0506148	0.0696159	-0.00588416	0.0979819	-0.0222767	-0.0499733	-0.0446606	-0.0590722	-0.0895969	-0.0591004	-0.0691616	-0.0814899	-0.0848718	-0.0709933	-0.117003	-0.0594065	-0.0103251	-0.0469299	0.0451781	0.134697	-0.251142	0.0552063	0.00746192	0.0191933	-0.0164904	0.0412118	0.0318304	0.122453	0.0504035	0.0718176	-0.29413	-0.138315	-0.0225636	-0.295701	0.04172	-0.00925693	0.0895181	-0.0364458	0.0114719	0.0947497	0.0661198	-0.279849	0.0737933	-0.238896
A01	Bn-A01-p23473514	24487342	24487381	-0.821774	-0.282651	-0.133465	-0.384268	-0.191383	0.0250966	-0.217878	-0.215344	-0.0989048	-0.133321	-0.195135	-0.0872526	-0.127078	-0.0934086	-0.0934398	-0.03137	-0.120186	-0.106777	-0.0644646	-0.083787	0.0914364	0.155198	-0.25412	0.0573164	0.0148754	0.000274286	-0.0316657	-0.0190634	-0.021274	0.000230094	0.0556963	0.0155447	-0.309996	-0.485033	-0.0178293	-0.371065	0.010038	-0.00363935	-0.0319954	-0.0302028	0.00585923	0.122323	-0.0099021	-0.384384	0.00273674	-0.324076
A01	Bn-A01-p23477194	24490118	24490167	-0.270916	0.0165679	0.00343813	0.0419848	0.0172694	0.143766	0.131053	-0.00418171	-0.0579419	-0.0510373	-0.0639192	-0.000664436	0.0369247	-0.00156512	0.00652503	-0.0262441	-0.0449864	-0.0331331	0.0223025	0.00128208	0.0940379	0.1749	-0.242082	0.0633462	-0.00973483	0.00847154	0.0310996	0.0510883	-0.00650441	0.025746	0.0397944	-0.0155823	-0.263775	-0.275225	-0.0509886	-0.245579	0.0289041	-0.00137161	0.0611401	0.0741326	0.0243394	0.125603	0.0284514	-0.278371	0.0308638	-0.233237
A01	Bn-A01-p22841111	24563086	24563135	-0.0530261	0.215712	0.20537	0.282552	0.184077	0.20102	0.198588	0.184264	0.0541368	0.0954484	0.1312	0.120237	0.148965	0.0884554	0.122323	0.086278	0.0987097	0.109541	0.123305	0.0736245	0.23989	0.1194	-0.316347	0.0118022	-0.0356946	0.0273112	-0.254989	0.000668342	0.00199345	0.0498364	0.00362582	-0.0295504	-0.32315	-0.432643	-0.0288488	-0.407488	-0.507982	-0.490059	-0.557565	0.00297086	-0.0144116	0.151931	-0.439756	-0.842514	-0.509265	-0.253631
A01	Bn-scaff_21857_1-p293375	24575803	24575852	0.513673	0.307792	0.408238	0.362996	0.432927	0.258248	0.329764	0.390312	0.385458	-0.101414	-0.0583625	-0.238502	0.0142078	-0.123654	0.0132659	-0.0537233	0.0351569	-0.0488835	-0.00332283	0.0380069	-0.0207281	0.20869	0.453384	0.412605	0.0694562	0.10364	0.249322	-0.0766899	-0.0231561	-0.114499	-0.0638378	0.0359062	-0.0636579	-0.131851	-0.0925175	-0.0964623	0.389246	0.383271	0.301934	0.358725	0.40933	0.203756	0.434892	0.474411	0.338357	0.198257
A01	Bn-A01-p23020726	24723155	24723204	-1.07236	-0.543744	-0.375047	-0.771097	-0.518523	-0.211392	-0.507906	-0.513082	-0.495744	-0.524316	-0.572365	-0.558312	-0.484599	-0.427657	-0.513157	-0.369813	-0.388373	-0.42464	-0.576794	-0.351157	-0.150363	0.263151	-0.235109	0.0672937	0.0602206	0.0622336	-0.183736	0.0397166	0.0873588	0.0374152	0.0578369	0.0555659	-0.338831	-0.23048	0.084016	-0.259627	0.0312167	0.104473	0.124363	0.00360798	0.0306197	0.198078	0.100545	-0.277048	0.0454422	-0.235306
A01	Bn-A01-p23103120	24805799	24805848	-0.721397	-0.183716	-0.176344	-0.280953	-0.185528	0.0788604	-0.167035	-0.177137	-0.086508	-0.111544	-0.173028	-0.0928963	-0.0761745	-0.0547609	-0.0349342	-0.0528009	-0.0385839	-0.087787	-0.0710917	-0.100778	0.156798	0.214857	-0.408513	-0.00809666	0.0658574	0.0796869	-0.386488	0.0235682	0.0267797	-0.0848817	0.0227285	-0.0389549	-0.421318	-0.669309	0.0429592	-0.29442	-0.119231	-0.0186629	-0.104743	-0.0159133	-0.0802478	0.0910994	-0.0971105	-0.559228	-0.0767013	-0.346974
A01	Bn-A01-p23096147	24808632	24808583	-1.12151	-0.544376	-0.383918	-0.885872	-0.424493	-0.126916	-0.392427	-0.308744	-0.168654	-0.173402	-0.173706	-0.288607	-0.199758	-0.135632	-0.152824	-0.141529	-0.128874	-0.187838	-0.229543	-0.140692	0.0932805	0.383343	-0.117074	0.228812	0.257292	0.298152	-0.0227086	0.304311	0.303924	0.178263	0.175693	0.281749	-0.100397	-0.611795	0.21483	-0.136316	0.253948	0.30015	0.249426	0.00829388	-0.0780302	0.29364	0.332382	-0.143582	0.322757	-0.38506
A01	Bn-A01-p23085796	24819626	24819577	-0.254259	-0.104224	-0.00381273	-0.0719479	-0.091912	-0.0304993	-0.122392	-0.135131	-0.150562	-0.190585	-0.256189	-0.201278	-0.143512	-0.221584	-0.149908	-0.178636	-0.205541	-0.195602	-0.180608	-0.222848	-0.0867542	0.0965207	-0.138274	0.0363685	0.0233429	0.038098	-0.14137	0.0590592	0.0371437	0.0564737	0.0836778	0.0474082	-0.126723	-0.0237675	0.107626	-0.053167	0.0405855	-0.0148199	0.0687783	0.0391644	0.0252337	0.14115	0.0425429	-0.0869278	0.0291268	-0.0389345
A01	Bn-A01-p23614494	24919008	24918959	-0.754609	-0.139546	-0.0691917	-0.386385	-0.105569	0.125421	-0.146846	-0.126448	-0.0779989	-0.00907659	-0.0614858	-0.0528826	-0.0182801	-0.0339688	-0.0633553	-0.0114116	0.0324156	-0.0103409	-0.0845106	0.00800658	0.207949	0.11703	-0.556085	-0.108738	-0.0785081	-0.0544169	-0.0228347	-0.186355	-0.0931411	-0.368522	-0.0969338	-0.116828	-0.678805	-1.37842	-0.143364	-0.676915	-0.0306996	-0.0206433	-0.0773749	-0.100958	-0.17029	0.181574	-0.0628123	-0.440761	0.00169269	-0.548566
A01	Bn-A01-p23638107	24943662	24943613	-0.292039	0.00517735	0.0056374	-0.0507667	-0.0229234	0.144517	0.0162605	0.0389697	0.0200903	-0.0101558	-0.0188929	0.00598306	0.0634165	0.0485853	-0.0579855	0.05932	0.00656304	0.0521537	-0.00567609	0.0508587	0.158841	0.0770086	-0.36779	-0.0888921	-0.0657422	-0.0879579	-0.0922733	-0.0729413	-0.0710133	-0.159129	-0.0913535	-0.118813	-0.326396	-0.510342	-0.0268912	-0.33974	-0.019763	-0.0771036	-0.03285	-0.0275459	-0.0706067	0.0585494	-0.0151579	-0.274357	-0.0156538	-0.464945
A01	Bn-A01-p23972100	25263633	25263682	-2.0905	-1.35522	-1.39689	-1.51071	-1.51958	-1.23861	-1.46899	-1.30209	-1.35787	-0.945635	-1.3447	-1.60851	-1.28974	-1.40161	-1.31455	-0.635071	-0.641128	-0.724041	-1.34907	-1.41713	-1.011	0.373283	-0.0533419	0.27773	0.22841	0.301996	0.234742	0.219404	0.230501	0.304592	0.269046	0.242631	-0.0625499	0.291166	0.349174	0.112201	-1.29557	-1.24276	-1.3698	0.264167	0.26927	0.4079	-1.28281	-1.82519	-1.24994	-0.0300764
A01	Bn-A01-p24310993	25361312	25361361	-0.269778	0.00916998	-0.0183053	0.0303874	-0.0560082	0.0321971	0.0196876	-0.0454705	-0.109006	-0.0175618	-0.135973	-0.114894	-0.0736731	-0.130372	-0.119294	-0.12017	-0.146875	-0.0861421	-0.0680665	-0.146597	0.0573026	0.0737979	-0.265021	-0.00646087	-0.0119155	-0.0108232	-0.0704647	0.0110023	-0.0134578	0.0417235	-0.0129294	0.00790361	-0.270759	0.0279321	-0.036119	-0.231914	0.0412524	-0.0251697	0.0597488	0.0341029	0.0445309	0.0275382	0.0443921	-0.259707	-0.0209945	-0.125901
A01	Bn-Scaffold000164-p300180	25759411	25759363	-0.9733	-0.23599	-0.253402	-0.542409	-0.409901	-0.104557	-0.353179	-0.258982	-0.141714	0.100101	-0.141765	-0.185807	-0.164343	-0.112676	-0.101925	-0.0770955	-0.0190955	-0.126502	-0.123817	-0.0579511	0.104963	0.200072	-0.280343	-0.00126213	0.00581983	0.0841834	0.0667424	0.0485655	0.0134948	-0.197539	-0.0164914	0.0170899	-0.434206	-0.289166	-0.0126387	-0.394637	-0.0792055	-0.0128085	-0.0844123	-0.0932524	-0.214865	0.186297	-0.00846008	-0.469584	0.0276241	-0.522358
A01	Bn-Scaffold000164-p310953	25766684	25766733	-0.403441	-0.0630016	-0.0510923	-0.173251	-0.192881	0.0328986	-0.0488425	-0.0778748	0.0202073	0.0141562	0.0076419	0.0549889	-0.0238971	-0.0470127	-0.0334719	-0.0114752	-0.00182985	-0.0279784	-0.0237026	0.0241246	0.0626526	0.0478458	-0.249104	-0.0711505	-0.0861417	-0.0334641	-0.008035	-0.065092	-0.0524621	-0.126475	-0.0290466	-0.0606595	-0.320029	-0.0614671	0.039943	-0.185354	-0.0475236	0.00168943	-0.0457834	-0.024791	-0.0829116	0.0560443	-0.0738589	-0.314835	-0.0184266	-0.223337
A01	Bn-A01-p24556230	26798549	26798598	-1.36799	-0.510204	-0.378077	-1.04157	-0.48547	-0.0500294	-0.521066	-0.406757	-0.0446138	0.232734	-0.136697	-0.973968	-0.225711	-0.0808471	-0.15325	-0.0888159	-0.0202691	-0.177981	-0.23892	-0.115362	0.202349	0.211919	-0.617516	-0.130207	0.193795	0.160742	0.186355	-0.132406	-0.14942	-0.446994	-0.0747793	-0.193097	-0.621115	-0.472776	0.174739	-0.451077	-0.215358	-0.139213	-0.184861	-0.243703	-0.340985	0.131922	-0.185188	-0.717558	-0.0779996	-0.612432
A01	Bn-A01-p24565084	26805413	26805462	-0.600095	-0.147081	-0.0602544	-0.332669	-0.148198	0.0737658	-0.118523	-0.129585	-0.0549903	0.123599	-0.0791761	-0.0416846	-0.0552226	-0.0152998	-0.0392615	-0.0294008	0.0134816	-0.0661823	-0.0508543	-0.0290829	0.0886394	0.111214	-0.344152	-0.0571695	-0.0107867	-0.0470412	0.0423183	-0.0974806	0.0112559	-0.21677	-0.0898051	-0.0472181	-0.492703	-0.0376823	0.0271877	-0.322012	-0.0876411	-0.0581914	-0.0658195	-0.0852581	-0.145727	0.0840486	-0.0500798	-0.431365	0.047516	-0.40824
A01	Bn-A01-p24565311	26805640	26805689	-0.860315	-0.196565	-0.073139	-0.386199	-0.115192	0.107395	-0.132549	-0.161982	-0.0542442	0.189098	0.0427976	-0.111245	-0.043772	0.020411	0.00459682	0.0506219	0.0407033	-0.0262336	0.0413579	0.0303928	0.178849	0.239578	-0.456878	-0.134751	-0.0141539	0.0458366	0.132824	0.0246864	0.0135626	-0.165716	-0.000540471	-0.00788732	-0.528666	-0.155172	0.108283	-0.464038	-0.00433686	0.0357534	-0.097035	-0.0342084	-0.0855843	0.216905	-0.0750691	-0.538478	0.0568201	-0.230206
A01	Bn-A01-p24575679	26819905	26819954	-0.303533	-0.0409122	-0.00678741	-0.0698973	-0.048298	0.035846	-0.000582623	-0.0120448	-0.0463027	0.0845987	-0.0837208	-0.0145884	-0.0371038	-0.0680802	-0.0440179	-0.0230251	-0.0472145	-0.0453859	-0.0607164	-0.057753	0.0623797	0.0703704	-0.278973	-0.0793627	-0.0673929	-0.115424	-0.0539145	-0.102833	-0.0170599	-0.116437	-0.0806395	-0.0518738	-0.31564	0.00366871	-0.00449074	-0.229864	-0.029376	-0.0190297	-0.00388412	-0.045955	-0.107345	0.0671568	0.0105389	-0.279462	-0.0162082	-0.401488
A01	Bn-A01-p24655110	26865436	26865485	-0.200984	-0.0534736	-0.0133843	0.0281739	-0.0253278	0.0836728	0.0180655	0.0423714	-0.0459841	0.0896727	-0.0429399	-0.0515798	-0.00852538	-0.0405788	-0.00295356	0.01113	-0.0869366	-0.0467343	0.0165419	-0.106455	0.0794794	0.0203564	-0.270052	-0.0255313	-0.00494298	-0.00576726	0.00322777	-0.0165953	0.0139913	0.0159788	0.000511386	-0.0468068	-0.195637	0.0910061	0.00768637	-0.207502	-0.0308225	-0.0314721	0.0088514	0.0174657	-0.0209335	0.0851771	-0.031504	-0.258517	0.0043489	-0.250691
A01	Bn-A01-p24696367	26906150	26906101	-0.279581	0.0432823	0.0137255	-0.039096	0.0267048	0.0953175	-0.0209136	0.0247927	-0.0240471	0.124731	0.0321835	0.0489735	-0.00535282	-0.0562499	-0.0194174	0.0641717	-0.00129948	-0.0333572	-0.00221081	-0.0463195	0.134646	0.08348	-0.284205	-0.030403	-0.0199434	-0.0461981	0.000511214	-0.0792435	-0.0284446	-0.0528147	-0.0132917	-0.0358373	-0.289025	-0.000480686	0.0515882	-0.289627	0.000939579	-0.0171081	-0.027945	0.0265505	-0.0091099	0.109185	0.0113474	-0.285776	-0.0119746	-0.298612
A01	Bn-A01-p24705790	26915656	26915705	-0.156128	0.0492573	0.0461685	0.154622	0.101778	0.115463	0.0528523	0.0225549	-0.0492487	0.050542	0.0502354	-0.00630177	0.0248999	-0.0717607	-0.0493828	-0.0305729	-0.0245497	0.0252993	-0.0200073	-0.056012	0.0567616	0.0452811	-0.161894	0.0262997	-0.084862	-0.0475301	-0.0749352	-0.00453249	0.00132933	0.0471647	-0.0411346	0.0197446	-0.157031	0.0964364	0.0516097	-0.12133	-5.86568	-5.94844	-5.50648	0.0157404	0.0428969	0.10723	-5.38077	-3.99483	-5.53028	-0.153624
A01	Bn-A01-p24706378	26916344	26916295	-0.076287	0.163987	0.111629	0.163544	0.00546642	0.142327	0.117212	0.0676054	0.0047031	0.0665018	-0.0226764	0.0346055	0.0600654	0.0372433	0.030923	0.00611545	0.0172099	0.0209771	0.0598475	0.0190206	0.135369	0.0668534	-0.207037	-0.00922664	-0.0235848	-0.0153072	-0.112469	0.0227537	-0.0189744	0.0804251	0.0126605	0.0203878	-0.228891	0.0593426	-0.0272929	-0.229649	-0.0106175	-0.0489523	-0.0729168	0.122622	0.0556766	0.110328	0.0393393	-0.196552	-0.0488326	-0.170621
A01	Bn-A01-p24707727	26917598	26917647	-0.174664	0.0225989	0.0278048	0.0117408	0.0360976	0.122739	0.0266369	0.00528394	0.00183732	0.112617	0.00651836	0.0304848	-0.0261976	-0.0153176	0.00496347	0.0279488	-0.00485437	-0.00845316	-0.0313299	-0.0468662	0.0795388	0.108068	-0.158899	-0.0162585	0.00951411	-0.0237923	-0.0559599	0.0130688	0.0329569	0.0242768	0.0062069	-0.0410308	-0.193252	-0.000337986	0.00367437	-0.178761	0.0154169	-0.00914235	0.0483508	-0.0188062	0.0315538	0.0802195	0.0211942	-0.144737	-0.0165191	-0.152994
A01	Bn-A01-p24849993	27024353	27024304	-1.27026	-0.430047	-0.316689	-0.950701	-0.376327	-0.00925295	-0.447227	-0.342239	-0.232914	0.0699895	-0.229846	-0.811776	-0.26722	-0.106326	-0.160041	-0.0992354	-0.0830864	-0.152294	-0.241566	-0.130588	0.171305	0.245672	-0.780501	-0.602013	0.220804	0.233822	0.269783	-0.185854	-0.0964439	-0.469387	-0.157185	-0.150302	-0.885081	-0.433734	0.0459967	-0.564749	-0.227702	-0.0919596	-0.264281	-0.241712	-0.359825	0.143791	-0.222178	-0.887848	-0.044514	-0.715368
A01	Bn-A01-p24646334	27053282	27053233	-0.720397	-0.217015	-0.229005	-0.599767	-0.220882	-0.041912	-0.181665	-0.145879	-0.107656	0.0537682	-0.220345	-0.0917299	-0.174357	-0.0988634	-0.135346	-0.0665697	-0.0533949	-0.136004	-0.0979872	-0.0843594	0.0875035	0.133695	-0.417077	-0.051227	0.00596508	-0.0116688	0.0463077	-0.0542073	-0.0467796	-0.184375	-0.0592862	-0.078333	-0.428054	-0.292467	-0.0300483	-0.450815	-0.0162783	0.0344823	0.00535659	-0.00902891	-0.0277331	0.158809	-0.0450867	-0.465225	0.0640684	-0.270155
A01	Bn-Scaffold000164-p244631	27110625	27110674	-0.666605	-0.144019	-0.119779	-0.350447	-0.133095	0.116729	-0.0660917	-0.0558043	-0.104739	0.155882	-0.0771949	-0.00140733	-0.0414929	0.00665977	-0.0594702	-0.0717345	0.011003	-0.0395769	-0.045386	0.0117992	0.144138	0.244068	-0.326189	-0.00782783	-0.0566116	-0.187663	-0.183867	-0.045748	-0.069963	-0.104567	-0.00586326	-0.0481381	-0.411268	-0.0399531	0.00897224	-0.410564	-0.151952	-0.0799121	-0.0823554	-0.0219916	-0.185884	0.212335	-0.0255156	-0.539536	0.04232	-0.429576
A01	Bn-Scaffold000164-p244616	27110740	27110691	-0.495752	-0.130421	-0.106215	-0.177892	-0.0452083	0.0872613	-0.0567394	-0.0251098	0.0183683	0.114762	-0.00422379	-0.0307007	-0.00777155	-0.0105686	0.0259621	-0.0634474	-0.00161668	0.00963934	-0.000829453	-0.013263	0.153678	0.144424	-0.311269	-0.0153817	-0.0867369	-0.0508019	-0.0697956	0.0420648	-0.0422333	-0.0791375	0.0114201	-0.0459292	-0.343568	0.0137004	-0.00141181	-0.421966	-0.068782	-0.0608554	-0.0709594	-0.0186443	-0.0393665	0.146295	-0.0307759	-0.447538	0.00211916	-0.407211
A01	Bn-Scaffold000164-p195645	27161535	27161584	-0.033304	0.143001	0.118675	0.173406	0.0292544	0.11447	0.123481	0.0610765	-0.0318833	0.071663	0.00878388	-0.058086	0.0821664	0.0261572	0.0338612	-0.0137115	-0.0696804	-0.0258041	0.0715514	-0.0545438	0.0525926	0.0109404	-0.225496	-0.0302345	-0.0478226	0.00801359	-0.0947997	-0.0285172	-0.0599041	0.0375446	0.0200372	-0.00642269	-0.228933	0.0490509	-0.0818139	-0.192349	-0.0341605	-0.0663943	-0.0232737	0.109541	0.00371451	0.0399828	-0.0209901	-0.233641	-0.062176	-0.258503
A01	Bn-Scaffold000164-p120459	27224695	27224744	-0.00969371	0.169519	0.0855347	0.155917	0.0569279	0.0606867	0.129711	0.0686431	-0.0182781	0.00356818	-0.0720891	-0.0314731	0.079745	0.0102991	0.0364346	0.00402497	-0.0712976	-0.0418032	0.059473	-0.0466894	0.0636382	0.0715807	-0.109692	0.0321001	-0.067258	-0.012353	-0.0393785	0.0435251	0.00855873	0.10675	-0.017876	-0.00459339	-0.162228	0.171496	-0.0161109	-0.122651	0.00816238	-0.0439723	0.0469223	0.196135	0.195294	0.147474	0.031421	-0.10136	-0.00570786	-0.0819257
A01	Bn-Scaffold000164-p55747	27295522	27295571	-0.759998	-0.141054	-0.00900978	-0.215048	-0.0776253	0.0991083	-0.140452	-0.0597803	-0.0919519	0.170977	-0.111534	-0.21757	-0.0766036	-0.0243808	-0.00775141	-0.0150125	-0.0546361	-0.0581189	-0.111768	-0.0576224	0.173646	0.124956	-0.574511	-0.240497	-0.0255522	-0.0286041	0.00251546	0.012659	0.0610016	-0.14621	-0.0930764	-0.09705	-0.525731	0.091066	0.0736173	-0.534738	0.00246361	-0.0994025	-0.0842349	-0.125255	-0.158392	0.0599427	-0.0239128	-0.66686	-0.0139523	-0.618544
A01	Bn-scaff_16166_1-p470864	27534802	27534851	0.0570226	0.0103075	-0.0218064	0.0855501	0.0179317	-0.0159255	0.111076	0.0144821	-0.0231014	0.000350974	0.044863	-0.00976522	0.0428886	-0.00328594	-0.0270051	0.00709299	-0.0755109	-0.0138858	0.0438507	-0.0524438	0.0198432	-0.0413211	-0.0559538	-0.0406194	-0.0174876	-0.0727678	-0.230061	-0.0184825	-0.058096	0.035393	-0.0133123	-0.000476643	0.018759	0.0589678	-0.0975339	0.00120595	0.0497057	0.028591	0.0122523	0.0939328	0.0530376	-0.0854363	-0.0114354	-0.0437969	-0.00351074	-0.0189854
A02	Bn-A02-p1372727	12246	12197	-0.0796154	-0.0514743	0.127187	-0.198965	-0.076743	-0.0475743	-0.0763609	-0.021888	-0.0382378	0.166384	0.00477476	0.0273993	-0.084976	-0.0801519	-0.322538	0.156627	-0.0401249	0.00786547	-0.0256809	0.00476447	0.00595052	-0.0406357	-0.31438	0.0113256	0.0235985	-0.00518297	-0.0343857	0.113462	0.0478387	-0.008549	-0.00547668	0.127038	0.0180947	-0.436855	-0.350226	-4.02257	-0.0075269	0.00902078	-0.0450008	-0.300291	-0.069144	0.00579054	-0.0216198	0.0183374	-0.277585	-0.382083
A02	Bn-A02-p1337706	40305	40354	0.0405707	0.0834511	0.113	0.062245	-4.69e-05	-0.0326956	0.0267267	0.145146	-0.0307113	0.115479	-0.010749	0.112529	0.0294293	-0.034631	-0.285085	0.118424	-0.0209916	-0.0570841	0.0183167	0.0116711	0.0210135	-0.0499173	-0.194371	0.0289063	-0.0281325	0.0287	-0.00986928	0.126973	0.000732116	0.0672641	0.0254889	0.0566959	-0.0246706	-0.118002	-0.192014	-5.61195	0.0453897	0.0385341	0.0614165	-0.125053	0.00768073	0.021032	0.0566549	0.0420005	-0.144185	-0.169052
A02	Bn-A02-p1327787	56620	56669	0.0492937	0.00505756	0.0969052	0.0838302	-0.0166761	0.00714707	0.0434516	0.114782	0.0295282	0.0530608	0.00914332	0.0743609	-0.00517218	-0.0239243	-0.18538	0.171629	0.00918724	-0.0249218	-0.0126269	0.012163	-0.0309671	-0.0499773	-0.263827	-0.0657485	-0.060473	-0.0750261	-0.105167	0.057433	-0.0447837	-0.0642568	-0.0607105	-0.00802696	-0.0660786	-0.22818	-0.161595	-5.50803	-0.0336921	-0.0432303	-0.0375274	-0.311503	-0.0411789	-0.0267191	-0.0339443	-0.0498921	-0.248628	-0.217468
A02	Bn-A02-p1319039	65535	65580	-0.400117	-0.209416	-0.0165185	-0.667543	-0.339883	-0.24151	-0.260415	0.0595456	0.0347112	0.220767	0.02153	0.198913	-0.0192327	0.0506275	-0.478734	0.187123	0.0588637	0.0147629	-0.0111142	0.06974	0.0248854	0.0246362	-0.36864	0.00467379	0.00397266	0.0483631	0.0235872	0.126853	0.00780441	-0.227063	-0.0715807	0.134189	0.00635981	-0.870369	-0.232382	-4.50574	0.00355291	0.0684367	-0.0337589	-0.44163	-0.108751	-0.0142089	0.02454	-0.00959606	-0.314705	-0.324164
A02	Bn-A02-p1265949	113789	113838	0.0230878	0.112975	0.334707	0.183588	0.112746	-0.0173765	0.054135	0.282467	0.089679	0.437356	0.180222	-0.634155	-0.116674	0.020539	-0.342625	0.391841	0.166446	0.185023	0.0575948	0.107445	0.179023	0.0323111	-0.187916	0.0395438	-0.0279639	0.0229025	0.0321335	0.185284	0.00945824	0.0419559	0.0358158	0.263464	0.0968466	-0.358868	-0.404805	-4.43269	-0.0309667	0.0722159	0.0661225	-0.427915	0.0238482	0.0224855	0.0505374	0.0129038	-0.303466	-0.309345
A02	Bn-A02-p1235480	145324	145373	-0.660609	-0.486293	-0.148156	-0.990636	-0.442124	-0.424459	-0.520919	0.118823	0.0789243	0.397302	0.063778	0.0537011	-0.0839886	0.0241339	-0.721098	0.439944	0.204506	0.0250939	-0.00801002	0.166506	0.120419	0.127112	-0.615681	-0.87158	0.0765395	0.0548908	0.191315	0.433414	0.125987	-0.335367	0.0180838	0.309384	0.0225972	-1.44368	-0.583112	-4.19036	0.000293888	0.143018	-0.41055	-0.79527	-0.262823	0.123896	-0.00306428	0.00695521	-0.485547	-0.609436
A02	Bn-A02-p1232964	147840	147889	-0.117286	-0.0979389	0.114504	-0.171607	-0.0952384	-0.0934522	-0.108258	0.161962	0.00997739	0.164077	-0.0471971	0.133957	-0.0237378	-0.00977976	-0.367188	0.204787	-0.00464602	-0.0187398	-0.0445415	0.0431561	-0.00877115	-0.0140731	-0.340634	-0.053037	0.0136467	0.00634098	0.000212383	0.165861	-0.00237256	-0.156667	-0.0534045	0.046151	-0.0476115	-0.506458	-0.426376	-4.66745	-0.0906339	-0.0442056	-0.0568184	-0.442257	-0.104716	-0.0390486	-0.0763929	-0.0498686	-0.368009	-0.342129
A02	Bn-A02-p1173704	195400	195440	0.0274489	0.0913045	0.317286	0.184462	0.0264292	-0.00419766	0.0366539	0.316826	0.0263071	0.256022	0.0846949	0.271406	0.0785245	0.0331518	-0.41494	0.283554	0.0368296	0.112481	0.0617466	0.0325903	0.0876608	-0.109036	-0.558337	-0.184217	-0.0777557	-0.0892783	-0.0526826	0.198495	-0.0315498	-0.133757	-0.0588506	0.104897	-0.0733434	-0.852525	-0.459189	-5.20384	-0.113118	-0.0972186	-0.144767	-0.597647	-0.185109	-0.0369632	-0.0514952	-0.131876	-0.488343	-0.603115
A02	Bn-A02-p1135078	234718	234767	0.0482964	0.14292	0.184114	0.0363246	0.0248111	0.0424503	0.0598635	0.193053	0.0460559	0.212023	0.0461986	0.149665	0.0616963	0.0902539	-0.230317	0.178583	0.0535693	0.0460732	0.158722	0.0450652	0.264655	-0.108641	-0.21638	-0.0224599	-0.0412565	-0.0398199	-0.0705894	0.0405451	-0.0335027	-0.0436488	-0.0467476	0.0346096	-0.060201	-5.97027	-0.169022	-6.03896	-0.0434193	-0.0409897	0.0154428	-0.666926	-0.268751	-0.284485	-0.0576606	-0.0301934	-0.318036	-0.646016
A02	Bn-A02-p1068542	292648	292599	-0.0711521	-0.00831745	0.0888209	0.0405483	-0.018628	-0.0139514	-0.0438194	0.103032	-0.041766	0.0508952	0.0265216	0.0755531	-0.0680328	-0.0560774	-0.279187	0.0807977	-0.0349286	-0.0281544	0.105541	-0.0557154	0.188996	-3.46532	-3.12814	-4.69826	-3.53087	-3.51409	-3.23881	-7.06288	-6.42628	-7.79664	-3.57874	-3.78094	-3.46995	-3.42754	-0.27758	-3.50579	0.00963319	-0.0709092	-0.0135294	-0.196254	-0.0173329	-0.0051853	-0.0677444	-0.0388831	-0.262096	-0.220763
A02	Bn-A02-p2817281	362697	362746	0.0130498	0.0519598	0.209701	-0.0300006	0.0896522	0.0168068	-0.0376531	0.129301	0.0730411	0.218058	-0.0202392	0.0646849	0.0403735	0.057975	-0.317976	0.206411	0.0765181	0.0794693	0.140138	0.0572102	0.322323	-0.0352334	-0.328205	-0.0755064	0.0135297	-0.00386826	-0.0325637	0.166112	0.0602333	-0.0221319	-0.00380402	0.169977	-0.0401187	-4.8766	-0.28534	-5.17077	-0.0116182	0.00772059	0.00975124	-0.357208	-0.0315777	-0.0242083	0.00624337	-0.0104083	-0.298792	-0.348986
A02	Bn-A02-p2817294	362810	362761	-0.0538423	-0.00832437	0.135322	-0.123747	-0.0717705	-0.125552	-0.119231	0.121701	-0.0624658	0.126584	-0.108498	0.0610158	-0.0858462	-0.0574468	-0.463517	0.146184	-0.0880227	-0.0549745	0.119785	-0.117274	0.241766	-0.0327631	-0.342307	-0.0449951	0.00582617	0.0050639	-0.0430845	0.0591272	-0.0364163	0.00914332	-0.0109966	0.164248	-0.046162	-5.25313	-0.24811	-5.81632	-0.0996161	-0.000784024	-0.029526	-0.433634	-0.0617381	-0.0128812	0.0270508	0.030203	-0.376892	-0.362465
A02	Bn-A02-p2851231	393785	393736	0.175365	0.0491928	0.162051	0.214486	0.0783095	0.0951092	0.131255	0.13821	0.0613419	0.120502	-0.0304753	0.165585	0.0106193	-0.00137437	-0.17344	0.104132	-0.0567086	0.0488941	0.132103	0.00487623	0.141599	-0.0457818	-0.266316	-0.0338127	-0.0527326	-0.0114302	-0.043628	-0.00506215	-0.0117607	0.00877636	-0.00573514	0.0529877	-0.0198449	-4.97615	-0.262599	-5.0799	-0.0659142	-0.0629525	-0.0929638	-0.231076	-0.0598871	-0.051321	-0.0490063	-0.0724971	-0.265084	-0.277671
A02	Bn-A02-p3074016	552158	552207	-0.263876	-0.39642	-0.0351238	-0.989689	-0.511338	-0.39666	-0.569143	-0.0322549	0.0302401	0.272662	-0.0239104	0.135684	-0.0460926	-0.0607065	-0.812698	0.262192	0.108852	-0.0623913	0.175982	0.0720477	0.474618	0.251032	-0.304648	0.234899	0.440947	0.32784	0.311314	0.503324	0.278999	-0.193679	0.265856	0.512721	0.23653	-3.49931	-4.78295	-3.28601	-0.448015	-0.396803	-1.12062	-1.26428	-0.428894	-0.368089	-0.587433	-0.519848	-1.01714	-1.05845
A02	Bn-A02-p3078017	556181	556230	0.0910978	0.023316	0.0998086	-0.0104511	-0.0929996	-0.0988156	-0.127806	0.0834311	-0.0445176	0.112604	-0.00463101	0.0270748	-0.0717784	0.0153424	-0.345131	0.114346	-0.0105021	-0.0206088	0.0496545	-0.0582191	0.181079	-0.731447	-1.12668	-0.757874	-0.764079	-0.682709	-0.632669	-0.4693	-0.694465	-0.695607	-0.768013	-0.435072	-0.663226	-5.90244	-0.48295	-6.60221	-0.720477	-0.670151	-0.73053	-0.463071	-0.110234	-0.025858	-0.724829	-0.649375	-1.03988	-0.458811
A02	Bn-scaff_15714_1-p1934829	605622	605573	0.243842	0.041542	0.312015	0.0422954	-0.000841499	0.0759002	-0.0149636	0.33909	9.72e-05	0.279464	0.14382	0.213031	-0.0800814	-0.0549027	-0.389696	0.305094	-0.00611186	-0.00940857	0.205983	-0.100554	0.364963	-0.913778	-1.58084	-1.74261	-0.226656	-0.061677	-0.0943175	0.178831	-0.021552	0.107668	-1.08874	-0.677674	-0.995506	-4.55156	-1.69193	-4.64108	-0.0552092	-0.0575328	-0.189236	-0.543983	-0.0754906	-0.0927056	-0.0196146	-0.0797827	-0.524326	-0.691881
A02	Bn-A02-p3121742	605661	605710	0.221765	-0.0640198	0.185923	0.067122	-0.0493393	-0.00728186	0.0220625	0.187108	-0.0165723	0.134634	-0.0930404	0.152013	0.0233858	-0.118378	-0.402469	0.152594	-0.0220754	0.0235006	0.16727	-0.0679621	0.279378	-0.154375	-0.559524	-0.197324	-0.109373	-0.155859	-0.178804	0.0874112	-0.100301	0.0166027	-0.086679	0.103439	-0.146137	-3.11155	-0.385972	-3.27666	-0.109507	-0.249762	-0.150181	-0.572772	-0.0701027	-0.14624	-0.105866	-0.162936	-0.680337	-0.839747
A02	Bn-A02-p3145923	629706	629755	0.208741	0.140857	0.203678	0.270193	0.0534099	0.0502871	0.0640025	0.186518	-0.0175883	0.128937	0.0765529	0.0822308	0.0256119	0.0463843	-0.18916	0.17906	0.0440802	0.0372919	0.179701	0.0329021	0.19557	-0.0381082	-0.236431	0.0193859	-4.28905	-4.65769	-4.97232	-6.85384	-6.31768	-5.17799	0.0523856	0.143693	0.0547792	-5.10857	-0.226852	-5.08024	0.0128037	0.010314	0.022118	-4.2304	-4.60704	-4.28206	0.0182532	0.0376999	-0.251477	-4.49672
A02	Bn-A02-p3160461	643788	643837	0.0867992	-0.137026	0.0903686	-0.334007	-0.199747	-0.125885	-0.153173	0.144146	-0.00505758	0.184359	-0.0874691	0.144328	-0.0440408	-0.0554673	-0.565011	0.202683	-0.00820718	0.0114859	0.210453	0.0168054	0.423644	-0.0353037	-0.551376	-0.150542	-0.0110376	-0.0393287	-0.0253144	0.188332	-0.0535184	-0.202142	-0.0896678	0.133792	0.00872422	-4.17787	-0.496211	-3.8684	-0.0556177	-0.0281615	-0.134087	-0.425813	-0.0547193	0.0174417	-0.0420246	-0.080358	-0.515498	-0.372581
A02	Bn-A02-p3180162	660488	660439	-0.264088	-0.470349	-0.105659	-1.0909	-0.486467	-0.42526	-0.547592	-0.042217	-0.00858507	0.286287	-0.0486971	0.171584	-0.0409034	0.0517302	-0.571043	0.23787	0.0588575	-0.0455968	0.243869	0.0390414	0.316251	0.00654387	-0.653873	-0.223308	-0.0451076	-0.10964	0.00544826	0.110066	-0.0917554	-0.489748	-0.140574	0.0254953	-0.105871	-4.84721	-0.622598	-5.52197	-0.0149589	0.0739129	-0.00983162	-0.835079	-0.407517	-0.0522611	-0.0677872	0.028227	-0.265198	-0.545938
A02	Bn-A02-p3207085	695158	695207	0.111751	0.0891058	0.130381	0.0454834	0.047655	0.00265829	0.0654883	0.155644	0.000540784	0.12073	-0.0267315	0.119734	-0.00803959	-0.0202007	-0.170982	0.0955152	-0.0201236	0.00787881	0.0720209	0.0352997	0.0903254	-0.00586965	-0.36564	0.00790498	0.0445664	-0.0180881	-0.0126282	0.156212	-0.0342038	-0.0412968	0.00853924	0.184787	-0.0164691	-5.0472	-0.216037	-5.41481	-0.179781	-0.144328	-0.153966	-0.227404	0.0330759	0.0182907	-0.121136	-0.10141	-0.398762	-0.347932
A02	Bn-A02-p3208275	700240	700289	0.0571374	0.0330222	0.0828694	-0.0254167	-0.0188798	-0.00803129	-0.0257838	0.151548	-0.0861851	0.0981556	-0.0413614	0.107672	-0.0240155	-0.0581001	-0.300144	0.0777625	-0.0249894	-0.0448657	0.0277788	-0.0129995	0.164391	-0.0308094	-0.411831	-0.06539	-0.00381282	-0.0403358	-0.0395519	0.148478	-0.052555	-0.0474073	-0.039796	0.173201	-0.0341099	-5.76595	-0.394908	-5.56057	-0.0602814	-0.028367	-0.0268716	-0.336732	0.0362729	-0.0410626	-0.0306644	-0.0744981	-0.415076	-0.427611
A02	Bn-A02-p3221634	716261	716310	-0.01347	-0.174107	0.011791	-0.40547	-0.185142	-0.207121	-0.148472	0.0932094	-0.0234661	0.0352366	-0.0782807	0.133987	0.0314463	-0.0392415	-0.381503	0.0761046	0.0171146	-0.0824563	0.0044348	-0.0355992	0.151338	-0.0315279	-0.331032	-0.0418923	-0.046342	-0.0605648	-0.00279217	0.015631	0.0364953	-0.224701	-0.0368238	0.131724	-0.0242011	-5.08847	-0.19151	-5.52588	-0.0195229	-0.0025805	-0.0183178	-0.413178	-0.082293	-0.0364872	-0.0381748	-0.0349874	-0.352739	-0.322805
A02	Bn-A02-p3233816	729529	729578	-0.0643849	-0.191237	-0.0339091	-0.34917	-0.243914	-0.271278	-0.24683	-0.0151116	-0.18088	-0.0631708	-0.129956	-0.121948	-0.19409	-0.204663	-0.574453	-0.0311593	-0.170776	-0.208181	-0.0736215	-0.19457	0.0407325	0.0329998	-0.385157	-0.171892	-0.0418382	-0.0120847	0.000943188	0.182826	-0.000174143	0.0139065	-0.00222054	0.185775	0.036133	-4.71326	-0.40014	-4.85601	0.0151028	0.00548664	-0.0281422	-0.481192	0.0112943	-0.0210801	0.0038833	-0.0991165	-0.388323	-0.457479
A02	Bn-A02-p3281338	763955	764004	0.0920351	-0.016512	0.0887636	0.0708002	-0.0274731	-0.0213362	-0.0311672	0.033652	-0.0359233	0.0374419	-0.0909011	0.0525898	-0.0834818	-0.139038	-0.220476	0.0372329	-0.0801438	-0.0752063	0.0679821	-0.120876	0.0598366	-0.00563664	-0.192449	-0.0199573	-5.80497	-6.47766	-6.09764	-6.2432	-6.39303	-5.37948	-0.0063485	0.0672348	-0.0424298	0.0586238	0.0212691	0.0810715	-0.0126683	-0.0267654	-0.0197423	-6.73971	-6.88067	-5.00608	-0.0520718	-0.0474415	-0.232821	-6.90798
A02	Bn-A02-p3281452	764083	764133	-0.408285	-0.473288	-0.341118	-0.547465	-0.561691	-0.509634	-0.554286	-0.338644	-0.548153	-0.405539	-0.503643	-0.555686	-0.474757	-0.465042	-0.786591	-0.411374	-0.536897	-0.554493	-0.375687	-0.518489	-0.267172	-0.0301355	-0.162565	0.00807704	-10.1904	-8.93311	-8.67051	-8.49275	-7.51493	-6.74831	0.0701937	0.0344813	0.0206716	-0.0319644	0.0574775	0.0183771	-0.531906	-0.576505	-0.705565	NA	NA	-7.83105	-0.593367	-0.580997	-0.891735	NA
A02	Bn-A02-p3299206	789196	789147	0.254905	0.187226	0.306978	0.179864	0.107331	0.107064	0.157748	0.274327	0.146177	0.276566	0.0740542	0.181653	0.0925747	0.0470688	-0.20739	0.211823	0.0273112	0.0759992	0.321811	0.0398593	0.334654	-0.0718828	-0.297489	0.00426522	0.0353232	0.0475922	0.0420688	0.224558	0.0499941	0.114612	-0.0168644	0.18711	-0.0376843	-0.131501	-0.286546	-0.139146	0.0568876	0.035063	0.107125	-0.333971	0.112669	0.0353067	0.0644946	0.00514119	-0.291575	-0.35396
A02	Bn-A02-p3302725	792603	792652	0.0909152	-0.0861645	0.0856788	-0.206502	-0.101099	-0.0925735	-0.0668799	0.162082	0.0341024	0.156603	0.00473756	0.161821	-0.0232872	-0.00657861	-0.481043	0.089989	0.0215065	-0.00239728	0.1733	-0.022894	0.31165	-0.212562	-0.676743	-0.26016	0.0307929	0.0410507	0.0385771	0.162971	0.0355155	0.0214968	-0.208404	-0.0865155	-0.238328	-0.557536	-0.131596	-0.142216	-5.63715	-4.88883	-5.24839	-0.393784	-0.0285402	0.00426934	-7.03972	-6.3966	-6.33101	-0.278639
A02	Bn-A02-p3344176	834000	834049	0.166302	-0.0331235	0.0656291	-0.0153841	-0.00524502	0.00332867	-0.0560135	0.0922873	-0.00400113	0.0765064	-0.0244536	0.0439628	0.0128649	-0.118813	-0.268645	0.0704743	-0.00072638	-0.00597474	0.126516	-0.10384	0.163003	-0.0332275	-0.355441	-0.0465708	0.0132465	-0.0400511	-0.122788	0.165114	0.00867088	-0.00786735	-0.0183903	0.140417	-0.00993578	0.0518143	0.0261663	0.01198	-0.080102	-0.0820764	-0.0688248	-0.292995	0.0493406	-0.0029533	-0.0769454	-0.0738587	-0.40958	-0.424963
A02	Bn-A02-p3374678	863803	863852	0.224458	-0.0114211	0.207015	-0.171456	-0.146742	-0.0272269	-0.0495929	0.199297	-0.0217372	0.262606	0.010252	0.182969	-0.0571968	-0.0488401	-0.434299	0.231709	0.0301315	0.00477338	0.163311	-0.0365082	0.323373	-0.0407532	-0.498144	-0.0707748	-0.00141112	-0.0514516	0.00378861	-0.057572	-0.0536467	-0.0429352	-0.018981	-0.109515	-0.00150477	-0.073628	-0.00100189	-0.0164631	0.0572174	-0.00509322	-0.00913846	-0.322549	-0.0344129	0.00221361	-0.00349453	-0.0956714	-0.471227	-0.29867
A02	Bn-A02-p3398506	890944	890993	0.258556	0.097558	0.203528	0.161112	0.0418015	0.0117722	0.0702027	0.22087	-0.0798693	0.0461908	-0.0588711	0.105338	-0.0130876	-0.0497701	-0.316491	0.0869687	-0.0404268	-0.0368265	0.155768	-0.054902	0.145061	-0.10725	-0.444791	-0.0251668	-0.0078734	-0.0334888	-0.0888581	-0.0192659	0.00715973	0.0127555	-0.0682238	-0.026641	-0.063525	0.15888	0.0191743	-0.0411757	-0.0462682	-0.103695	0.00867362	-0.173945	0.0463985	0.0441581	0.0314921	0.00112141	-0.387961	-0.415397
A02	Bn-A02-p3423823	913044	913081	-0.916297	-1.14387	-0.824457	-1.15621	-1.23461	-1.39567	-1.21911	-0.905183	-1.29516	-0.972182	-1.29567	-1.59211	-1.3352	-1.15667	-1.69547	-1.01625	-1.25191	-1.25501	-0.926965	-1.1766	-0.83452	-1.99663	-2.41951	-2.71727	0.599928	0.577107	0.618793	0.588717	0.602952	0.593633	-1.79975	-1.91921	-1.8789	-2.97392	-2.96471	-3.00383	0.636079	0.595407	0.65166	0.396846	0.620529	0.619708	0.660547	0.615511	0.335504	0.440113
A02	Bn-scaff_15714_1-p1537912	929738	929787	0.337087	0.443397	0.313187	0.383612	0.378691	0.332238	0.425995	0.355631	0.355724	0.0256176	-0.130637	-0.0043297	-0.212263	-0.111038	-0.423861	0.253085	0.311804	0.167895	0.156771	0.305958	0.0437287	0.30258	0.338967	0.322106	0.364943	0.327666	0.323017	-0.0727847	-0.0799426	-0.164919	-0.0894128	-0.0238359	-0.0794539	0.32667	0.23762	0.251114	0.284595	0.298009	0.316751	0.372802	0.329995	0.299985	0.329073	0.353436	0.354446	0.376211
A02	Bn-A02-p3446017	931291	931340	0.0300002	-0.282839	0.0178127	-0.745615	-0.425745	-0.298773	-0.520383	0.177447	0.0693163	0.308893	-0.00955182	0.127597	-0.0992167	0.037101	-0.603564	0.302617	0.0384448	-0.00428261	0.262887	-0.0422934	0.534679	0.355306	-0.21883	0.224769	0.311289	0.36268	0.301192	0.377318	0.32344	0.147216	0.336065	0.302744	0.360215	0.249597	0.443812	0.470189	-0.652348	-0.499069	-1.36125	-0.439156	0.189723	0.285118	-0.637222	-0.600056	-1.16173	-0.360743
A02	Bn-A02-p3539297	974166	974215	0.0286876	-0.307504	0.0476309	-0.742314	-0.386459	-0.374824	-0.417993	0.167482	-0.0898159	0.264879	-0.130655	0.121199	-0.0892506	-0.0618684	-0.65353	0.305604	0.0845131	0.0327144	0.16195	0.00302853	0.503791	-0.249603	-0.190713	-1.3133	0.547799	0.542864	0.542255	0.367314	0.443256	0.127005	-0.356603	-0.401956	-0.173159	-0.800395	-0.0820207	-0.061864	-0.250752	-0.104131	-0.936883	-0.338695	0.375829	0.504421	-0.23514	-0.155361	-0.976001	-0.173143
A02	Bn-A02-p3539377	974346	974297	0.108187	-0.0807222	0.0704063	-0.427908	-0.120966	-0.146302	-0.145804	0.108807	0.0492681	0.251827	0.144756	0.210331	-0.00906084	0.074009	-0.370314	0.248035	0.154774	0.0595958	0.229734	0.0283266	0.40833	-0.00506603	-0.0676064	-0.120225	0.254626	0.23803	0.27588	0.233872	0.285701	-0.0413021	-0.0821923	-0.171072	-0.122536	-0.7858	0.00506664	0.028776	-0.148691	-0.0761011	-0.192098	-0.161158	0.110063	0.217914	-0.143129	-0.0856555	-0.559414	-0.0993568
A02	Bn-A02-p3543810	978768	978719	0.202496	0.122955	0.117747	0.121428	0.0308262	0.0164207	0.0557241	0.196922	-0.0381049	0.0922329	-0.0835829	0.102951	0.0645084	-0.0258368	-0.196631	0.108596	0.0123014	-0.00544655	0.124898	-0.0188048	0.148288	-0.00589616	-0.0204306	-0.0166549	0.152509	0.160658	0.103679	0.174168	0.156928	0.21865	-0.0128658	0.00895446	-0.0305894	0.0986548	-0.00753546	-0.027951	-0.023213	-0.0354079	0.00756645	0.117765	0.243138	0.154531	0.0223864	-0.00122022	-0.248292	0.0267034
A02	Bn-A02-p3571230	1007166	1007215	0.156542	0.00488086	0.123843	-0.0925554	-0.0512205	-0.0533522	-0.0291119	0.106746	-0.0517497	0.152048	-0.0512787	0.181801	-0.0209362	-0.00319054	-0.360015	0.135372	0.0105027	-0.00433583	0.186273	-0.0367764	0.269266	0.00372686	-0.00921314	-0.0243924	0.0795048	0.0288042	-0.000581505	0.0301935	0.0115603	-0.0055453	-0.0282609	-0.0413397	-0.0704345	0.0544952	0.00361244	0.0132133	-0.0247154	-0.00647746	0.0204217	-0.221755	0.0184439	0.032774	-0.0155419	-0.0315199	-0.20027	-0.270368
A02	Bn-A02-p3633790	1069045	1068996	0.0276386	-0.118593	0.0163606	-0.255983	-0.248325	-0.259037	-0.245015	-0.0180914	-0.244695	0.0493916	-0.157675	0.0342321	-0.0847122	-0.147419	-0.464012	0.0926741	-0.0995659	-0.135957	0.0629854	-0.182883	0.195837	-0.106633	-0.0796008	-0.135932	-0.131463	-0.11034	-0.135777	-0.0288047	-0.0691851	-0.0204438	-0.0414492	-0.0369315	-0.04502	-0.056163	-0.059428	0.00818307	-0.140433	-0.195382	-0.0822719	-0.443783	-0.159892	-0.150406	-0.125617	-0.209454	-0.613923	-0.627319
A02	Bn-A02-p3708263	1134626	1134577	0.10482	-0.0026296	0.127707	-0.130446	-0.129117	-0.0940191	-0.003053	0.213164	0.0507949	0.197835	-0.0151183	0.109257	0.00769322	0.0206697	-0.278169	0.154522	0.0319416	0.00224916	0.189933	0.0259129	0.247917	0.00516261	0.0157191	-0.0914228	0.0218763	0.0239191	0.00718489	0.0157318	-0.0427719	-0.0561824	-0.0166229	0.00672995	-0.0189679	-0.0454474	0.00968068	0.0430492	0.0461906	0.0617895	0.0594851	-0.0484221	0.143511	0.202386	0.0915253	0.078886	-0.246774	-0.104928
A02	Bn-A02-p3711684	1136597	1136646	0.240145	0.126513	0.207447	0.0532645	0.0798451	0.0541447	0.0850986	0.20807	0.0146294	0.243883	0.00288024	0.196248	0.0673408	0.0648891	-0.181388	0.175346	0.0720472	0.0643239	0.17421	0.0733089	0.22445	-0.0341395	0.00670051	0.00697575	-0.000169585	0.00678405	-0.00461591	-0.0776202	-0.0279286	-0.00660945	-0.0145409	-0.021698	0.015414	0.050935	0.0433589	-0.0111132	0.0247949	0.0156602	0.0283949	-0.495261	-0.249286	-0.24381	0.0394539	0.0126718	-0.146081	-0.476226
A02	Bn-A02-p3716898	1141948	1141899	-0.0455752	-0.339007	0.0878459	-0.636064	-0.272351	-0.3703	-0.42301	0.0870084	-0.148138	0.473863	-0.214891	0.200249	-0.267897	-0.206795	-0.966158	0.202147	-0.105039	-0.0239414	0.102975	-0.145606	0.498711	0.033181	0.0319271	-0.0491963	0.00668562	0.0703598	0.0790793	0.0564543	0.0403228	-0.0442657	-0.0520963	-0.0718215	0.000696877	-0.13734	0.0528746	-0.00516709	-0.0920968	-0.0478314	-0.241548	-0.823592	-0.146621	-0.0917476	-0.0527496	-0.0605663	-0.677648	-0.807314
A02	Bn-A02-p3728882	1153948	1153983	0.112424	-0.0116664	0.122525	0.0266752	-0.043189	0.03062	-0.063904	0.122235	0.0228446	0.06601	-0.0198288	0.112652	0.0341783	-0.0860399	-0.207473	0.12723	-0.00738013	-0.0261498	0.0247082	-0.0429377	0.112996	0.299853	0.364037	0.316126	-0.0761492	-0.00706875	-0.0818036	-0.0580435	-0.107353	-0.0167339	0.33228	0.339819	0.351639	0.375495	0.312494	0.305088	0.31636	0.287649	0.33576	-0.198375	-0.0344089	-0.0676765	0.3532	0.346298	0.0856642	-0.215066
A02	Bn-A02-p3735101	1160344	1160393	0.133755	0.156517	0.147141	0.263923	0.113629	0.162399	0.0933571	0.153539	0.0612238	0.06711	0.0470582	0.106419	0.0321303	0.0574132	-0.069431	0.095713	0.0557412	0.0174358	0.16796	0.00068175	0.183491	-0.162176	-0.181563	-0.129174	-1.8979	-1.7309	-1.55672	-2.38829	-2.27589	-2.25237	-0.172257	-0.168357	-0.163749	-0.063234	-0.189593	-0.101294	-0.148689	-0.171361	-0.100593	-0.306155	-0.192812	-0.229732	-0.139051	-0.10585	-0.366743	-0.381628
A02	Bn-A02-p3742509	1167061	1167110	0.131218	-0.0617163	0.0515258	-0.0946675	-0.117754	-0.0881403	-0.0875506	0.149431	-0.0354826	0.10637	-0.00450601	0.0796762	-0.0307156	-0.0365913	-0.397614	0.110202	-0.0226047	-0.0398751	0.0713178	-0.102336	0.200695	-0.117187	-0.085949	-0.199601	0.0386278	0.0868308	0.0503311	0.047834	0.0866063	0.0821339	-0.0244722	-0.104234	-0.0606118	-0.205414	-0.0467792	-0.0623455	-0.0382286	-0.0205353	-0.00182692	-0.331602	-0.0392575	-0.0499178	0.0797626	0.042593	-0.317197	-0.40627
A02	Bn-A02-p3759462	1181914	1181963	0.328645	0.198901	0.275215	0.344581	0.0888536	0.109501	0.184011	0.249246	0.0384651	0.189253	0.0999272	0.221297	0.178651	0.100863	-0.0613757	0.203019	0.0992706	0.119462	0.258336	0.0863917	0.267751	-0.0371927	-0.0376747	-0.0327599	0.159011	0.139497	0.0789455	0.156504	0.133461	0.19015	0.082883	0.0231675	0.0441453	0.194321	0.0173384	0.0494963	-0.0392543	-0.0664903	-0.0143252	-0.555705	-0.288243	-0.302548	-0.00652617	-0.0379664	-0.283723	-0.529544
A02	Bn-A02-p3760177	1182749	1182700	0.138936	0.0165968	0.195867	-0.111456	-0.142485	-0.0707528	-0.0544366	0.247511	-0.0248116	0.269303	0.00396442	0.0407419	-0.031862	0.0171698	-0.538053	0.257729	0.0350603	0.0530777	0.229009	0.00421978	0.371225	-0.0435318	-0.0691896	-0.227385	0.0302866	0.0710561	0.00411277	0.0975858	-0.0171744	0.0821825	-0.0420591	-0.0798497	-0.0458703	-0.263827	-0.17864	-0.20916	-0.0678726	-0.0401643	0.00563089	-0.358134	0.0845508	0.083739	-0.0841652	0.00654387	-0.39657	-0.300291
A02	Bn-A02-p3796695	1219901	1219950	-0.24194	-0.497414	-0.0208589	-0.221805	-0.350306	-0.428036	-0.438269	-0.105231	-0.454738	-0.0608984	-0.385939	-1.12062	-0.579156	-0.528714	-0.819625	-0.20439	-0.42968	-0.366617	-0.0603077	-0.480206	0.0413694	0.614254	0.558701	0.0795085	-0.33268	-0.22742	-0.201044	-0.186	-0.288663	-0.205984	0.523773	0.606506	0.631033	0.321375	0.4251	0.257918	-0.355122	-0.376906	-0.99841	-0.441374	0.0293555	0.103046	-0.443723	-0.469569	-0.985006	-0.42242
A02	Bn-A02-p3803198	1223442	1223491	-0.251435	-0.431744	0.103292	-1.01267	-0.407776	-0.210639	-0.348026	0.232439	0.132244	0.531762	0.275602	-0.0442591	0.00147743	0.0897571	-0.642385	0.670477	0.325584	0.135707	0.49064	0.255469	0.855611	-0.30325	-0.296075	-1.42366	-1.20392	-1.00142	-0.801386	-0.884936	-0.862178	-1.33517	-0.450783	-0.499358	-0.389712	-1.56035	-0.132677	-0.0695387	-0.0265802	0.0829261	-0.221644	-0.719709	0.0205887	0.228063	-0.0157601	0.142987	-0.583294	-0.568353
A02	Bn-A02-p3803477	1223820	1223771	-0.0298219	-0.245003	-0.0297515	-0.755573	-0.394162	-0.307073	-0.382791	0.0839081	0.0340302	0.202819	0.000179711	0.115929	-0.107003	-0.0365679	-0.597312	0.249557	0.100019	-0.0340564	0.186715	-0.0334208	0.403887	0.039122	0.0384269	0.0266859	-5.43894	-7.1466	-6.34391	-5.08551	-5.58129	-5.32994	0.0287005	-0.135405	0.126484	-0.611421	0.120979	0.0896616	0.0740946	0.111528	0.0610639	-0.671161	-0.10901	-0.0036153	0.097518	0.110828	-0.284547	-0.510763
A02	Bn-A02-p3821944	1242228	1242277	0.196809	0.0924237	0.21017	0.122977	0.0295236	-0.0132679	0.0890675	0.137361	-0.0260251	0.07283	-0.0125907	0.123977	0.0427906	-0.0376924	-0.23096	0.093807	-0.109837	-0.0461899	0.159434	-0.0563595	0.155827	-0.0388557	-0.0328331	-0.0892518	-0.0386873	-0.0683766	-0.0231873	0.0113752	-0.0269399	0.072753	-0.046888	0.00558275	-0.060664	0.0762583	-0.00968972	0.00939725	-0.0498348	-0.020344	-0.018154	-3.36582	-3.08442	-2.89002	-0.0647858	-0.0632269	-0.232508	-3.18912
A02	Bn-A02-p3822985	1243367	1243318	0.0868494	0.00201303	0.108309	0.00552107	-0.0376254	-0.0324419	-0.0466611	0.0714589	-0.0588436	0.108474	-0.0745123	0.112566	-0.0530079	-0.0842733	-0.286667	0.0720703	-0.109412	-0.058637	0.0440534	-0.0779315	0.129636	-0.0928394	-0.0852267	-0.0755932	-4.40129	-4.39322	-4.55418	-4.48843	-4.42023	-4.14017	-0.0864549	-0.0534037	-0.0694783	0.0860923	0.0212199	0.0456399	-4.32393	-4.24326	-4.97151	-0.0635006	0.132602	0.0959275	-4.15865	-4.05553	-4.52739	-0.178942
A02	Bn-A02-p3897213	1313806	1313757	0.253645	0.134153	0.183878	0.176963	0.0814547	0.0449835	0.123977	0.122843	-0.0576466	0.0812342	0.0196562	0.0831514	0.0711042	0.00753257	-0.111595	0.0448243	-0.0365765	-0.0273973	0.154502	-0.0200786	0.103444	-0.0398818	0.0064033	0.0260605	-0.0107059	-0.0227269	-0.0960215	-0.0439544	-0.0363325	0.0374206	-0.00381471	-0.0157697	-0.030379	0.0231702	-0.0496127	-0.00121634	0.0227887	0.0164212	-0.0418043	-0.0728526	-0.0126687	-0.0232017	0.026067	0.00212414	-0.164208	-0.186395
A02	Bn-A02-p4035808	1427634	1427683	0.262875	0.212243	0.288472	0.173608	0.176707	0.219426	0.180806	0.282733	0.240459	0.349471	0.184731	0.321582	0.247036	0.225595	0.0522551	0.27206	0.216025	0.174532	0.312013	0.228638	0.407351	-5.13838	-5.41781	-5.56866	-0.078601	-0.156388	-0.134827	-0.129323	-0.0971143	-0.207367	-4.53505	-6.55566	-5.89637	-5.32628	-5.65127	-5.35862	-5.42633	-5.68071	-5.92642	-0.356095	-0.0870792	-0.0122695	-6.46704	-5.20959	-5.69853	-0.395097
A02	Bn-A02-p4037028	1428854	1428903	0.376299	0.331913	0.426634	0.29071	0.314132	0.284996	0.238059	0.437051	0.292251	0.424514	0.3924	0.352382	0.297598	0.287366	0.132146	0.434013	0.236536	0.242097	0.384663	0.285288	0.450166	-6.63798	-5.80558	-6.22851	-0.148081	-0.101439	-0.0551063	-0.104062	-0.0912367	-0.0691388	-5.29136	-4.6825	-6.40346	-5.45499	-5.58113	-5.10895	-6.43926	-6.72795	-7.21647	-0.173279	-0.0217515	0.0281055	-6.17964	-4.91918	-5.74213	-0.238546
A02	Bn-A02-p4038224	1430050	1430099	0.42234	0.245661	0.450669	0.135529	0.148247	0.226632	0.225284	0.324454	0.302872	0.435418	0.291112	0.388844	0.327496	0.336636	0.0197785	0.383956	0.320844	0.307059	0.398622	0.311738	0.535042	0.0292148	-0.0538243	-0.310118	0.0369847	-0.0239619	0.0174386	-0.021613	-0.00918207	-0.108475	-0.0571203	-0.0993973	-0.148184	-0.59016	-0.0992845	-0.0631586	-0.148996	-0.00427778	-0.306432	-0.464191	0.055534	0.0707381	-0.0704497	-0.0598989	-0.541378	-0.395851
A02	Bn-A02-p4110757	1492059	1492095	0.176829	0.0559182	0.184905	0.0386386	0.0656853	0.0391955	-0.00230968	0.203729	0.0235601	0.204772	0.0253927	0.176744	0.0944005	-0.0234435	-0.28676	0.160523	0.0134733	0.0459274	0.176523	0.0173119	0.22343	-0.0498104	-0.0258722	-0.0326538	0.00802334	-0.0178017	-0.0697458	-0.00690518	-0.0351215	-0.0411434	-0.0339683	-0.0751739	0.0173798	-0.0878559	-0.0565069	-0.035904	-0.0126727	-0.00898841	0.0748887	-0.393205	-0.0189079	-0.0186424	0.0424568	0.00860455	-0.303002	-0.340448
A02	Bn-A02-p4151292	1532412	1532461	0.20358	0.0754974	0.243954	-0.185037	-0.0380697	0.00755721	-0.021764	0.319389	-0.0174075	0.376508	0.0140993	0.226598	0.0434721	0.0312351	-0.400282	0.289702	0.0702782	0.109069	0.263406	0.0849333	0.384486	0.162172	0.168812	0.14045	0.0429992	0.0381499	0.0279934	-0.00480019	0.052879	-0.150114	0.0759997	0.160781	0.131272	-0.053716	0.169906	0.203326	0.0787468	0.16228	0.106562	-0.575371	-0.0536561	0.0399276	0.11251	0.114018	-0.296474	-0.59983
A02	Bn-A02-p4183553	1558979	1558930	-0.209373	-0.386213	0.00594573	-0.954603	-0.289969	-0.208317	-0.483692	0.117244	0.0247995	0.320703	-0.178657	-0.227929	-0.296302	-0.0936724	-1.00981	0.33639	0.188158	0.00282051	0.211491	0.12118	0.60025	0.139519	0.118615	-0.940999	0.0850297	0.0995664	0.141672	-0.0017744	0.0202241	-0.233409	-1.01041	-0.26731	-0.157878	-0.480064	0.118263	0.0598961	-0.0244178	0.193626	-0.588072	-0.475445	-0.0220889	0.110109	0.00543095	0.152251	-0.227427	-0.274815
A02	Bn-A02-p4201122	1576750	1576799	0.10082	-0.106942	0.0995453	-0.134143	-0.116247	-0.0822308	-0.126294	0.125885	-0.0448438	0.0352203	-0.0210786	0.053679	-0.0888582	-0.0569749	-0.344912	0.13012	-0.0347326	-0.0430161	0.0929668	-0.0450386	0.204762	0.006593	0.0720231	-0.034563	-0.00577235	-0.00822033	-0.000163737	-0.0245284	-0.0190112	-0.0386297	-0.221742	-0.00850609	-0.0414821	-0.0576597	-0.0233623	0.0247173	0.0532922	-0.0157234	0.0230712	-0.1979	-0.0373224	0.00606955	0.0370516	0.0156403	-0.273483	-0.272715
A02	Bn-A02-p4241100	1611736	1611785	0.257181	0.127307	0.243333	0.102015	0.0937751	0.0151176	0.11439	0.161336	-0.0286423	0.110289	-0.0186787	0.116139	0.125396	0.0243007	-0.204954	0.169883	-0.0213915	-0.00802472	0.192777	0.0499439	0.256694	-0.0524066	-0.0485206	-0.0146353	-0.0265273	-0.017674	-0.0470062	-0.0262886	0.0129789	0.0498383	-0.233054	-0.0217947	-0.0056836	0.049239	0.00262911	-0.137051	0.000195703	-0.0414139	-0.0176583	-0.154645	0.0183754	0.0272697	0.0217388	-0.0291649	-0.191065	-0.18269
A02	Bn-A02-p2923889	1904148	1904197	0.0363093	0.033437	0.170422	0.0120746	-0.0206196	-0.00164122	-0.0335516	0.135713	0.00108944	0.101843	0.0316615	0.079588	-0.0269308	-0.0311902	-0.328259	0.110431	-0.00111161	0.0300568	0.117032	-0.0320855	0.236655	-0.0306525	-0.288972	-0.0131533	-0.0453439	-0.0423493	-0.0551285	0.0871473	0.0343033	-0.00159258	-0.0130591	0.0823609	-0.00477146	-5.12325	-0.248317	-5.09605	0.0161314	0.0214717	-0.0411116	-0.182554	0.0103674	0.0044252	0.0544225	-0.0195319	-0.253283	-0.28583
A02	Bn-A02-p4277649	2318277	2318228	0.198907	0.0111911	0.114209	0.147746	0.0842676	0.0638412	0.0867375	0.171659	-0.00983984	0.109767	0.013619	0.0800054	0.0205385	-0.0657991	-0.208698	0.111457	-0.0352534	-0.0271425	0.104646	-0.0842963	0.181627	-0.0514788	-0.047591	-0.00421439	-6.08977	-5.99714	-8.16679	-5.94769	-6.5152	-6.39466	-0.171193	0.00135149	0.00273434	0.0875583	-0.0243911	0.000279273	-6.19708	-6.63656	-6.07392	-7.13217	-7.24395	-6.54724	-6.77695	-6.58456	-7.06531	-7.30813
A02	Bn-A02-p4290375	2334541	2334492	-0.0994076	-0.450556	0.0680156	-0.85819	-0.356426	-0.222018	-0.324886	0.179428	0.0751636	0.430509	0.00799375	0.0612787	-0.0684166	0.0209262	-0.793295	0.427319	0.209249	0.105779	0.325265	0.114535	0.651489	0.127485	0.0741567	-0.00930298	-0.288157	-0.332946	-0.243451	-0.41953	-0.423141	-0.801487	-0.469548	-0.0418258	0.0518812	-0.262434	0.184123	0.0470696	-0.540672	-0.40134	-0.562534	-1.12359	-0.577398	-0.335894	-0.437507	-0.441865	-0.897649	-0.932548
A02	Bn-A02-p4298976	2342977	2342928	0.0330993	-0.216062	0.138033	-0.555393	-0.230072	-0.223317	-0.219008	0.116616	-0.0495324	0.312359	-0.00502004	0.259796	-0.0658906	0.00551045	-0.674399	0.269196	0.0864432	0.0108552	0.157154	-0.0014867	0.403233	0.00913238	-0.0102137	-0.152919	-5.2963	-5.49697	-5.40596	-5.59641	-6.45683	-5.69673	-0.599075	-0.0414345	-0.0250776	-0.35352	0.141638	0.0390119	-0.0362097	-0.0417111	-0.0590911	-6.01544	-5.98528	-5.67145	-0.0122996	-0.058417	-0.510431	-5.94492
A02	Bn-A02-p4299085	2342986	2343035	0.00772675	-0.374619	0.124768	-0.727144	-0.343322	-0.249874	-0.268242	0.0616644	-0.11771	0.265087	-0.0301529	0.0312943	-0.156287	-0.0426294	-0.729997	0.201687	0.01481	-0.0919496	0.231197	-0.0615448	0.487537	0.117421	0.0341624	-0.420976	-5.98461	-6.32344	-6.41837	-6.19323	-5.16869	-6.12031	-0.539472	-0.011657	0.0719332	-0.33111	0.113705	0.124385	-0.121573	0.0335929	-0.274181	-5.74141	-6.01385	-6.39236	0.0762554	0.0583893	-0.413706	-6.19642
A02	Bn-A02-p4299411	2343409	2343360	0.0424155	-0.0925041	0.0546874	-0.202163	-0.124003	-0.114776	-0.0853162	0.0898385	-0.0152587	0.138306	0.00838947	0.113661	0.012177	-0.019659	-0.28603	0.11526	0.0603226	-0.0188068	0.113156	0.020777	0.193875	0.0205765	0.0317212	0.00772127	-5.61786	-5.5983	-6.76605	-6.62925	-6.00672	-5.88158	-0.268792	0.0127751	0.027786	-0.191696	-0.0251503	-0.0321238	0.0674573	-0.0109202	0.0117314	-6.18805	-6.76829	-5.06821	-0.0239671	-0.000969706	-0.191017	-6.15065
A02	Bn-A02-p4306196	2350159	2350111	0.497766	0.335129	0.447969	0.429977	0.254423	0.27382	0.310675	0.382772	0.131537	0.30452	0.0993998	0.349937	0.186175	0.203578	-0.0511182	0.324115	0.137075	0.183824	0.3807	0.199209	0.429031	0.191395	0.166112	0.202737	-0.29488	-0.310981	-0.337737	-0.303517	-0.273205	-0.265433	-0.102623	0.172755	0.108187	0.376544	0.151166	0.109759	0.185605	0.142828	0.25603	-0.555389	-0.279654	-0.268797	0.189176	0.128006	-0.0990837	-0.601231
A02	Bn-A02-p4568023	2910061	2910012	0.23853	0.0832405	0.0275202	0.0572256	-0.0111385	-0.0596126	-0.0255805	0.167178	0.028375	0.204547	0.0292675	0.196537	0.0555654	-0.00680107	-0.367812	0.095067	-0.0840856	0.0133557	0.194616	0.0234464	0.225792	0.0556642	0.074277	0.03119	0.045658	0.0874426	0.0464957	0.0723608	0.0480674	0.107641	-0.185404	0.101194	0.0823674	0.146829	-0.00839927	-0.0359491	-0.0144083	-0.000511911	0.0153694	-3.10821	-2.73719	-2.60246	0.176708	0.0364275	0.0104692	-2.49361
A02	Bn-A02-p4712683	3046750	3046701	-0.769585	-1.01669	-1.02195	-1.98204	-0.987267	-0.861547	-1.00999	-0.211785	-0.113724	0.200847	-0.296705	0.0907589	-0.273267	-0.126794	-0.982442	0.23788	0.082833	-0.362943	0.145939	-0.063072	0.135059	-0.0120614	0.00748056	-0.255206	-0.0357996	-0.0550307	-0.0432574	-0.242606	-0.128206	-0.821546	-0.93008	-0.336423	-0.249753	-1.17515	0.0332128	-0.0829932	-0.136929	-0.0237248	-0.301999	-1.1671	-0.526168	-0.151237	0.199538	-0.0226918	0.0843724	-0.918654
A02	Bn-A02-p4773307	3112609	3112658	0.174567	-0.0196272	0.0367637	-0.123438	-0.0141267	-0.0641157	0.0216225	0.19351	0.0980785	0.266345	0.0170089	0.110337	-0.0168871	0.0532993	-0.456039	0.297769	0.000786778	-0.00446909	0.269588	0.0298882	0.236608	0.0887643	0.0922734	-0.152032	0.0984472	0.0844034	0.0748092	0.113397	0.0416249	0.00688932	-0.412737	-0.0267174	-0.00345376	-0.00831667	-0.00642839	0.07504	-4.86327	-6.18076	-5.33275	-0.37937	0.0686346	0.137054	-5.77984	-5.1414	-5.3218	-0.396195
A02	Bn-A02-p5501733	3838439	3838488	0.0203542	-0.0224347	0.0569715	0.0553333	0.0325847	-0.00217412	0.0188766	0.113967	0.0382171	0.128282	-0.021944	0.138262	0.0130887	-0.0269361	-0.272739	0.122794	0.00288127	-0.0281662	0.102669	0.0212752	0.144845	0.00241004	-0.0287563	0.00531872	0.00142383	-0.0098769	-0.0447411	-0.0227291	-0.00229539	-0.0300714	-0.289485	-0.0118393	-0.00503203	0.00130751	-0.0203999	-0.0635999	-0.0185581	-0.0187154	-0.00805524	-0.272425	-0.0560152	-0.029177	0.151718	-0.0185848	-0.0183816	-0.341126
A02	Bn-A02-p5507193	3844023	3844072	-0.1584	-0.140522	-0.122057	-0.368011	-0.290968	-0.19593	-0.254994	0.068611	-0.164094	0.0296797	-0.145415	-0.0166087	-0.129601	-0.13794	-0.513482	0.0972165	-0.0570463	-0.132552	0.0555944	-0.110039	0.0362427	0.0767822	0.0764788	0.052401	0.104241	0.0591482	0.187278	0.0281551	0.084654	0.00692201	-0.246944	0.0272761	0.0311139	0.0322706	0.124295	0.0604474	0.0522372	0.0511193	-0.062333	-0.363507	-0.0314881	0.0448795	0.232963	0.0343671	0.0451234	-0.311489
A02	Bn-A02-p5507530	3844360	3844409	0.0471013	0.0205085	-0.0170994	0.0803727	0.0505556	0.050399	0.0828168	0.157293	-0.00401795	0.0466949	-0.0422952	0.0886896	-0.022318	-0.0235046	-0.185599	0.1112	-0.0408938	0.0214321	0.112235	-0.0169122	0.0700223	-0.0862052	0.0115736	-0.0147547	-0.0349326	-0.0359743	-0.0344321	-0.0650681	-0.0467974	0.00128947	-0.186119	-0.0969478	0.01485	0.114087	0.00417159	-0.00547418	0.0240686	-0.044416	0.0165713	-0.129702	-0.037253	-0.0339569	0.0841357	-0.0590075	-0.0115252	-0.243475
A02	Bn-A02-p5519388	3862127	3862176	-0.258576	-0.151174	-0.185036	-0.567759	-0.226147	-0.163113	-0.2236	0.128536	0.0137355	0.240861	-0.0228882	0.186577	-0.0414752	0.0228121	-0.399768	0.227218	0.153692	0.0276973	0.163358	0.11041	0.29553	0.11724	0.0468827	0.0279747	0.0943076	0.131205	0.195613	0.106914	0.157543	-0.185935	-0.397579	0.0821068	0.140156	-0.0350223	0.184959	0.164278	-0.159653	-0.0401688	-0.143427	-0.554903	-0.172534	-0.0663077	0.058244	-0.176899	-0.0353283	-0.459626
A02	Bn-A02-p5519417	3862256	3862207	-0.425102	-0.253848	-0.312857	-0.605766	-0.187758	-0.226415	-0.468925	0.187707	0.0162132	0.615418	0.132248	0.372662	-0.0101143	0.0220259	-0.618019	0.410042	0.154604	0.192161	0.30255	0.0666312	0.4542	0.141648	0.169165	-0.0396023	0.109369	0.106892	0.14715	0.110366	0.120785	-0.142759	-0.633917	0.0455216	0.132489	-0.157219	0.183753	0.134812	-0.116044	-0.0723341	-0.232746	-0.942444	-0.287993	-0.081695	0.232238	-0.264079	-0.0399712	-0.741171
A02	Bn-A02-p5541204	3879283	3879332	-0.100832	-0.0151869	-0.0182526	-0.272079	-0.171176	-0.0426429	-0.0774133	0.174208	0.00423693	0.173875	0.0602986	0.223782	-0.0185419	-0.0598267	-0.489647	0.176284	0.0219574	0.0207135	0.220684	-0.0156794	0.224432	-0.0448185	-0.0219472	-0.0392574	-0.0440973	-0.0167561	-0.0530813	-0.0586022	-0.00874104	-0.112808	-0.440291	-0.0827773	-0.00242054	-0.141892	-0.067862	-0.0490251	-0.0577733	-0.0473592	-0.0586622	-0.377495	-0.0611921	-0.034247	0.175387	-0.0284465	0.0426256	-0.447238
A02	Bn-A02-p5551332	3887433	3887482	-0.0369923	0.0355136	0.114818	-0.00630592	0.0205841	0.04288	0.0614251	0.349243	0.0803321	0.357338	0.142858	0.0161266	0.0727057	-0.0136065	-0.493094	0.325531	0.0635195	0.0821965	0.384316	0.0773393	0.323986	0.0695811	0.0190479	-0.39414	-0.0149696	-0.00613743	0.102768	-0.0103259	0.0553503	0.0610878	-0.581465	-0.010741	0.0103601	-0.026115	-0.00743191	-0.106025	-0.115452	-0.0662536	-0.304821	-0.811254	-0.180396	-0.103824	0.192985	-0.1772	-0.0212844	-0.770089
A02	Bn-A02-p5553077	3889179	3889228	-0.259858	-0.266661	-0.310386	-0.520266	-0.336294	-0.375094	-0.349095	-0.130076	-0.327259	-0.0810745	-0.351424	-0.159335	-0.269551	-0.252684	-0.625377	-0.0929177	-0.153985	-0.271381	-0.0955327	-0.193812	-0.115854	0.292014	0.272385	0.237855	0.261266	0.241956	0.315899	0.276981	0.30832	0.203555	-0.0340551	0.225746	0.26244	0.225785	0.248265	0.234915	0.240749	0.2348	0.312576	0.00243408	0.270063	0.279985	0.405258	0.227241	0.23604	-0.0957346
A02	Bn-A02-p5571981	3907359	3907310	-0.157554	-0.155155	-0.129181	-0.240175	-0.168364	-0.122787	-0.132358	0.134498	-0.0105167	0.199245	-0.0158683	0.127144	-0.0494228	-0.0627922	-0.509028	0.218322	0.0180998	-0.030932	0.203868	-0.0166937	0.206459	0.0439626	0.00603838	-0.0282574	0.023483	0.00909546	0.0137415	-0.0146199	0.0235828	-0.113624	-0.352517	-0.0503482	-0.0371148	-0.169303	0.0691819	-0.0105497	0.000571041	0.0142936	-0.00100275	-0.373258	0.011445	-0.0116568	0.239584	0.0321551	0.0544662	-0.381558
A02	Bn-A02-p5628535	3985245	3985294	0.211781	0.210293	0.380709	0.266702	0.225484	0.264656	0.199373	0.440232	0.244861	0.373681	0.244427	0.355827	0.172403	0.299344	0.120846	0.435734	0.31258	0.165985	0.406419	0.277108	0.421679	0.138259	0.0563966	-0.267429	-0.00915256	0.185981	0.224557	0.197476	0.0952011	0.0390253	-0.166297	0.100608	0.170861	-0.0351832	-0.0508595	-0.0169115	0.0926441	0.0988778	-0.0601539	-0.396894	0.0420755	0.14876	0.314406	0.0757331	0.122189	-0.334932
A02	Bn-A02-p5660188	4017093	4017044	-0.142338	-0.156058	-0.156415	-0.276174	-0.16135	-0.128344	-0.223416	-0.0642317	-0.141148	0.0931211	-0.139424	0.0221372	-0.19818	-0.127055	-0.320337	0.0603661	-0.0532019	-0.117027	-0.0437359	-0.122545	0.0498289	-0.0366398	0.00974799	-0.0968202	-0.034659	-0.0263921	-0.0912755	-0.0794293	-0.0762634	-0.207911	-0.305012	0.0384108	-0.104045	0.0407151	0.039872	0.0586803	-0.13546	-0.0256103	-0.0876695	-0.277541	-0.0438359	-0.0682671	0.0864225	-0.0667827	0.0427742	-0.275939
A02	Bn-A02-p5765840	4129210	4129259	-0.247077	-0.242508	-0.0695958	-0.440545	-0.17011	-0.177522	-0.275089	0.0887417	-0.0260992	0.191233	-0.0715411	0.154963	-0.0981912	0.0147481	-0.564348	0.225329	0.107794	-0.00755007	0.120516	0.0522579	0.249894	0.0886889	0.0276089	-0.0259973	0.023319	-0.00271997	0.0723204	-0.0399794	0.0309577	-0.235599	-0.389498	0.00734984	-0.00359504	-0.328046	0.0440736	0.000717161	-0.0423019	0.0190384	-0.0567353	-0.558142	-0.167028	-0.0901295	0.244394	-0.0525886	-0.00553762	-0.44595
A02	Bn-A02-p5799113	4186795	4186746	0.0910989	0.044841	0.0224699	0.0174237	-0.00890474	-0.00350522	0.0191584	0.200117	0.00366562	0.178847	-0.0718132	0.174296	-0.0043021	-0.015958	-0.319412	0.154744	0.0373564	0.051317	0.211863	-0.0383906	0.176162	0.0286689	-0.00663182	-0.092851	-0.0424462	-0.0270371	-0.0243987	-0.0571003	-0.0122084	-0.0812318	-0.290845	0.0533607	-0.0356233	-0.0191596	-0.0782152	-0.0170883	-5.8169	-5.17722	-5.49945	-6.28542	-6.2397	-6.97889	-6.77069	-5.23544	-6.5266	-8.72695
A02	Bn-A02-p5802612	4191309	4191260	-0.0438031	-0.0164146	0.0421785	-0.168382	-0.0932247	-0.0273611	-0.0600553	0.148809	0.0928644	0.223179	0.0958915	0.228023	-0.00982928	0.0649935	-0.31932	0.241171	0.07219	0.0768723	0.170836	0.068466	0.220611	-0.0583726	-0.0146441	-0.0567567	0.0148025	-0.0240565	-0.0649385	-0.0532088	-0.0674281	-0.145659	-0.444896	-0.0238112	-0.0538435	-0.0500394	0.00595446	-0.0641569	-0.125506	-0.0292889	-0.130668	-0.439953	-0.169587	-0.0810559	0.0612322	-0.073456	-0.0149012	-0.42039
A02	Bn-A02-p5814583	4202022	4202071	-0.00389861	0.00053597	0.0158123	0.069025	-0.049667	-0.0271491	-0.0354193	0.161651	-0.0714602	0.0942712	-0.190324	0.10692	-0.06997	-0.0835225	-0.370594	0.159838	-0.0198121	-0.0342139	0.130073	-0.061204	0.117104	-0.0642097	-0.00254587	-0.0369412	0.0765762	0.115836	0.0989111	0.0643349	0.0826329	0.102889	-0.379057	-0.0365001	-0.0685985	0.0664601	-0.0874292	-0.167634	0.066123	0.122049	0.031194	-0.163317	0.0848536	0.0954885	0.160451	0.0252234	0.0764883	-0.255967
A02	Bn-A02-p5832870	4226809	4226858	0.217169	0.179358	0.190492	0.337206	0.19286	0.182161	0.162677	0.17339	0.0428338	-0.0192883	0.0330346	0.0899229	0.116503	0.0691414	-0.0386196	0.0763973	0.0105155	-0.0255097	0.0829015	0.0450374	0.0669263	0.104183	0.0565597	0.0657956	0.049349	0.0730321	0.0735862	0.0410797	0.0797333	0.0769894	0.0152379	0.0711756	0.0696917	0.25346	0.0778253	0.120495	-0.202087	-0.223495	-0.204027	-0.0120269	0.0102638	-0.0389694	-0.430714	-0.227881	-0.221319	-0.0641651
A02	Bn-A02-p5907701	4313846	4313797	-0.529047	-0.338266	-0.29824	-0.780689	-0.381539	-0.383608	-0.404079	0.0450075	-0.120428	0.182681	-0.14072	0.0988664	-0.185087	-0.0781362	-0.693581	0.199059	0.0211657	-0.098161	0.219043	0.0231141	0.164804	-0.139705	-0.138603	-0.207999	0.0480602	0.0387414	0.133106	0.0309377	0.104726	-0.303123	-0.822985	-0.288653	-0.219391	-0.841722	-0.139962	-0.205991	-0.0790705	0.0242696	-0.472181	-0.691184	-0.226704	0.0208888	0.312028	-0.122141	0.0847349	-0.617085
A02	Bn-A02-p5938385	4351161	4351112	-0.00201283	-0.00833155	-0.0389679	0.10627	0.0287141	-0.0227963	-0.0467871	-0.0174577	-0.0978604	0.0097251	-0.0708245	0.0341835	-0.0999883	-0.132791	-0.244965	-0.00373488	-0.157027	-0.069916	0.0335925	-0.131576	-0.00832039	-0.0247866	-0.0763324	-0.0864474	-0.0757562	-0.067537	-0.0908443	-0.0637452	-0.062072	0.0325087	-0.144292	0.0132233	-0.0668408	0.127269	0.0144288	-0.103154	-0.0684706	-0.00476007	0.00284093	-0.19222	-0.053365	-0.0122458	0.0525165	-0.00391801	-0.0430975	-0.225929
A02	Bn-A02-p6084757	4552668	4552619	-0.116298	-0.090632	-0.123929	-0.0567793	-0.205378	-0.167521	-0.130778	-0.0529872	-0.182849	-0.158809	-0.190442	-0.102219	-0.111613	-0.101478	-0.30805	-0.0501261	-0.210507	-0.200799	-0.018743	-0.157425	-0.0603679	0.0845732	0.0427293	0.122446	0.182899	0.135239	0.0471604	0.152468	0.113975	0.182718	-0.0410213	0.14246	0.121795	0.213938	-0.0268034	-0.0091626	0.0142589	-7.09e-05	0.0375647	-0.10813	0.0319717	0.00567646	0.0648506	0.00910418	0.0607672	-0.11639
A02	Bn-A02-p6147823	4612194	4612145	0.176396	0.200157	0.0825163	0.299541	0.0512599	0.079711	0.143314	0.171034	-0.026792	0.104647	0.00251082	0.110699	0.119318	0.0813814	-0.117801	0.082485	-0.0431449	-0.0154287	0.208981	0.0143183	0.0532891	-0.0266753	-0.0268391	0.0152091	0.0010164	-0.00926299	-0.104	0.00885345	-0.0310148	0.0667207	-0.162845	0.041871	0.0478528	0.216106	0.00627368	-0.0282561	-0.0158615	-0.0486729	0.0410742	-0.0808221	0.119659	0.0190491	0.0752934	-0.00651486	-0.0445806	-0.165159
A02	Bn-A02-p6166043	4626150	4626101	0.0292099	0.0415938	0.0559953	0.0433668	0.0502662	0.0363735	0.0181226	0.0744033	-0.0609491	0.0419549	-0.0456139	0.114508	-0.0428424	-0.0697675	-0.19049	0.0813744	-0.0622655	-0.0576633	0.151285	-0.0689001	0.106869	0.00951121	0.060844	0.0473942	-0.0124794	-0.00327422	-0.0605931	-0.0272639	0.01458	-0.0856587	-0.153699	0.0414113	0.0128622	0.115097	-0.00889799	0.0341352	-0.261584	-0.226634	-0.22186	-0.369648	-0.157703	-0.164803	-0.0999841	-0.229692	-0.220771	-0.380061
A02	Bn-A02-p6166584	4626588	4626637	-0.111274	-0.118386	-0.0641985	-0.155775	-0.0818554	-0.16295	-0.144391	0.050276	-0.138163	0.049969	-0.1462	0.0290403	-0.110004	-0.143902	-0.395755	0.0779903	-0.102387	-0.0901616	0.0383571	-0.153346	0.0184867	0.0242143	0.068394	0.0677977	0.00946474	0.066781	-0.0329022	0.0335606	0.014865	0.0097017	-0.208432	0.0513719	0.0467866	-0.0432187	0.0555416	0.107812	-6.01233	-6.90287	-6.7663	-7.02087	-7.31718	-7.17729	-8.03949	-5.4104	-6.39009	-7.04937
A02	Bn-A02-p6167491	4627683	4627634	-0.263609	-0.185256	-0.0816742	-0.322522	-0.208088	-0.107012	-0.197355	0.0793015	-0.0762011	0.0442992	-0.0667683	0.0996088	0.0260621	0.0518107	-0.233625	0.114255	-0.0544179	-0.130503	0.0228613	-0.0336615	0.113562	-0.00840939	0.00773923	-0.0333915	-0.0485879	-0.0219666	-0.109844	-0.0992434	-0.0578921	-0.13703	-0.102363	0.120124	0.08601	-0.0557833	-0.0259578	0.0436251	0.0356029	0.0123497	0.0331916	-0.205841	-0.020016	0.000513965	0.136445	-0.0307885	0.0273182	-0.223995
A02	Bn-A02-p6182038	4645221	4645172	-3.62106	-3.55035	-3.96419	-3.42327	-3.54436	-3.67224	-3.69307	-3.04504	-3.51452	-2.97187	-2.83847	-4.03028	-3.72746	-3.58175	-4.04657	-3.1173	-3.3773	-3.29086	-3.05235	-3.18766	-2.88098	0.0648633	0.0589161	0.00975995	0.0640378	0.0987842	0.090556	-0.00889107	0.0300545	-0.126645	-0.377061	-0.0450792	-0.0123246	-0.369851	0.013089	0.0135237	-0.0276507	0.0748253	-0.00897915	-0.498003	-0.0339608	0.00881225	0.284005	0.00147365	0.122712	-0.320512
A02	Bn-A02-p6202881	4669049	4669098	0.172223	0.171701	0.143349	0.185886	0.173403	0.155588	0.103254	0.210562	0.0574203	0.149966	0.0426537	0.178738	0.134681	0.0980237	-0.102304	0.208592	0.0729559	0.0790983	0.203874	0.0514267	0.141129	-0.0619179	0.00478984	-0.0381145	-0.0770934	0.0256869	-0.0413453	-0.0299175	-0.0482778	-0.0220797	-0.339989	-0.0415044	-0.105815	0.0298613	-0.0076328	-0.0260754	-0.0487539	-0.0365818	-0.0213174	-0.298323	-0.149441	-0.0477938	0.116814	-0.0195767	-0.0199879	-0.305186
A02	Bn-A02-p6203059	4669327	4669278	0.179851	0.0840515	0.0841179	0.162661	0.0667485	-0.022488	0.1089	0.14991	-0.0229297	0.0099627	-0.0112526	0.0649554	0.11271	0.0180171	-0.143705	0.097353	-0.0497876	-0.0394104	0.139166	-0.0184164	0.118825	-0.0903967	-0.0751123	-0.079679	-0.140187	-0.0688813	-0.154574	-0.0909578	-0.0870471	-0.0605561	-0.34773	-0.13036	-0.169902	-0.0199343	-0.082878	-0.155007	-0.11411	-0.107024	-0.14411	-0.241531	-0.0809657	-0.0951003	0.0516083	-0.125228	-0.122754	-0.311998
A02	Bn-A02-p6237474	4703722	4703771	-0.120663	-0.0836308	-0.0397052	-0.170976	-0.0529058	-0.0547041	-0.13995	0.0942451	0.0133513	0.14124	-0.00146552	0.165393	-0.0275555	0.057737	-0.276164	0.147752	-0.00549161	-0.0392532	0.132666	0.00402205	0.112863	-2.30405	-2.41811	-3.57938	-2.1927	-2.14542	-2.13877	-2.28992	-2.10015	-2.83455	-3.32512	-2.38383	-2.42016	-2.77293	-2.31691	-2.46474	-2.42912	-2.08695	-3.01088	-3.48516	-2.87331	-2.43558	-1.95531	-2.32971	-2.12314	-3.10432
A02	Bn-A02-p6256499	4727599	4727550	-1.32024	-1.05428	-1.01169	-1.94482	-1.02903	-0.858692	-1.11743	-0.48993	-0.151712	0.172012	-0.153175	-0.331735	-0.263769	-0.063955	-1.10572	0.262457	0.0825285	-0.278494	0.141095	-0.0739731	0.206098	-0.0905987	-0.0400417	-0.156026	0.00427294	-0.0381708	0.0251127	-0.120798	-0.0630542	-0.465595	-0.63293	-0.097466	-0.0770079	-0.473425	0.176638	-0.018397	-0.082408	-0.0135504	-0.118297	-0.715746	-0.229887	-0.0567084	0.225666	-0.0902856	-0.00659062	-0.452319
A02	Bn-A02-p6265274	4734389	4734438	-0.99593	-0.796681	-0.693215	-1.52263	-0.72638	-0.540398	-0.731908	-0.197251	-0.116486	0.32818	-0.116079	-0.463346	-0.222171	-0.0739457	-1.07934	0.416164	0.163104	-0.0968871	0.211497	0.0952671	0.377976	0.24676	0.15081	-1.12383	0.178787	0.103058	0.286499	0.0366559	0.155836	-0.663779	-0.914931	-0.184139	0.0194402	-0.724906	0.192199	0.238289	-0.0225225	0.145103	-0.509685	-0.922305	-0.500071	0.0791118	0.407815	-0.0337997	0.340071	-0.687734
[truncated: 11,237 more rows]
[truncated: 83 more columns]
