# Supplementary material for: Genetic factors inherited from both diploid parents interact to affect genome stability and fertility in resynthesized allotetraploid Brassica napus
Source: G3 (Bethesda). 2023 Jun 14;13(8):jkad136. doi: 10.1093/g3journal/jkad136 (PMC10411605; doi:10.1093/g3journal/jkad136)
Supplement: jkad136_Supplementary_Data [file jkad136_supplementary_data.zip › File_S4_G3-2023-404246.xlsx]

## Sheet: Sheet1
File S4 - LogR ratio values of S1 resynthesized Brassica napus lines for chromosomes C3 - C9
chromosome	Name	Start_v8.1	End_v8.1	A4C34_1_Log	A4C34_2_Log	A4C34_3_Log	A4C36_1_Log	A4C36_2_Log	A4C36_3_Log	A4C37_1_Log	A4C37_2_Log	A4C37_3_Log	A4C42_1_Log	A4C42_2_Log	A4C42_3_Log	A4C46_1_Log	A4C46_2_Log	A4C46_3_Log	A4C47_1_Log	A4C47_2_Log	AC47_3_Log	A4C49_1_Log	A4C49_2_Log	A4C49_3_Log	A6C37_1_Log	A6C37_2_Log	A6C37_3_Log	A6C38_1_Log	A6C38_2_Log	A6C38_3_Log	A6C42_1_Log	A6C42_2_Log	A6C42_3_Log	A6C46_1_Log	A6C46_2_Log	A6C46_3_Log	A6C47_1_Log	A6C47_2_Log	A6C47_3_Log	A7C34_1_Log	A7C34_2_Log	A7C34_3_Log	A7C36_1_Log	A7C36_2_Log	A7C36_3_Log	A7C37_1_Log	A7C37_2_Log	A7C37_3_Log	A7C38_1_Log
C03	Bn-scaff_16614_1-p2203073	2349	2398	0.019693	0.169567	0.0668268	0.128911	-0.0246	-0.0460707	0.148055	0.00894421	-0.0093009	0.0541133	-5.00495	0.142089	-0.000151181	-0.23017	0.0317811	0.0492525	0.00421481	-0.176826	0.0236505	0.0187603	0.0170315	-0.0313416	-0.0139747	-0.233258	0.156005	-0.0195803	-0.00235637	-0.20548	0.0454711	0.0484559	0.00217119	0.0171725	-0.0106318	0.117476	0.125473	0.0776439	0.0216695	0.00629235	0.00875482	-0.204247	0.0165303	0.0613374	0.131305	0.000504509	0.164762	-0.0161173
C03	Bn-scaff_16614_1-p2203139	2383	2334	0.157334	0.265658	0.0575958	0.134289	-0.0871903	-0.0475971	0.0541141	0.000945595	0.0182705	0.0228923	-5.46035	0.0961639	0.00233999	-0.157164	-0.0197379	-0.0119265	-0.0598211	-0.165752	0.0534512	-0.0241297	0.041519	-0.0462227	-0.0736328	-0.163259	0.0328865	0.009023	-0.0149207	-0.157499	-0.000793746	0.0183629	0.00794757	0.0371367	-0.021908	0.112525	0.0639384	0.10945	-0.0106815	0.0222342	0.0354464	-0.131391	-0.0186843	0.0249577	0.0984321	0.0294638	0.123521	-0.0322569
C03	Bn-scaff_16614_1-p2188086	16970	17019	-0.900861	-0.149493	-0.5984	-0.705911	-0.421738	-0.421439	-0.0736907	-0.330943	0.0525206	0.0207572	-5.09631	0.211155	-0.00208025	-0.474033	-0.0180389	0.0355527	0.206206	-0.581575	-0.0367366	0.124219	0.0462158	0.0521881	0.127672	-0.72812	0.426435	0.138547	0.42148	-0.587991	0.0983791	-0.435945	0.0574114	-0.0851725	0.0531137	-0.360747	0.395081	0.364719	-0.0605974	0.185594	-0.372054	-0.638988	-0.150275	0.35195	0.310044	0.019472	0.626333	0.147981
C03	Bn-scaff_16614_1-p2055553	110871	110821	0.048856	0.085969	0.0159208	0.196097	0.00896967	0.0245919	0.00753634	-0.00406313	-0.0353299	-0.065546	-5.53946	0.030691	0.112087	-0.0409766	0.0385714	0.00749254	-0.0548081	-0.101383	-0.0242325	-0.0760698	-0.0187856	-0.0645134	-0.0302785	-0.117584	0.00805498	0.0134987	-0.0161963	-0.156244	-0.0787361	-0.00428529	0.0505639	0.019052	0.00858745	0.112422	0.0207743	0.0404969	-0.0049316	-0.0489694	-0.0181841	-0.0327369	0.00309134	0.0550264	0.0238849	-0.0304243	0.007782	-0.00509046
C03	Bn-scaff_16614_1-p1999158	174335	174384	0.159076	0.165998	0.144802	0.428324	0.103602	0.117333	0.260892	0.163267	0.0164965	0.00102379	-6.22985	0.131469	0.0939828	-0.241496	0.00399564	-0.000401807	-0.0748113	-0.20195	0.154149	-0.00427166	0.0884745	-0.0308766	0.0328104	-0.181157	0.139313	0.0231459	0.0822005	-0.198413	0.0195578	0.123256	0.0804412	0.0656656	-0.00180101	0.343841	0.10887	0.0515458	0.0192476	-0.0450649	0.01062	-0.125257	0.10625	0.099482	0.179142	-0.00548937	0.158579	-0.0131983
C03	Bn-scaff_16614_1-p1995102	178391	178440	0.0873602	0.27405	0.118214	0.151868	0.016571	-0.0028418	0.0911427	0.0509407	-0.029649	-0.0063111	-1.71529	0.0812575	0.032296	-0.133636	0.0312317	0.000172832	-0.0252464	-0.165362	-0.0223297	0.00854865	0.0145206	0.013618	-0.00729915	-0.228434	0.101368	0.0642208	0.0530442	-0.206181	-0.0277033	0.00802197	-0.0131615	0.0326331	0.0361594	0.205643	0.0726259	0.148268	0.089862	0.105785	0.0672331	-0.139667	0.045823	0.129381	0.129144	0.010295	0.183518	-0.0281013
C03	Bn-scaff_16614_1-p1763325	412308	412266	-0.311001	0.0806991	-0.226248	-0.137029	-0.195866	-0.167518	0.155773	-0.101895	0.0557749	-0.14382	-4.02047	0.136448	-0.00786838	-0.499965	-0.0380061	0.10019	0.113454	-0.452674	-0.0189191	0.0388214	0.0638261	0.0847526	0.0223306	-0.615946	0.345575	0.0782619	0.359542	-0.500305	0.0442085	-0.151742	0.103746	-0.0231325	-0.0286359	-0.244506	0.188545	0.282774	-0.0440016	0.0657452	-0.0985401	-0.480971	-0.0417782	0.30217	0.231407	-0.00408288	0.447225	0.105121
C03	Bn-scaff_16614_1-p1720604	454500	454549	0.101032	0.290272	0.0908721	-0.0435366	-0.279025	-0.257383	-0.00649879	-0.223723	-0.150745	-0.133453	-3.21838	-0.0702216	-0.0111278	-0.283216	0.0326488	0.0200957	0.0376009	-0.245225	-0.182467	-0.139168	-0.178543	-0.218429	-0.21186	-0.762104	-0.00456398	-0.144027	0.0196182	-0.547482	-0.135575	-0.174231	-0.0173215	0.0470913	-0.00594469	0.184417	0.208642	0.157177	0.0695275	0.0897865	0.123261	-0.571049	-0.202361	0.0227858	0.0663709	-0.155489	0.152449	-0.147138
C03	Bn-scaff_16614_1-p1695386	478851	478900	0.0970122	0.164108	0.0548452	0.26247	0.0312216	0.0343335	0.165852	0.0699768	-0.0375353	-0.0565064	-5.71908	0.172251	-0.0311818	-0.374953	-0.0365519	0.00737534	-0.0796615	-0.319088	-0.00287575	-0.0237496	-0.0166541	-0.0307426	-0.0118952	-0.279447	0.145868	-0.0254427	0.0925199	-0.277718	0.0194558	0.0319159	-0.020927	-0.065408	-0.0590275	0.261692	0.159787	0.0839281	-0.0383085	-0.0120543	0.0253709	-0.203855	0.0114708	0.140799	0.14042	-0.0248279	0.270866	0.0206392
C03	Bn-scaff_16614_1-p1692672	482838	482789	-0.801628	-0.231199	-0.635214	-0.0705053	-0.12343	-0.109256	0.196049	-0.0580999	0.0173309	0.0365295	-4.49402	0.210852	0.171159	-0.372104	0.134306	-0.0139503	0.117386	-0.543235	0.0205914	0.144027	0.0669884	0.0871447	-0.0112674	-0.560665	0.304343	0.073206	0.308866	-0.508707	0.0427491	-0.12853	0.172167	0.102058	0.142657	0.0834449	0.267041	0.273042	-0.368804	-0.359613	-0.514087	-0.56005	-0.0854625	0.341676	0.336737	0.0221993	0.403304	0.00269434
C03	Bn-scaff_16614_1-p1653466	516255	516206	0.110844	0.179344	0.0754754	0.324322	-0.0151061	-0.00361159	0.196421	0.074286	-0.0112977	-0.139337	-4.92643	0.0296064	0.0545003	-0.264592	-0.0352729	-0.0763082	-0.0637165	-0.351163	-0.127669	-0.0990284	-0.0871923	-0.035652	-0.00279596	-0.272135	0.0917033	0.0157033	0.0459742	-0.31518	-0.08109	-0.137801	-0.00593666	0.000356476	-0.0152488	0.0063533	0.0561806	0.0523107	0.00503374	-0.0515937	-0.0393796	-0.232872	0.0273158	0.0782468	0.141415	-0.0175662	0.0947356	0.00710633
C03	Bn-scaff_16614_1-p1646208	523828	523877	0.032258	0.125803	0.0266043	0.221372	0.0546843	0.0544515	0.119345	0.0522747	-0.0178987	-0.0535708	-5.10308	0.0431673	0.116806	-0.185039	0.0879537	0.0351355	0.0408409	-0.123931	-0.0164183	-0.0158459	-0.00582147	-0.0104101	-0.0761984	-0.217658	0.0309543	-0.0328982	0.0445432	-0.148944	-0.0174593	0.00655226	0.0352171	0.0533046	0.0674929	0.0753407	0.104373	0.116878	0.0376713	0.0123671	0.022945	-0.165034	-0.0487004	0.0514972	0.07697	-0.00734444	0.0935457	-0.0579135
C03	Bn-scaff_16614_1-p1480092	660177	660129	0.10118	0.170255	0.104362	0.317362	0.152535	0.136984	0.204787	0.141294	0.0371149	0.0722972	-4.98075	0.0752937	-0.0990789	-0.360616	-0.0602909	-0.10852	-0.132762	-0.298985	0.0449112	0.0498934	0.0340261	0.0387722	0.00392378	-0.165943	0.105268	0.00597416	0.038479	-0.139396	0.0218274	0.12689	-0.113559	-0.0843616	-0.0852593	0.100319	-0.0112634	-0.0436011	-0.00292443	0.0454844	0.0547807	-0.145137	0.0671108	0.0743066	0.160427	-0.0199404	0.181382	-0.0117454
C03	Bn-scaff_16614_1-p1291979	830011	829962	-0.387417	-0.011216	-0.267604	-4.06828	-4.23004	-4.7935	-5.08904	-6.20225	-4.51888	0.0229698	-4.53092	0.228128	-0.0460499	-0.65871	-0.0293085	0.0877645	0.156523	-0.554579	-0.0358122	0.0846855	0.0546315	-5.03607	-6.18868	-5.48648	-5.59274	-6.85384	-6.16808	-0.71766	0.0986914	-0.386756	0.0200011	-0.023506	0.0474822	-0.152085	0.387921	0.263373	0.0923847	0.142235	0.0194424	-6.6198	-7.45174	-5.77754	-6.13337	-6.07379	-6.15286	-6.23573
C03	Bn-scaff_16614_1-p1291623	830269	830318	-0.480383	0.0984655	-0.290999	-1.49005	-1.53191	-1.42316	-1.18108	-1.18727	-0.976499	0.15097	-4.74845	0.436258	0.106665	-0.384147	0.212117	0.00291405	0.152891	-0.746758	-0.196463	0.0741586	0.0319837	-0.884461	-1.12593	-2.27519	-0.537791	-0.831869	-0.400348	-0.426068	0.22286	-0.251333	0.205648	0.0813352	0.154283	-0.0515936	0.537765	0.470761	0.029284	0.223782	-0.148426	-1.72286	-1.02745	-0.410763	-0.499146	-0.879309	-0.255371	-0.770835
C03	Bn-scaff_16614_1-p1268228	854075	854026	-0.165692	0.148276	-0.103003	0.123174	-0.145892	-0.0813557	0.190543	0.0393706	-0.0818518	0.0267009	-4.63399	0.208025	0.0103589	-0.367462	0.0164586	-0.123005	-0.0901539	-0.590774	-0.00340764	-0.0659696	-0.0414699	-0.023141	0.00086361	-0.52117	0.165552	0.0606918	0.139696	-0.373141	0.0388468	0.0936366	0.0141175	-0.0306467	0.0365996	-0.0161202	0.0537312	0.153613	0.0380085	-0.0664907	-2.5e-05	-0.279591	0.0436027	0.197412	0.200432	0.00417228	0.294714	0.0161754
C03	Bn-scaff_16614_1-p1267508	854436	854485	-0.0516149	0.124242	-0.0287796	0.114376	0.00749613	-0.0125098	0.221727	0.0223968	0.00247906	-0.0286082	-5.01003	0.167814	0.00193248	-0.284808	0.0382212	0.014326	-0.0539358	-0.262886	-0.00520377	-0.0944682	-0.0600218	-0.0793	-0.0616697	-0.271915	0.0922602	-0.00451878	0.0900253	-0.259464	-0.0363783	-0.00432427	0.0389863	-0.0623541	-0.0364608	0.119583	0.106237	0.133431	0.0479036	-0.0540099	-0.0815044	-0.223023	0.0590125	0.085883	0.0412191	-0.0466544	0.163537	-0.0613241
C03	Bn-scaff_16614_1-p1059872	1030910	1030861	0.0351322	0.0410217	-0.0215991	0.0600936	-0.0360908	-0.0353038	0.0600987	0.028258	-0.0121852	-0.0565506	-5.42747	0.133965	-0.0523262	-0.281852	-0.0141121	-0.0327236	-0.0257174	-0.229843	-0.00107848	-0.0132138	-0.0308096	-0.0516657	-0.0584973	-0.0330891	0.0546787	-0.00765242	0.0297759	-0.239912	-0.060609	-0.0500234	-0.0375289	-0.0462487	-0.0389197	0.0809307	0.115951	0.102588	-0.00393197	-0.0316964	-0.000493675	-0.157882	0.010679	0.0187396	0.0502057	-0.0151462	0.105563	-0.0182329
C03	Bn-scaff_16614_1-p884699	1193824	1193775	0.0814852	0.132489	0.0742684	0.19511	0.0700897	0.0487316	0.136752	0.00718403	0.0322635	-0.181959	-5.86799	-0.0270732	0.0579985	-0.126084	0.0391276	0.0286184	0.0126223	-0.272036	0.0040464	0.0446374	0.0254138	0.0395685	0.0349981	0.0167423	0.136775	0.0373856	0.0767362	-0.530785	-0.1649	-0.297743	0.0252308	0.0129777	0.0236593	0.0840506	0.219222	0.247073	0.0280091	0.0510217	0.0577325	-0.0924787	0.00307864	0.115615	0.117343	0.0165409	0.193132	0.0428061
C03	Bn-scaff_16614_1-p873560	1209439	1209390	-0.277235	0.0558416	-0.177779	-0.248768	-0.230267	-0.229402	0.0118623	-0.203236	-0.0151698	-0.00386489	-5.0729	0.122633	-0.0794404	-0.576143	-0.0377788	-0.012341	0.0454932	-0.446746	-0.0395738	-0.0213282	-0.0638246	-0.0129053	-0.00154713	-0.217072	0.26412	-0.0394791	0.29448	-0.693815	-0.00239487	-0.346177	-0.0796857	-0.114107	0.0243239	0.0833491	0.169631	0.155311	-0.072974	-0.00565459	-0.17596	-0.737122	-0.185384	0.203285	0.198461	-0.0431603	0.54491	-0.0258195
C03	Bn-scaff_16614_1-p847623	1241678	1241629	-0.14533	-0.0174932	-0.142971	-0.00248462	-0.162544	-0.13756	-0.0755277	-0.179521	-0.230792	0.0888101	-5.42777	0.152027	0.0794706	-0.163629	0.0259871	0.0592045	0.0418999	-0.135704	0.0512207	0.0626875	0.18299	-0.215942	-0.201331	-0.216259	0.110764	0.0122979	0.0532458	-0.0738111	0.10383	0.0413064	0.0997574	0.101643	0.0619918	0.178444	0.110739	0.15764	-0.15631	-0.210531	-0.24605	-0.391126	-0.168407	-0.0892815	-0.145817	-0.1921	-0.0933273	-0.0200927
C03	Bn-scaff_16614_1-p847505	1241696	1241745	-0.04423	0.290511	-0.0222349	0.215518	0.00981905	0.072654	0.226025	-0.0159303	-0.0566085	0.133019	-4.7521	0.118449	-0.0478396	-0.460734	0.0675673	-0.0156773	0.0399244	-0.369476	-0.0232788	-0.0698943	-0.13205	0.0320146	-0.0132609	-0.0500397	0.142246	0.0434741	0.163523	-0.428909	0.007446	0.0754904	-0.253456	-0.06286	0.0109844	0.192913	0.0476111	0.120274	0.0520698	0.0187995	0.0564902	-0.408508	0.0774708	0.2744	0.18903	0.0322619	0.374978	-0.019563
C03	Bn-scaff_16614_1-p846820	1242381	1242430	-0.0490436	0.198038	-0.0486255	0.117351	-0.0709678	0.0164208	0.158158	-0.0155961	-0.0429773	-0.0270561	-4.79142	0.121037	0.00682188	-0.250967	-0.0513381	0.00729509	-0.0115204	-0.268949	-0.057956	0.0415061	-0.0421484	-0.0342285	0.0141371	0.00476156	0.148817	0.0363036	0.118819	-0.259024	-0.00934945	-0.051618	-0.0397242	-0.0915858	-0.0188441	0.0895096	0.104093	0.135565	0.0204164	-0.0127805	0.000352349	-0.320094	-0.0346372	0.136358	0.164091	-0.0101697	0.22406	0.0135924
C03	Bn-scaff_16614_1-p731938	1368178	1368129	-0.0883674	0.0678633	0.00851155	0.0221133	-0.133251	-0.0760966	0.0568379	-0.152048	-0.0615737	-0.0671919	-4.74177	0.104595	-0.00710081	-0.352842	-0.0397072	-0.0411477	-0.00925953	-0.339948	-0.0543227	-0.031624	-0.0295316	0.0240264	-0.0212485	-0.0440046	0.136242	-0.0148712	0.0654089	-0.297434	0.0329828	-0.108536	-0.0386016	-0.0602781	-0.0396535	0.0481393	0.119796	0.121201	-0.023304	-0.0371555	-0.0640944	-0.30485	-0.092348	0.156552	0.137988	-0.0272942	0.188073	0.0129592
C03	Bn-scaff_16614_1-p725210	1377566	1377517	-0.152765	0.0466463	-0.0725558	-0.0283806	-0.160319	-0.111339	-0.0163409	-0.0241375	0.00120269	0.101618	-4.2982	0.190092	-0.0178656	-0.567079	0.0642773	0.0576842	0.126952	-0.516703	0.0620041	0.0110226	0.0777244	-0.150011	-0.140073	-0.0890852	0.0886335	-0.0997937	0.0787186	-0.642133	-0.03545	-0.0802298	0.0130335	-0.03752	0.00063568	-0.0838752	0.240541	0.241337	-0.0609664	-0.0515705	-0.0785095	-0.348087	-0.0804431	0.0626696	0.124192	-0.0601873	0.219398	-0.0792838
C03	Bn-scaff_16614_1-p724502	1378175	1378224	-0.204121	0.183041	-0.135807	0.0813215	-0.184376	-0.119159	0.0493426	-0.161158	-0.0418194	-0.0661457	-5.27219	0.150911	0.0161115	-0.359219	0.0230574	-0.139835	-0.108097	-0.595198	0.0836428	-0.0136093	0.0675704	0.0256232	-0.0415749	-0.233524	0.241836	-0.013285	0.28562	-0.335846	0.000438317	-0.0128741	0.0525911	-0.0956289	-0.046046	-0.0606173	-0.0428962	0.037931	-0.0950079	-0.021079	-0.13069	-0.604764	-0.092924	0.223757	0.253651	-0.0640321	0.339461	-0.0592347
C03	Bn-scaff_16614_1-p722822	1379950	1379901	0.0663959	0.182837	0.0646198	0.320217	0.0655611	0.0349153	0.177903	0.142116	-0.0609337	-0.0302681	-4.6702	0.0675437	-0.0225777	-0.185562	-0.00487568	0.0697947	0.0148105	-0.120816	-0.00312202	-0.0301305	-0.0207433	-0.0385839	-0.0688224	-0.0393842	0.0824452	-0.0102679	0.0565532	-0.160049	0.00581401	0.0796514	0.00881516	-0.0156886	-0.0316617	0.23616	0.117637	0.0845358	0.0117316	-0.0119407	-0.0056861	-0.233868	0.0313255	0.117147	0.143474	-0.0136404	0.159823	-0.02538
C03	Bn-scaff_16614_1-p721297	1381375	1381424	0.11941	0.262142	0.0846318	0.233597	-0.0341837	-0.0389473	0.163475	0.0702246	-0.0645467	-0.0336092	-3.42607	0.112589	0.0843773	-0.279161	-0.0133508	0.0448227	-0.0463112	-0.291643	0.0365124	0.031057	0.0276462	-0.0633865	-0.0177121	-0.0356912	0.0971718	-0.0422273	0.0432261	-0.201423	0.0585604	0.0835767	0.0371261	0.0497683	0.0311678	0.252336	0.087288	0.134069	0.00339936	-0.0285015	0.00602434	-0.289883	0.0248137	0.0696027	0.056852	-0.0388511	0.160496	-0.0112208
C03	Bn-scaff_16614_1-p704948	1397213	1397164	0.144866	0.304929	0.171855	0.203052	-0.0675912	-0.032424	0.139435	-0.0150807	-8.07e-05	-0.0333104	-5.50454	0.114037	-0.0190491	-0.365042	0.00289346	-0.0504284	-0.0404031	-0.393338	0.0426158	-0.0777641	-0.0680007	-0.0856515	-0.0245013	-0.0571268	0.213711	0.0612632	0.0451382	-0.372469	-0.0303127	0.0510232	-0.01281	0.0179395	-0.0362335	0.261145	0.119954	0.0866233	0.146262	0.0177677	0.0815876	-0.266508	0.0106643	0.15307	0.171716	-0.0350467	0.182764	0.0243932
C03	Bn-scaff_16614_1-p658026	1446228	1446277	-0.166637	0.16862	-0.0895955	-0.0150349	-0.114032	-0.114755	0.112365	-0.0934678	-0.0715447	-0.0293691	-5.13125	0.097647	-0.061792	-0.526294	-0.0577432	-0.03674	-0.0261129	-0.395556	-0.04361	0.00695658	0.0429193	-0.116094	-0.0313452	-0.201708	0.235494	-0.0639274	0.185402	-0.592058	0.0158448	-0.115384	-0.0536211	0.0207009	-0.0266674	0.0385585	0.13419	0.12612	-0.156414	-0.0212381	-0.109275	-0.696548	-0.170726	0.235997	0.154054	-0.0668248	0.359828	-0.0427157
C03	Bn-scaff_16614_1-p571357	1538121	1538170	0.128667	0.257493	0.160034	0.450769	0.111284	0.138385	0.307374	0.152552	0.0598696	0.0331696	-5.5185	0.183026	0.0269742	-0.284867	0.0179184	0.0147142	-0.0263532	-0.307034	0.0487799	-0.0541193	0.030651	0.0661265	0.0140779	0.0753233	0.134642	-0.0301795	0.0904035	-0.179266	0.0510926	0.142623	0.0144127	0.042337	0.0181338	0.236463	-0.0239366	0.153235	-0.0149858	-0.0171004	-0.0166956	-0.147087	0.141041	0.249264	0.222081	0.0106841	0.225811	-0.00131592
C03	Bn-scaff_16614_1-p562041	1551795	1551746	-0.141484	0.140342	-0.110294	-0.0148194	-0.0915945	-0.00115997	0.105102	-0.0373297	-0.0453655	-0.0462378	-5.1964	0.201098	-5.49e-05	-0.463294	-0.00688116	-0.00334877	-0.0332692	-0.44687	-0.0267779	-0.0387707	0.00801599	0.00367334	-0.0110578	-0.038121	0.249104	-0.0658816	0.0810749	-0.465185	0.026759	-0.107966	-0.0230124	-0.0496298	-0.0627163	0.0125129	0.0208364	0.189869	-0.00691053	-0.04603	0.0250983	-0.478364	-0.109673	0.167294	0.194538	-0.0691333	0.284498	0.0305407
C03	Bn-scaff_16614_1-p534173	1569536	1569584	0.0805902	0.202438	0.00207932	0.246582	0.0697449	0.0825767	0.156692	0.083843	0.0591277	0.0993011	-5.14773	0.23375	-0.253034	-0.647451	-0.305146	0.0598686	0.0490698	-0.0995148	0.107205	0.0366344	0.0150769	0.0587292	0.00192337	0.0707052	0.0973762	-0.116218	-0.0440733	-0.219379	0.0788046	0.139517	-0.235565	-0.261803	-0.260338	0.289225	0.0297186	0.159658	-0.0709361	-0.140164	-0.0606705	-0.156082	0.0706364	0.110259	0.176288	0.0153725	0.134219	-0.0974899
C03	Bn-scaff_16614_1-p424532	1665313	1665362	-0.134459	0.203238	-0.0278172	0.0955408	-0.0779635	-0.106259	0.154438	-0.0349405	0.0562514	0.03869	-5.1029	0.146009	0.0220482	-0.283549	-0.00848231	0.1324	0.162489	-0.297355	0.118063	0.0903577	0.0966523	0.0216956	-0.034352	-0.1098	0.155853	0.00148826	0.190986	-0.266316	-0.00498785	-0.0549876	0.0122673	-0.00780553	0.0124084	0.288116	0.0946425	0.18603	-0.0180717	-0.0250168	-0.0345349	-0.422638	-0.030537	0.199414	0.190016	0.0255766	0.349064	0.030164
C03	Bn-scaff_16614_1-p369346	1717219	1717268	0.0171922	0.198881	0.0517851	0.239447	-0.0233465	0.0273965	0.108027	0.117071	-0.0142418	0.0567221	-2.63087	0.148967	-0.0647817	-0.348633	-0.055518	0.0360867	0.0311398	-0.368244	-0.0300374	-0.0276362	0.0100662	-0.00560124	0.00614422	0.0246644	0.115455	0.0184907	0.0932889	-0.325256	0.00284368	0.0228576	-0.0175371	-0.0115561	0.032538	0.263169	0.0777251	0.277994	-0.00632855	-0.00966401	-0.0157854	-0.289972	0.0363606	0.215647	0.160832	0.0147581	0.273951	0.000627428
C03	Bn-scaff_16614_1-p263482	1834067	1834116	0.00244215	0.0865331	0.035446	0.201988	-0.0112965	-0.00714652	0.10401	-0.0212374	-0.147505	0.00444749	-5.78091	0.148602	0.00448349	-0.274238	0.0337817	0.038491	-0.0155669	-0.202015	0.0234617	-0.00743821	0.00157777	-0.052498	-0.0708193	-0.045516	-6.13409	-7.40115	-6.21534	-0.231045	0.00373372	0.00481932	-0.026128	0.0442292	-0.0195631	0.195569	-0.00649525	0.0864988	-0.00462419	-0.0686014	-0.0553726	-0.272779	-0.0136027	0.0486937	0.140514	-0.0412153	0.0948673	-7.41066
C03	Bn-scaff_16614_1-p245606	1853867	1853818	0.0357714	0.250048	0.0091534	0.17217	-0.0138634	-0.0121049	0.157203	0.0245745	0.016038	-0.0678757	-4.87468	0.0861785	0.0175635	-0.322759	-0.0685772	-0.0151631	-0.0751456	-0.388045	-0.0458255	-0.0434549	-0.0155001	-0.00630419	0.0252217	0.0112651	0.151069	0.0347212	0.0704531	-0.339321	-0.0493758	-0.0113484	-0.0485292	-0.0850492	-0.0135018	0.0907655	-0.0655101	0.0790708	0.0499633	0.00334926	0.0331348	-0.261052	0.0822212	0.173227	0.154134	0.0329122	0.209535	0.0779639
C03	Bn-scaff_16614_1-p240144	1859367	1859318	-0.127482	0.341349	-0.0537615	0.308016	0.03912	-0.0381334	0.248289	0.160041	0.14394	0.138983	-4.57746	0.239339	0.0929029	-0.400906	0.150296	0.26658	0.143259	-0.400836	0.036095	0.154362	0.079246	0.0864184	0.07673	-0.270411	0.209415	0.0950113	0.298462	-0.41412	0.0781503	0.023684	0.0315491	-0.0104299	0.196828	0.392244	0.0739214	0.332678	-0.0112526	0.135474	-0.0399861	-0.808301	0.0771688	0.355835	0.405513	0.147054	0.497517	-0.0653382
C03	Bn-scaff_16614_1-p233213	1872179	1872130	-0.0121109	0.386879	0.0972267	0.274323	0.0618013	0.00421241	0.375543	0.176008	0.170174	0.190174	-5.09533	0.0288719	0.146707	-0.403642	0.179279	0.183929	0.240612	-0.281339	0.162736	0.195816	0.190698	0.140519	0.206252	-0.223661	0.276242	0.137061	0.445881	-0.465678	0.127785	-0.0231824	0.143153	0.0967869	0.186933	0.176606	-0.025395	0.348957	0.111791	0.136847	-0.296273	-0.523518	0.104057	0.470913	0.385461	0.100264	0.58239	0.102254
C03	Bn-scaff_16614_1-p226437	1878836	1878885	-0.198624	0.271336	-0.0384523	0.0966156	-0.170733	-0.0972436	0.25025	0.0314963	0.109123	0.0655175	-4.53248	0.0765713	0.040036	-0.582641	0.088976	0.119524	0.132511	-0.436303	0.134895	0.120086	0.152855	0.126135	0.142307	-0.322253	0.393214	0.13882	0.416259	-0.552958	0.116259	-0.0117961	0.128672	0.10573	0.0954326	0.0854214	-0.0536819	0.212264	-0.0237312	0.106606	-0.313121	-0.637224	0.0874546	0.453653	0.481971	0.117468	0.60821	0.185621
C03	Bn-scaff_27198_1-p221778	2341433	2341482	0.113502	0.166656	0.108205	0.210048	-0.00856465	0.0173292	0.19098	0.0646143	0.0072085	-0.0280463	-4.65245	0.185714	0.035547	-0.310869	0.015763	0.0401772	0.0381318	-0.30248	0.0645693	0.0349383	0.0595767	-0.0392355	0.019852	0.0199271	0.174527	0.00285398	0.109478	-0.34475	0.0130578	0.0746305	0.0283545	-0.0430723	0.0351134	0.256143	-0.0223373	0.0942021	0.0920767	0.0338646	0.0683456	-0.275379	0.101363	0.185129	0.179051	0.0405718	0.271384	-0.00840429
C03	Bn-scaff_27198_1-p263000	2405577	2405528	0.0818528	0.152168	0.0582891	0.232684	0.0628196	0.0558975	0.189525	0.0851523	0.00580048	-0.652527	-4.88891	-0.725745	-0.657735	-0.898613	-0.663981	0.0275679	0.0334692	-0.19481	0.0282981	-0.00200447	0.0186771	-0.0128254	0.050488	0.0264442	0.00771392	0.0178573	0.123399	-0.945455	-0.773397	-0.62246	-0.702879	-0.627309	-0.566111	0.156469	-0.133573	0.0370774	0.0469138	-0.0130154	0.0275159	-0.154563	0.0585228	0.124642	0.0922919	0.0439449	0.155871	-0.015729
C03	Bn-scaff_27198_1-p449626	2582877	2582828	-0.13137	-0.0458554	-0.0368231	0.108719	-0.0990642	-0.0732173	0.209155	-0.141649	-0.0363649	0.0711617	-5.29435	0.166029	0.0468191	-0.267683	0.00866507	0.100305	0.148586	-0.351583	0.0640862	0.156961	0.127613	0.0283496	0.010281	-0.08339	0.264002	0.0271575	0.224222	-0.30604	0.0687489	-0.0217617	-0.0324772	0.0279517	-0.0205053	0.242742	0.112075	0.282214	-0.00749527	-0.0163314	-0.097094	-0.496419	-0.0225014	0.229251	0.256287	-0.00387757	0.438829	0.0265206
C03	Bn-scaff_27198_1-p574582	2710895	2710846	-0.0976539	-0.107983	-0.0735926	0.0952339	-0.138744	-0.157137	-0.0040082	-0.101155	-0.162646	0.0771728	-4.96896	0.161905	-0.1039	-0.303082	-0.128722	0.0861429	0.0503118	-0.0848818	-0.112002	-0.125661	-0.163282	-0.0919666	-0.1483	-0.145467	0.0502607	-0.0975027	0.00254791	-0.0753991	0.0780231	0.143469	-0.115487	-0.169045	-0.111331	0.258257	0.106361	0.119501	-0.160244	-0.097239	-0.131485	-0.281058	-0.127212	-0.0790696	-0.0445757	-0.175831	0.0370034	-0.126197
C03	Bn-scaff_27198_1-p578320	2714633	2714584	0.145325	0.130427	0.0979051	0.197515	0.0136922	0.0358618	0.2099	0.0295159	-0.017144	0.0056177	-6.19997	0.144947	0.0893391	-0.303324	0.0205473	0.0305198	0.0145104	-0.207787	0.103169	-0.00507889	0.030133	-0.0218605	-0.0444395	-0.0142214	0.136914	0.0324531	0.111355	-0.269606	0.0198706	0.0787443	0.0798594	0.0373387	0.0202735	0.292696	-0.000749437	0.181798	0.00960176	-0.0551343	-0.00154403	-0.262548	0.000504165	0.145811	0.213015	-0.0550334	0.203981	0.0518805
C03	Bn-scaff_18936_1-p93643	2820424	2820473	-0.0651631	0.0528569	-0.0122287	0.18499	-0.0214662	-0.0299897	0.0678225	0.0504949	-0.025021	0.0613089	-5.20842	0.214564	0.00108893	-0.543135	0.0303206	0.0235662	-0.0269663	-0.368599	0.153623	0.0524238	0.149764	0.00673766	0.000600095	-0.00453732	0.119033	0.0522403	0.0674352	-0.418418	0.0475202	0.0685712	0.0644137	0.0158957	0.0973559	0.0860685	-0.0453785	0.172907	0.0381377	-0.040255	-0.0412384	-0.286455	-0.0692245	0.124647	0.164328	0.0217581	0.253045	-0.0386148
C03	Bn-scaff_18936_1-p269153	2962802	2962753	0.136736	0.157932	0.0591537	0.189906	0.0205314	-0.000543998	0.0699779	0.0458423	-0.0264086	-0.0529439	-5.35047	0.102162	0.00553957	-0.19171	-0.0363718	0.00996219	-0.0609314	-0.200196	0.0249967	-0.0171848	0.0185308	-0.0549668	-0.0464649	0.0102611	0.042654	-0.000141377	0.0166201	-0.208017	-0.0326372	0.000865329	-0.0120991	0.0369568	-0.0183849	0.186361	0.00374161	0.0598113	0.025745	-0.00974548	0.00424224	-0.101307	0.0782961	0.13431	0.105582	0.0612362	0.0876648	0.00573727
C03	Bn-scaff_18936_1-p274133	2967682	2967731	0.173961	0.0985907	0.0616192	0.419192	0.0618972	0.0702622	0.279687	0.159463	-0.00441846	-0.00420732	-4.31723	0.107727	0.0673011	-0.283278	0.025561	0.0521735	-0.000205534	-0.186073	0.053563	-0.0178638	0.0277801	0.0252971	0.0182651	0.0344403	0.188783	-0.0266806	0.117471	-0.240231	0.0480902	0.105103	0.0935849	0.0158826	0.0226238	0.17759	-0.033518	0.0799128	0.0235099	-0.0233908	0.0218938	-0.224066	0.0677698	0.184487	0.160015	0.0433975	0.14943	-0.0193719
C03	Bn-scaff_18936_1-p277517	2971166	2971117	0.0785758	0.0595661	0.0805716	0.247928	-0.00845099	0.0520073	0.155535	0.017932	0.0146686	0.0806748	-4.27693	0.283891	0.18987	-0.265779	0.150754	0.0251497	-0.00137678	-0.400007	0.058871	-0.0481559	0.0408927	-0.094036	0.00245915	-0.0356955	0.0849926	0.00734779	0.0171815	-0.308381	0.0640495	0.14674	0.14524	0.122296	0.0811364	0.302523	-0.0902798	0.172186	0.0238882	0.00536687	0.0389292	-0.177583	0.0396791	0.177319	0.174604	0.00211435	0.154128	0.00256233
C03	Bn-scaff_18936_1-p297918	2979351	2979400	0.0310141	-0.0201208	0.0601404	0.219665	-0.065854	0.00434804	0.201933	0.0268535	-0.0153179	-0.0750671	-4.72286	0.122903	0.0154326	-0.38885	0.017266	0.0242219	-0.0551017	-0.313349	0.0820105	0.0426872	0.0396442	-0.0247549	-0.0339856	-0.0853801	0.140825	-0.0405058	0.106505	-0.350694	0.0593417	0.079518	0.00583371	0.0153633	0.00300639	0.314833	-0.0594271	0.171978	0.00200736	-0.0441054	0.00865926	-0.374768	-0.0466587	0.148021	0.171353	-0.0800562	0.161134	-0.0753917
C03	Bn-scaff_18936_1-p298551	2979777	2979826	-0.0687526	-0.0625344	0.0163079	0.131915	-0.0474811	-0.0117561	0.0344292	0.0257624	-0.0582931	-0.0339361	-5.15848	0.125238	-0.0225918	-0.285376	-0.00205252	-0.0146232	0.0430645	-0.20495	0.031433	0.0425501	0.0444485	-0.0471119	0.0345691	-0.0829686	0.0685508	-0.0659699	0.0109605	-0.229864	-0.00902562	-0.0111448	0.0242855	-0.0343068	-0.00683079	0.174013	0.0930435	0.189702	-0.0446351	-0.0616708	0.0015099	-0.263793	-0.0962747	0.0775443	0.061372	-0.083869	0.0963809	-0.0331859
C03	Bn-scaff_18936_1-p325272	3006763	3006812	0.22226	0.114238	0.105606	0.313039	0.0685662	0.0106032	0.245286	0.067317	-0.0123194	-0.0085708	-5.20051	0.109953	0.112439	-0.234618	0.132261	-0.038792	-0.0253141	-0.198624	0.164941	-0.0277988	0.0490108	0.00673304	0.0164841	-0.00747876	0.130739	0.00712944	0.0680556	-0.186878	-0.00341885	0.115324	0.0715843	0.013513	0.0154414	0.188487	-0.0728169	0.0510403	0.0202618	-0.0698254	0.0539698	-0.189701	0.0359457	0.133778	0.165382	-0.0538329	0.119717	-0.016705
C03	Bn-scaff_18936_1-p327129	3008620	3008669	0.00718403	0.0534437	-0.0429895	0.139387	-0.0795516	-0.0361556	0.197131	0.0228277	-0.0159547	-0.0215782	-5.56151	0.128718	-0.60044	-0.831901	-0.539652	-0.015238	-0.0572859	-0.255964	-0.503128	-0.590455	-0.491317	-0.0315976	0.0202741	0.0120484	0.088552	-0.0378013	0.0798152	-0.254531	-0.00449428	0.0631152	-0.519869	-0.524989	-0.546249	0.00853292	-0.00482685	0.0168292	0.00448178	0.0214455	-0.00684185	-0.229381	0.0489902	0.0867509	0.09745	-0.0172263	0.118945	-0.0167132
C03	Bn-scaff_18936_1-p439378	3106123	3106074	-0.256735	-0.101886	-0.0301802	0.156187	0.032698	0.0104311	0.21904	0.121085	0.0852569	0.04571	-4.78622	0.120223	0.0311334	-0.144031	0.0441571	0.0589456	0.170117	-0.220749	0.062842	0.0500632	0.0264079	0.0981176	0.121901	0.147971	0.354297	0.0958413	0.313101	-0.264562	0.107675	-0.0428613	0.0606646	0.00569239	0.0494469	0.0722448	-0.0155118	0.139905	0.0223609	0.127259	-0.0194449	-0.144922	0.0751075	0.275908	0.296201	0.0836579	0.220483	0.120459
C03	Bn-scaff_18936_1-p440619	3107505	3107456	-0.0359141	-0.0337493	0.0308905	0.228048	0.0146132	0.0908214	0.234231	0.145527	0.169067	0.0564257	-5.20635	0.14441	0.0149915	-0.364418	-0.0685416	-0.0732961	0.0441481	-0.397096	-0.0117006	-0.0543069	-0.00980824	0.147289	0.157524	0.131473	0.190145	-0.0397067	0.198453	-0.40913	-0.0152809	-0.0264575	-0.0247546	-0.06847	-0.0628773	0.0758144	-0.051163	0.170663	0.0327283	0.0240025	-0.00236756	-0.151945	0.0948085	0.247659	0.250662	0.152965	0.250938	-0.0036409
C03	Bn-scaff_18936_1-p559490	3224564	3224519	0.142991	0.251108	0.119808	0.275172	0.0634341	0.0763286	0.239941	0.229043	0.100714	-0.0446462	-5.63899	0.127869	0.0926038	-0.245813	0.0709654	0.0138011	0.0346044	-0.179424	0.0847816	0.0333323	0.14152	0.0467886	0.0950636	0.143292	0.120501	0.185707	0.251139	-0.171416	0.05619	0.0153274	0.11992	0.0885471	0.056053	0.175963	-0.106392	0.0814628	0.157143	0.135619	0.183274	-0.126752	0.149597	0.204279	0.261976	0.152158	0.254179	0.132381
C03	Bn-scaff_18936_1-p610540	3267303	3267352	-0.0762865	-0.0419668	0.0113452	0.162989	0.157356	0.246232	0.412136	0.237124	0.276429	0.0356662	-5.37344	0.124144	-0.0500529	-0.427866	-0.037161	0.0253182	0.016346	-0.393921	0.013505	0.0564087	0.0604522	0.3352	0.321252	0.3341	-0.0465009	0.0561735	0.175998	-0.383247	0.0329257	-0.0899435	-0.0179411	0.0349254	0.0431758	0.185887	0.0606544	0.161016	-0.0057916	0.0727705	-0.0194317	-0.0108614	0.341562	0.329306	0.530962	0.319174	0.505289	0.0592007
C03	Bn-scaff_18936_1-p611810	3268574	3268623	-0.200392	-0.110018	-0.116089	-0.482211	-0.264854	-0.211787	0.0494692	-0.136906	-0.0268757	0.0381181	-5.1301	0.15598	-0.00560262	-0.545612	0.0191731	0.102455	0.106294	-0.462632	0.0687388	0.0962294	0.069962	-0.0283418	-0.0221575	-0.259419	0.0717874	0.0682087	0.181873	-0.525925	0.0793853	-0.174712	0.0180011	-0.0419704	0.0595364	0.0891021	0.0759141	0.335624	0.0549135	0.0112612	-0.000830141	-0.653653	-0.121456	-0.0107743	0.250746	-0.027183	0.24453	0.0812107
C03	Bn-scaff_18936_1-p615525	3272803	3272754	-0.558455	-0.252806	-0.242571	-0.953253	-0.476652	-0.359426	-0.018781	-0.292622	0.0911737	0.0338469	-3.926	-0.444365	-0.0889528	-0.721154	0.0388363	0.164341	0.168306	-0.851721	-0.0058422	0.13638	0.123133	0.0302371	0.0835434	-0.118592	0.148461	0.117623	0.700501	-0.70858	0.139147	-0.333012	0.0602607	-0.10372	0.109925	-0.204012	0.164389	0.617262	0.0520366	0.290993	-0.365722	-0.855048	-0.144169	0.0631668	0.267238	-0.0428072	0.427191	0.305607
C03	Bn-scaff_18936_1-p744540	3409501	3409545	2.72e-05	0.0105761	0.0381285	-0.0201867	-0.0211591	0.041425	0.0554264	0.0168914	-0.01542	0.00261229	-5.09701	0.110203	0.00915186	-0.343809	0.000695158	0.0600232	0.0300125	-0.318834	0.0590984	-0.0179445	0.0655213	-0.102761	-0.0461063	-0.0728473	0.0386749	0.0281133	0.129236	-0.268569	-0.015326	-0.0189834	0.00466625	0.012222	0.0238286	0.143874	0.0407579	0.151641	0.011016	0.0390959	-0.0098743	-0.368843	-0.0947126	-0.0806109	0.136249	0.0288559	0.134781	-0.0453519
C03	Bn-scaff_18936_1-p757940	3422858	3422809	0.0301633	0.048852	0.0583608	0.0135382	-0.048994	-0.00453508	0.120382	0.0683035	-0.00626861	-0.215701	-4.53564	-0.104052	0.040933	-0.258385	0.00449121	0.00872849	0.0510981	-0.233414	-0.00965285	0.0311333	0.0356819	0.0660687	-0.0229612	-0.0205097	-0.0304682	-0.0210654	0.0357282	-0.56383	-0.18603	-0.260207	-0.0192865	0.025293	0.0375144	0.13618	-0.0018556	0.100918	-0.0215635	-0.0469285	-0.0234501	-0.262191	0.013163	0.00986363	0.111684	-0.016041	0.114152	0.0298284
C03	Bn-scaff_18936_1-p867397	3482950	3482901	-0.0601117	-0.0146597	-0.0813974	-0.0310336	-0.0317818	-0.0505058	0.146864	0.041291	-0.0122053	-0.088242	-5.3113	0.0774907	-0.0435775	-0.441766	0.0359784	0.0483051	0.00527109	-0.359223	-0.0327017	-0.00417722	0.0427582	0.0411055	0.0384244	-0.00175305	-0.0082147	-0.0262014	0.0427548	-0.296917	-0.024426	-0.0466285	0.0114748	-0.0203605	-0.00535247	0.082319	-0.0204062	0.125151	7.33e-05	-0.0196451	-0.0027105	-0.452136	-0.00436929	0.0590115	0.155396	0.0405406	0.184137	-0.00733657
C03	Bn-scaff_18936_1-p881936	3495675	3495724	-0.00646191	0.127237	-0.053198	0.0924915	-0.081722	-0.0401534	0.259311	0.067035	-0.025401	0.0453882	-5.53484	0.102775	-0.0377612	-0.503241	-0.029064	-0.0501937	-0.00227962	-0.4385	0.0229296	-0.00164234	-0.0222497	-0.0359207	0.026791	-0.0639946	0.0251	-0.0330804	0.0807453	-0.417434	-0.0119395	0.0250885	0.000752572	-0.0305015	-0.0491151	0.271315	-0.0580751	0.164178	-0.00161375	-0.0222995	-0.0440149	-0.386159	0.0726483	-0.0404493	0.204507	0.0101574	0.160692	0.0241561
C03	Bn-scaff_18936_1-p887454	3501189	3501238	-0.00255233	-0.0160594	-0.0616195	-0.0240436	-0.0164765	-0.0404601	0.121661	0.04226	0.0316711	0.0356742	-5.07508	0.110356	0.0224156	-0.265592	-0.0180914	-0.0164384	0.0733919	-0.224222	-0.0531653	-0.0311694	0.0114931	0.0448245	-0.00451144	0.0485743	0.0302805	0.012564	0.0897752	-0.269036	-0.0150408	-0.00718662	-0.00644783	-0.0208011	-0.00835213	-0.0038473	-0.0276022	0.14815	0.0368325	-0.013586	-0.00128787	-0.272467	0.0498569	0.034116	0.100485	0.00901069	0.188629	-0.0227009
C03	Bn-scaff_18936_1-p890037	3503872	3503823	0.0625383	0.0239846	-0.00661325	0.11913	-0.0190383	-0.00654656	0.129487	0.0862388	0.0357818	-0.0289851	-4.68042	0.0798456	-0.033556	-0.231337	-0.0211457	0.0549678	-0.0453339	-0.252832	0.0163152	-0.0399193	0.0138331	-0.0410387	-0.0503439	-0.0178397	-0.129219	-0.0926853	-0.0339261	-0.269334	-0.0162836	-0.0207796	-0.0220289	0.0249853	0.00718078	0.129683	-0.0399471	0.0637988	-0.006403	-0.0395151	0.0196152	-0.232276	0.0501848	-0.00658578	0.102065	-0.129467	0.0911719	-0.121249
C03	Bn-scaff_18936_1-p890286	3504121	3504072	-0.101364	0.121226	-0.0110519	-0.0196859	-0.011761	0.0327749	0.26188	0.0395086	0.0387815	0.0787942	-4.87643	0.260481	-0.0372454	-0.486267	-0.0310011	0.0154851	0.0632996	-0.454122	0.0818727	0.0361261	0.0273386	-0.0310454	0.0369018	-0.10613	0.00308105	-0.0218566	0.120815	-0.317977	0.0149266	-0.0188357	-0.0084087	-0.00557215	0.0595247	0.160515	-0.0478283	0.201898	0.0266602	-0.0204403	0.043179	-0.340022	0.0324707	0.0484087	0.239148	0.0504034	0.223757	-0.0321938
C03	Bn-scaff_18936_1-p920396	3541734	3541783	-0.269223	-0.120887	-0.200828	-0.358218	-0.194642	-0.176087	0.0304126	-0.111646	-0.032431	-0.0829825	-4.49644	0.0604283	-0.0213565	-0.447089	0.0121195	0.0678046	0.0551902	-0.36477	0.00177119	-0.019528	0.0884169	0.0435682	-0.0465714	-0.070327	-0.0709247	-0.0222665	0.120997	-0.590417	-0.102111	-0.180468	0.0461941	-0.0337715	0.0716401	-0.235612	0.0295976	0.296205	-0.068143	-0.06553	-0.0339914	-0.497134	-0.0644752	-0.125872	0.265241	-0.101837	0.105219	-0.0619961
C03	Bn-scaff_18936_1-p922423	3543760	3543809	0.0526808	0.0806655	0.0922624	0.205567	0.091758	0.0703711	0.116498	0.0781231	0.00483441	-0.00958792	-4.88617	0.0933189	-0.0167339	-0.123211	0.00320512	0.0374196	-0.0215734	-0.169548	0.0386344	-0.0601817	-0.0464839	-0.00633252	-0.0032057	-0.00816463	-0.0983812	0.0164538	0.0481378	-0.133945	0.00410386	-0.00599028	0.0153907	0.0594123	0.0345436	0.151804	-0.030421	0.0760839	-0.00933448	-0.0303482	-0.00271885	-0.142128	0.0893242	0.0410129	0.0460998	-0.018904	0.0313892	-0.0613571
C03	Bn-scaff_18936_1-p923147	3544584	3544535	0.125652	0.119362	0.129392	0.23809	0.111688	0.0916554	0.115099	0.112519	0.040936	0.0795041	-5.14537	0.0598998	-0.0179247	-0.20587	-0.0474862	-0.0178302	-0.0866996	-0.200491	-0.0295865	-0.0944994	0.03077	0.0264947	0.0221278	0.00918655	-0.0251454	-0.0251473	0.102899	-0.183495	0.0242819	0.150608	-0.0656673	-0.058402	-0.0380814	0.128707	-0.0611416	-0.00204986	0.0250809	0.0241272	0.0750776	-0.124187	0.0711649	0.0219466	0.0998173	0.0547692	0.113429	0.058013
C03	Bn-scaff_18936_1-p924159	3545496	3545545	0.228929	0.228194	0.220569	0.371058	0.203664	0.185588	0.278761	0.194792	0.101098	0.0511479	-4.27043	0.112143	-0.240981	-0.514972	-0.189598	-0.206654	-0.26519	-0.425148	-0.203974	-0.221648	-0.192839	0.0194039	0.0372847	0.0484501	-0.0458857	-0.0279294	0.126217	-0.11852	-0.0147827	0.188195	-0.260544	-0.169316	-0.232747	-0.0747916	-0.522201	-0.305692	0.0277579	0.0663599	0.0337513	-0.187679	0.172855	0.106306	0.128978	-0.033871	0.151764	0.00913221
C03	Bn-scaff_18936_1-p925426	3546763	3546812	0.212715	0.176193	0.146425	0.241893	0.081264	0.0913571	0.181609	0.113215	0.0416911	-0.0150975	-5.91218	0.11468	0.0480915	-0.209325	-0.00390568	-0.00635161	-0.107296	-0.141325	0.0256751	-0.0455617	-0.0203846	-0.0585425	-0.0383457	0.0178809	-0.0156349	-0.0576253	0.0511117	-0.129851	0.0317978	0.0973879	-0.0368781	-0.033105	-0.0672505	0.171649	-0.0182079	0.0217506	0.0158974	-0.00735308	0.0067267	-0.0825025	0.0476695	0.0396954	0.119783	-0.0304293	0.046712	-0.0117335
C03	Bn-scaff_18936_1-p925544	3546981	3546932	0.20967	0.218267	0.183439	0.285062	0.122401	0.123581	0.238631	0.14695	0.00933693	-0.0323742	-5.90502	0.0964755	0.0576039	-0.19375	0.0840184	0.0419186	-0.086464	-0.192134	0.0286809	-0.0559662	-0.0150441	-0.00636655	0.00541039	0.00477578	-0.0956205	-0.00187411	-0.0317674	-0.141694	-0.00946033	0.169051	0.0426343	0.0616603	-0.0431421	0.185052	-0.00829531	0.0977052	0.0532534	-0.0224676	0.0512473	-0.0788409	0.130357	0.0530588	0.124032	0.0208465	0.0809808	-0.0833047
C03	Bn-scaff_18936_1-p926074	3547411	3547460	0.0629882	0.0802263	0.0754907	0.181376	0.0329662	0.0436239	0.147205	0.0805959	-0.02866	-0.0420421	-5.25263	0.0754462	0.0349532	-0.201584	0.0671877	-0.00252114	-0.025183	-0.143931	0.0146827	-0.0690441	0.0534187	-0.0822676	-0.0752131	0.00700656	-0.00141465	-0.0168713	-0.0174986	-0.125057	-0.00826962	0.0569502	0.0445472	0.0333536	-0.0105376	0.159566	-0.00364935	0.128688	0.00923508	-0.0149914	0.0577444	-0.0836677	0.0117548	0.00628704	0.103074	-0.0315449	0.0462914	-0.0849688
C03	Bn-scaff_18936_1-p926238	3547575	3547624	0.190948	0.145749	0.142698	0.245425	0.0398224	0.0996258	0.224125	0.0938904	0.0167843	-0.0153791	-4.59848	0.110575	0.129493	-0.208686	0.0917432	0.0716967	0.0450055	-0.235007	0.139981	0.0731498	0.0884219	0.0326337	-0.0222938	0.0387825	-0.0333808	0.0130195	-0.0222101	-0.156049	0.0311772	0.108024	0.0430622	0.0927875	0.088642	0.103868	-0.159747	0.0612967	0.0320975	-0.0166536	0.107444	-0.0764239	0.0805199	0.0245996	0.118805	0.0281489	0.0768021	-0.00805161
C03	Bn-scaff_18936_1-p926258	3547695	3547646	-0.00841415	0.0311678	0.0449094	0.206168	0.05554	0.0737496	0.0842553	0.0505258	0.00484161	-0.012686	-5.30284	0.107768	0.0493736	-0.122243	-0.0433498	-0.0544986	-0.0225852	-0.196082	0.0476906	-0.0403463	0.0175438	-0.0612002	-0.0123644	-0.0180733	0.0576558	-0.00751489	-0.0172734	-0.187487	0.00761983	0.0448562	0.0506139	0.0278706	-0.0328542	0.146197	0.00382652	0.0902769	-0.0253743	-0.0600216	0.0222125	-0.100269	-0.00347126	-0.0233508	0.0851064	-0.0264455	0.0416328	-0.0160535
C03	Bn-scaff_18936_1-p927692	3549127	3549078	-0.244519	-0.172257	-0.244665	-0.61891	-0.291481	-0.262764	0.0393324	-0.168352	0.0194599	-0.0123817	-5.13631	0.203006	-0.106392	-0.545802	-0.0559562	-0.115631	0.0247506	-0.546044	-0.11198	-0.0687361	-0.0296755	0.0419052	0.00957374	0.00147846	0.0729382	0.0250887	0.22976	-0.437956	0.0239804	-0.233151	-0.0455893	-0.109432	-0.0769517	-0.240249	-0.0609873	0.229571	-0.0548286	0.0379412	-0.0867213	-0.502697	-0.10926	0.0422163	0.234711	0.0124767	0.281137	0.118018
C03	Bn-scaff_18936_1-p927814	3549149	3549198	-0.469141	-0.324858	-0.319563	-0.709739	-0.360307	-0.242704	0.0438921	-0.182198	0.0260793	0.0528872	-5.60962	0.176525	-0.036086	-0.496714	-0.0228053	0.00133552	0.0358358	-0.560501	-0.0596773	0.0766416	0.0278303	0.104074	0.0262705	-0.198582	0.110106	0.0350177	0.37109	-0.653752	0.0642086	-0.254264	-0.0718812	-0.0349091	-0.0512691	-0.248862	-0.0132208	0.290466	0.0282486	0.0938112	-0.0804837	-0.695451	-0.124844	0.0580986	0.282753	0.00896814	0.399664	0.160811
C03	Bn-scaff_18936_1-p936043	3557384	3557433	-0.0401537	0.0377934	0.0128748	0.00193935	-0.0246579	-0.0195476	0.127591	0.00143311	-0.0399767	0.0394991	-7.21006	0.158374	0.137699	-0.322812	0.0393962	0.0598915	0.0199519	-0.388287	0.11163	0.034241	0.0398252	0.0635435	0.0358418	0.0279117	-0.053673	0.0142131	0.0828327	-0.279033	-0.00221615	0.059345	0.0307394	-0.00749544	-0.0242383	0.175749	-0.0583441	0.140654	0.00076237	0.0111544	-0.0418519	-0.204684	-0.00256508	0.0481459	0.117271	-0.00226481	0.0869487	-0.0102498
C03	Bn-scaff_18936_1-p1072527	3695676	3695627	0.163221	0.195077	0.125151	0.237073	0.0603859	0.053572	0.244262	0.0778236	-0.00049789	0.00391228	-5.18568	0.168273	-0.0466301	-0.373624	0.0200255	0.0336339	-0.101128	-0.38597	0.101084	-0.000125897	0.0897863	0.0209382	0.0316635	-0.00324311	0.033358	0.0473972	0.124336	-0.327	0.059374	0.0607578	0.0134375	-0.0210565	-0.0200917	0.240119	-0.0835087	0.116786	0.0941106	0.0619181	0.0448515	-0.192001	0.130431	0.0431466	0.204174	0.181327	0.177874	0.0288519
C03	Bn-scaff_18936_1-p1073995	3697056	3697105	0.0764328	0.0948398	0.0199134	0.117776	-0.00416713	-0.000184893	0.17164	0.0028581	-0.0294931	-0.028509	-4.78585	0.175384	-5.73843	-7.0501	-5.92964	-0.026819	-0.0734445	-0.239276	0.0173083	-0.0289642	0.00449206	0.00216707	0.0408679	-0.000770258	-0.00665886	0.0318812	0.0656554	-0.320093	0.0284976	0.0277862	-4.89378	-5.30642	-6.41301	0.203376	-0.0233528	0.146611	0.0542118	0.00767816	0.0484365	-0.181536	0.0641156	0.0452177	0.155754	0.121725	0.0978555	0.0467765
C03	Bn-scaff_18936_1-p1075001	3698062	3698111	0.223108	0.220751	0.186153	0.260513	0.108288	0.0871621	0.30957	0.120835	0.0639264	-0.0796894	-3.39557	0.0987445	-0.381047	-0.598905	-0.400451	0.00836946	-0.0158651	-0.158925	0.00956024	-0.0142885	-0.0345765	0.0245012	-0.012932	0.0464458	0.0430081	-0.0127527	0.0720986	-0.123902	0.0224012	0.0861771	-0.427905	-0.370931	-0.437019	0.26348	0.0318632	0.00625707	0.0452349	0.0360349	0.0366353	-0.090716	0.143279	0.0545897	0.125224	0.109829	0.0610328	0.0867339
C03	Bn-scaff_15877_1-p59844	3756817	3756866	-0.0215173	0.0437087	-0.0246697	-0.00351556	-0.0366537	-0.0226216	0.133526	0.0583051	-0.0640643	-0.0164004	-5.45147	0.14034	0.0211057	-0.407826	0.032112	0.0835702	0.0295959	-0.396212	0.0411015	-0.00264718	0.0777422	-0.0498803	-0.000612646	-0.046112	0.0480609	0.0318609	0.112036	-0.441746	0.00938221	-0.0588602	-0.0378925	-0.059996	-0.0582728	-0.0696829	-0.0279993	0.212279	-0.04484	-0.0219127	-0.0309526	-0.368263	0.00596131	0.0343402	0.212694	0.139368	0.109825	0.016479
C03	Bn-scaff_15877_1-p69630	3767930	3767979	0.0684919	0.0858942	0.109965	0.0784103	0.121689	0.0835899	0.182793	0.139211	0.0789564	-0.0270355	-4.30872	0.140818	-0.253446	-0.737727	-0.230872	0.0213018	-0.0184846	-0.276826	-0.00276365	-0.0133167	0.00735857	0.000365417	-0.0309847	0.029284	-0.0347624	0.0411407	0.0978055	-0.23936	0.00817657	0.0443149	-0.229844	-0.255071	-0.236981	0.168725	0.0600187	0.0727858	0.00981478	0.0626738	0.0350355	-0.111519	0.045562	0.0545209	0.1666	0.172427	0.121188	-0.0469093
C03	Bn-scaff_15877_1-p69781	3768081	3768130	0.101174	0.111605	0.104151	0.127364	0.0558413	0.0710757	0.0967912	0.0929066	-0.00582717	-0.0123999	-5.56319	0.103157	-0.0322091	-0.447225	-0.0440414	-0.00899672	0.0404407	-0.271698	-0.0104431	0.0156905	0.016411	-0.0225801	0.0610287	0.0251127	0.0118077	0.00266293	0.0671245	-0.2269	0.0284025	-0.0271466	-0.0436534	-0.0501374	-0.0978072	0.162599	-0.0186642	0.0816448	0.057074	0.0158821	0.0658521	-0.145939	0.00444337	0.00994613	0.0965881	0.149561	0.137328	-0.0183445
C03	Bn-scaff_15877_1-p92833	3795065	3795114	0.0174283	0.0613321	0.0427194	0.00626889	-0.0579946	-0.00349125	0.196016	0.0400313	-0.0145838	0.055154	-5.03841	0.207795	0.131676	-0.197415	0.0739067	0.0577712	0.0363088	-0.195914	0.133957	0.0449952	0.117834	-0.119034	-0.0943192	-0.0538255	-0.0926183	-0.0562492	0.0424897	-0.354401	0.0375411	0.129184	0.0734182	0.0332349	0.0315304	0.28467	-0.0403002	0.109567	-0.11524	-0.0979655	-0.0582311	-0.393664	-0.0330812	-0.0302359	0.0935883	0.0564618	0.0936871	-0.0899546
C03	Bn-scaff_15877_1-p105023	3809531	3809482	-0.178918	-0.0310464	-0.0486167	-0.405124	-0.125862	-0.124406	0.126205	-0.0650272	0.0522302	0.00883088	-4.68059	0.226852	0.071481	-0.396887	0.0145826	0.0856893	0.11323	-0.347605	0.0145184	0.0271935	0.0452444	0.063361	0.0277557	0.00357813	-0.00796367	0.0570215	0.206766	-0.400484	0.0920074	-0.109955	0.0300407	-0.0593161	-0.0183184	-0.0280767	0.0817547	0.261141	-0.0103532	0.0977297	0.0370329	-0.362149	-0.0447637	0.111297	0.241769	0.173558	0.24459	0.0556753
C03	Bn-scaff_15877_1-p105088	3809596	3809547	-0.217985	0.0406675	-0.0102372	-0.443487	-0.0100986	0.0330116	0.389752	0.0710579	0.307472	0.206775	-4.33205	0.384938	0.177294	-0.327045	0.244975	0.381434	0.427615	-0.299172	0.183971	0.374271	0.324672	0.348931	0.371551	-0.18109	-0.308509	-0.28542	0.0837322	-0.371807	0.304232	-0.0313237	0.22467	0.117574	0.256735	0.126778	0.384383	0.618591	0.307926	0.320408	0.0333254	-0.319434	0.174169	0.30875	0.573071	0.593242	0.706544	-0.249188
C03	Bn-scaff_15877_1-p122377	3825887	3825838	-0.178606	-0.0877355	-0.0376839	-0.390658	-0.141415	-0.0643395	0.0718307	-0.0592288	0.103232	0.0898561	-4.02515	0.24893	0.0571193	-0.268636	0.0777086	0.10084	0.0952599	-0.35076	0.0442524	0.103583	0.0940617	0.0861432	0.103526	0.0245036	0.0695245	0.167165	0.543704	-0.336006	0.127096	-0.123417	0.0981402	0.0666506	0.0890871	-0.164467	0.0884232	0.22359	0.0682246	0.0701732	0.00167465	-0.397325	0.00967334	0.0777638	0.279235	0.269329	0.263464	0.127151
C03	Bn-scaff_15877_1-p143213	3851221	3851270	-1.34895	-0.926636	-0.730033	-2.16237	-0.833313	-0.651069	-0.346687	-0.607395	0.0496849	-0.0377399	-4.51884	0.049799	0.011015	-0.355886	0.151221	0.217027	0.317729	-0.682451	-0.0599032	0.107902	0.0344672	0.166281	0.149278	-0.637514	0.10969	0.0834493	0.561388	-0.730015	0.133951	-0.609802	0.147947	0.0891673	0.124138	-0.463935	0.247465	0.562391	0.00897138	0.199761	-0.367643	-0.811276	-0.367952	0.00439691	0.327043	0.39796	0.603992	0.182697
C03	Bn-scaff_15877_1-p147053	3855527	3855478	-0.0106553	-0.022401	0.0624438	-0.255424	0.0271239	-0.0167651	0.237261	0.0512938	0.111521	-0.0207569	-5.62007	0.243417	0.087912	-0.254218	0.0731698	0.0623374	0.0233424	-0.449201	-0.066356	0.0493163	0.0152895	0.16683	0.0946613	0.009982	0.0686628	0.0742545	0.2939	-0.441947	0.0674189	-0.212463	0.09261	0.0695324	0.0750621	0.106405	0.00709196	0.222157	0.0335956	0.1746	0.13899	-0.382115	-0.051867	0.113701	0.264529	0.261287	0.394325	0.112109
C03	Bn-scaff_15877_1-p178765	3902170	3902121	-0.00937014	0.116327	0.172311	0.181344	0.0536319	0.0242271	0.243901	0.0588349	0.0551965	0.113553	-5.14339	0.234953	-0.081852	-0.370271	0.0899087	0.117144	0.145823	-0.133221	0.106382	0.0810853	0.146289	0.0242139	0.0647801	0.0185243	-0.025183	0.0314052	0.185327	-0.246184	0.0875596	0.221198	0.0356955	0.0451551	0.0622007	0.328684	-0.0873569	0.0233913	0.0291138	0.0107282	0.0945233	-0.438273	0.130733	0.0438058	0.181186	0.257786	0.206047	0.016293
C03	Bn-scaff_15877_1-p189904	3913259	3913210	-0.0335977	0.0201012	-0.0254168	0.0133748	-0.0020223	-0.0253696	0.146017	0.0538873	0.0104059	0.011325	-0.218122	0.16616	-0.106112	-0.359939	-0.124998	0.0269362	0.0418608	-0.157488	-0.00307075	-0.0181695	0.0240681	-0.0133074	0.0438282	0.0737885	0.022613	0.0337617	0.071153	-0.284199	0.0288718	-0.0294637	-0.116215	-0.11509	-0.0444989	0.138284	0.0788738	0.0966066	0.0392283	0.0382047	0.0276251	-0.266533	-0.00987708	0.0563673	0.214164	0.179343	0.15658	0.00357727
C03	Bn-scaff_15877_1-p273758	4005769	4005720	-0.227155	-0.173338	-0.192703	-0.719147	-0.274945	-0.355734	-0.0649098	-0.192296	-0.166226	0.021487	-0.410679	0.220608	-0.220157	-0.86578	-0.250947	-0.0516883	0.0948606	-0.345442	-0.0250659	0.0258274	0.0745217	-0.107742	-0.185122	-0.64419	-0.123228	-0.106851	0.124361	-0.427847	0.00728208	-0.107754	-0.210297	-0.192048	-0.193957	0.13765	0.0217694	0.195079	-0.124507	-0.00940294	-0.293603	-0.85682	-0.19298	-0.150927	0.0844454	0.161418	0.147273	-0.105575
C03	Bn-scaff_15877_1-p273957	4005868	4005917	-0.0702394	-0.0653655	-0.0314882	-0.318756	-0.203039	-0.186835	0.110132	-0.110709	-0.0564054	0.0676598	-0.381688	0.228156	-0.116647	-0.50075	-0.0708599	0.0715707	0.128196	-0.410802	0.0281826	0.0886042	0.0912451	0.135322	0.117893	-0.00573989	0.0903884	0.116049	0.300828	-0.137375	0.151365	0.0893962	0.0720789	0.0444296	0.0937723	0.304552	0.159077	0.326969	0.125824	0.149599	0.126995	-0.286115	0.0677104	0.165055	0.316981	0.258026	0.272764	0.0859026
C03	Bn-scaff_15877_1-p278285	4010288	4010239	0.0562775	0.027588	0.00332952	-0.0035403	-0.0891143	-0.0290955	0.177988	-0.0148787	-0.0484479	-0.0233954	-0.19657	0.105425	-0.00461436	-0.374181	-0.0220486	0.0289574	-0.00640412	-0.196021	0.0222427	-0.000631056	0.0249705	-0.0252129	-0.0317999	0.0209386	0.0111302	0.0117258	0.0692057	-0.16408	0.00276232	0.00620587	0.0163761	-0.013929	0.0106577	0.240017	0.0359905	0.102078	-0.0189307	-0.0733606	-0.0181281	-0.295707	0.0112034	-0.0080165	0.151716	0.0882807	0.110625	-0.0208647
C03	Bn-scaff_15877_1-p278897	4010900	4010851	-0.266831	-0.234178	-0.187716	-0.379937	-0.284067	-0.134159	0.0842485	-0.208314	-0.145446	0.0609693	-0.29556	0.199899	-0.258413	-0.746541	-0.129863	0.0930076	0.199551	-0.303008	0.0697218	0.170979	0.191929	-0.0675354	-0.042138	-0.484169	-0.162826	-0.13137	0.206031	-0.488581	0.0896504	0.018129	-0.107521	-0.18652	-0.146541	0.427183	0.134866	0.440479	-0.222108	-0.0508002	-0.248138	-0.777761	-0.169769	-0.0302659	0.184401	0.14594	0.258487	-0.141545
C03	Bn-scaff_15877_1-p279503	4011406	4011455	-0.149076	-0.0602347	-0.0604004	-0.162475	-0.118648	-0.0498038	0.174271	0.0416792	-0.0393937	0.080944	-0.347018	0.192552	0.015187	-0.526407	-0.0654998	0.0464616	0.0468454	-0.323663	-0.00371893	0.0836363	0.0330378	0.0137535	0.0440117	-0.0493346	0.0309823	0.0193404	0.266895	-0.38375	0.0135309	-0.0770159	-0.0335093	0.0157366	0.0273224	0.122976	-0.0749782	0.129213	-0.0534861	0.00652812	-0.0852806	-0.550006	-0.00553866	0.0462779	0.215638	0.245379	0.247814	0.0342588
C03	Bn-scaff_15877_1-p282014	4014017	4013968	0.0400243	0.107145	0.0619012	0.0641148	0.0179347	0.0290472	0.154416	0.119028	-0.0397375	-0.0448102	-0.253848	0.060312	0.0157196	-0.334914	0.0157848	-0.0467643	-0.0208375	-0.238571	0.023297	-0.0395276	0.0247469	-0.0835717	-0.0445136	0.0125093	-0.0325493	-0.0217099	0.0179226	-0.216821	-0.0351608	0.0197397	0.0811102	0.0680414	0.00575594	0.211521	0.0691042	0.137222	-0.0294791	-0.0191383	-0.0261898	-0.133754	0.0121853	-0.0177224	0.078895	0.0581277	0.0502195	-0.036701
C03	Bn-scaff_15877_1-p289796	4021850	4021899	0.147987	0.271653	0.319195	0.081676	0.0672505	0.0268419	0.160062	0.0668953	0.0770872	0.0241948	-0.176315	0.109954	0.0546108	-0.188363	0.253023	0.0756411	-0.0128802	-0.151078	0.0452707	0.0180658	0.0327088	0.0626034	0.103015	-0.342	-0.212798	-0.0678131	0.218945	-0.161852	0.0136808	0.0463202	0.0638101	0.166873	0.214153	0.194241	-0.0245253	0.110877	0.168706	0.186471	0.174746	-0.619223	0.00774317	-0.0073033	0.276574	0.2509	0.254568	-0.0757623
C03	Bn-scaff_15877_1-p291820	4023874	4023923	0.0940132	0.0304941	0.0455319	0.121482	0.0776646	0.0427468	0.261214	0.140899	0.0758459	0.0369114	-0.348131	0.221984	0.0317105	-0.328899	-0.00150116	0.0561075	0.0717582	-0.338278	0.0618746	0.0219713	0.0518586	-0.000559396	0.040947	-0.0232729	0.0549716	-0.00364806	0.199641	-0.323753	0.0214011	0.0723207	0.0433526	-0.00509166	-0.0144805	0.211853	0.0359705	0.134724	-0.0230396	-0.0139578	0.0330771	-0.328757	0.0546792	0.0664507	0.254752	0.208892	0.215016	0.0101301
C03	Bn-scaff_15877_1-p293326	4025380	4025429	0.127384	0.165006	0.121442	0.255595	0.0810751	0.0476345	0.265553	0.0219978	0.0610183	-0.043088	-0.138963	0.113007	0.0573564	-0.182334	0.00430655	-0.00127891	-0.0454303	-0.160931	0.0284442	0.00790464	0.0337517	-0.00349798	0.0187741	0.0579653	0.0261404	-0.0324731	0.0921445	-0.112844	0.00753394	0.148501	0.0514028	-0.0139994	0.0398312	0.238463	0.00432284	0.0316871	0.0530243	-0.0144661	0.0266472	-0.116007	0.0878399	0.0236116	0.156434	0.0818525	0.0608349	0.0588177
C03	Bn-scaff_15877_1-p293578	4025632	4025681	0.107241	0.0835701	0.0947657	0.159116	0.00882046	0.0440801	0.158326	-0.0173147	0.0294841	0.00307298	-0.30903	0.11391	-0.0300097	-0.275483	-0.0129229	-0.00685403	-0.0530716	-0.438198	-0.00453301	-0.0390605	-0.0216331	-0.0430369	-0.01506	0.0141402	0.0488357	-0.0230425	0.0695093	-0.323362	-0.0638156	0.0167532	-0.00767913	-0.0719079	-0.043205	0.212561	-0.0344783	0.0737173	0.068955	-0.000128047	-0.00433255	-0.195178	0.0147763	0.00397677	0.0954394	0.0685907	0.0345862	-0.0134627
C03	Bn-scaff_15877_1-p293599	4025753	4025704	0.0521214	0.0829642	0.0826898	0.132023	0.0851132	0.0533416	0.182251	0.0583178	0.0252601	0.0336423	-0.314105	0.129418	0.023719	-0.170503	-0.0137003	0.089328	-0.00162521	-0.318238	0.011756	-0.00187617	0.0326163	0.0216273	0.0384788	0.00778183	0.057716	0.020478	0.0796264	-0.320967	0.00420315	0.044835	0.00147125	0.043183	0.000361462	0.165964	-0.0774806	0.133219	0.0284777	0.00382652	0.0659594	-0.173596	0.0344443	0.0299757	0.151743	0.105151	0.108498	-0.00512325
C03	Bn-scaff_15877_1-p294800	4026854	4026903	0.0531588	0.0572448	0.0155086	0.104785	0.0612507	0.0540367	0.117002	0.0209054	0.00224572	-0.0241441	-0.242979	0.054504	-0.0184592	-0.240358	-0.0193579	0.0728117	-0.0432842	-0.264973	0.0144581	0.0052387	-0.0290277	-0.0469996	-0.0561293	-0.0168308	-0.0515612	-0.079033	0.0343652	-0.209521	0.000591499	0.0118689	-0.0332241	-0.020138	0.0222542	0.24313	0.0262291	0.121475	-0.0140611	-0.0417233	-0.0383694	-0.133312	0.00211487	-0.0662788	0.101054	0.0525188	0.0462101	-0.00902925
C03	Bn-scaff_15877_1-p294806	4026960	4026911	-0.016604	0.0411854	-0.00231873	0.0306249	-0.0283213	-0.00491063	0.06595	-0.0106826	0.0231757	0.0426089	-0.278464	0.163373	0.085711	-0.241817	0.121363	0.0643112	0.0386282	-0.278648	0.124976	0.0536419	0.0488854	-0.0295484	-0.0282012	6.26e-05	-0.0359891	-0.0110211	0.0527987	-0.214867	0.0738041	0.132971	0.0352273	0.0484114	0.106488	0.207575	-0.0481424	0.113428	-0.00288066	0.00272044	0.0215007	-0.211302	0.0150117	-0.0350168	0.107778	0.102796	0.100668	-0.0426885
C03	Bn-scaff_15877_1-p295224	4027378	4027329	-0.0602885	0.044504	0.00298991	-0.0551991	-0.0299406	-0.00535066	0.0831339	0.0130587	0.0274807	-0.0381114	-0.297558	0.158219	-0.0425977	-0.342023	0.0556801	0.0624634	0.00137366	-0.373312	0.00922158	-0.0120705	0.0289087	-0.00624512	0.0117581	-0.0125556	-0.0215597	-0.00688954	0.0577422	-0.39513	0.0289972	0.00655243	-0.0118694	-0.0908767	-0.00317942	0.153318	0.0346648	0.156488	0.00453716	-0.0158	0.0296158	-0.192938	-0.0474136	0.0498105	0.143663	0.107782	0.102726	-0.0470595
C03	Bn-scaff_15877_1-p295385	4027439	4027488	-0.129344	-0.0960293	-0.0494549	-0.125991	-0.0993586	-0.170629	0.14576	0.0221724	-0.0142869	0.0152769	-0.441734	0.0993727	-0.0357985	-0.4277	-0.0153995	-0.00499847	0.0553903	-0.434495	0.0540112	0.0116379	0.130618	-0.0665326	-0.0429366	-0.053971	0.0252748	-0.00212917	0.15992	-0.44831	-0.0108668	-0.109466	0.0018667	-0.0940598	-0.0562862	0.184804	-0.0485628	0.167872	-0.0484043	-0.0210387	-0.0632805	-0.412314	-0.00874598	-0.0506868	0.20034	0.207298	0.155212	-0.061337
C03	Bn-scaff_15877_1-p306167	4038108	4038157	-0.00421551	0.0156563	0.0810769	-0.0583096	-0.049519	-0.00556119	0.12164	0.032731	-0.00420413	0.030901	-0.563435	0.146031	-0.0131598	-0.551357	-0.0217273	0.00950506	0.0181514	-0.592805	0.0202731	0.045865	-0.006403	-0.0163569	0.0152896	-0.0234135	0.0275224	-0.0120268	0.0946006	-0.608139	-0.0305458	-0.117407	-0.0594177	-0.0929224	-0.00745645	0.36943	0.114077	0.252825	-0.03677	-0.0114769	-0.0411684	-0.342859	-0.04577	-0.02004	0.190102	0.121931	0.15552	-0.0439116
C03	Bn-scaff_15877_1-p349800	4073280	4073329	-0.492248	-0.405334	-0.386861	-0.465008	-0.347151	-0.267466	-0.026907	-0.237344	-0.178118	0.128484	-0.303391	0.260534	0.113346	-0.323428	0.0595777	0.145778	0.149329	-0.297854	0.102147	0.146507	0.138723	-0.149331	-0.178988	-0.152259	-0.319367	-0.188951	-0.00807599	-0.267606	0.144545	0.0167488	0.137932	0.06061	0.0642382	0.101418	0.14861	0.284084	-0.286577	-0.267929	-0.258602	-0.648462	-0.166107	-0.207106	-0.0265362	-0.0729618	0.060582	-0.144268
C03	Bn-scaff_15877_1-p353421	4076898	4076947	0.0768869	0.0376755	0.0793826	0.411367	0.124258	0.254824	0.513128	0.261557	0.322684	0.0218372	-0.328713	0.168569	-0.0024183	-0.277329	-0.0233059	0.0338115	0.0338825	-0.258158	0.00639765	-0.0578279	0.0280222	0.287112	0.291329	0.23688	-0.0517796	0.0535456	0.142728	-0.2799	0.0169178	-0.00137161	0.00273331	-0.00383359	-0.0552074	0.166415	-0.0234046	0.0568785	0.0196148	-0.00753243	0.0373554	-0.1895	0.347048	0.277321	0.595803	0.473027	0.558487	-0.012151
C03	Bn-scaff_15877_1-p363914	4087388	4087437	-0.171198	-0.0378625	-0.13897	0.0473777	0.0288916	0.0504797	0.153448	0.0780438	-0.00579298	0.0288549	-0.172021	0.107997	0.0529731	-0.116708	0.0579126	0.0371922	0.0746467	-0.208098	0.0630224	0.0234534	0.0887958	-0.031448	0.0502913	0.0267649	-0.193922	-0.182741	-0.0134825	-0.156479	0.021397	0.0794044	0.0694163	0.0475039	0.04907	0.128653	0.0506971	0.0709511	-0.146619	-0.179708	-0.17414	-0.156356	0.054571	0.0375924	0.117121	0.0438919	0.140005	-0.175429
C03	Bn-scaff_15877_1-p416968	4145177	4145226	0.0180901	-0.0528544	0.0143546	-0.206528	-0.0692578	-0.0110188	0.148831	0.0120968	0.0477768	-0.0144853	-0.289608	0.188013	0.0190194	-0.359572	-0.0349228	-0.00551431	0.0104834	-0.363719	0.0173539	-0.057214	0.0072814	0.0546578	0.0326031	0.0165572	0.0194385	0.0719468	0.219769	-0.330818	0.0650249	-0.0126357	-0.0165879	0.00609524	-0.00540219	0.0784751	0.0271057	0.169421	0.0703441	0.0401691	0.0468201	-0.264863	-0.0203288	0.108375	0.184434	0.234385	0.193675	0.0233229
C03	Bn-scaff_15877_1-p454328	4183562	4183611	-0.0243657	0.0662332	-0.0408324	-0.0667066	-0.0647697	0.0140641	0.240072	-0.0712812	0.06015	0.0490148	-0.253706	0.0983359	0.0156599	-0.457062	0.00518438	0.0893548	0.136734	-0.384438	-0.0130009	0.0242914	0.111947	0.0480802	0.0692182	-0.060562	-0.0187294	0.10596	0.243207	-0.412059	0.11627	0.00667175	0.0642339	0.146914	0.150886	0.074613	-0.0634562	0.21055	0.07756	0.0454831	0.00358602	0.283444	0.170241	0.148081	0.295494	0.248378	0.304949	0.111481
C03	Bn-scaff_15877_1-p555712	4294068	4294019	0.162949	0.20065	0.121944	0.277914	0.18865	0.160224	0.203245	0.1955	0.0332281	0.0706444	-0.119393	0.169718	-0.0167944	-0.231894	-0.0304566	0.0739534	-0.0661894	-0.160014	0.13177	0.0459566	-0.0338953	0.0428318	0.067797	0.0660562	0.0168679	0.0563293	0.0691398	0.0217874	-0.00958316	0.101107	-0.0427829	-0.0466661	-0.0376799	0.277244	0.00690609	0.169338	0.13938	0.0944814	0.0858635	0.262477	0.128644	0.0523624	0.156254	0.160032	0.161153	0.0455047
C03	Bn-scaff_15877_1-p617921	4368678	4368629	0.0841854	0.0824691	0.125189	0.0511165	-0.0402547	0.0275632	0.194637	0.0376271	0.0451021	-0.0492098	-0.137711	0.103761	0.134375	-0.241698	0.0530285	-0.0169269	-0.0438145	-0.165421	0.0654421	-0.0402588	-0.00805066	-0.000157975	-0.000573934	0.0076927	0.0503014	0.0283432	0.116778	-0.0524517	0.004186	0.0351834	0.0883761	0.0461377	0.043977	0.0994998	-0.0193905	0.0540957	0.00351826	-0.0525832	0.00814682	0.200368	0.142724	0.10684	0.177748	0.0988544	0.117531	0.144194
C03	Bn-scaff_15877_1-p635417	4381853	4381804	-0.195108	-0.05786	-0.111147	-0.292134	-0.168855	-0.174339	0.0453196	-0.0459345	0.043688	0.0562712	-0.364917	0.192316	-0.0408962	-0.396146	0.0195724	0.0165261	0.0258244	-0.404743	-0.0388804	-0.000258857	0.0306257	-0.0473097	-0.0688221	-0.0358325	0.0401613	-0.0315891	0.0724771	-0.0582769	-0.0278973	-0.0803096	0.0129496	-0.0454104	0.00213599	0.190276	0.125523	0.273752	-0.0619141	0.00256662	-0.0547325	-0.411258	-0.100566	-0.0215615	0.166414	0.129301	0.173252	0.0375337
C03	Bn-scaff_15877_1-p648214	4392301	4392252	0.144239	0.133125	0.234092	-0.063059	-0.100514	-0.135586	0.190854	0.0479639	0.0130882	0.0816643	-0.268384	0.152542	0.0731361	-0.33058	0.188189	0.0363712	0.0406551	-0.275745	-0.0142012	0.0295211	0.0526966	-0.00197356	-0.0074944	-0.294278	0.134094	0.139307	0.400694	-0.00591878	0.00732075	0.0587909	0.201684	0.189149	0.156865	0.192073	-0.0251903	0.092351	0.138355	0.154228	0.0791652	-0.736046	-0.0704618	0.0140056	0.260097	0.21182	0.285557	0.116808
C03	Bn-scaff_15877_1-p719944	4501743	4501694	0.179378	0.179934	0.157764	0.232768	0.117448	-0.0331561	0.221789	0.164969	0.0372229	0.163073	-0.15554	0.166503	0.0770897	-0.163502	0.241592	0.140153	0.167444	-0.0999542	0.173767	0.0985619	0.177366	0.0214357	0.0368636	0.0385803	-0.0198961	-8.55e-05	0.109784	0.1179	0.113884	0.226907	0.104573	0.157884	0.151473	0.315606	-0.0697675	0.0926902	0.0467673	0.0275973	0.0543907	-0.253359	0.0732959	0.0322154	0.173775	0.177501	0.161037	-0.0684677
C03	Bn-scaff_15877_1-p730349	4512125	4512174	0.0809653	0.114717	0.0846676	0.162889	0.0722092	0.106505	0.159654	0.0860116	0.0141794	0.0178924	-0.126272	0.0768443	0.0203564	-0.18061	-0.0804609	-0.0182746	-0.0620155	-0.141921	0.0424748	-0.0479781	0.0140457	0.0251578	0.0761885	0.0286469	0.0115851	0.0416414	0.043301	-0.0308796	-0.0257907	0.0524677	-0.0130569	-0.0233602	-0.0206831	0.151036	-0.0700882	0.0172325	0.0528721	0.0401397	0.0553577	-0.0245987	0.0249293	0.0656827	0.122227	0.121618	0.0929147	0.0180883
C03	Bn-scaff_15877_1-p730440	4512216	4512265	0.140273	0.143606	0.103256	0.171154	0.136101	0.138432	0.193697	0.12746	0.0239247	0.0108979	-0.288789	0.134951	-0.135412	-0.226613	0.0612309	0.0396525	-0.0487632	-0.268466	0.0458246	-0.0354762	0.0208231	0.0419943	0.0579245	0.0833068	0.0976546	0.101038	0.0808914	0.00971963	-0.0387244	0.0443681	0.0179097	0.0375855	-0.00391309	0.0621792	-0.154092	0.0557686	0.117073	0.0807884	0.131193	-0.0993963	0.13189	0.0318864	0.214957	0.140165	0.179943	0.0171809
C03	Bn-scaff_15877_1-p730358	4512234	4512185	0.0723826	0.0793007	0.0748787	0.185393	0.046705	0.0412409	0.154827	0.123523	-0.0171768	0.0557503	-0.200883	0.145399	0.0138563	-0.192556	0.048729	0.0346472	0.0871936	-0.164143	0.0197529	0.0035994	0.053295	-0.0422192	-0.0295723	-0.00711913	0.0548522	0.0181176	0.0316526	0.0399304	0.050402	0.121968	0.06912	0.0781565	0.0649728	0.217584	0.0873623	0.194583	0.0494433	0.0146732	0.0192953	-0.125271	0.0275191	0.0185418	0.133788	0.0686528	0.0776778	-0.0355761
C03	Bn-scaff_15877_1-p730579	4512355	4512404	0.0585376	0.134877	0.111653	0.0286175	-0.0574915	0.0108301	0.249169	0.0387481	0.0151887	0.00916604	-0.286626	0.155497	0.0279961	-0.307944	-0.0487113	0.0017243	0.00728722	-0.252873	-0.0058485	-0.0414242	0.0110554	0.0659694	0.0630041	0.050351	0.0480085	0.0788833	0.156295	-0.0595439	-0.00697931	0.00581384	-0.00390542	0.000310911	-0.0307753	0.0927563	0.025558	0.166893	0.043391	0.0799256	0.0847299	-0.254147	0.106038	0.0878692	0.219181	0.254026	0.199709	0.0567163
C03	Bn-scaff_15877_1-p730758	4512490	4512539	0.146224	0.169336	0.141365	0.168337	0.179083	0.133544	0.396429	0.213612	0.217453	0.0197219	-0.280373	0.156324	0.0396023	-0.353349	0.0898285	0.073633	0.100686	-0.389362	0.109507	0.0257249	0.104001	0.150585	0.254414	0.033338	0.125818	0.202329	0.362938	0.030508	-0.022383	-0.043929	0.0481521	0.00393955	0.0299475	0.0415013	0.0370055	0.168876	0.172061	0.157005	0.0753566	-0.347061	0.24933	0.187795	0.357868	0.334258	0.392501	0.148845
C03	Bn-scaff_15877_1-p730826	4512658	4512609	-0.0486729	0.0370772	0.0255543	0.0736851	-0.0289461	0.0529821	0.0916431	0.0685498	0.0507971	0.0680033	-0.295083	0.207255	-0.0291521	-0.366906	0.0851503	0.13043	0.194006	-0.410796	0.0329838	0.0868847	0.128248	0.041683	-0.000480428	0.0424433	0.0105489	0.0474689	0.110327	0.0720748	-0.00773463	0.03943	0.0471019	0.0600283	0.110967	0.0791187	-0.00341247	0.205704	0.0852376	0.00292504	0.0216369	-0.234505	-0.00130594	0.0125826	0.11821	0.14209	0.158568	0.0367104
C03	Bn-scaff_15877_1-p731133	4512865	4512914	-0.0267696	-0.0101299	-0.048515	-0.0801521	-0.0395942	-0.0866969	0.0766515	0.0630407	0.0277935	-0.119123	-0.428382	0.204263	-0.059093	-0.480308	-0.0511421	-0.0182698	0.0311767	-0.476314	-0.0376648	-0.0546011	-0.0471599	0.021731	0.0889284	-0.000242946	-0.00683355	-0.0154312	0.206166	0.000983406	-0.0230677	-0.0818514	-0.0686288	-0.0706476	-0.0212322	0.01865	0.0340544	0.207827	0.0496118	0.00411106	0.0100006	-0.466533	-0.000459955	0.0528398	0.282566	0.242187	0.220177	-0.0221973
C03	Bn-scaff_15877_1-p731158	4512990	4512941	-0.0153196	0.085754	-0.043382	-0.003975	-0.0828884	-0.0440749	0.158553	-0.0244493	0.00538383	-0.0237068	-0.243574	0.0700459	0.0244234	-0.302016	-0.0342283	0.0312063	0.0113706	-0.297517	-0.0103348	-0.0218475	0.00378982	-0.0291404	-0.0743477	-0.0406391	-0.00891625	-0.0186041	0.0516677	-0.049464	-0.0478442	-0.0373756	-0.0221298	-0.0297587	-0.00973682	0.0738001	0.0641255	0.135508	-0.0284656	-0.0520835	-0.00764447	-0.302607	0.0157176	-0.0357641	0.172066	0.127315	0.0999311	0.0156504
C03	Bn-scaff_15877_1-p732473	4514205	4514254	0.119685	0.221639	0.217619	0.344752	0.150051	0.151872	0.302109	0.182253	0.0728302	-0.0727821	-0.370744	0.200469	-0.0849581	-0.507487	-0.00887082	-0.034875	-0.0210795	-0.440243	0.0173533	-0.0782458	0.00451984	0.0787118	0.0417579	0.0898898	0.0370599	0.00832654	0.196965	-0.0924938	-0.0608134	0.0660176	-0.0348479	-0.0767161	-0.0677573	0.214964	0.0107176	0.121256	0.0562099	0.0650502	0.102043	-0.161796	0.113581	0.132972	0.252524	0.277287	0.209018	-0.038324
C03	Bn-scaff_15877_1-p732865	4514597	4514646	0.084046	0.103052	0.114337	0.172423	0.0506677	0.0582443	0.226858	0.120528	0.0281959	0.0642342	-0.287383	0.104666	0.0307436	-0.276078	0.0552103	0.018001	0.0696328	-0.249926	-0.0300703	0.0593694	0.0655903	0.0166558	0.0274721	0.0291553	0.000167329	-0.00708482	0.101569	-0.0121566	-0.00820113	0.0190574	0.0320136	0.0432388	0.00735977	0.207597	0.00876029	0.137934	-0.035086	0.0200493	-0.0182657	-0.198532	0.0685493	0.0667895	0.205268	0.175743	0.131551	-0.106053
C03	Bn-scaff_15877_1-p737673	4519619	4519570	-0.227884	-0.0344952	-0.103217	-0.379901	-0.139075	-0.0887645	0.255195	0.0249526	0.19205	0.187545	-0.27069	0.22994	0.133011	-0.292013	0.187046	0.157951	0.284656	-0.305444	0.185369	0.211038	0.246814	0.155086	0.221956	0.124971	0.0972395	0.184035	0.388642	0.138954	0.194956	0.0780113	0.158495	0.145512	0.142141	0.0880076	-0.010281	0.277828	0.117076	0.140532	0.080042	-0.549088	0.0419975	0.204986	0.41295	0.319502	0.413776	0.187204
C03	Bn-scaff_15877_1-p737848	4519794	4519745	-0.0771599	0.0239464	-0.0934903	-0.115266	-0.0582689	-0.138612	0.129189	-0.0353985	0.024391	0.0391629	-0.256685	0.200916	-0.00861266	-0.296696	0.0946976	-0.00576372	0.0762692	-0.319622	0.0882804	0.0417773	0.0833745	0.00259409	0.0167403	0.0161674	-0.0838837	-0.0210257	0.128267	-0.0213876	-0.0246874	0.0202589	0.0161334	-0.0390953	-0.00297803	0.242401	0.0108356	0.153174	-0.044814	-0.102198	-0.043012	-0.402293	-0.0156505	0.041328	0.121766	0.0985239	0.148881	0.023482
C03	Bn-scaff_15877_1-p741674	4523508	4523557	-5.0566	-5.48984	-5.51803	-5.28475	-5.3535	-4.67682	-5.35074	-5.68255	-4.94841	-0.017973	-0.168267	0.19344	0.114067	-0.183615	0.0342519	0.00496656	0.00762941	-0.154438	0.0754426	-0.00139511	0.0327937	-6.72849	-5.65081	-5.82497	-5.82192	-6.70837	-6.35719	0.00910572	0.0176498	0.074206	0.0627168	0.0755103	-0.00126385	0.276788	0.0140961	0.0592882	-6.47959	-6.15538	-6.16214	-6.12438	-6.43424	-6.54182	-6.72685	-5.28875	-5.78355	-6.75455
C03	Bn-scaff_15877_1-p742470	4524304	4524353	-6.29884	-7.63194	-5.913	-5.77003	-5.53356	-6.55868	-6.93186	-6.71779	-5.44254	0.068766	-0.224276	0.204183	0.0277022	-0.204629	0.0635124	0.0585181	0.00432969	-0.232893	0.0492792	-0.00686664	0.036287	-6.2851	-5.70232	-5.67185	-6.33591	-7.6369	-6.67892	0.0416802	0.0608691	0.0710503	0.00318779	0.000820984	0.0187559	0.270314	0.0109115	0.102207	-6.93009	-6.47385	-6.7062	-6.58886	-6.87666	-7.7782	-8.16361	-5.7083	-6.56499	-7.15016
C03	Bn-scaff_15877_1-p743362	4525195	4525244	-5.06579	-5.81902	-5.52598	-4.99875	-4.99006	-4.81747	-6.20939	-5.46124	-4.63593	-0.0474982	-0.389499	0.166783	0.00518266	-0.455314	0.048709	0.00649524	0.026349	-0.384009	0.0438076	0.023168	0.0448363	-5.3534	-5.24871	-5.23694	-5.68632	-6.09709	-6.33351	-0.0248804	-0.0568917	-0.0972157	0.0759979	-0.00452145	0.0352997	0.125489	0.0374923	0.156767	-5.97001	-6.02524	-5.69883	-5.72363	-6.82184	-6.14543	-6.35922	-5.31573	-5.19759	-5.90611
C03	Bn-scaff_15877_1-p744483	4526316	4526365	-5.7356	-6.46698	-6.30582	-5.68852	-7.15912	-6.0129	-6.28876	-6.63175	-6.04537	-0.0552785	-0.185273	0.0836121	0.0903864	-0.192984	0.0364004	0.0566595	-0.000917905	-0.179033	0.173188	0.0202468	0.0429957	-6.92757	-6.12108	-5.96065	-6.46686	-7.89353	-7.01771	0.00816221	0.0626236	0.104824	0.0667756	0.00442691	-0.0248037	0.184044	0.0290764	0.134956	-6.72035	-7.21283	-7.16461	-6.56256	-7.16804	-8.01019	-8.93503	-6.19259	-6.69247	-7.48964
C03	Bn-scaff_15877_1-p744560	4526393	4526442	-4.84689	-4.84538	-4.77	-5.15214	-4.47473	-4.71151	-4.88031	-5.3056	-4.67464	0.0543132	-0.1865	0.189092	0.0832016	-0.15894	0.0700012	0.051658	-0.0143497	-0.165257	0.119244	-0.00148825	0.100198	-5.2226	-5.05209	-4.99239	-3.39537	-3.23405	-3.25823	0.113478	0.0934472	0.10985	0.10106	0.0917872	0.0716124	0.165426	0.0307968	0.108192	-3.14047	-3.19267	-3.59205	-5.37753	-5.46954	-5.51987	-3.72683	-3.50707	-3.72652	-5.36866
C03	Bn-scaff_15877_1-p744489	4526422	4526373	-5.25833	-5.06133	-5.57588	-4.97116	-4.82808	-4.40671	-5.20379	-5.32907	-4.76401	0.0690526	-0.21521	0.238456	0.0999844	-0.24707	0.056972	0.0742844	0.0859269	-0.211587	0.151028	0.0578857	0.162344	-5.43403	-4.93709	-5.37569	-5.62808	-5.80246	-5.72453	-0.0309375	0.032218	0.11205	0.0634408	0.00834467	0.01167	0.297971	-0.0614103	0.129794	-5.06534	-5.17707	-5.73437	-5.65905	-5.65455	-5.9065	-5.95426	-5.31533	-5.65792	-6.03619
C03	Bn-scaff_15877_1-p754954	4546115	4546066	-0.0393798	0.00255804	-0.0170747	-0.174012	-0.00119362	-0.0898484	0.0554885	-0.0516387	-0.0189463	0.0234417	-0.243376	0.119614	0.0332181	-0.207556	-0.0218772	0.0135394	0.0272652	-0.175646	-0.0703517	-0.0620141	-0.0276988	0.00429849	-0.0601618	0.00586368	0.0482713	0.0136948	0.0924336	0.0232586	-0.0137582	0.0296254	0.022256	0.0525962	-0.00649741	0.0461163	-0.0657094	0.154963	0.0216635	-0.0338123	0.0239648	-0.194104	-0.0257697	-0.0194641	0.145328	0.163462	0.11641	-0.0365311
C03	Bn-scaff_15877_1-p773307	4576532	4576581	-0.0771521	-0.186236	-0.0616773	-0.184576	-0.0866036	-0.11584	0.0262381	-0.0275157	-0.0824059	-0.109181	-0.549849	0.176597	-0.114724	-0.518907	-0.119016	-0.0059939	-0.0620453	-0.492521	0.0421341	-0.0501687	-0.0088742	-0.050384	-0.0764441	-0.123687	-0.0922983	-0.11748	0.139593	-0.037461	-0.0810828	-0.098877	-0.13025	-0.0190359	-0.121162	0.146498	0.0273308	0.220183	-0.211662	-0.073485	-0.175776	-0.641831	-0.149903	-0.0530166	0.117475	0.122355	0.155394	-0.024104
C03	Bn-scaff_15877_1-p802484	4603774	4603823	0.0323212	0.0370904	0.0397461	0.126406	0.0368749	0.00134376	0.13881	0.0997139	-0.00936443	-0.164369	-0.251416	0.024873	-0.115396	-0.25923	-0.0785318	-0.0384017	-0.142651	-0.278535	-0.056716	-0.0553884	-0.040089	-0.0170315	0.0255527	0.0104352	0.0174291	-0.0198326	0.0946566	-0.0683822	-0.0224972	0.0137437	-0.0467776	-0.0732253	-0.0573998	0.120263	-0.113346	0.0521463	0.0319909	-0.0100519	0.00412426	-0.00684599	0.105905	0.0481572	0.105154	0.116946	0.0866481	-0.0126538
C03	Bn-scaff_15877_1-p878846	4696916	4696965	-0.113207	-0.0916168	-0.156573	0.0404269	0.015008	0.0318181	0.125357	0.0490961	0.0640737	0.0201675	-0.369389	0.109243	-0.0132424	-0.328815	-0.0400551	-0.0242243	-0.00863905	-0.343275	-0.0436539	-0.0246302	-0.00405951	0.0490626	0.0378383	0.0470836	0.0591046	0.0724243	0.169662	-0.0478267	-0.00705527	-0.115667	-0.0670392	-0.0197497	-0.0228925	-0.0821493	-0.0835779	0.0926762	-0.00380954	0.0383139	-0.055882	-0.192226	0.0211142	0.0660383	0.168418	0.156565	0.211467	0.0656705
C03	Bn-scaff_15877_1-p908058	4723056	4723106	0.0276653	0.0777027	0.033376	-0.0509396	0.0500419	0.117021	0.312653	0.195113	0.223126	-0.417048	-1.18234	-0.356527	-0.0333677	-0.511374	0.156444	0.173645	0.201566	-0.481154	-0.585619	-0.435416	-0.410105	0.187262	0.16093	-0.0432577	0.121271	0.0909814	0.379968	-0.537627	-0.558083	-0.583336	-0.0137287	0.0476673	0.117813	0.179051	0.0844375	0.395117	0.0849255	0.058825	-0.0165701	-0.45073	0.0602185	0.206842	0.503495	0.434397	0.39952	0.0771719
C03	Bn-scaff_15877_1-p922952	4736456	4736407	0.0437421	0.0762868	0.0843423	0.0518245	-0.0107209	-0.00403605	0.119869	0.0463172	-0.030916	-0.0372191	-0.418997	0.0509241	0.0793586	-0.264121	0.0339709	0.0872679	0.0788292	-0.326455	-0.0272031	-0.075393	-0.0768406	-0.0555185	-0.0691267	-0.09038	-0.0571321	-0.0576775	0.0975787	-0.102231	-0.0382139	-0.164716	0.0427211	-0.00329016	0.0049729	0.0602237	0.0708751	0.284504	0.0110817	0.0540142	-0.0184346	-0.443003	-0.0598445	0.0154144	0.180786	0.150799	0.166917	-0.0382072
C03	Bn-scaff_15877_1-p999859	4816016	4816065	-0.149346	-0.130398	-0.119054	-0.139414	-0.186719	-0.216143	-0.00719838	-0.218263	-0.167843	-0.113931	-0.507005	-0.102932	0.083697	-0.299834	0.031837	0.0649999	0.0647124	-0.313726	0.160409	0.11731	0.15918	-0.101105	-0.193105	-0.165888	0.0477897	0.0262896	0.161216	-0.158867	-0.16632	-0.195776	0.0328352	0.013853	-0.0526243	0.0907628	0.0152326	0.161041	-0.239399	-0.0976217	-0.175221	-0.525198	-0.22481	-0.109981	-0.0623239	-0.025697	-0.0460797	0.0669312
C03	Bn-scaff_15877_1-p1051419	4860548	4860597	0.0628084	0.0870123	0.0553389	0.0372379	0.0602183	-0.0424937	0.188	0.0343574	0.0103533	-0.0439965	-0.329554	0.149969	-0.0171684	-0.409916	-0.0159675	-0.0497038	-0.0234885	-0.381013	0.0819115	-0.0280989	-0.0146362	-0.0387683	0.0135236	-0.0268561	0.0192363	-0.0104197	0.119971	-0.0186778	-0.00180617	0.0376606	-0.00973656	-0.0122415	-0.0397664	0.273342	-0.0228347	0.111371	0.00757517	-0.0253801	-0.0323535	-0.247925	-0.0236304	0.0139111	0.18831	0.0947199	0.189137	0.0342635
C03	Bn-scaff_21778_1-p76142	4964936	4964985	-0.449486	-0.0711083	-0.100782	-0.0883336	-0.0351395	-0.124359	0.203561	0.0248811	0.0928015	0.120583	-0.221296	0.265201	0.0460432	-0.252151	0.151618	0.0685546	0.161417	-0.229323	0.109893	0.161933	0.139456	0.0126856	0.0642356	0.0261599	0.0352985	0.0468081	0.205017	0.079848	0.0582255	0.0503215	0.115918	0.140373	0.0895615	0.162009	0.0472945	0.195014	-0.0254554	0.0370214	-0.31527	-0.307287	0.0940637	0.127008	0.228895	0.147723	0.179675	0.0195807
C03	Bn-scaff_21778_1-p77298	4967840	4967889	-4.8663	-4.82366	-5.09959	0.204174	-0.00390361	0.046724	0.234648	0.0878498	0.00400919	0.0406345	-0.336075	0.175943	0.085417	-0.351796	0.0306138	-0.0147549	0.0152864	-0.399742	0.140876	0.0227457	0.0252285	-0.0920403	-0.0306152	0.00788822	-0.0330139	-0.00684668	0.122577	-0.0293871	0.0228312	0.0780625	0.0495724	-0.0107775	-0.0184494	0.265672	-0.0346304	0.087643	-4.7479	-4.86647	-5.27923	-0.237988	0.0726241	0.00942322	0.176758	0.176783	0.142456	-0.0294805
C03	Bn-scaff_21778_1-p78638	4969179	4969228	0.082202	0.15345	0.0635203	0.131361	0.0280787	0.0396674	0.204965	0.0321456	-0.00392689	0.0403765	-0.199354	0.100789	0.0321487	-0.169347	0.0144488	0.005672	-0.0366296	-0.229395	0.0298402	-0.0304515	0.00563757	-0.0396266	-0.0196239	-0.0378754	-0.0270195	-0.0255007	0.0759444	-0.0378274	-0.0196045	0.0555906	0.019082	-0.00728765	0.028258	0.149262	0.0139108	0.106147	0.02509	-0.0305464	0.00677686	-0.235472	0.059311	0.0132685	0.138487	0.154572	0.137959	-0.0214945
C03	Bn-scaff_21778_1-p149147	5036357	5036308	0.02951	0.0814119	0.105377	-0.0149953	-0.0474247	-0.00589521	0.0458751	-0.0368399	-0.0323714	0.040321	-0.444152	0.137149	0.0418177	-0.375894	-0.0339006	-0.0569424	0.0241182	-0.331275	-0.00498958	0.0399861	0.010932	-0.0666223	-0.0314095	-0.0608066	-0.0577773	-0.03466	0.121537	-0.0128577	0.0271092	-0.0126208	0.00282119	-0.0514459	-0.025797	0.163241	0.026424	0.191904	0.0721745	0.0919263	0.0888224	-0.233149	-0.0643699	0.00826362	0.131398	0.0883574	0.116968	-0.00160308
C03	Bn-scaff_21778_1-p177121	5061774	5061823	0.0748026	0.0568178	0.0580421	0.172251	0.0354128	0.0594486	0.205205	0.0574674	-0.037299	-0.0174814	-0.308454	0.216819	0.0513741	-0.325229	-0.0225163	-0.0341917	0.00857856	-0.3255	-0.00189873	-0.0428569	0.0283069	0.0326281	-0.0475228	0.0121115	0.00823181	-0.0101522	0.0857632	0.0404262	-0.0142871	0.0799082	0.0266361	-0.000853286	-0.0265478	0.331416	0.0855882	0.132599	0.0150672	-0.0158596	0.0100303	-0.252974	0.05951	0.0228366	0.157028	0.181365	0.108132	-0.00764343
C03	Bn-scaff_21778_1-p211639	5091885	5091845	-0.191039	-0.149034	-0.127748	-0.428575	-0.339405	-0.26401	-0.161208	-0.221917	-0.166118	0.0622521	-0.319191	0.179519	-0.295445	-0.730212	-0.285962	0.018834	0.0347452	-0.280361	-0.275521	-0.249629	-0.22834	-0.185164	-0.244943	-0.143094	-0.167404	-0.148307	0.0245192	0.041163	0.0172313	-0.0192831	-0.204697	-0.245441	-0.280812	0.23813	0.116326	0.283349	-0.00827645	-0.0517327	-0.0956918	-0.65287	-0.236903	-0.181933	-0.0121131	-0.0421847	-0.0421414	-0.198805
C03	Bn-scaff_21778_1-p222672	5103597	5103548	0.0487393	0.131753	0.0865623	0.153714	0.0772204	0.0692591	0.157794	0.0675954	0.0283105	-0.0161553	-0.328745	0.13205	0.00540799	-0.384583	-0.00731107	0.0244476	-0.085463	-0.320978	0.0150218	-0.0338007	-0.006651	-0.0524414	-0.0127507	0.0357041	-0.00110343	0.0161889	-0.0259957	-0.0156289	0.00213685	0.0691859	-0.000284745	0.00177961	0.0243232	0.252797	0.00589965	0.0916649	0.0210696	-0.0599106	0.0491449	-0.128215	0.0646194	0.00586009	0.133421	0.103623	0.0754785	0.0152155
C03	Bn-scaff_21778_1-p222993	5103916	5103867	-0.0423154	0.0190492	-0.0211928	0.0139481	-0.0875268	-0.0372982	0.105166	0.0335169	0.000952641	-0.0490616	-0.23606	0.111149	-0.0125503	-0.272066	0.0374097	-0.00825751	0.0360845	-0.276737	-0.27427	-0.311017	-0.213842	0.0139762	0.0636758	0.072455	0.00594281	0.0510006	0.104905	0.0452977	0.0286676	0.0451327	0.0218833	-0.0106491	0.00398723	0.136844	0.0968734	0.192047	0.0661958	-0.0541387	0.0441371	-0.170992	0.0392603	0.051929	0.161124	0.0987452	0.121013	0.062483
C03	Bn-scaff_21778_1-p236913	5111605	5111654	-0.049879	-0.00467	-0.0254826	0.0318183	-0.0670012	-0.0563463	0.0351726	-0.00287015	-0.00389636	0.0311466	-0.0859937	0.136719	0.0464145	-0.109258	0.0231235	0.0762359	0.0391207	-0.139818	-0.00100464	-0.104476	-0.0537527	-0.0472419	-0.0330597	0.0234742	0.0161683	-0.0479302	0.0481767	-0.0391579	0.0545728	0.0740295	0.10471	0.0398838	0.060528	0.0515865	0.0413495	0.126044	0.0674701	0.00252662	0.00969589	-0.166416	0.0535996	-0.0241299	0.10126	0.0960735	0.0829028	-0.00112538
C03	Bn-scaff_21778_1-p262139	5138494	5138445	-0.0186486	-0.0707833	0.05744	0.0112344	-0.0220375	-0.0341513	0.162153	0.0104897	0.0100585	0.0112658	-0.397226	0.184543	-0.0340175	-0.376185	0.0533436	0.0733322	0.106069	-0.348155	0.0553903	0.0435892	0.0753473	0.0569436	-0.0431211	-0.0417546	-0.0316313	-0.0104099	0.0859902	0.0108093	0.041796	-0.0776904	-0.0964986	-0.108076	0.00243099	0.0710315	0.0789402	0.189867	-0.0100882	-0.0111129	-0.00330258	-0.344971	-0.0895465	0.0378866	0.166229	0.166421	0.19033	-0.000712786
C03	Bn-scaff_21778_1-p269638	5148293	5148244	0.045838	0.0371003	0.123921	0.0690646	-0.0445399	-0.0430047	0.171398	0.0572253	-0.0880254	-0.0542509	-0.345756	0.121414	0.0355197	-0.298987	0.0415455	-0.021858	-0.0311819	-0.332232	-0.0199256	-0.00914175	0.0289975	0.0390788	0.0231034	0.00359151	-0.0644768	0.00367866	0.129834	-0.00418283	0.0231745	0.0379162	-0.0031808	0.0192765	0.0211804	0.145949	-0.0388234	0.135258	-0.0332074	-0.00434066	0.0305318	-0.305924	0.0208399	0.0404156	0.134857	0.0503645	0.136258	0.0139936
C03	Bn-scaff_21778_1-p287068	5164343	5164294	-0.0232254	0.0266394	0.0554574	-0.0254651	-0.0403749	-0.00715145	0.134391	0.0364773	0.0016896	-0.0158314	-0.410061	0.167295	-0.0192412	-0.479448	0.0189398	0.0355695	0.0508791	-0.425045	0.0352448	0.00494822	0.00802899	0.0113368	-0.0406301	-0.0166444	-0.00594788	-0.0612142	0.0865417	0.00885909	-0.0143946	-0.00184182	-0.0225373	-0.0240865	-0.0566913	0.23787	0.0390296	0.256671	0.0493446	-0.0313972	0.0041361	-0.335638	-0.0897134	0.00290238	0.106105	0.0132891	0.15805	-0.0505107
C03	Bn-scaff_21778_1-p287475	5164749	5164700	0.0791423	0.0860458	0.0828738	0.0953787	-0.0568815	-0.0219336	0.15459	0.0131311	-0.0319868	-0.000540643	-0.17734	0.140815	0.118178	-0.199373	0.0781389	0.0416237	0.0382837	-0.184863	0.105792	0.0596224	0.0698557	-0.0465407	-0.0697672	-0.0370416	0.0290553	0.0377723	0.0608702	0.0397282	0.0607086	0.0706975	0.055465	0.0315725	0.0616009	0.302578	0.0954292	0.138574	-0.0277097	-0.0611837	-0.00691598	-0.224481	-0.0335562	-0.0107328	0.106362	0.0287563	0.0556131	-0.0186058
C03	Bn-scaff_21778_1-p307709	5173385	5173422	-5.74594	-6.31717	-6.03242	-5.70838	-5.06635	-4.96645	-5.83436	-6.25544	-5.6855	-0.0358283	-0.359014	0.199371	0.00489354	-0.308602	-0.00162925	-0.0142821	0.0582808	-0.284069	0.493133	0.561125	0.490156	-8.93419	-4.99776	-5.17715	-5.98821	-6.49065	-5.8421	0.0483332	0.00537887	-0.0262807	0.0177925	-0.00661714	0.0672538	-0.0157048	-0.0274357	0.0872508	-6.66255	-5.376	-5.81597	-6.88384	-6.86034	-7.10533	-10.7559	-6.43382	-6.60365	-6.27172
C03	Bn-scaff_21778_1-p312180	5177710	5177661	0.000157012	0.0800722	0.0065288	0.09982	0.0402896	0.0163657	0.0920485	0.0342556	-0.0346258	-0.0140077	-0.17241	0.109606	-0.0168295	-0.241001	-0.00352462	0.00193402	-0.0248555	-0.169352	0.0454391	-0.0531055	-0.00685852	-0.07304	-0.0691198	-0.0226001	-0.00767645	-0.0404099	-0.0187582	0.00372463	0.0141145	0.0620486	-0.0156891	0.00861122	-0.0197446	0.200407	0.0398638	0.0697464	-0.0214198	-0.0374914	-0.0283786	-0.102025	-0.0420371	-0.0576622	0.0326037	0.0812001	0.0268824	-0.085132
C03	Bn-scaff_21778_1-p319366	5184455	5184406	-0.049613	0.0267694	0.00675649	-0.0617163	-0.0130554	-0.00659243	0.174233	0.00868045	0.038879	-0.00207974	-0.387547	0.150962	0.0330309	-0.468859	-0.0148078	-0.0434365	-0.0432803	-0.427693	0.103469	0.00605311	0.0923736	0.0328628	-0.0197884	-0.0175456	0.0206073	0.037674	0.12983	-0.0126583	-0.0159843	0.0536031	0.0267293	-0.0158456	-0.0141089	0.131384	-0.0417069	0.132521	0.0475748	-0.0286032	0.0280517	-0.333489	0.0567738	0.0241554	0.207295	0.194762	0.196566	-0.0190528
C03	Bn-scaff_21778_1-p326121	5191174	5191125	0.00400867	-0.0431664	-0.0198274	0.0495453	0.0158902	-0.0359652	0.11891	0.0754238	-0.0630134	0.0150977	-0.203485	0.14402	0.0374992	-0.230066	0.0344418	0.0258791	0.033794	-0.217342	0.0702025	-0.0192912	0.021375	-0.0185023	0.068114	0.0221222	0.00366785	0.00644713	0.0690616	-0.00073636	-0.0255758	0.0613349	0.0231901	0.0432753	0.0285423	0.103162	-0.0202103	0.0300496	-0.0637252	0.00830414	-0.0160053	-0.231705	0.00203948	-0.023753	0.112267	0.110972	0.117329	-0.0193863
C03	Bn-scaff_21778_1-p345454	5208592	5208543	-0.128702	-0.102561	-0.111397	-0.320207	-0.0646979	-0.136779	0.116948	-0.153696	0.00424653	-0.0455955	-0.588846	0.0299972	-0.0250546	-0.503246	-0.0495734	0.0132946	0.0252552	-0.505242	-0.0912725	-0.0347437	0.0348895	0.0452056	-0.0375259	-0.361859	-0.0104993	0.0496143	0.189427	-0.0300833	-0.0163035	-0.211821	-0.0255967	-0.0874131	-0.00229039	0.153496	0.15904	0.253202	-0.0879184	-0.00067106	-0.192034	-0.477115	-0.18361	-0.012917	0.183291	0.182945	0.264996	0.0274098
C03	Bn-scaff_21778_1-p356034	5228613	5228662	-0.0240101	-0.0842664	0.00971827	-0.130282	-0.0276246	0.0466374	0.153744	-0.0229298	-0.0410407	0.0296866	-0.431691	0.168311	-0.0247021	-0.292009	0.0221524	0.0283206	0.0273688	-0.311621	0.0309316	0.00228831	-0.0128469	0.0395125	-0.00493919	0.0250613	-0.0342038	0.0628653	0.0726447	0.0190355	0.0459133	-0.0934426	-0.020059	0.0251602	-0.0103283	0.128229	0.0354212	0.137314	-0.0115276	0.087137	0.0330082	-0.380909	-0.008975	0.0570292	0.169277	0.138301	0.195789	-0.010657
C03	Bn-scaff_21778_1-p363171	5238462	5238413	-0.179666	-0.135528	-0.0755973	-0.493874	-0.205848	-0.139051	0.0236528	-0.120838	0.0284015	0.0520692	-0.304328	0.20736	-0.0676569	-0.335872	0.0352329	0.00727472	0.0395598	-0.30878	0.0564912	0.122372	0.0395483	0.023353	0.0218838	0.0157318	0.00476721	0.0340025	0.164924	-0.00468484	0.0202765	-0.149241	-0.0322373	0.0251321	0.0182684	0.000113848	0.0841448	0.159782	-0.0213119	0.0136224	0.0159977	-0.421823	-0.0802285	0.00332849	0.13637	0.132129	0.170208	0.0307304
C03	Bn-scaff_21778_1-p382522	5251656	5251705	0.108087	0.114903	0.162007	0.189215	0.0157745	0.0680806	0.190916	0.0434163	0.0133658	0.123473	-0.298054	0.172582	0.118151	-0.293107	0.137962	0.0983283	0.126715	-0.227743	0.048665	0.0323987	0.0693029	0.0547398	0.0589759	-0.109604	-0.013748	0.0651643	0.151879	0.109177	0.0910161	0.0890387	0.136117	0.109954	0.109004	0.23229	0.0411185	0.203437	0.0472256	-0.0158989	-0.013793	-0.392292	0.034464	0.00627043	0.196279	0.191494	0.24148	-0.0795496
C03	Bn-scaff_22728_1-p1402207	5332029	5332078	-5.79695	-5.90309	-6.02032	-5.23718	-6.53793	-4.66376	-6.07109	-6.14684	-5.15374	-5.79766	-5.93149	-5.89819	-0.0172358	-0.327756	-0.0205978	-6.04581	-5.76942	-5.4749	0.00956656	-0.00127788	-0.0320601	-5.33254	-6.08802	-5.92389	-6.48442	-7.25707	-6.9323	-7.62784	-6.71128	-5.67613	-0.01709	-0.118765	-0.0604541	-5.08265	-5.04857	-5.4246	-6.02301	-6.06556	-5.67388	-6.79921	-6.82188	-6.40855	-6.88047	-5.70418	-6.16035	-6.96127
C03	Bn-scaff_22728_1-p1402262	5332074	5332025	-3.97168	-4.13289	-4.87621	-3.28767	-3.66686	-2.98069	-3.31073	-3.82416	-3.59182	-5.10721	-3.45902	-3.11947	0.134012	-0.448371	0.265569	-4.78549	-4.3507	-3.43466	0.177919	0.324131	0.219874	-4.35243	-3.20387	-2.94173	-3.81954	-4.92811	-6.93976	-4.58501	-4.1823	-3.8093	0.100644	0.104871	0.170161	-2.57699	-3.01176	-3.01869	-5.18938	-4.63491	-4.11096	-3.98587	-5.29988	-5.77305	-5.72603	-3.81729	-4.45628	-4.6199
C03	Bn-scaff_22728_1-p1402061	5332175	5332224	-5.86917	-6.85935	-6.85004	-5.23373	-6.08242	-4.87093	-5.96218	-6.84673	-5.66564	-5.73453	-5.32842	-6.8037	0.0585629	-0.340617	-0.002481	-6.18602	-5.50814	-5.68029	-0.0245758	0.0288967	0.0653261	-6.12251	-5.86766	-5.50042	-8.47054	-8.14175	-7.92888	-6.54835	-6.40445	-5.8546	-0.00287696	-0.0646046	-0.0177109	-5.1392	-6.05515	-5.49904	-7.26424	-6.10108	-6.62944	-6.83512	-7.82355	-7.91141	-6.88164	-5.87966	-6.57596	-7.0691
C03	Bn-scaff_22728_1-p1401587	5332744	5332695	-2.7459	-3.12942	-2.67609	-2.28462	-2.08407	-2.18367	-3.1062	-2.77879	-2.53471	-2.27495	-2.64149	-2.2442	-0.167095	-0.694296	0.182102	-3.04368	-2.36129	-2.5203	-0.131882	0.211579	0.09014	-2.68712	-2.69212	-2.11387	-3.29149	-4.0052	-3.86773	-2.6069	-2.991	-3.3643	0.000371779	-0.246215	-0.0727528	-1.79829	-1.75079	-1.68942	-3.22772	-3.82705	-2.44534	-3.16301	-3.20366	-3.33793	-3.4656	-3.47813	-2.70793	-3.41302
C03	Bn-scaff_22728_1-p1399313	5335018	5334969	-5.46165	-5.88126	-6.03728	-5.8915	-5.37804	-5.51051	-5.44591	-6.48273	-5.1352	-5.77684	-5.79892	-5.00418	0.00504299	-0.343704	0.0309878	-6.33716	-5.91972	-6.35839	-0.0213799	-0.0151337	-0.0400242	-5.51	-5.60519	-6.83344	-6.13379	-7.75162	-7.15873	-6.56583	-6.91125	-5.7403	0.00732178	-0.00309117	-0.00415221	-5.32882	-5.60621	-4.72955	-6.72036	-6.11266	-5.7371	-6.83338	-6.31435	-6.63696	-6.38372	-5.42123	-6.82864	-6.54258
C03	Bn-scaff_22728_1-p1399205	5335127	5335078	-4.45298	-4.74632	-4.84002	-4.12489	-3.90789	-4.15959	-4.71956	-4.47655	-4.25272	-4.28421	-3.96979	-4.46922	-0.0572993	-0.259507	0.00448641	-4.40494	-3.97297	-4.55009	-0.0202704	0.0040855	-0.000359489	-4.26029	-4.29424	-4.58457	-4.65542	-4.71887	-5.21166	-5.13609	-4.40278	-4.63521	0.0179661	-0.0432202	0.0285231	-3.18178	-3.44385	-3.05649	-5.10531	-4.52285	-4.80421	-4.71511	-4.34614	-4.81919	-4.64908	-4.38592	-4.41045	-4.80538
C03	Bn-scaff_22728_1-p1398713	5335617	5335568	-4.45057	-4.45372	-4.12391	-3.99245	-3.71438	-4.26068	-4.26184	-4.43758	-4.05553	-4.0631	-3.92987	-4.19619	0.00960586	-0.312445	-0.00866466	-4.20567	-3.90368	-4.07641	0.0073252	0.0303277	0.00687562	-4.24617	-4.12078	-4.47647	-4.7041	-4.63886	-5.40795	-5.11593	-4.63176	-4.09199	-0.0515937	0.0361126	0.0156299	-3.39696	-3.58499	-3.41331	-4.59715	-4.49487	-4.83169	-4.39593	-4.29899	-4.66075	-4.49425	-4.50516	-4.71953	-4.46023
C03	Bn-scaff_22728_1-p1398447	5335783	5335832	-5.09353	-5.6665	-5.40541	-5.40397	-4.73135	-4.47815	-5.74866	-5.78891	-5.50772	-4.99346	-4.79776	-4.78307	0.0724841	-0.333941	0.0642438	-5.14605	-4.55188	-4.8414	0.102004	0.170287	0.128913	-6.04593	-5.79781	-6.12197	-5.02311	-6.25279	-7.38392	-5.97398	-5.18693	-5.85614	0.0660445	-0.0343803	0.0593785	-4.31167	-4.49679	-4.74289	-5.90448	-6.75452	-6.56852	-6.15422	-6.03383	-6.22183	-5.12777	-5.32195	-5.50728	-5.61119
C03	Bn-scaff_22728_1-p1398002	5337104	5337055	-5.36686	-5.46565	-5.21545	-5.46117	-5.64138	-4.91721	-5.48244	-5.4324	-5.20526	-5.59247	-5.04802	-5.14758	0.0220845	-0.354788	0.0145853	-6.26454	-5.35626	-5.39773	0.0133627	0.0521141	0.0339538	-5.80754	-5.25998	-6.02096	-6.03302	-7.41408	-6.7898	-6.14977	-6.20522	-5.64037	0.00517444	-0.0319528	-0.047116	-5.10036	-5.10888	-4.38182	-6.57186	-6.40499	-5.72308	-6.35339	-6.59896	-6.85481	-6.84997	-6.56096	-6.539	-6.22816
C03	Bn-scaff_22728_1-p1397458	5342617	5342666	-5.66145	-5.28727	-6.03128	-5.76022	-5.11676	-4.71405	-5.65277	-6.13604	-5.60145	-5.13385	-4.94231	-5.24948	0.0891462	-0.0955132	0.132746	-6.85052	-4.96617	-4.76072	0.0153705	0.0115482	0.0564315	-5.96159	-6.50846	-6.26474	-6.02765	-6.72454	-6.32456	-5.78378	-5.63368	-5.23124	0.000604392	0.0354754	0.0577683	-5.35719	-6.63016	-5.16651	-5.75783	-6.54432	-6.21949	-7.08766	-6.92477	-5.75493	-6.48329	-4.97128	-5.55725	-7.66307
C03	Bn-scaff_22728_1-p1397539	5342636	5342587	-4.79841	-5.32814	-5.26615	-5.77011	-4.54514	-4.52467	-5.24655	-5.22222	-4.77768	-4.82325	-4.92733	-4.54667	-0.0126224	-0.167076	0.00949276	-5.55543	-4.86296	-5.05436	0.0555936	-0.00513214	0.023606	-5.24764	-5.21746	-5.1981	-5.97991	-5.29251	-5.6631	-6.40336	-5.23716	-4.64004	0.00162741	0.0241258	-0.0250108	-5.18002	-5.12599	-4.58344	-6.04664	-5.40652	-5.85263	-5.79752	-5.74626	-5.44231	-6.19781	-4.70281	-5.45992	-5.13727
C03	Bn-scaff_22728_1-p1397442	5342733	5342684	-5.50026	-5.79758	-5.13188	-5.35497	-4.63058	-4.9749	-5.82313	-6.17564	-5.53124	-5.24767	-5.14667	-5.62973	-0.0288148	-0.179623	-0.0230967	-6.05945	-5.19154	-5.90144	0.0141739	-0.0437949	0.0375774	-6.3131	-6.24321	-5.70138	-6.50223	-6.26726	-5.97037	-6.28317	-5.68833	-5.23693	-0.0514414	-0.0233823	-0.0525388	-5.23224	-5.84413	-4.8425	-6.39124	-6.0517	-7.08255	-7.76333	-7.56511	-6.68198	-7.30381	-5.18778	-6.18725	-7.73085
C03	Bn-scaff_22728_1-p1397271	5345246	5345197	-5.04885	-5.46737	-5.60987	-4.6531	-5.79359	-5.26394	-6.19163	-6.18707	-5.48963	-4.91753	-5.35464	-4.98935	0.0795948	-0.251312	0.00186859	-5.71109	-5.6935	-5.51893	0.00137881	0.00182376	0.02431	-5.29096	-5.66093	-5.39959	-6.30704	-6.45228	-6.84896	-6.66981	-5.94216	-6.12162	0.0306468	0.0207797	0.0165655	-5.44968	-5.88102	-5.51318	-6.55274	-6.14185	-6.0572	-7.70711	-6.93282	-6.99246	-6.88402	-5.64874	-6.45893	-6.53655
C03	Bn-scaff_22728_1-p1397093	5345324	5345373	-5.65508	-5.34124	-5.30878	-4.96257	-5.35141	-5.18589	-6.16866	-7.30143	-5.00827	-5.01809	-5.18411	-4.21233	-0.0100956	-0.466755	0.0531221	-6.99977	-4.89726	-6.01657	0.027959	0.0967269	0.143073	-5.89627	-5.78498	-5.37045	-6.23643	-7.18107	-9.23359	-6.5035	-5.76633	-5.53966	0.100578	-0.0156972	0.0362868	-6.17069	-4.60192	-5.4589	-5.71672	-5.74636	-5.48145	-6.58805	-6.62074	-6.23483	-6.78751	-5.42189	-5.74481	-5.90393
C03	Bn-scaff_22728_1-p1397147	5345370	5345321	-5.48758	-6.04029	-5.2198	-5.08006	-5.19903	-4.79327	-5.32043	-5.46456	-5.32261	-5.37551	-4.55724	-4.84914	0.0156339	-0.279824	0.0298005	-5.54688	-5.81623	-5.33561	0.0167547	0.084109	0.0644721	-6.07709	-5.80673	-5.28355	-6.70747	-5.83935	-5.82195	-6.56361	-5.62419	-5.32152	0.0476829	0.0609668	0.0586065	-5.00433	-5.29159	-4.85243	-6.1414	-5.66728	-6.01515	-6.20426	-6.3285	-6.23323	-5.84002	-5.75611	-5.91193	-5.89025
C03	Bn-scaff_22728_1-p1397089	5345428	5345379	-5.9069	-5.92317	-5.69404	-5.44447	-4.82444	-5.2961	-5.22693	-5.52415	-5.66373	-5.67065	-6.13397	-5.68734	-0.01081	-0.42338	0.0198332	-6.07941	-4.75784	-5.27013	0.00900198	0.0633345	0.0730553	-5.88404	-6.48348	-5.18928	-6.88919	-6.74857	-7.0434	-5.61549	-5.58559	-5.8623	0.0450646	-0.03678	-0.0517688	-5.34614	-5.2307	-4.71819	-5.45545	-6.24656	-5.98451	-6.20637	-6.56579	-6.89323	-6.62406	-6.23883	-6.02634	-7.08639
C03	Bn-scaff_22728_1-p1343876	5414085	5414134	0.0167825	0.0522966	0.0878857	-3.63074	-3.25897	-3.53537	-4.00984	-4.04619	-4.00236	0.212955	-0.416714	0.24494	-0.0609193	-0.563552	0.228733	0.124412	0.125818	-0.436279	0.0397474	0.0722807	0.235421	-4.09348	-3.99065	-4.33704	-4.37081	-4.29491	-4.13853	0.224996	0.150233	0.247375	0.22779	0.287594	0.296997	0.296186	0.109681	0.410981	0.138068	0.16776	0.038318	-4.0378	-4.27658	-4.22224	-3.72773	-3.64399	-3.94516	-4.16029
C03	Bn-scaff_22728_1-p1310107	5458980	5459029	-0.0116107	0.0080336	0.0638881	-0.00809571	-0.0411425	-0.0211099	0.195857	0.00580819	0.0121157	-0.0210867	-0.272033	0.138089	-0.00163166	-0.249749	0.0280565	0.0284049	0.0661285	-0.302243	0.0296847	0.0359888	0.0615761	0.000306956	0.00541348	-0.0167053	0.0647814	0.0493028	0.119586	-0.0379008	0.0383961	-0.0581884	0.0260558	-0.0149408	0.00599266	0.181174	-0.0278584	0.12151	0.0485067	0.00423418	0.0374174	0.095545	0.0383949	0.0106553	0.143257	0.0615177	0.140296	0.0509842
C03	Bn-scaff_22728_1-p1309552	5459535	5459584	0.0265506	0.0209962	0.102643	-0.122352	-0.0419438	0.0271779	0.142672	0.116737	-0.0308752	0.029045	-0.31546	0.101626	-0.00747469	-0.280421	0.00149753	0.0475576	0.0786771	-0.335137	-0.0904361	0.0422706	0.028019	0.0892101	0.0388966	0.0547484	0.0480732	0.0800854	0.216656	-0.043297	0.0353836	-0.0858363	-0.0462678	-0.0333044	-0.0357842	0.164582	0.0582904	0.177715	0.0877872	0.0542128	0.0581123	0.0507298	0.0124309	0.0467011	0.213242	0.222225	0.204176	0.0552348
C03	Bn-scaff_22728_1-p1306858	5462216	5462265	-0.0149285	-0.0337415	-0.012166	-0.146232	-0.079628	-0.0996347	0.131384	-0.0371553	0.0479831	0.100379	-0.37851	0.200091	0.0383978	-0.35091	0.0206438	0.152689	0.11426	-0.33275	0.0125285	0.0990822	0.0912966	0.0902888	0.025597	0.0161612	0.104395	0.116788	0.286362	0.078495	0.0578173	-0.127431	-0.0133505	0.0288613	0.0122472	0.184477	0.112734	0.261987	-0.010541	0.0690783	-0.0162039	0.0393978	0.0511566	0.0371084	0.249651	0.264695	0.275499	0.0474606
C03	Bn-scaff_22728_1-p1293550	5478054	5478103	0.036123	0.0147458	0.0392951	-0.000550191	0.0104248	-0.0100064	0.171659	0.0228476	-0.0117633	0.0726244	-0.389872	0.21401	0.0590374	-0.363675	-0.00904414	0.0702092	0.0358487	-0.436937	-0.00567212	0.0217879	0.07029	0.0713024	-0.0220571	-0.110099	-0.00978409	0.0404156	0.182687	0.0391048	0.0324132	0.00812151	0.0344568	0.0309766	-0.0114469	0.321458	0.114015	0.252872	-0.0215227	0.00385088	-0.0512324	-0.0327888	0.0126912	0.00354708	0.244691	0.212196	0.23902	-0.0687788
C03	Bn-scaff_22728_1-p1265388	5522000	5521951	-0.0634219	0.0971416	0.108658	0.0996287	0.0629566	0.0832712	0.275694	0.121427	0.0594666	0.133771	-0.277863	0.0328524	0.00327273	-0.290979	0.180068	0.154828	0.167092	-0.239521	0.0396607	0.0604118	0.122651	0.0883714	0.121123	-0.0969876	-0.0861053	0.045833	0.273243	0.0829366	0.028183	0.189719	0.122328	0.139599	0.127362	0.179582	-0.0961022	0.144478	0.0635983	0.104026	0.0343268	-0.163678	0.0355814	0.00453613	0.297616	0.224926	0.315841	0.0290872
C03	Bn-scaff_22728_1-p1261707	5525587	5525636	0.235649	0.230298	0.157742	0.244149	0.0935958	0.122438	0.317751	0.193428	0.0674299	0.0353233	-0.4063	0.0914927	-0.0100332	-0.38313	0.0344843	0.0300407	0.0357046	-0.366462	0.024127	-0.0357894	-0.00285783	0.0775147	0.0410134	0.0956048	0.0898408	0.0537973	0.178727	-0.0563963	0.0132491	-0.0626011	0.0031085	-0.0266834	0.0103717	0.262688	-0.0268821	0.104967	0.0679052	0.0796344	0.029072	0.127294	0.11018	0.103848	0.244268	0.232207	0.201507	0.09628
C03	Bn-scaff_22728_1-p1259166	5528156	5528204	-0.00433954	0.0984824	0.0819983	-0.104185	-0.0477355	-0.0528596	0.148391	0.00186601	0.0493707	0.0741395	-0.354021	0.266872	-0.036051	-0.314504	-0.0419534	-0.00147473	0.0120125	-0.26819	-0.0251098	0.0627115	0.0629661	0.0319024	0.0546465	0.00183509	0.0791324	0.0462128	0.221159	0.0169414	0.0955256	-0.0726243	-0.00295399	-0.0286814	-0.00176278	0.0864848	-0.0134109	0.107276	0.1364	0.128281	0.0954521	0.0540839	-0.00894999	0.0126332	0.21624	0.187392	0.230972	0.0336359
C03	Bn-scaff_22728_1-p1258526	5528790	5528839	-0.0725254	-0.0340754	-0.0217717	-0.0904627	-0.093072	-0.0509633	0.122391	0.0401297	0.000551615	0.0567968	-0.425059	0.222905	-0.0132101	-0.43868	0.0127116	-0.00579298	0.0873199	-0.452947	0.0161629	-0.0544064	0.0127945	0.0575699	0.00569616	-0.0712564	-0.00211117	-0.00726656	0.20197	-0.0641882	0.00157588	-0.0629213	0.0135306	0.00401605	0.0398356	0.213232	0.00686501	0.239947	-0.0325291	0.00501557	0.0108554	0.00417845	-0.00159533	0.00592723	0.241943	0.213023	0.177274	0.00825626
C03	Bn-scaff_22728_1-p1258510	5528906	5528857	0.0342326	-0.0246614	-0.015278	-0.0720888	-0.0104571	-0.0958783	0.209214	0.00779431	0.00325265	0.0669613	-0.445141	0.131803	-0.0126197	-0.433321	-0.0590055	0.0181071	-0.00642477	-0.504373	-0.0104019	-0.0363735	0.0612233	-0.021847	0.00385534	-0.139803	0.0245912	0.0151031	0.183019	-0.063536	0.0178263	-0.0405449	0.0526604	-0.00862157	-0.00450894	0.304325	0.0204439	0.199726	-0.0537496	-0.00596178	-0.126874	0.0356235	0.00335715	0.0590102	0.187921	0.148279	0.202733	-0.0224521
C03	Bn-scaff_22728_1-p1258206	5529110	5529159	0.0324043	0.020093	0.0404759	-0.0372156	-0.0282479	-0.0398938	0.214217	0.0956518	0.000251073	0.0516204	-0.428269	0.203795	-0.036531	-0.534837	-0.0415539	-0.0124851	0.0428827	-0.492567	-0.0164747	0.0150815	-0.0180404	-0.0569341	-0.0364644	-0.0832279	-0.0240508	-0.0305901	0.156225	0.00511223	-0.00184526	0.00236111	0.0286622	-0.0534295	0.0197838	0.281595	0.0591627	0.176183	-0.00225947	-0.0305214	-0.0730933	-0.0411864	-0.0419634	0.00719977	0.22281	0.203238	0.209572	-0.0619098
C03	Bn-scaff_22728_1-p1256416	5530872	5530921	-0.0938542	0.0420793	0.0182251	-0.138437	-0.0326489	0.0280349	0.204653	0.0211244	0.0525521	0.0238814	-0.38541	0.192953	0.0057198	-0.362087	0.0837457	0.117925	0.111605	-0.331368	-0.0441336	0.0435939	0.0378574	0.0691729	0.0356885	0.058817	0.053848	0.0689665	0.241391	0.0349121	0.0559574	-0.0521347	0.111442	0.0366628	0.0213799	0.153045	-0.106388	0.1462	-0.0128803	0.0687511	0.00656287	0.0287101	0.0358036	0.0860962	0.243207	0.196613	0.21758	0.132441
C03	Bn-scaff_22728_1-p1256248	5531040	5531089	-0.0612863	0.0639027	0.0605056	-0.137856	-0.0456539	-0.0711214	0.153199	0.0175222	-0.0614042	0.0473784	-0.353653	0.159861	0.0218994	-0.413203	-0.0294429	-0.0144563	0.0238826	-0.432798	-0.0305853	-0.0294686	0.00877875	-0.0472121	-0.0177144	-0.0260611	-0.0737898	-0.021565	0.126324	-0.0549451	0.027318	-0.0165271	-0.0406727	-0.00242234	0.00761658	0.133382	-0.0164484	0.101121	-0.0110357	-0.0614391	0.018021	0.0172915	-0.0157581	0.0325437	0.129034	0.148987	0.138938	-0.0469753
C03	Bn-scaff_22728_1-p1250616	5536396	5536347	-0.867261	-0.762476	-0.762413	-0.916433	-0.807954	-0.817937	-0.526883	-0.732557	-0.634386	-0.0117465	-0.439072	0.131493	0.00247065	-0.276505	0.0557667	0.0363188	0.0387248	-0.264599	-0.0270878	-0.0314719	0.0107328	-0.676196	-0.659309	-0.713184	-0.691615	-0.650215	-0.441279	-0.0529893	0.00678251	-0.041214	0.101638	0.0446366	0.0401178	0.0633936	0.0575562	0.157349	-0.644173	-0.642023	-0.715831	-0.753542	-0.689912	-0.659601	-0.466712	-0.476876	-0.450655	-0.66935
C03	Bn-scaff_22728_1-p1249980	5537032	5536989	0.0180833	0.0518409	0.0510244	-0.168601	-0.187222	-0.135731	0.00672054	-0.153068	-0.10178	0.264118	-0.0942442	0.324203	0.212862	-0.116692	0.170677	0.153966	0.249613	-0.115312	0.157481	0.156714	0.232715	-0.133482	-0.0820451	-0.16285	-0.127546	-0.126362	0.0104344	0.166238	0.216429	0.230488	0.186503	0.193038	0.188413	0.191008	0.121331	0.265261	0.0262894	0.0161404	0.022158	-0.134754	-0.115426	-0.124449	0.011894	-0.0147344	0.0239711	-0.13702
C03	Bn-scaff_22728_1-p1248875	5538036	5538079	0.0278873	0.0916851	-0.0232149	-0.00677964	-0.0704145	-0.00646778	0.183262	-0.0870862	0.0230318	-0.00391344	-0.455822	0.155433	-0.0947434	-0.421059	0.0313549	0.0371095	0.0353106	-0.466788	-0.0788563	0.00728465	0.00641306	-0.0141685	0.0547697	-0.0270372	0.0853206	0.0288417	0.138722	0.0219312	-0.0270358	-0.0438477	0.0163731	0.00120991	-0.0104394	0.210988	0.011961	0.143758	0.014023	-0.0553007	-0.0149919	0.0555934	0.00311451	0.0243567	0.174099	0.127404	0.154172	-0.0162204
C03	Bn-scaff_22728_1-p1197316	5550707	5550660	0.0649812	0.0410269	0.10211	0.0576983	-0.053462	0.0445704	0.103036	0.0274361	-0.0193071	0.019865	-0.207006	0.0443029	-0.0313141	-0.213679	0.0568237	0.00681897	-0.0101504	-0.215586	0.000754291	-0.017597	-0.0275373	0.000812217	-0.017931	-0.0253421	0.0267836	-0.0659964	0.0256855	0.00594401	-0.00400208	0.0456262	-0.010895	-0.0229899	0.00441868	0.188896	-0.033845	0.0944871	-0.0125242	0.0262911	0.0335835	0.0212433	-0.0334685	0.00783178	0.111953	0.090035	0.0595077	-0.0411299
C03	Bn-scaff_22728_1-p1141914	5614547	5614595	-0.188592	-0.142821	-0.118084	-0.353476	-0.140443	-0.0530271	0.11022	0.0429013	0.111568	0.0920472	-0.575086	0.263869	-0.0105489	-0.46229	0.114606	0.0838619	0.0947145	-0.538806	0.0446169	0.0784201	0.0579661	0.142731	0.0942166	-0.145434	0.165697	0.108184	0.336531	0.0563046	0.106791	-0.135479	0.072203	-0.0655749	0.0257687	-0.0552548	0.154447	0.346335	0.0483653	0.121637	-0.0267997	0.0937854	-0.0369972	0.166438	0.345445	0.291755	0.379437	0.141022
C03	Bn-scaff_22728_1-p1141898	5614662	5614613	0.0237936	0.0852188	0.326044	-0.0261222	0.165444	0.141568	0.525608	0.300158	0.374009	0.323048	-0.504265	-0.167799	0.09105	-0.36612	0.416247	0.344183	0.482766	-0.394989	-0.289321	-0.270621	-0.211862	0.406902	0.450517	-0.523533	0.304446	0.268406	0.783197	0.276521	0.313777	0.122109	0.264959	0.200564	0.350856	0.111089	0.264963	0.517675	0.220797	0.419595	0.0606979	0.151057	0.144423	0.380477	0.612762	0.643023	0.782406	0.317887
C03	Bn-scaff_22728_1-p1065288	5716051	5716002	-0.338495	-0.207702	-0.20926	-0.583836	-0.204191	-0.098991	0.131954	-0.0578705	0.139968	0.0429682	-0.650604	-0.0383452	0.0954373	-0.477506	0.0480516	0.150534	0.192471	-0.63344	0.0850325	0.197096	0.174024	0.170466	0.190232	-0.454288	0.220154	0.129288	0.446315	0.0913408	0.149668	-0.236758	0.160005	0.044462	0.0548739	0.0922731	0.243297	0.409659	0.0136348	0.177287	-0.298978	0.0650211	-0.130299	0.116939	0.343045	0.408643	0.489492	0.132959
C03	Bn-scaff_22728_1-p1018084	5749233	5749184	0.139416	0.132886	0.126586	0.266049	0.131935	0.112956	0.255695	0.214918	0.0453544	0.117639	-0.176565	0.210461	0.0257763	-0.153773	0.0557443	0.109973	0.0710055	-0.192619	0.0631676	0.00319637	0.0323646	0.068312	0.114007	0.105711	0.032334	0.0740748	0.192703	0.10407	0.0442802	0.19384	0.0341276	0.0465948	0.0464761	0.280023	-0.134853	0.128676	0.0878479	0.109872	0.102271	0.0881925	0.16042	0.116956	0.233745	0.188806	0.230657	0.0300749
C03	Bn-scaff_22728_1-p970336	5789594	5789643	0.0981584	0.000741227	0.0979363	0.213548	0.0506795	0.0687027	0.135195	-0.00197175	0.0557645	-0.0611293	-0.149538	0.106334	0.0390419	-0.186161	0.0005664	-0.0317384	-0.082231	-0.169393	-0.0363984	-0.0993768	-0.0289671	-0.0199527	-0.00159619	-0.0267937	0.0470597	-0.030478	0.0195027	-0.0392303	0.00705294	0.0446256	-0.0393729	-0.0479967	-0.0319484	0.204641	0.0343911	0.114112	-0.0106022	-0.0113823	-0.011476	0.0174886	0.041959	0.056795	0.0858245	0.0936123	0.0052716	-0.0145593
C03	Bn-scaff_22728_1-p970076	5789954	5789905	0.0873081	0.0437204	0.101147	0.1779	0.136177	0.0967168	0.192179	0.144985	0.125878	-0.0476481	-0.255624	0.0828863	-0.0570299	-0.227648	-0.093	0.0267215	-0.096258	-0.184994	-0.0478356	-0.0548915	-0.0266577	0.0405964	0.0979686	0.0745542	0.0357247	0.0687251	0.0975316	-0.032476	-0.0351139	0.109543	-0.0744358	-0.0306844	-0.0135846	0.203677	-0.0675951	0.0376989	-0.00968964	-0.0419137	0.00693758	0.0629075	0.08213	0.093167	0.147826	0.135625	0.137511	0.0238213
C03	Bn-scaff_22728_1-p968837	5791093	5791142	0.0347588	0.0769452	0.0014295	-0.0470015	-0.0198274	-0.0167772	0.216365	0.0602	0.0190749	0.116586	-0.324094	0.243121	0.0021025	-0.235007	0.110743	0.155245	0.106471	-0.290869	0.104626	0.0944336	0.100169	-0.0192933	0.0316357	0.00112192	0.015066	-0.0270476	0.179565	0.0967121	0.0849211	0.0732858	0.108603	0.0577087	0.0871146	0.148043	-0.0685433	0.181233	0.0351884	0.0253363	0.0599707	0.033176	0.0193389	0.0476348	0.232155	0.19697	0.195604	0.0118971
C03	Bn-scaff_22728_1-p968340	5791590	5791639	0.00531033	0.0280015	0.0522345	0.00662895	0.0112617	-0.0233093	0.196022	0.139211	0.0567809	-0.0412593	-0.329548	0.197336	-0.025944	-0.302992	0.00627248	0.0321085	0.0367728	-0.368536	-0.0135934	0.0470835	0.0401598	0.0504791	0.0623109	-0.0373188	0.0432646	0.0878186	0.147064	-0.00800578	0.00622094	-0.0844016	0.00510915	-0.0266892	0.0493431	0.231505	0.0676582	0.0387754	0.00941843	0.0143187	0.0105901	0.00653137	0.0103905	0.0063432	0.254381	0.163393	0.180649	0.0100358
C03	Bn-scaff_20086_1-p576	5796043	5796092	0.0125521	0.0242675	0.0292788	0.0221389	-0.0737471	-0.0962081	0.0371127	-0.0034298	-0.208667	-0.0260753	-0.235337	0.0864643	0.0665836	-0.214378	-0.053905	-0.0100432	-0.00260031	-0.240344	-0.00836407	-0.0700413	-0.0100194	-0.120635	-0.14593	-0.152415	-0.061065	0.0126851	0.0297905	-0.0713478	-0.0630828	-0.0267302	-0.0212478	-0.0375069	-0.0303731	0.200049	0.105384	0.103651	-0.0200589	-0.0392056	-0.0066643	-0.0205168	-0.0610585	-0.127731	0.0513789	0.0182977	-0.0196656	-0.0115297
C03	Bn-scaff_22728_1-p750535	5984332	5984284	0.0673861	0.0632064	0.0765366	0.185693	0.0841289	0.0381291	0.290579	0.118062	-0.0380486	0.0984194	-0.329356	0.255713	0.0457457	-0.327221	0.0843901	0.018862	0.0549966	-0.283994	0.0544498	0.0437619	-0.033235	0.0402253	0.0243037	-0.0429964	-0.0076079	0.0197989	0.179451	0.0384003	0.082644	0.064138	0.0500361	0.0822106	0.0493964	0.341182	0.0210254	0.0983251	0.0833175	0.0959227	0.0748547	0.0620069	0.1261	0.126168	0.118939	0.255656	0.172563	-0.0257303
C03	Bn-scaff_22728_1-p747503	5986555	5986505	-0.223241	-0.0372335	-0.127351	-0.51099	-0.120283	-0.0819895	0.153762	0.0556689	0.123421	0.139654	-0.456128	0.315147	0.121032	-0.447544	0.0650576	0.138727	0.255519	-0.497397	0.0499002	0.22949	0.186286	0.101981	0.159261	0.0118353	0.210416	0.105037	0.387416	0.0793663	0.0641619	-0.206676	0.0801142	0.12593	-0.00371574	-0.155317	0.0657619	0.394429	0.130915	0.0964227	0.0235727	0.0510987	0.081959	0.141468	0.143791	0.444782	0.444587	0.153913
C03	Bn-scaff_22728_1-p703468	6039195	6039146	-0.020888	0.00207365	0.0250028	-0.339941	-0.12301	-0.121598	0.107868	-0.0307281	0.035867	-0.0179492	-0.444429	0.178752	-0.0489212	-0.437607	0.00809261	-0.0261745	0.0369453	-0.479467	-0.0284943	-0.0450508	0.0330991	-0.01179	0.0299009	0.022177	0.0977163	0.0584935	0.218761	-0.0677601	-0.0365535	-0.151488	0.0190443	-0.046543	-0.0406141	0.189483	0.0687845	0.232136	0.0532052	0.033307	0.0240597	0.0588119	-0.0171384	-0.0677566	0.0367791	0.122341	0.14247	0.0941117
C03	Bn-scaff_22728_1-p698067	6044493	6044542	-0.171612	-0.0925289	-0.243546	-0.377088	-0.122597	-0.0414009	0.111094	-0.0536222	0.0777751	0.0701544	-0.313854	0.236202	0.0453629	-0.36323	0.037713	0.175255	0.137283	-0.440264	0.0584707	0.11373	0.190689	0.115136	0.057945	0.057827	0.0739023	0.113196	0.329966	0.171515	0.190973	-0.0322527	0.0421258	0.15026	0.0930402	-0.0440049	0.0866619	0.329294	0.0448483	0.100286	0.072199	0.0817139	0.0598377	0.0919231	0.122018	0.184194	0.282144	0.0979774
C03	Bn-scaff_22728_1-p694677	6048030	6047981	-0.186503	-0.212011	0.00303522	-0.237798	-0.132483	-0.0573924	0.177753	-0.0451867	0.00635519	-0.0150475	-0.530195	0.0691547	0.00301188	-0.426875	0.108167	0.113549	0.128017	-0.486377	0.0436558	0.155243	0.0941405	0.069825	0.0820012	-0.410905	-0.024316	0.0906581	0.447832	0.132903	0.0544339	-0.0888543	0.04993	0.050353	0.0768158	0.183032	0.0495864	0.185716	0.0224454	0.181116	-0.199243	-0.0578279	-0.043653	0.0754847	0.0621496	0.283449	0.415155	0.0613254
C03	Bn-scaff_22728_1-p680144	6062491	6062540	-0.00712786	-0.048872	0.0166167	0.145932	0.0544178	0.0885102	0.246356	0.0905063	0.0418159	-0.0305319	-0.308672	0.193	0.0684536	-0.218393	-0.000194612	0.0519401	-0.0130994	-0.258618	0.0487182	0.0470785	0.0392563	0.110743	-0.00458175	0.00744463	-0.0228022	0.00991436	0.218834	0.0654723	0.0325033	-0.0609601	0.0181283	-0.0214227	-0.025066	0.302084	0.0794788	0.142856	0.00705705	0.000691205	0.00158309	0.130104	0.0403033	0.0990098	0.0190871	0.129011	0.190666	-0.00996816
C03	Bn-scaff_22728_1-p646719	6078647	6078598	0.0480932	0.0568788	0.038738	0.0868	-0.02353	0.0144959	0.120974	0.031839	-0.0943761	0.117239	-0.0761002	0.332519	0.142077	-0.180326	0.119579	0.0912107	0.0715715	-0.138881	0.227202	0.127669	0.182079	-0.0719511	-0.100419	-0.0514947	-0.0514178	-0.0749843	0.0113266	0.0962141	0.138651	0.224566	0.130891	0.0800905	0.105378	0.237706	0.0292776	0.211053	-0.000692827	-0.106972	-0.0934791	-0.00775729	-0.0476567	-0.0200986	-0.0316087	0.0623837	0.0465302	-0.0971152
C03	Bn-scaff_21778_1-p8688	6312731	6312682	-0.487865	-0.506039	-0.433754	-0.569353	-0.49314	-0.368948	-0.366347	-0.466172	-0.46322	0.0536787	-0.291002	0.182916	-0.514676	-0.927625	-0.454165	0.0306133	-0.0195656	-0.222934	0.0132654	0.0422627	0.0179013	-0.417887	-0.427951	-0.644306	-0.540394	-0.49252	-0.245158	-0.0277275	0.0210054	-0.0603549	-0.512808	-0.55349	-0.572407	0.189577	0.0524651	0.0837353	-0.493412	-0.474601	-0.639646	-1.15524	-0.601215	-0.509096	-0.323776	-0.294473	-0.282321	-0.491501
C03	Bn-scaff_22728_1-p402134	6540502	6540551	-0.0650046	0.0294662	-0.0452883	-0.00531579	-0.0233779	0.0220838	0.134207	0.01462	0.0024473	0.0050058	-0.330678	0.135774	0.0235038	-0.268289	0.00657434	0.0117615	-0.00951322	-0.242193	0.050023	-0.0348788	0.0457522	-0.0192036	-0.0222449	0.0030704	-0.0152489	-0.0169872	0.100593	-0.0274221	-0.00575681	-0.0115576	-0.00937083	0.0216771	-0.000533589	0.1007	-0.00389895	0.00883208	0.00625467	0.0604675	0.0295825	0.010405	0.0216876	0.0035059	0.00499689	0.0668109	0.0719482	0.0548563
C03	Bn-scaff_22728_1-p400151	6542232	6542281	-0.0342923	0.00361742	-0.0060192	-0.531303	-0.243875	-0.195577	-0.0048341	-0.121437	-0.0312415	-0.00920475	-0.411019	0.112035	-0.0518166	-0.331819	-0.00918216	0.0668682	0.114388	-0.590812	-0.161636	0.0265966	-0.0118897	0.0723003	0.00783879	-0.389693	-0.0334226	-0.023045	0.0998852	-0.0364995	-0.0802207	-0.167555	-0.0156756	-0.0432196	-0.0252715	0.2503	0.22228	0.337094	-0.0776279	0.00036215	-0.0533458	-0.181544	-0.308059	-0.0977746	-0.105477	0.207745	0.325895	-0.0258209
C03	Bn-scaff_22728_1-p359656	6557737	6557688	-0.200861	-0.131011	-0.0922452	-0.413884	-0.148708	-0.0920594	0.0519605	-0.122849	-0.0357873	-0.0331115	-0.6745	-0.0882564	-0.0606065	-0.785251	-0.0822423	-0.00602283	0.0967666	-0.0187846	-0.240816	0.0635215	0.00999208	-0.00757859	0.0493623	0.00171743	-0.0134357	0.0310801	0.176171	-0.0920704	0.0844709	-0.344216	-0.0614031	-0.105058	0.0255931	-0.261086	0.0198472	0.181099	-0.0672891	-0.0254303	-0.0083018	-0.0183118	-0.091067	0.00586265	0.0450771	0.145276	0.215883	0.0468639
C03	Bn-scaff_22728_1-p357789	6559502	6559551	-0.0363112	-0.0289304	0.0363509	-0.0424489	-0.0294994	-0.00605962	0.174513	-0.0296077	-0.0415393	-0.00796886	-0.30526	0.0965805	0.077814	-0.30193	0.0287065	-0.0315213	0.00109236	-0.00467845	-0.0205173	-0.032136	-0.0295528	-0.0263258	0.0240335	-0.091638	-0.0265165	-0.00824463	0.105634	0.00205596	-0.0418195	-0.01369	0.0499648	-0.023824	-0.0298391	0.153543	-0.0528683	0.161956	-0.0282797	-0.0261388	-0.0346391	0.00921731	0.0237829	0.0291441	0.0363484	0.0753091	0.148783	-0.0172367
C03	Bn-scaff_22728_1-p308318	6610966	6610917	-0.635054	-0.540715	-0.580421	-0.0308294	-0.0494497	-0.0341613	0.107172	0.0597329	-0.0395348	-0.0221746	-0.319599	0.132929	-0.0187479	-0.264762	0.0142546	-0.0435823	0.0672797	-0.00316804	0.0218558	0.0175871	-0.00124647	-0.00711386	-0.00800682	0.0284968	-0.588553	-0.521709	-0.444357	0.0591966	-0.0100373	0.0398849	0.00410626	0.0164232	0.00996697	0.16598	-0.0558038	0.0564441	-0.59431	-0.60331	-0.685981	0.0758382	0.0226135	0.0586443	0.0131794	0.110941	0.140358	-0.564802
C03	Bn-scaff_22728_1-p304845	6614438	6614389	-0.346512	-0.148914	-0.261743	-0.408767	-0.180715	-0.0495986	0.14517	-0.0127524	0.0689634	0.0379748	-0.389969	0.229473	-0.0178349	-0.341541	-0.0100211	0.0333899	0.0296308	0.0524123	0.0369022	0.0692762	0.112834	0.0976409	0.129765	0.00197662	0.0195945	0.0245711	0.189582	0.0163593	0.0504636	-0.122237	0.0107804	0.00278824	-0.036756	0.00824241	-0.00130955	0.149684	0.0287445	-0.0227263	-0.0396716	0.0837285	-0.0107446	0.0754942	0.0581359	0.271973	0.323726	0.0907532
C03	Bn-scaff_22728_1-p240412	6685224	6685175	-0.244844	-0.162107	-0.0946282	-0.255222	-0.12963	-0.108351	0.0191597	-0.124272	-0.0374503	0.0786779	-0.647741	-0.053477	-0.081426	-0.375974	-0.000862579	-0.0128031	0.0137171	-0.109116	-0.0216602	-0.048157	-0.0192938	-0.00749673	-0.0122189	-0.0724513	-0.00254931	-0.050758	0.139645	0.0307368	-0.0303461	-0.19677	-0.0859292	-0.0427693	-0.122196	0.174272	0.0727049	0.205352	-0.0550083	-0.056722	-0.099905	-0.108441	-0.179448	-0.0996067	-0.0760228	0.0611051	0.118134	-0.0697738
C03	Bn-scaff_18322_1-p2692064	6952257	6952306	-4.54711	-4.72807	-4.38654	0.111414	0.192517	0.120112	0.41371	0.282833	0.290467	0.0116523	-0.646676	0.183405	0.00828123	-0.585137	-0.0823778	0.065671	0.0904554	0.0107816	-0.199656	-0.0363822	-0.0464694	0.381217	0.273139	0.248655	-4.64041	-5.04347	-5.19198	0.0404809	0.0603795	-0.295995	0.0795979	-0.0800243	0.012334	0.115509	0.0797393	0.311	-5.19864	-5.6052	-4.99128	0.277309	0.302339	0.334392	0.295702	0.430279	0.550246	-5.04175
C03	Bn-scaff_18322_1-p2633571	7008450	7008499	0.177698	0.16337	0.110975	0.230134	0.122196	0.0647674	0.271649	0.100325	0.0114249	0.0322898	-0.0932527	0.111057	0.0191745	-0.108484	0.0225304	-0.0108368	-0.0742678	-0.0615941	0.0215936	-0.046861	-0.00748308	0.0445997	0.03119	0.000519982	0.0717265	0.0301173	0.0386317	0.0203886	0.0197399	0.0780865	0.00849086	-0.0162071	0.0252778	0.215397	-0.0120724	0.0410953	0.109285	-0.0115574	0.0352972	0.187138	0.15959	0.0772623	0.0837839	0.105911	0.080651	0.0338772
C03	Bn-scaff_18322_1-p2588405	7047996	7047947	-0.169844	-0.154748	-0.09087	-0.310721	-0.214768	-0.160936	0.0188349	-0.118967	0.0107103	0.0386692	-0.511574	0.188396	-0.0653972	-0.473199	0.0189026	0.0754465	0.0708955	0.0158569	0.0207189	0.0296158	0.0643543	0.115359	0.0539441	-0.0372485	0.0485456	0.0547116	0.27308	0.0278186	0.0737162	-0.199521	-0.0193142	-0.0205357	0.0187843	0.104683	0.100339	0.23865	-0.00989405	0.044055	-0.0318367	-0.0671455	-0.0682626	0.0148395	-0.00680392	0.253703	0.245303	0.0619626
C03	Bn-scaff_18322_1-p2515552	7117075	7117124	-0.0192866	-0.0254123	0.0216569	0.0524928	-0.0274394	-0.0203259	0.119527	-0.0120707	-0.00616826	0.0150802	-0.28105	0.0559748	-0.0361248	-0.14054	-0.00459124	0.0115948	0.00505945	-0.00323259	-0.00322268	-0.0131762	-0.00378652	-0.0248447	0.00968735	-0.0200592	-0.0044483	0.00718129	0.107808	-0.0340916	0.0494158	0.0807177	-0.030801	-0.00938719	0.0195315	0.131739	0.0313334	0.062961	-0.0112556	0.0365816	0.0181127	-0.0456905	0.00423024	0.0101565	-0.0322555	0.025658	0.100147	0.00441971
C03	Bn-scaff_18322_1-p2514719	7118394	7118442	-0.157756	-0.030671	-0.0035653	-0.58398	-0.238082	-0.16836	0.0746173	-0.106095	0.0286696	0.219937	-0.330198	0.194261	0.214067	-0.535404	0.196962	0.248025	0.346529	0.231563	0.141613	0.31429	0.273059	-0.0383326	0.0349838	-0.068798	0.393023	0.462092	0.739129	0.245339	0.284922	-0.0480083	0.245192	0.110516	0.217504	0.24021	0.243752	0.576945	0.227098	0.473309	-0.0503323	-0.0136133	-0.0841839	0.0784341	-0.0421894	0.184461	0.2313	0.419464
C03	Bn-scaff_18322_1-p2514216	7118997	7118948	-0.352235	-0.290072	-0.240938	-0.762682	-0.291705	-0.270462	-0.0441284	-0.210751	-0.0141697	-0.0887136	-0.558975	0.148398	-0.0855613	-0.412336	-0.031384	-0.046344	-0.108663	-0.0622988	0.00231149	-0.00858507	-0.0163682	0.039983	0.0499114	-0.168645	-0.0256477	-0.0233267	0.209858	-0.0836272	0.00439382	-0.268548	-0.0136939	-0.131885	-0.074518	-0.0470311	0.00986876	0.165512	-0.148166	0.00845017	-0.0593089	-0.0759375	-0.153193	0.0646822	-0.0529725	0.179762	0.299132	0.00429832
C03	Bn-scaff_18322_1-p2406273	7221503	7221545	-0.347349	-0.247342	-0.237873	-0.68465	-0.297348	-0.153021	0.0326854	-0.176519	0.0809996	-0.0526541	-0.422614	0.187404	-0.0181541	-0.47877	0.0634553	0.0268873	0.0307212	-0.0350195	0.0367278	0.00709281	0.0435093	0.0778408	0.109693	-0.112638	0.0123904	0.0574385	0.258348	0.0118616	0.0141918	-0.165306	-0.0046342	-0.113918	0.020266	0.0330126	0.0319308	0.225124	-0.0413836	0.0594177	-0.0833542	-0.00763349	-0.167169	0.00351019	-0.0178207	0.238227	0.279911	-0.0257463
C03	Bn-scaff_18322_1-p2398396	7229437	7229476	-0.57064	-0.454868	-0.538627	-0.033521	-0.205112	-0.0366484	0.0878016	-0.0114324	0.0715131	0.0190708	-0.271323	0.10575	-0.0138164	-0.331545	0.0314342	0.0283823	0.0220218	0.0314345	-0.0476051	0.040524	-0.0335391	-0.0044596	-0.0203575	0.0208326	-0.315164	-0.266644	-0.0635875	0.00311348	-0.0311084	-0.0567584	-0.0412349	0.00342372	0.0604395	0.0921979	0.0467304	0.146848	-0.398425	-0.265226	-0.293617	-0.0330737	-0.011891	-0.0602368	-0.0198205	0.127236	0.137498	-0.320414
C03	Bn-scaff_18322_1-p2385043	7242553	7242602	-0.51551	-0.355628	-0.155597	-1.08247	-0.488976	-0.299268	-0.0350949	-0.292472	0.00540611	0.0819611	-0.492177	0.234424	0.0256487	-0.495317	0.0936395	0.24343	0.277054	0.158141	0.107711	0.221721	0.191686	0.122973	0.125337	0.0674239	0.217263	0.15651	0.41455	0.0301557	0.133091	-0.279957	0.153661	0.116468	0.185874	-0.237343	0.204511	0.534208	0.125922	0.19124	0.0828475	0.0561854	-0.0849836	0.0670422	0.0485532	0.213429	0.379864	0.231252
C03	Bn-scaff_18322_1-p2382544	7245055	7245104	-5.18419	-5.52535	-5.36824	0.179513	0.0896081	0.114092	0.0223944	0.100613	0.0143917	0.0527322	-0.078648	0.0903415	0.0209981	-0.145144	0.0414028	0.0073495	-0.0625107	0.0208342	0.0423664	-0.0828544	-0.0251937	0.0528274	-0.00911302	0.0445247	-4.95499	-5.33749	-5.56557	-0.037027	-0.0435922	0.0072891	-0.0138653	0.00921321	-0.0125045	0.247171	0.107002	0.139678	-5.5276	-5.04113	-5.51339	-0.018212	0.00594795	-0.0386249	-0.000970481	0.0360934	-0.0384697	-5.54942
C03	Bn-scaff_18322_1-p2382266	7245333	7245382	-5.69758	-5.92365	-6.23239	0.229127	0.0525462	0.0622331	0.227214	0.089331	0.00120149	-0.089842	-0.150546	0.0894031	0.0484809	-0.153124	0.05213	0.0551659	0.0249508	0.0148584	0.0524942	0.053004	0.0592664	0.0189323	0.0084729	0.0333939	-5.50552	-5.97621	-6.56855	-0.0175326	-0.042457	0.0130238	0.0335779	0.0431869	0.012974	0.244894	0.0131194	0.0970649	-5.92735	-5.88105	-6.06446	0.074575	0.0741421	0.0384885	0.0484619	0.100104	0.0910836	-5.98135
C03	Bn-scaff_18322_1-p2360410	7254521	7254472	-0.507426	-0.321289	-0.383736	-0.538346	-0.263347	-0.131841	0.0642091	-0.0735162	0.107301	-0.0334777	-0.430147	0.273634	-0.0421239	-0.566343	-0.108965	-0.0336258	0.0788054	-0.064326	-0.0514978	-0.046254	-0.013682	0.048572	0.145372	0.0251649	0.132921	0.0619227	0.430368	0.0179155	0.0316751	-0.21745	-0.0239863	-0.167713	-0.0852498	-0.297604	0.118521	0.179948	-0.0221914	0.077424	-0.28646	0.0380001	-0.0497774	0.0277742	0.107017	0.271858	0.307849	0.0388393
C03	Bn-scaff_18322_1-p2327100	7292907	7292858	-0.196628	-0.135045	-0.0823364	-0.322443	-0.304974	-0.265313	-0.0515792	-0.303128	-0.113354	0.112002	-0.344341	0.210903	-0.0600993	-0.518949	0.0884276	0.0336572	-0.0246414	0.0468611	0.0820746	0.0278986	0.0688098	-0.21793	-0.164842	-0.349486	-0.0223888	-0.00337541	0.236675	0.0156592	0.0965944	0.0555135	0.0316696	0.0340473	0.0353717	0.191154	0.0686346	0.348951	-0.0480184	0.0428804	0.0431566	-0.188183	-0.194213	-0.260917	-0.139089	0.0854016	0.0739091	0.0527902
C03	Bn-scaff_18322_1-p2300549	7311855	7311806	-5.33601	-5.39732	-5.3213	0.0264795	0.0149922	0.00896113	0.1891	0.0518323	0.058554	-0.0274351	-0.30206	0.211758	0.0720333	-0.286029	0.00177016	0.0665228	-0.00522439	-0.00899819	0.0318333	-0.00279329	0.0367934	0.0424666	0.0256326	0.00485275	-5.67795	-5.8593	-5.79764	-0.00244026	-0.0308	-0.0349612	-0.00585981	-0.00783129	0.0419442	0.106078	-0.0718927	0.136587	-5.72755	-5.44542	-6.02793	0.0309084	0.0649708	0.0300188	0.0275973	0.0801824	0.158221	-6.82038
C03	Bn-scaff_18322_1-p2299816	7312487	7312536	0.0130098	0.0310839	0.0319964	-0.305779	-0.159477	-0.0446239	0.115182	-0.0668259	-0.0102167	0.0485424	-0.41131	0.196056	0.019721	-0.392154	0.0124259	0.0517758	0.0805529	-0.0104004	0.100815	0.0457865	0.0130011	-0.00940969	-0.0277923	-0.0952761	0.0453041	0.0786895	0.158941	0.0199728	0.0617974	-0.0680805	-0.0197997	-0.0216065	-0.000499696	-0.0380108	-0.00143436	0.194112	0.0680427	0.0503964	0.0755325	-0.0319098	-0.0453062	-0.00463981	-0.0351623	0.100652	0.166649	0.0869194
C03	Bn-scaff_18322_1-p2299730	7312671	7312626	-0.125796	-0.0154629	-0.0410266	-0.385263	-0.218898	-0.161571	0.0854546	-0.100485	-0.0191331	-0.0736863	-0.349378	0.14224	-0.0589857	-0.391658	-0.0294303	0.0599862	0.0960686	-0.0312098	-0.0231291	0.0496101	0.0678059	0.0135907	-0.0143958	-0.0375762	0.085723	0.08874	0.291393	0.0047931	0.0123292	-0.214284	0.0854376	-0.057613	0.0244069	-0.125597	0.0604593	0.185765	0.0283637	0.106286	-0.0352744	0.00312807	-0.0900497	0.0478027	0.0133206	0.215009	0.174088	0.0722185
C03	Bn-scaff_18322_1-p2297934	7313836	7313885	-0.208719	-0.080059	-0.0891638	-0.684523	-0.260266	-0.151939	0.116898	-0.0650717	0.123226	0.290454	-0.28189	0.570232	0.143127	-0.334904	0.246161	0.297732	0.416209	0.255947	0.306801	0.273128	0.287792	0.10218	0.111871	0.0866151	0.307189	0.226845	0.669843	0.245214	0.284526	-0.000827044	0.275052	0.165611	0.254705	-0.0309365	0.381239	0.619894	0.150479	0.228083	0.0106061	0.0154239	-0.000621765	0.0359584	0.0746975	0.23703	0.372525	0.395189
C03	Bn-scaff_18322_1-p2155092	7444201	7444152	0.0548623	0.0644576	0.0972416	0.0943271	0.0385317	0.0297214	0.111113	0.01129	0.0046887	-0.0596144	-0.146968	0.0967898	0.0272098	-0.128512	0.045688	-0.0107806	-0.000576945	-0.00106453	0.00310438	-0.0243288	-0.00284542	-0.0150468	0.0309345	0.0369847	0.0102245	-0.0139482	0.0543438	-0.00589504	-0.0348478	0.024896	-0.00801806	-0.0178264	0.00368878	0.0344155	-0.0294077	0.0796366	-0.0277964	-0.00481071	-0.0428748	0.0525924	-0.0137863	-0.0208458	0.0198496	0.0780874	0.0959956	0.027212
C03	Bn-scaff_18322_1-p2151196	7447067	7447018	-0.170679	-0.111768	-0.142191	-0.637336	-0.161877	-0.140367	0.230884	-0.198955	0.04327	0.046184	-0.443105	0.182636	0.123583	-0.344364	0.0663707	0.105678	0.104746	0.0615278	0.0258881	0.134844	0.0793225	0.0485923	0.0741622	-0.30783	0.0498781	-0.011928	0.210331	0.0322888	0.0473897	-0.147875	0.0380943	-0.0197646	0.0717147	-0.169061	0.0958836	0.190347	-0.0868761	0.0429381	-0.0408384	-0.10693	-0.0948596	-0.0174973	0.0322862	0.270077	0.453842	0.018733
C03	Bn-scaff_18322_1-p2150739	7447414	7447463	-0.0481055	0.11385	0.0534112	-0.563414	-0.212259	-0.156404	0.0750265	-0.183837	0.0611642	-0.0342815	-0.494831	-0.0128986	-0.107491	-0.442543	-0.140095	-0.0388693	0.0215941	-0.0523609	-0.146042	-0.0455416	-0.100769	0.0667393	0.0646482	-0.0768222	0.299429	0.260991	0.436265	0.0123597	-0.0506095	-0.338023	-0.125988	-0.103076	-0.131201	-0.567388	-0.0855582	0.0493863	0.260784	0.269317	0.168464	-0.0110164	-0.0583144	0.0726547	0.0310893	0.242896	0.358269	0.281476
C03	Bn-scaff_18322_1-p2133523	7463474	7463425	0.110775	0.00704712	0.122467	0.139206	0.0482442	0.084901	0.170653	0.00276232	-0.000522406	-0.0617663	-0.284557	0.130768	0.0955253	-0.184974	-0.0523309	0.00322245	-0.0429871	-0.0430349	0.0826747	-0.0434321	0.00787197	0.00541382	-0.00955944	-0.0325556	-0.0186857	-0.0182034	0.0518913	-0.0264555	-0.0024307	0.063378	-0.00866232	-0.0170667	0.0325205	0.168658	-0.0559841	0.0824782	0.0111745	-0.0448013	0.0309326	0.100953	0.0486986	0.00626598	0.024462	0.0916007	0.123496	-0.00983777
C03	Bn-scaff_18322_1-p2132957	7463941	7463990	-0.225424	-0.164856	-0.0969885	-0.457457	-0.180516	-0.241775	0.0728367	-0.0264783	0.046573	-0.116536	-0.468154	0.188567	-0.0637762	-0.455056	0.0454624	0.0867505	0.13054	0.00970545	-0.0590842	0.0595032	-0.0166004	0.0585654	0.107686	-0.0597648	0.110712	0.121888	0.283369	0.0428243	-0.0379503	-0.160052	0.0442188	0.0187826	0.00473242	-0.374935	-0.0359335	0.229017	0.0559745	0.0891627	-0.0336185	0.0494549	-0.0320609	0.0810943	-0.00885343	0.223087	0.249089	0.0901746
C03	Bn-scaff_18322_1-p2121991	7474711	7474760	-0.05624	-0.0115666	-0.0471327	-0.00921539	-0.0384086	-0.0254101	0.143616	0.0112957	-0.0642048	-0.0373819	-0.389186	0.181359	-0.0234618	-0.430182	-0.0127404	-0.0175204	-0.0165149	0.053966	-0.0321927	0.0116489	-0.000230991	0.0273026	-0.0257318	-0.0667061	-0.0373354	-0.0357465	0.130895	-0.0496342	-0.0184242	-0.0375828	-0.0328677	-0.0704653	-0.0355618	0.152759	0.0151469	0.0964813	-0.0254225	-0.0337631	-0.023926	0.0289211	-0.00351099	-0.014246	0.00896318	0.162365	0.186811	-0.0619324
C03	Bn-scaff_18322_1-p2121603	7475099	7475148	0.0563974	0.0170864	0.0225862	0.252445	0.145308	0.136139	0.165398	0.137044	0.0449115	-0.0307639	-0.259539	0.0888803	-0.0347635	-0.251887	-0.0342302	-0.00630506	-0.0355713	-0.001806	0.0512712	0.0803267	0.0368903	0.0297821	0.0132603	0.0382469	-0.0615076	-0.0374297	0.0757685	-0.0798784	-0.0423929	-0.0149024	-0.0506745	-0.0491856	-0.042508	0.174433	-0.0723975	0.050267	-0.0247837	-0.0390657	-0.0324764	0.0737361	0.0549464	0.048777	0.0749202	0.123224	0.103358	-0.0499893
C03	Bn-scaff_18322_1-p2121463	7475239	7475288	0.23124	0.234607	0.254856	0.0327421	-0.061345	-0.164861	0.0404742	-0.0835894	-0.104522	0.190121	-0.0967703	0.273582	0.138252	-0.0833645	0.163349	0.173766	0.141974	0.19173	-0.0596772	0.0164962	0.0110336	-0.159074	-0.121589	-0.182262	0.137811	0.152687	0.225192	0.142486	0.220237	0.182156	0.186869	0.186288	0.163773	0.386927	0.138113	0.268883	0.180445	0.121392	0.112702	-0.287269	-0.176663	-0.166439	-0.18409	-0.0841982	-0.0368009	0.126331
C03	Bn-scaff_18322_1-p2121265	7475437	7475486	0.266319	0.330315	0.337566	-0.151121	-0.186926	-0.105195	0.0128741	-0.0211696	-0.109403	0.281174	-0.100601	0.331396	0.121189	-0.185298	0.218213	0.228277	0.150927	0.203609	-0.0307792	0.0304122	0.0572045	-0.127178	-0.15591	-0.226869	0.179051	0.183858	0.348506	0.194575	0.219392	0.251653	0.194866	0.190437	0.178687	0.517703	0.226392	0.285544	0.164925	0.127563	0.254059	-0.235004	-0.174737	-0.149391	-0.127098	0.0561665	0.0730622	0.158311
C03	Bn-scaff_18322_1-p2101242	7512693	7512644	-0.447237	-0.233339	-0.225135	-0.740024	-0.274908	-0.210761	0.0515128	-0.171257	0.0898806	0.0647495	-0.335135	0.29791	0.0875928	-0.304393	0.0830457	0.106556	0.150273	0.0744362	0.00131524	0.0296069	-0.0848357	0.148802	0.118002	0.138238	0.146314	0.140136	0.425878	0.0537872	0.131643	-0.142961	0.0863891	-0.0189002	0.104096	0.0274844	0.219539	0.402879	0.0969319	0.153868	0.0693865	0.0957883	-0.0231721	0.128763	0.0851345	0.327786	0.471314	0.162137
C03	Bn-scaff_18322_1-p2067203	7551854	7551805	-0.300921	-0.327692	-0.112009	-0.57192	-0.177035	-0.0109307	0.100487	-0.0837245	0.0272012	0.0370732	-0.554101	0.224935	-0.0472142	-0.51373	-0.00634029	0.0926197	0.167129	-0.0385855	0.12554	0.106668	0.147811	0.063427	0.101043	-0.372619	0.0436296	0.0796861	0.393663	0.00885994	0.0950655	-0.186908	0.0528483	-0.137231	-0.0286757	-0.00964575	0.0436465	0.427465	-0.0387071	0.0966896	-0.160406	-0.0254201	-0.167186	0.0260182	0.00428168	0.274905	0.460817	0.132153
C03	Bn-scaff_18322_1-p2067097	7551960	7551911	-0.283897	-0.222781	-0.140759	-0.474623	-0.221302	-0.159147	0.0774682	-0.0863064	-0.00352324	0.0376924	-0.447089	0.206303	0.0424985	-0.381152	0.0209028	0.00763163	0.0523027	-0.0143275	-0.0226026	0.0581582	0.0500343	-0.0287568	0.023033	0.0118986	0.0441174	-0.0195415	0.263206	0.00815913	0.0202619	-0.183066	-0.0669865	-0.0472759	0.000994577	-0.179519	0.0408195	0.144745	0.0627665	-0.0119914	0.000925658	-0.0104484	-0.0599316	-0.0239263	-0.028837	0.21052	0.23977	0.0427316
C03	Bn-scaff_18322_1-p2061517	7557882	7557833	0.0785582	0.0624998	0.114362	0.116386	0.0767363	0.0288303	0.161709	0.0367646	-0.097087	0.0179935	-0.210152	0.109611	-0.0221519	-0.24072	0.0256587	0.00656013	0.00114083	0.00991214	0.0391356	-0.0297049	-0.0135138	-0.0470747	-0.0404499	0.00300896	-0.0208082	0.0227249	0.130006	0.0205271	0.0159413	0.0768187	0.019844	-0.024608	0.0166347	0.14428	0.0390295	0.0330438	-0.00264106	-0.0137674	0.0145061	0.035845	-0.00140621	0.0199363	0.0475056	0.133311	0.0588415	-0.0222883
C03	Bn-scaff_18322_1-p2061093	7558203	7558252	-0.0172623	-0.030735	0.00323841	-0.113628	-0.0361181	-0.0107353	0.0575831	0.00478418	0.0194251	-0.00278123	-0.256698	0.107068	-0.00879148	-0.241943	0.0154644	-0.00561885	-0.00842332	-0.0147117	0.00992752	-0.0671522	0.006105	-0.0450279	0.0127962	-0.0342395	0.0264821	-0.0123306	0.113812	-0.0230556	0.0291092	-0.00484781	-0.0337712	-0.0144039	-0.0501117	0.0779851	0.0282865	0.142293	-0.0389894	-0.0040796	-0.00527212	0.0088608	-0.0169303	-0.00734729	0.0144261	0.0925496	0.127933	-0.0211984
C03	Bn-scaff_18322_1-p2007962	7605178	7605227	-0.0855802	-0.104526	-0.0735029	-0.279037	-0.126883	-0.146561	0.0310207	-0.114364	-0.0244436	-0.000985711	-0.268424	0.0935991	0.000317445	-0.27939	0.023253	0.0247558	0.0595894	-0.00370229	-0.0699096	0.0884792	0.0126493	0.0690764	-0.0204679	-0.00317666	0.0147089	0.0221853	0.147163	0.00927986	-0.0397683	-0.113415	-0.0392276	-0.0263682	-0.0235125	0.0372173	0.0979365	0.144163	-0.0288439	0.0307498	0.00615724	-0.0412843	-0.106931	0.0181924	-0.014482	0.122125	0.178743	0.0630343
C03	Bn-scaff_18322_1-p2007554	7605686	7605637	-0.345608	-0.294577	-0.116283	-0.49556	-0.227452	-0.131374	0.0380231	-0.255795	-0.0501781	-0.0379014	-0.519324	0.186729	0.0610127	-0.379126	-0.00576941	0.0323725	0.112458	-0.0205472	-0.00373212	0.00274721	0.0726853	0.0532998	-0.0266774	-0.202146	0.0655506	0.0631737	0.278249	0.07003	0.0523054	-0.190968	-0.00467837	-0.0284093	-0.0392472	0.0849905	0.139279	0.30615	-0.0752305	0.0179751	-0.0561754	-0.0635445	-0.244208	-0.0484776	-0.0958964	0.129994	0.309987	-0.0362196
C03	Bn-scaff_18322_1-p1952288	7655501	7655452	-0.652483	-0.504311	-0.466957	-0.533163	-0.21081	-0.141373	0.0682464	-0.054053	0.0161124	-0.0532278	-0.453944	0.250655	0.00665258	-0.376863	0.0620312	0.00973057	0.0947399	-0.00842453	-0.149015	0.0199694	0.0600053	0.10549	-0.0411123	-0.0246821	0.0987733	0.0603453	0.380512	-0.000820419	0.11336	-0.162638	-0.00348453	-0.0282427	0.023618	0.110241	0.116894	0.245308	-0.0828463	0.0906988	-0.134061	-0.015806	-0.0979031	0.0502536	-0.0335563	0.214384	0.277942	0.0709362
C03	Bn-scaff_18322_1-p1866564	7696729	7696778	0.0668894	0.0334548	0.140994	0.114582	0.0198601	0.0431268	0.169609	0.0781521	0.023808	-0.0131991	-0.189261	0.128373	0.0288163	-0.121732	-0.0199995	0.0539608	-0.0450079	-0.0116404	-0.0175409	-0.0413384	0.0377604	0.0143449	0.0100025	0.0122283	0.0745583	0.0299593	0.0707867	0.0213875	0.0129728	0.0278289	0.0181263	0.012594	-0.00564043	0.195489	0.0390979	0.0757055	0.00410557	-0.0227972	0.0125538	0.0418758	0.078404	0.0128726	0.0560087	0.108992	0.130605	0.0394221
C03	Bn-scaff_18322_1-p1856928	7705536	7705585	-0.343138	-0.216763	-0.0961546	-0.632914	-0.191601	-0.160946	0.186574	-0.0919444	0.0881964	0.125688	-0.672474	-0.0906304	-0.00507596	-0.548314	0.0769367	0.148704	0.202212	-0.00154213	-0.0807052	0.222334	0.0698732	0.210881	0.199523	-0.605944	0.127348	0.113771	0.464408	0.0987953	0.0241013	-0.246999	-0.00301413	0.0659625	0.0424062	0.0969271	0.0645637	0.346979	0.0483197	0.0770393	-0.158213	-0.104149	-0.0871154	0.136005	-0.0245996	0.233733	0.504169	0.143325
C03	Bn-scaff_18322_1-p1855297	7707266	7707217	0.0638358	0.0516019	0.142225	0.0530829	0.0192223	-0.00673903	0.213529	0.109573	0.0443849	0.117962	-0.327747	0.064026	-0.034599	-0.324856	0.0508085	-0.0103219	-0.00201257	-0.0416236	0.0178724	0.0454636	0.07791	-0.144323	-0.062622	-0.042056	-0.00665342	0.0506916	0.165683	0.0130706	-0.0390233	0.00715631	0.00763745	-0.0079986	0.0101962	0.207035	0.0229453	0.0610328	-0.0507545	-0.0306741	-0.0271223	-0.0795553	0.0432892	0.0428919	-0.0137063	0.178402	0.206203	0.00428426
C03	Bn-scaff_18322_1-p1854924	7707639	7707590	0.0888345	0.0281332	0.0160256	-0.0109453	0.0245104	0.0372254	0.132483	0.0145245	0.04033	0.0325721	-0.223925	0.130168	0.0202577	-0.241587	0.0394072	0.00387438	-0.00533158	0.025707	0.0888219	0.0155949	0.034291	-0.0366472	-0.00244655	-0.0250171	-0.029372	0.0325368	0.0921716	0.0433536	0.0143037	-0.00241261	-0.00862088	0.00719276	0.0139333	0.113125	-0.0142091	0.0870537	0.0111121	-0.033617	0.041805	-0.0388597	0.0059387	-0.0137049	-0.0128617	0.0540506	0.15165	-0.0173527
C03	Bn-scaff_18322_1-p1854764	7707799	7707750	0.0458834	0.0484368	0.00588321	0.0456807	-0.0241819	-0.0098085	0.148838	0.0232291	0.0203318	0.0331286	-0.202576	0.208149	0.0751212	-0.216742	0.0367746	0.0516318	0.0015824	0.0197266	0.016077	0.0257501	0.00856352	-0.0160287	-0.0376901	-0.0206057	-0.0315665	-0.0472456	0.0693157	0.0521859	0.0604435	0.0157271	0.0223172	0.0147637	0.0314471	0.237324	-0.0130871	0.184521	-0.0315153	-0.0265516	-0.0285645	0.0117773	-0.0357898	-0.027395	0.0361048	0.0944152	0.124492	0.0249181
C03	Bn-scaff_18322_1-p1850247	7712320	7712271	-0.0535805	0.030938	0.130183	-0.0248676	0.0701716	0.0347128	0.236558	-0.0189509	0.075659	0.192045	-0.448681	0.184134	0.0240617	-0.361532	0.16435	0.122198	0.125265	0.0995425	0.0273069	0.029741	-0.0251478	0.10406	0.0379494	-0.165959	0.020432	0.0973223	0.307531	0.0181105	-0.00151467	-0.0295662	0.0354386	0.034693	0.0588672	0.220306	-0.142807	0.117339	0.00163944	0.0714588	-0.158989	-0.0916325	-0.0179638	0.0333336	0.0646372	0.246723	0.336023	0.0209533
C03	Bn-scaff_18322_1-p1846275	7716194	7716243	0.237248	0.0979169	0.132498	0.229682	0.00468545	0.0877011	0.188247	0.0613732	-0.0258339	-0.0615949	-0.182634	0.120781	0.087859	-0.185164	3.89e-05	-0.000514062	-0.0738148	-0.00655373	0.0121923	-0.0265688	-0.0260835	-0.0545702	-0.065133	0.00195687	0.0330109	0.0273045	0.0283177	0.00166177	0.0285243	0.09226	0.00166263	0.0453919	0.000836281	0.223516	0.0412497	0.0356437	0.0296389	0.001619	0.0365327	0.103686	0.0703431	-0.0168602	0.0225913	0.0755526	0.0587701	0.0118991
C03	Bn-scaff_18322_1-p1846014	7716555	7716506	0.0312677	0.035776	0.0563253	-0.00105868	0.0386377	0.0474265	0.186114	0.0409402	0.0550394	0.0226805	-0.419731	0.151802	-0.0867893	-0.430688	-0.0588659	-0.0117786	0.0118776	-0.0739426	-0.101823	-0.0811168	-0.00173807	0.0664775	0.0488908	0.0183498	0.0487581	0.0343253	0.180969	-0.0398883	0.0397277	-0.0836082	-0.104163	-0.0217132	-0.0341948	0.107114	-0.0939888	0.0813391	0.0418189	0.0616782	0.0796015	0.0682958	0.0984011	0.0840836	0.0460291	0.193664	0.269218	0.014186
C03	Bn-scaff_18322_1-p1845081	7717488	7717439	-0.0787382	-0.0705418	-0.0329086	-0.135824	-0.148998	-0.0989767	0.155293	-0.0325845	0.011512	0.00662091	-0.341238	0.104523	0.0137549	-0.341362	-0.0376625	0.0453321	-0.043082	-0.0158758	-0.129013	-0.106805	-0.0921095	-0.00567005	0.0335845	-0.00283758	-0.00298337	-0.00465542	0.0657897	-0.00278976	-0.00367332	-0.0586008	-0.00151734	-0.0211331	0.0236843	0.116788	0.0409544	0.128115	-0.00711472	-0.0161727	-0.0104336	0.116585	-0.0311044	-0.0211531	0.037393	0.100721	0.158529	0.016605
C03	Bn-scaff_18322_1-p1843264	7719304	7719255	0.46503	0.477732	0.494792	0.48551	0.480378	0.430621	0.579217	0.381504	0.340957	0.381998	0.149082	0.578381	0.427368	0.224261	0.396211	0.408666	0.4463	0.431181	0.411938	0.386831	0.378755	0.396492	0.391471	0.413765	0.395274	0.385957	0.521789	0.45716	0.409984	0.49611	0.389187	0.463374	0.411793	0.631395	0.402235	0.530048	0.413015	0.443787	0.462528	0.402034	0.374025	0.377486	0.415524	0.541911	0.489847	0.414122
C03	Bn-scaff_18322_1-p1914840	7772991	7772942	0.114888	0.0760997	0.123165	0.0952494	0.00863584	0.0360518	0.121159	0.00313785	-0.00352082	-0.0105434	-0.202573	0.088169	-0.00429357	-0.283898	-0.0546784	-0.0175727	-0.0529239	-0.0560662	0.0141182	-0.0425601	0.0146165	-0.062163	-0.0327576	-0.0325434	-0.0225215	-0.0533935	0.0786284	-0.0755344	-0.0151582	0.0611698	-0.101309	-0.0816885	-0.0294446	0.13868	-0.0186496	0.041275	-0.0642604	-0.125786	-0.0531284	-0.0389755	0.00445366	-0.0584134	-0.0133675	0.0514768	0.0666225	-0.0310728
C03	Bn-scaff_18322_1-p1995449	7783566	7783517	-0.726483	-0.734608	-0.422182	-1.57627	-0.642672	-0.601782	-0.0976679	-0.385836	0.13507	0.219995	-0.574899	0.452366	0.100456	-0.413034	0.214798	0.280262	0.50327	0.336779	0.0865751	0.359469	0.217721	0.358465	0.284746	-0.187641	0.312967	0.215392	0.756476	0.338778	0.255457	-0.370503	0.262855	0.121895	0.209293	-0.341783	0.350511	0.465497	-0.0390968	0.287229	-0.15327	-0.216215	-0.322552	0.0385644	-0.165133	0.452885	0.749296	0.283136
C03	Bn-scaff_18322_1-p2189815	7813469	7813518	-5.09864	-4.90915	-4.94977	-0.290874	-0.117635	-0.0453356	0.063702	-0.00163097	0.0042275	0.0482026	-0.378068	0.183571	0.058647	-0.353567	-0.0434174	-0.0126973	0.0214102	-0.0185548	-0.046351	0.0369932	-0.021014	0.0841584	-0.0210589	-0.0508784	-5.49238	-6.67928	-5.4676	0.0366405	0.0634262	-0.124796	-0.0463164	-0.0287876	0.017925	0.114991	-0.0594277	0.20749	-5.42335	-5.33855	-5.46634	0.0114764	-0.106265	0.0717031	-0.0413056	0.0834758	0.206957	-5.85398
C03	Bn-scaff_18322_1-p2190277	7814032	7813983	-5.03724	-5.05117	-5.4975	-0.270562	-0.10058	-0.0238535	0.0568142	-0.0983537	0.0332444	-0.0122224	-0.292102	0.178704	-0.0731551	-0.26332	-0.0289136	0.0365226	0.0210218	0.00720679	-0.071599	0.0315528	0.067937	0.0276992	0.0185257	-0.016032	-5.7314	-6.51803	-6.52592	-0.0171702	0.0335416	-0.0855109	0.00871584	-0.0278192	0.0318555	0.0623053	0.0817747	0.173076	-5.93932	-5.52285	-5.04398	-0.0980423	-0.115694	0.017094	-0.0111771	0.166596	0.162263	-6.4771
C03	Bn-scaff_18322_1-p2190449	7814205	7814156	-5.61837	-5.79228	-5.54321	-0.41792	-0.172723	-0.129661	0.0793653	-0.119712	0.0586985	0.0138358	-0.411202	0.233941	0.0289184	-0.300275	-0.0113799	0.0904352	0.0733834	-0.0168697	-0.0047787	0.0771267	0.0166697	0.0922137	0.0928083	-0.0655508	-5.39185	-6.59055	-5.70303	0.0294163	0.0426192	-0.166045	0.0130984	-0.0634693	-0.0180688	-0.0648165	0.0840984	0.24194	-5.71077	-6.41946	-6.30826	0.0111076	-0.123566	0.0145012	0.00846436	0.185803	0.267748	-6.37154
C03	Bn-scaff_18322_1-p2190954	7814610	7814659	-7.10476	-5.06923	-4.98151	-0.929713	-0.39729	-0.228009	0.113611	-0.266559	0.0280236	0.0692257	-0.666431	0.12433	0.0248071	-0.509492	0.040385	0.0773316	0.289841	0.0320076	-0.0200994	0.149724	0.1502	0.154765	0.0773482	-0.292613	-5.60626	-5.56882	-5.66968	0.0691609	0.111538	-0.359604	0.0202528	-0.0308992	-0.0277348	-0.0772293	0.172001	0.414971	-5.80185	-5.9231	-5.33178	-0.0911612	-0.147445	0.100898	0.0449667	0.315348	0.471178	-6.51323
C03	Bn-scaff_18322_1-p2191691	7815180	7815131	-5.75473	-5.68041	-5.9572	-0.422555	-0.144665	-0.0965718	0.0682799	-0.129365	0.0422677	0.0241385	-0.429791	0.192163	0.009023	-0.447283	0.0135564	0.0171591	0.0793365	0.0133441	-0.0229848	0.0962548	0.0225018	0.148776	0.0695922	-0.0163127	-5.75611	-5.82621	-6.6994	0.0358985	0.0564783	-0.135531	-0.0196019	-0.0676452	-0.00758257	-0.0809017	0.0798101	0.28443	-6.10368	-5.1898	-5.90279	-0.0211233	-0.0971757	0.00690506	-0.00691719	0.223072	0.296963	-6.54629
C03	Bn-scaff_18322_1-p2194875	7821701	7821652	-5.58354	-5.88383	-5.79828	-0.188459	-0.0757103	-0.0422908	0.108267	-0.0723527	-0.00524424	0.00606253	-0.36208	0.243804	0.0296601	-0.359534	-0.0327377	0.00242653	0.0130362	0.0272282	-0.0175385	-0.0459696	0.0404641	0.0254627	0.0357566	0.0275475	-6.53177	-6.32332	-6.14899	0.00763728	0.0586408	-0.0742054	0.0039965	-0.0267419	0.00927917	0.0555747	0.00644542	0.188075	-5.55311	-5.5605	-5.63242	0.0108451	-0.0446545	-0.0426808	0.0401939	0.124204	0.155523	-7.28119
C03	Bn-scaff_18322_1-p2195032	7821756	7821804	-4.44317	-4.2133	-4.08106	-0.528968	-0.232605	-0.21126	0.0432566	-0.211516	-0.00706097	0.066355	-0.39946	0.19749	0.0135251	-0.496646	-0.0407711	0.0423833	0.133392	0.00196614	0.0351159	0.0694401	0.103133	0.0587698	0.018299	-0.085631	-4.21855	-4.10634	-4.12416	0.0263978	0.108808	-0.125958	0.0427921	-0.042114	0.0398172	-0.0718938	0.139717	0.276889	-4.0707	-3.75833	-3.98426	0.0253753	-0.128388	0.0104221	0.00381898	0.278002	0.339315	-4.07949
C03	Bn-scaff_18322_1-p2205139	7830770	7830721	-0.00822456	0.00139875	0.00543883	-0.138188	-0.0486068	-0.056225	0.116523	-0.0620965	0.0319579	-0.0545387	-0.249979	0.0631383	0.00925491	-0.25422	0.00453236	-0.00653585	-0.00157992	0.0162532	-0.0519558	-0.0232503	-0.0193525	0.0269507	-0.022935	0.0186576	0.00802762	-0.0140366	0.121302	-0.0503063	-0.0101916	-0.0848375	-0.010085	-0.00706607	-0.0315215	0.0302566	-0.0242113	0.089531	-0.0192996	-0.0383827	-0.0126262	0.0407818	-0.0202486	-0.00226593	0.0291701	0.115841	0.184338	-0.027668
C03	Bn-scaff_18322_1-p2206270	7832116	7832067	0.112495	0.0916694	0.109682	0.114657	0.0406635	0.0457902	0.15914	0.0129285	0.00878815	0.0683763	-0.202784	0.111696	0.0145747	-0.200723	0.109921	0.0405493	0.015129	0.0435649	0.0354135	0.00530741	0.0835739	0.0324105	0.0216334	0.0126747	0.0144077	0.0605676	0.137599	-0.0113957	-0.00263486	0.0446504	0.0172504	0.00508584	0.0157523	0.11533	-0.119135	0.0172517	0.0991405	0.0385664	0.0623809	0.107466	0.0460915	0.0108344	0.0920382	0.133321	0.0973345	0.0388252
C03	Bn-scaff_18322_1-p2208011	7833856	7833809	0.182635	0.175856	0.122378	0.101873	0.0362514	0.0413467	0.228287	0.0810512	0.0202767	0.0801155	-0.207253	0.20511	0.0916405	-0.153654	0.077478	0.0847007	0.0470841	0.00529576	0.125405	-0.00684331	0.078063	0.00748399	0.0861908	0.0272522	0.0799613	0.0584286	0.141601	0.0361944	0.0674598	0.119848	0.0953814	0.0326537	0.0299398	0.172378	0.052203	0.0817665	0.0991034	0.0863823	0.0917542	0.195499	0.0734818	0.0460494	0.0747821	0.0662482	0.137215	0.107099
C03	Bn-scaff_18322_1-p1763220	7994522	7994571	0.0541273	0.0671044	0.0794125	0.120368	0.00698089	0.0247308	0.201599	0.0263288	-0.00398233	-0.0135139	-0.197696	0.0893491	0.0472198	-0.257745	0.0254184	-0.0466355	-0.0192028	-0.0103984	0.0163761	-0.0321001	0.0100343	0.0123018	-0.064813	-0.0231302	-0.051124	-0.00905201	0.041944	0.00991146	-0.0558735	0.0636778	0.0508373	0.0460086	0.00786479	0.239511	0.0267081	0.00737568	-0.0293848	0.0379124	0.0239355	0.0805858	0.0742258	-0.0203316	0.0307426	0.0908643	0.0653681	0.0254622
C03	Bn-scaff_18322_1-p1751672	8006058	8006107	-0.159219	-0.0799836	-0.0724304	-0.251907	-0.146079	-0.106218	0.120724	-0.0167125	0.0567928	-0.0240191	-0.414339	0.240425	-0.00704507	-0.36782	-0.029763	0.0238017	-0.00295597	0.00969059	0.036029	0.0313675	0.0804394	0.0390229	0.0452632	-0.0505654	0.0623458	0.00882183	0.165921	0.0819269	0.0179784	-0.0669178	-0.0255939	-0.0319665	-0.0216481	0.01756	0.0271381	0.154717	0.00724632	0.0135478	-0.0589019	0.0108712	-0.0438787	-0.0860286	0.0344252	0.246808	0.25252	0.0731228
C03	Bn-scaff_18322_1-p1728591	8028191	8028240	-0.124578	-0.189322	-0.0963499	-0.229605	-0.112412	-0.0031384	0.0472438	-0.0633892	-0.0945385	-0.0447901	-0.291212	0.125953	0.0369912	-0.435946	0.0151482	0.0266281	0.0119112	-0.082728	0.00678353	-0.0264905	0.105265	0.041873	-0.0650631	-0.0570744	-0.0562857	-0.00439344	0.176485	0.0205733	0.0323863	-0.121943	-0.00582933	-0.0509256	-0.0197179	0.159623	0.113914	0.19084	-0.0846209	-0.0152135	-0.0687454	-0.0140306	-0.146434	-0.0460805	-0.033699	0.0499682	0.102339	-0.01027
C03	Bn-scaff_18322_1-p1717349	8035026	8034977	0.196613	0.171664	0.188262	0.267689	0.108347	0.0561673	0.274304	0.103235	0.0337419	0.0295617	-0.119102	0.106572	0.133492	-0.110359	0.0795456	0.0728838	0.0100566	0.0435083	0.0255232	0.00910093	-0.0888689	0.0323377	0.0958065	0.0406279	0.0847902	0.0665657	0.0519711	0.0229169	-0.00752344	0.0612398	0.0610798	0.0739075	0.0499268	0.261958	0.0603834	0.0960664	0.0272171	0.0162258	0.0879183	0.114923	0.0613804	0.0461285	0.0602445	0.0725352	0.0612329	0.0575102
C03	Bn-scaff_18322_1-p1553314	8164972	8165021	0.155972	0.112534	0.104968	0.132725	0.0236804	0.069127	0.157952	-0.00167772	0.0403665	0.021804	-0.207455	0.146382	0.070297	-0.222877	0.00672448	0.0163763	-0.0249522	0.0134137	-0.00217869	-0.0199505	0.0132117	0.0494767	-0.0286058	0.0149036	-0.0189331	0.0239744	0.062781	-0.034925	0.0222527	0.0425942	-0.036572	-0.00469096	-0.0129813	0.184493	0.0446359	0.0862815	0.0293344	-0.0244027	0.0188459	-0.00893632	0.0349046	0.0108874	0.00965181	0.110696	0.118115	0.0560244
C03	Bn-scaff_18322_1-p1540260	8176455	8176406	-0.116876	-0.0826947	-0.0812545	-0.213136	-0.0530143	-0.0281147	0.16558	-0.00335593	0.068418	-0.00733035	-0.464605	0.23738	0.00987952	-0.413059	0.0810088	0.0449879	0.0603468	-0.0532514	0.0712982	0.0147152	0.0371055	0.121266	0.0849894	-0.0855295	0.203008	0.10848	0.306926	0.0544116	0.0706747	-0.0637612	0.0260023	-0.00858083	0.0566602	-0.0403843	0.0296684	0.115774	0.0354994	0.137586	0.0396199	0.0592486	-0.0183598	0.0886938	0.0978314	0.240974	0.369631	0.118125
C03	Bn-scaff_18322_1-p1539710	8176905	8176954	-0.393246	-0.286308	-0.182633	-0.487719	-0.122419	-0.124572	0.0903589	-0.0470997	0.169303	0.076485	-0.332	0.271812	-0.00905088	-0.243962	0.100443	-0.00196168	0.0256578	-0.0687018	0.114019	0.154997	0.0739472	0.128933	0.105098	0.0331346	0.0419124	0.033124	0.24354	0.0399376	0.0795894	-0.181907	0.0360965	-0.00825535	0.022967	0.0689706	0.0630293	0.219999	-0.0328095	0.0432708	-0.0337686	0.0312246	-0.0627943	0.143588	0.0328843	0.22215	0.278494	0.0548449
C03	Bn-scaff_18322_1-p1490880	8221393	8221442	-0.0559614	0.0120071	0.0593902	0.00378038	-0.0957397	-0.0717591	0.109262	0.00014635	0.0119757	-0.000658156	-0.205959	0.134295	0.0211001	-0.203031	0.0121991	0.0392551	-0.00876068	0.00452773	0.0659693	-0.00860125	0.0356081	-0.0358077	-0.0514994	0.00981683	-0.005796	-0.0751585	0.0463687	0.00355342	0.0637983	-0.010708	0.0751434	0.00384419	0.00433827	0.124728	0.0395234	0.103656	0.0229891	-0.0113569	-0.020882	0.0193221	-0.0114737	-0.046974	-0.00870203	0.0671404	0.0811691	0.000164406
C03	Bn-scaff_18322_1-p1490938	8221435	8221386	-0.0199453	0.00791542	-0.000482578	-0.0515935	-0.0236626	0.0259668	0.119638	0.00700125	0.0346331	0.0299229	-0.266764	0.16728	-0.00604546	-0.366949	0.00135167	0.0597225	0.0471334	0.0521725	-0.0772568	-0.00541151	-0.0223685	-0.0111787	-0.0373462	-0.0189374	0.0104194	-0.0297314	0.0444256	0.0076176	0.0415343	0.0438527	0.0246455	0.0247447	-0.0615975	0.239689	0.0324453	0.130614	0.00105353	-0.0278002	-0.00834106	0.0540077	0.0351229	0.00231372	0.0251963	0.0891655	0.102476	-0.0358807
C03	Bn-scaff_18322_1-p1490792	8221485	8221533	-0.0548766	0.0383179	0.0421921	0.00238806	-0.0751039	-0.0758533	0.172824	0.0505478	0.0182866	0.1364	-0.127349	0.213301	-0.0598698	-0.280132	-0.0399488	0.129244	0.080456	0.0734194	-0.020078	-0.0547413	-0.00697508	0.0109851	0.0179082	0.010705	0.0039423	0.0243746	0.0819044	0.0748763	0.0568082	0.142732	0.0127306	-0.0381135	0.0117545	0.259053	0.0472722	0.179483	0.0273119	0.00621049	0.0243403	0.0483874	0.0264063	0.0423791	-0.0111764	0.168111	0.16628	0.0223287
C03	Bn-scaff_18322_1-p1490180	8222097	8222146	0.012789	0.0893013	0.116625	0.0415868	-0.0581601	0.0437749	0.145531	0.0523876	0.0438742	-0.0245689	-0.306878	0.135525	0.0364518	-0.205365	-0.0289094	-0.0394384	0.0164079	-0.00354375	0.0363943	0.0291007	0.00736593	0.0609681	0.0153552	0.000848141	0.0557035	0.0419027	0.182198	0.00335131	0.00718779	-0.00219643	0.0395791	0.00101503	0.0422949	0.124892	-0.124223	0.0794832	0.0214602	0.0305976	0.0665596	0.0149988	0.0349143	0.0152995	0.0425628	0.127908	0.082915	0.0599974
C03	Bn-scaff_18322_1-p1487593	8224686	8224735	0.0564795	0.0761067	0.0758393	0.248596	0.115174	0.0583239	0.22778	0.0810365	0.00931471	0.0319112	-0.159274	0.083354	0.0712581	-0.15339	0.0805799	0.0624779	-0.00583831	0.02602	0.044891	9.87e-05	-0.000318117	-0.0031758	-0.0107909	0.000220293	-0.0120993	-0.00446003	0.0781034	0.0213879	-0.0352743	-0.00427658	0.0443284	0.0247406	0.0203944	0.165325	0.00203432	0.103892	-0.00557819	0.00523681	0.0274231	0.0832873	0.0765007	0.0561047	0.0306385	0.0922821	0.0923082	0.00135768
C03	Bn-scaff_18322_1-p1487354	8225025	8224976	0.119208	0.104736	0.061159	0.0288718	0.00728431	0.0471153	0.0738356	0.0105182	0.0525238	0.0590962	-0.168468	0.161244	0.00654164	-0.198428	0.0304629	0.0470485	0.0397074	0.0391383	0.00999003	-0.0373502	0.00203415	0.0290696	0.0693201	-0.000383142	0.122912	0.0821965	0.0978884	0.067325	0.0541858	0.0816955	0.00918296	-0.00445563	0.0181959	0.159607	0.0342564	0.111125	0.0680149	0.0438592	0.0491654	-0.0182328	0.0133056	-0.0321852	0.0635348	0.120325	0.0676206	0.0790029
C03	Bn-scaff_18322_1-p1487173	8225106	8225155	0.0104671	0.0230817	-0.0288892	-0.0693236	0.0184328	0.0913476	0.160504	0.0470785	0.0150155	0.0586757	-0.373302	0.172071	0.0190679	-0.369747	0.0227481	0.0247045	0.11029	0.0207875	0.0692901	0.00246018	0.0632214	-0.0104908	0.0201839	0.0370038	0.00967471	0.00436673	0.103631	-0.00791239	-0.0217955	0.0123192	0.0279674	-0.0142662	-0.0447832	0.213894	0.0147481	0.136349	-0.0366948	-0.0126609	0.0192704	0.0502672	-0.00977405	-0.00553935	0.0352481	0.186209	0.222791	-0.0238768
C03	Bn-scaff_18322_1-p1486915	8225464	8225415	0.0700408	0.0775759	0.0509407	-0.0356309	-0.038662	0.00486149	0.116512	0.0532422	0.0303189	0.046605	-0.288143	0.153154	0.00893156	-0.196625	0.00837408	0.0683473	0.082144	0.0194528	0.0255357	0.0205777	0.0217779	-0.00382937	0.0314217	0.030606	0.0642395	0.0346332	0.121173	0.0493123	0.0195763	0.0204683	0.00183458	0.0103871	0.0124822	0.205549	-0.0600859	0.1511	0.0392509	-0.0152604	0.0646329	0.0167957	0.0243046	0.0656309	0.0332472	0.0957809	0.125543	0.00201767
C03	Bn-scaff_18322_1-p1485275	8227004	8227051	0.0200294	0.12242	0.10298	0.0264236	0.0778823	0.0965477	0.213191	0.119573	0.128019	0.0504387	-0.150298	0.105379	0.0172402	-0.298274	0.0287096	0.0209799	0.0680517	0.0362545	0.00406595	0.00101279	0.0454664	0.0347696	0.0749501	0.0254968	0.0431805	0.0259418	0.0872485	0.0260448	0.0308141	0.0799343	0.0393038	0.0108465	0.0658455	0.206058	-0.0272425	0.121043	0.0588036	0.0315476	0.0654607	0.0443389	0.0060687	0.0189998	0.0942489	0.203738	0.17073	-0.0442996
C03	Bn-scaff_18322_1-p1482713	8230908	8230859	0.0370802	0.0815055	0.0322247	0.0933706	-0.0323525	0.0482231	0.164129	0.0932878	0.0495141	0.0602018	-0.311523	0.141199	0.00872148	-0.193329	0.013361	-0.021935	-0.0069858	-0.010336	-0.0137958	-0.0391352	0.0150357	0.0438155	-0.000847005	0.0227466	-0.0227566	-0.00825613	0.117991	-0.0552629	0.0284504	0.0297184	0.0610347	0.0475799	-0.00442087	0.189095	-0.0189367	0.0439032	-0.0359712	-0.0339255	0.00723862	0.0659154	0.0152478	0.00318195	0.076331	0.0535441	0.0683676	0.0188625
C03	Bn-scaff_18322_1-p1481509	8232111	8232062	0.0578179	0.137248	0.0796318	0.126261	0.0535478	0.0108834	0.122773	0.0621493	0.0176741	0.0558173	-0.276872	0.147836	-0.0178569	-0.15046	0.0213641	-0.0537015	-0.0923137	0.0278335	0.00882524	0.00659112	0.00273623	-0.0290323	0.0266789	0.00828226	-0.0130995	-0.00832783	0.0561404	-0.011665	-0.030298	0.0214004	-0.0133981	0.00837066	0.00607298	0.260165	0.00296022	0.126037	-0.0269605	-0.01596	0.0241951	0.0551129	0.0146231	-0.0339247	0.00772384	0.113579	0.0325909	-0.0533654
C03	Bn-scaff_18322_1-p1481418	8232202	8232153	0.0859975	0.171892	0.267573	0.26741	0.174413	0.0743009	0.344979	0.150631	0.156921	0.212218	-0.187596	-0.198849	0.0358232	-0.222933	0.151328	0.157358	0.196015	0.209186	0.149643	0.153398	0.143708	0.08326	0.17822	0.0158955	-0.0984624	0.0576573	0.292056	0.1792	0.102532	0.282621	0.0654135	0.134706	0.116841	0.230353	-0.146384	0.143929	0.0699848	0.0573836	-0.184513	-0.0731905	0.0783535	0.0701834	0.0550537	0.17849	0.260422	-0.0863501
C03	Bn-scaff_18322_1-p1479449	8234203	8234154	0.24615	0.224905	0.198099	0.183914	0.134651	0.157431	0.283303	0.14943	0.0725989	0.00316891	-0.175413	0.0327705	0.129005	-0.115868	0.0564449	-0.02327	-0.0214117	-0.0213198	0.0669682	0.0335944	0.0546763	0.00751444	-0.0248471	0.0510934	0.057612	0.0338377	0.0960863	-0.0102051	-0.0505442	0.0961645	0.0733335	0.0142756	-0.018245	0.289558	0.0249614	0.0661781	0.0437045	-0.0147599	0.069655	0.133591	0.156689	0.0306454	0.127789	0.1172	0.12263	0.0168238
C03	Bn-scaff_18322_1-p1478842	8235623	8235574	0.159525	0.062142	0.133769	0.112619	0.0703087	0.0877082	0.0894422	0.0708159	0.0201509	-0.0254697	-0.334397	0.183523	0.0661436	-0.20744	0.0638833	0.00544466	-0.020453	0.0144416	0.111217	0.095096	0.0994271	0.0340413	0.0362601	0.0833207	0.00211057	0.00722407	0.126602	0.0196698	0.0707879	0.0356568	0.081305	0.0375779	-0.000531008	0.228076	0.0290091	0.0987466	0.0649309	0.0251298	0.0801424	0.139718	0.0667974	0.0441905	0.0683287	0.139573	0.160567	0.00634337
C03	Bn-scaff_18322_1-p1478526	8235941	8235892	0.13871	0.160685	0.110143	0.259154	0.130913	0.0771482	0.222609	0.145872	-0.0117669	0.0201897	-0.267582	0.0460259	0.0478004	-0.144532	-0.0219224	-0.0408117	0.00313133	-0.0540606	0.0592604	-0.0462574	0.00870319	0.0329321	-0.00115662	0.0659893	-0.0240237	0.0595902	0.0694342	-0.0196954	-0.00428606	0.043658	0.0100836	0.013413	0.0244194	0.193141	-0.0520572	0.0361865	0.0187619	-0.000562149	0.0193243	0.176406	0.0909024	0.0698696	0.0569583	0.0958377	0.108305	0.056015
C03	Bn-scaff_18322_1-p1478389	8236078	8236029	0.0959956	0.0778698	0.0808657	0.162865	0.10697	0.0403029	0.103289	0.0854049	0.0989962	0.0538987	-0.389435	0.159122	0.0233204	-0.22853	0.0478721	0.0650501	0.0908487	-0.0115359	0.0335305	-0.0438095	0.0274334	-0.0572041	-0.0412139	-0.0102788	-0.0365775	-0.0260953	0.0790003	-0.00551431	0.0191424	0.015415	-0.0180243	-0.0133253	-0.0263642	0.351425	0.088423	0.13692	-0.0390305	-0.0610118	-0.06233	0.0539723	-0.00147275	0.0325755	0.0198098	0.0837182	0.0530577	-0.0580293
C03	Bn-scaff_18322_1-p1477883	8236473	8236522	0.103341	0.0239871	0.10182	0.0525906	-0.111356	0.0374846	0.156131	-0.0301297	-0.00152853	0.064864	-0.248478	0.202401	-0.00797629	-0.321554	-0.0461172	0.143677	-0.040654	0.052446	0.0191923	-0.027212	-0.0253915	0.0355875	0.0110959	-0.0515717	-0.0563777	-0.0602879	0.079601	0.0929515	0.0396217	0.0957748	-0.0416806	-0.0879079	-0.066511	0.373686	0.10532	0.204772	-0.0492035	-0.020635	-0.00888977	0.0982096	-0.00122469	0.0357188	-0.000978999	0.152938	0.0972016	-0.0568543
C03	Bn-scaff_18322_1-p1476382	8237978	8238027	-0.24323	-0.211224	-0.0445016	-0.391504	-0.0720364	-0.0854163	0.0499001	-0.0946351	0.0384514	0.0797165	-0.460841	0.168761	-0.147319	-0.441847	-0.0495699	0.194623	0.17993	0.072552	-0.115992	0.0423365	0.102177	0.141527	0.133016	-0.0441799	-0.050637	-0.0369666	0.26224	0.0807152	0.0642634	-0.0752294	-0.109652	-0.0547112	0.0118822	0.329687	0.242433	0.389184	-0.00748679	0.155875	0.0144156	-0.0803683	-0.111051	0.0527425	-0.00871924	0.286023	0.363252	-0.0107008
C03	Bn-scaff_18322_1-p1473831	8240561	8240610	-0.947495	-0.602166	-0.566392	-1.49764	-0.511721	-0.485553	-0.1266	-0.436913	0.145793	-0.13021	-0.889877	-0.356447	-0.0685652	-0.627256	0.083703	0.0454336	0.0626743	-0.130039	-0.039241	0.224895	0.133177	0.254437	0.232662	-0.982579	0.203101	0.186795	0.651946	-0.0343827	0.0580978	-0.649098	0.0637092	-0.101159	0.0620664	-0.435905	0.128616	0.478566	-0.0309809	0.279258	-0.450586	-0.105326	-0.31901	0.147708	-0.0672279	0.425022	0.724697	0.29627
C03	Bn-scaff_18322_1-p1473638	8240854	8240805	-0.399121	-0.325804	-0.203394	-0.907718	-0.368062	-0.22859	0.059973	-0.149425	0.200606	0.0489456	-0.648851	0.135869	0.149731	-0.279985	0.139474	0.174885	0.160735	0.050737	0.102537	0.264583	0.274304	0.291218	0.240118	-0.103191	0.136349	0.207575	0.559269	0.0491135	0.139703	-0.374567	0.118215	0.0430056	0.13117	-0.274494	0.0582654	0.176136	0.0875808	0.221736	-0.0266533	-0.00559856	-0.130828	0.21005	-0.0403365	0.386721	0.604253	0.21924
C03	Bn-scaff_18322_1-p1469352	8246258	8246307	-0.115088	-0.061527	-0.0242244	-0.335664	-0.0964987	-0.0977532	0.140665	0.0275566	0.0687461	-0.135058	-0.564575	0.0979281	0.0380815	-0.298161	0.0450944	-0.0993227	-0.0244847	-0.164407	0.0536818	0.128531	0.0585857	0.0657854	0.0857444	0.0443438	0.117499	0.0501267	0.266767	-0.106173	-0.1149	-0.429549	0.0438977	0.0327046	0.0208925	-0.316665	0.0417079	0.111753	0.0631627	0.0833267	0.0441199	0.0599836	0.016997	0.0708318	0.0947362	0.214069	0.279446	0.0525082
C03	Bn-scaff_18322_1-p1468468	8247145	8247194	0.0404703	0.102172	0.0795188	0.124658	0.0913606	0.0657034	0.194688	0.0750624	0.016795	0.0494514	-0.295991	0.203069	0.0129223	-0.163427	0.0400042	0.0704222	0.0422218	0.0466429	0.0659867	0.0160174	0.0615937	0.0208564	-0.0109197	0.0219239	0.011998	0.0569236	0.113561	0.0773138	0.0915818	0.0990185	0.0549949	0.0239256	0.0492623	0.230629	0.0547825	0.11962	-0.0515763	0.0217869	0.0621484	0.0712314	0.0253106	0.0488587	0.0673961	0.0881694	0.121615	-0.0129829
C03	Bn-scaff_18322_1-p1467892	8247720	8247769	0.0650099	0.124818	0.0742431	0.046927	0.135656	0.0482938	0.222784	0.116776	0.0573078	0.0107876	-0.299449	0.229656	0.0900206	-0.259246	0.0543536	0.0649935	0.0709456	0.0092561	0.154199	0.0895691	0.104193	0.0891894	0.020886	0.0327159	0.0221724	0.0550616	0.192693	0.0748381	0.0439816	-0.0184884	0.0274422	0.0474982	0.0510649	0.156025	0.0344025	0.175082	0.0214904	0.0314243	-0.0214493	0.0672674	0.0933368	0.0527115	0.0418601	0.193313	0.19369	0.0607579
C03	Bn-scaff_18322_1-p1426414	8280643	8280692	-0.00881121	-0.0296189	0.0146795	-0.015606	0.0145998	-0.0772108	0.0411052	-0.0227924	0.00509715	0.000187793	-0.216683	0.0991465	-0.0116213	-0.219301	0.0381129	0.0656079	-0.00498233	-0.026144	-0.0771594	-0.0287749	0.0518603	-0.00607128	-0.0133571	0.0154666	-0.0331582	-0.0373699	0.0692788	0.0182226	0.0564302	-0.00456001	-0.0493039	-0.0441367	-0.0194803	0.156814	0.0413759	0.0828715	-0.0317727	0.0164468	-0.0216165	0.0175763	-0.0445983	0.00314214	-0.0387736	0.0755221	0.0573402	-0.0482884
C03	Bn-scaff_18322_1-p1424795	8282349	8282300	0.00203226	0.0116615	0.0899022	-0.082744	-0.0692168	0.0333565	0.307989	0.1248	0.115923	-0.0173119	-0.581202	0.354822	0.0785279	-0.434684	0.087322	0.0901808	0.12687	0.000443475	0.170505	0.164778	0.11944	0.161626	0.0932747	0.0570036	0.145957	0.119334	0.412301	0.0273455	-0.0180448	-0.0457501	0.14056	0.02509	0.136475	0.414524	0.133433	0.330904	0.0306213	0.140276	0.0505973	0.110679	0.108095	0.160656	0.159055	0.3888	0.446116	0.188286
C03	Bn-scaff_18322_1-p2266003	8302867	8302916	0.0649716	-0.0316387	0.151315	-0.186975	0.0547919	0.165906	0.338044	0.141763	0.156099	0.0946897	-0.675114	0.351119	-0.0190167	-0.675765	0.0891204	-0.0974246	0.0104024	-0.118587	-0.210321	-0.102025	-0.0973733	0.212851	0.119886	-0.0915495	0.0725509	0.14023	0.471352	0.0797825	0.054255	-0.0669721	-0.00258188	0.0241776	0.0620825	0.239651	-0.0734527	0.27048	0.104435	0.278815	0.0565843	-0.0284388	0.00923201	0.158008	0.106312	0.466703	0.494036	0.0810502
C03	Bn-scaff_18322_1-p661177	8343758	8343708	0.00248833	-0.00680219	0.00836621	0.0816946	0.0505928	0.00926362	0.173357	0.0158332	-0.019417	0.00367317	-0.262986	0.136325	-0.0339776	-0.16615	0.060056	0.00163721	-0.0215635	-0.0825253	0.0394062	-0.032697	-0.00370858	0.0180297	-0.0748462	0.000310911	0.0178072	0.0468324	0.0706531	0.00693861	0.0497457	0.0384396	0.00725984	-0.0501697	-0.0481598	0.125112	-0.00401458	0.0913742	-0.0029757	0.0211889	0.0183812	0.0319088	0.00715973	-0.00615349	0.0282024	0.102219	0.131728	-0.00540555
C03	Bn-scaff_18322_1-p660647	8344288	8344239	0.0776372	0.0260616	0.124155	0.119398	0.117515	0.0684241	0.224518	0.118457	0.066431	0.0544757	-0.150563	0.108352	-0.0223552	-0.20938	-0.00130697	0.0791893	-0.0531244	0.0100896	0.0121155	0.00412392	-0.00808213	0.03651	0.0541265	0.028634	-0.0465042	-0.0666511	0.039202	0.0493381	0.0264605	0.0827616	0.00822275	0.0214211	0.0628436	0.1652	0.0670565	0.0685721	0.0219639	0.0159327	0.0288532	0.0344689	0.0301559	0.0622992	0.0439796	0.0768138	0.103978	-0.0180727
C03	Bn-scaff_18322_1-p1417497	8368478	8368429	-0.119548	-0.0960035	-0.118765	0.247614	0.191391	0.259062	0.243909	0.157688	0.166392	0.119993	0.0999183	0.255656	-0.0566026	-0.366239	-0.131446	-0.0487731	-0.0896943	-0.0585451	0.200449	0.16006	0.186612	0.207407	0.145215	0.100576	0.172392	0.135367	0.149038	0.149865	0.153588	0.203123	-0.062014	-0.11805	-0.0807803	0.0709835	0.0614615	0.0609962	-0.107823	-0.124557	-0.0810869	0.123671	0.19248	0.178471	0.161891	0.238413	0.17325	0.172309
C03	Bn-scaff_18322_1-p1412794	8373381	8373332	-0.285158	-0.156228	-0.121765	-0.419514	-0.077938	-0.184197	0.200814	-0.0626983	0.0196082	-0.0425519	-0.492597	0.316508	-0.109256	-0.674743	-0.105315	0.128995	0.117488	0.0756433	-0.0531124	-0.0694568	-0.0355971	0.0588976	0.109199	-0.0139795	0.0555876	0.0674094	0.325881	0.0139368	0.0510194	-0.0223758	-0.0686277	-0.0907402	-0.142894	0.0907579	0.0986374	0.314349	-0.0174432	0.0741581	0.0815694	0.127381	0.000353553	0.0888393	0.124911	0.258837	0.342278	0.0704965
C03	Bn-scaff_18322_1-p1408555	8377590	8377639	0.0245305	0.0703893	0.0724405	-0.0667326	-0.00142584	0.11325	0.195904	0.111806	0.0491361	0.0449627	-0.428211	0.211397	0.0424257	-0.338549	-0.00312099	0.148517	0.0689408	0.0304836	0.0130435	0.0269099	-0.0284029	0.0913755	0.0845885	-0.0397059	0.0635096	-0.0102171	0.24229	0.026602	0.0365179	-0.0250431	0.0304671	0.00815554	0.0283479	0.18863	0.190744	0.354589	0.0441945	0.0414563	0.0636777	0.07601	0.038847	0.0738475	0.0518744	0.259732	0.257179	0.0755627
C03	Bn-scaff_18322_1-p1403694	8382725	8382676	-0.262343	-0.171647	-0.281942	-0.543823	-0.172368	-0.0654371	-0.0454978	-0.204282	-0.0330607	-0.0570475	-0.409914	0.0988417	-0.0318565	-0.389542	-0.0122814	0.024587	0.0245518	-0.0696358	-0.0277306	-0.0398967	0.0367042	-0.045538	-0.0505392	-0.0521344	0.00870029	0.0307197	0.147614	-0.0683908	-0.0177586	-0.299478	-0.01051	0.0353222	0.0574496	-0.0220041	0.0337795	0.22753	-0.0374269	-0.0188488	-0.09567	-0.0526716	-0.152376	-0.00893485	-0.0714666	0.188653	0.20447	0.03968
C03	Bn-scaff_18322_1-p1403178	8383141	8383190	-0.468566	-0.303422	-0.153743	-0.70987	-0.229879	-0.174003	0.0202553	-0.133554	0.00848504	-0.0864959	-0.502146	0.211558	-0.0187071	-0.450598	0.00275871	0.0713931	0.213253	-0.00583676	0.0139668	0.181129	0.0604078	0.115843	0.0280549	-0.0194712	0.110173	0.0917564	0.226206	0.0356336	0.0528214	-0.194922	0.0563741	0.0139723	0.0108793	-0.070889	0.0106606	0.293895	0.0583161	0.10255	-0.0132488	0.00976593	-0.125852	0.0762678	-0.046141	0.212661	0.295563	0.103632
C03	Bn-scaff_18322_1-p1391958	8389467	8389516	0.0411183	0.0151766	-0.0368872	0.038269	-0.0963162	-0.0791301	0.0684952	-0.0207533	-0.152397	-0.108208	-0.438674	0.0862987	0.0821879	-0.33611	0.0850938	-0.0734441	-0.136289	-0.151674	0.102561	0.0563159	0.0664486	-0.193248	-0.177929	-0.202952	-0.168567	-0.178732	-0.069225	-0.218844	-0.170963	-0.0989437	0.00743574	0.0516935	0.0109235	0.209286	-0.153537	0.0705724	-0.13276	-0.216398	-0.172373	-0.11699	-0.0516928	-0.151182	-0.124632	0.0100273	0.00102345	-0.187108
C03	Bn-scaff_18322_1-p1390926	8390173	8390222	0.0577503	0.103679	0.0200348	0.0138568	0.0119972	0.00353593	0.149742	-0.0105326	-0.0157897	0.00919903	-0.193106	0.125241	0.0344126	-0.248424	0.0568394	0.00557487	0.0174431	-0.00301241	0.0134452	-0.0246838	-0.0120562	0.0680981	0.0252984	0.0755852	0.0763077	0.0349504	0.150189	0.0980356	0.155664	0.0751153	-0.0168034	-0.018016	2.56e-05	0.115541	0.0824996	0.0611141	0.0771389	0.0468642	0.0677849	0.17559	0.112569	0.0949048	0.0647498	0.11495	0.100078	0.0966434
C03	Bn-scaff_18322_1-p1361529	8420664	8420713	0.088182	0.10996	0.104178	0.177217	0.0596542	0.0858081	0.133494	0.0547171	-0.00994599	-0.0166994	-0.196049	0.132088	0.130509	-0.163404	0.108041	-0.011002	0.0038411	0.0267843	0.0915208	0.0130207	0.056126	0.0169948	-0.0358284	-0.01558	-0.0234803	-0.000314419	0.0561257	0.0136815	0.0334979	0.0296349	0.0905528	0.100595	0.0776652	0.155736	-0.0746763	0.0739038	0.0189399	0.0113636	0.0386021	0.0310314	0.09399	0.0478172	-0.00133787	0.078115	0.0775032	-0.0284228
C03	Bn-scaff_18322_1-p1351673	8424513	8424464	-0.0530918	0.0241373	0.0723031	0.0676474	-0.00920553	0.0122755	0.14044	-0.011112	0.100635	-0.0149862	-0.290514	0.16022	0.0147052	-0.342836	0.0121386	-0.0012413	-0.0196362	-0.0248053	0.0581711	0.0436725	0.0726033	0.0172392	0.0392749	-0.00700144	-0.0926876	-0.00598786	0.0969848	0.00806815	0.0371337	0.0261572	0.0506342	0.0596014	0.042183	0.119608	-0.0260846	0.0377043	-0.0338929	-0.0573786	0.0459842	0.000727991	0.030329	-0.000474578	-0.0226687	0.103999	0.0530991	0.0416199
C03	Bn-scaff_18322_1-p1240715	8506650	8506601	0.141774	0.149896	0.0792978	-0.0604461	-0.0462634	-0.00959008	0.166214	0.0343951	0.00990207	-0.00585541	-0.353358	0.151968	0.00340845	-0.232752	-0.0253176	0.012098	-0.0293873	-0.0265569	-0.0145734	-0.0778167	0.0260362	-0.0655326	-0.0149093	-0.0246708	0.0582281	0.0293969	0.136522	-0.0313993	-0.0163751	-0.00935335	-0.0187773	-0.0551652	-0.0139385	0.103664	0.0863527	0.180035	0.0939464	0.0697661	0.0873123	0.0170124	-0.00933318	0.0160122	0.0153371	0.171403	0.140402	0.0896469
C03	Bn-scaff_18322_1-p1238111	8509203	8509154	-0.378098	-0.332085	-0.219507	-0.876885	-0.380931	-0.336626	-0.119046	-0.23395	-0.10661	-0.157898	-0.653454	-0.0269731	0.0787255	-0.346333	0.0695409	0.143011	0.172918	0.157372	0.0668964	0.0288009	0.100122	-0.137608	-0.160486	-0.267058	-0.0751822	-0.0680694	0.104993	-0.152963	-0.107201	-0.303303	0.0840984	0.0334067	0.0527171	0.198174	0.287252	0.444854	-0.205324	-0.0435919	-0.105258	-0.137287	-0.272524	-0.150032	-0.18366	0.0903457	0.162221	-0.0653617
C03	Bn-scaff_18322_1-p1231260	8510864	8510815	-0.246799	-0.176166	-0.104513	-0.206002	0.0513412	-0.0493144	0.285629	0.0508789	0.200195	0.0979681	-0.394456	0.193832	-0.0920615	-0.316453	0.0497327	-0.0339841	-0.0335856	-0.0434313	0.0358645	0.0389118	0.113204	0.108701	0.117243	-0.00659053	-0.0527654	0.0781994	0.327794	0.162282	0.0786761	0.0139156	-0.0596384	-0.0136871	-0.0187474	0.0185427	-0.122602	0.0454941	-0.0760485	0.110059	-0.317663	0.0855401	0.0344915	0.145351	0.0616497	0.352983	0.395407	0.0739631
C03	Bn-scaff_18322_1-p1229371	8517142	8517191	-0.337568	-0.172357	-0.101551	-0.495305	-0.101892	-0.0847537	0.0829918	-0.0325943	-0.00684064	0.032128	-0.481793	0.226216	-0.121371	-0.433775	-0.0607474	-0.0124282	0.0486936	-0.0576805	-0.120779	0.054519	-0.0518259	0.0689555	0.035056	-0.0457572	0.0220369	0.00772777	0.278972	0.0204446	-0.00489501	-0.221397	-0.0339309	-0.111784	-0.100533	-0.0210715	0.0278744	0.155054	-0.0230009	0.0261215	-0.14773	0.0593641	-0.0561733	0.0175374	-0.0116996	0.16173	0.236786	0.0562666
C03	Bn-scaff_18322_1-p1220399	8538921	8538970	0.128423	0.119018	0.107617	-0.0226671	-0.0817617	-0.0527057	0.0422054	-0.0572165	-0.0623273	-0.0702053	-0.28234	0.0269285	-0.029103	-0.37585	-0.0413274	0.029839	-0.0157758	0.0131277	-0.0805797	-0.0467728	-0.0179377	-0.118044	-0.0886259	-0.090853	0.0804523	0.0451556	0.159529	-0.0684589	-0.0640478	-0.0332956	0.0147671	-0.105594	-0.0784902	0.319811	0.0539108	0.151411	0.0706913	0.0883708	0.0498587	-0.0733312	-0.0807276	-0.0451483	-0.0463163	-0.00678603	0.00992461	0.114654
C03	Bn-scaff_18322_1-p1122025	8649389	8649417	0.116808	0.13535	0.111264	0.143472	0.066031	-0.0138784	0.227601	0.125973	0.0665954	-0.0403244	-0.236012	0.162947	0.0350743	-0.179722	0.116356	0.0876702	0.120965	0.0938582	0.164976	0.0737371	0.0727818	0.0620132	0.112165	0.0919028	0.067515	0.0725541	0.206183	0.0606512	0.0652079	0.122471	0.121846	0.123842	0.135583	0.0975364	-0.163029	0.0242755	0.16694	0.100098	0.171138	0.0292126	0.139731	0.134551	0.120033	0.155655	0.183046	0.0303322
C03	Bn-scaff_18322_1-p1103619	8667741	8667790	-0.0197473	-0.0720625	-0.0717029	-0.206791	-0.00044688	-0.0367751	0.121915	4.49e-05	-0.0280849	-0.0202531	-0.412895	0.0950601	0.00869721	-0.38449	0.0405636	0.0970561	0.0814088	0.0801331	-0.0157147	0.0875818	0.0536604	-0.047058	-0.0299963	0.0078068	0.0547762	0.026723	0.160395	-0.0218215	-0.0224129	-0.123077	-0.0353001	0.0260187	0.0874547	0.0170473	0.0477595	0.190435	-0.0131018	-0.00732611	0.0257117	-0.0444816	-0.0816191	-0.00828744	-0.018273	0.0936874	0.200689	-0.0667062
C03	Bn-scaff_18322_1-p1103558	8667902	8667853	-0.144504	-0.184991	-0.0406238	-0.361566	-0.0579665	-0.0940319	0.10306	-0.147047	0.0405886	-0.0112681	-0.69983	0.143135	-0.0702534	-0.34164	0.0105033	0.048876	0.106374	-0.0684753	-0.076644	0.0818086	0.0105756	0.0656193	0.0375779	-0.164866	0.00332763	-0.0136837	0.308523	0.00320855	0.0333585	-0.197421	-0.0586868	-0.0314946	0.0429797	0.0502869	0.03765	0.190387	-0.0634571	0.0128559	-0.121594	-0.0879527	-0.221802	0.036371	-0.017303	0.225865	0.297743	-0.0281146
C03	Bn-scaff_18322_1-p1099129	8672332	8672283	-0.0506062	0.00961201	0.0628764	-0.134454	-0.0131279	-0.018086	0.1373	0.0663331	-0.0353371	-0.0858418	-0.365162	0.0422021	-0.0405959	-0.348336	0.0514579	0.0977492	0.030213	0.0193177	-0.0106429	0.0600151	0.0630051	0.0514634	0.126852	0.0374013	0.0215671	0.0449044	0.218717	0.0325455	0.0098539	-0.0473723	-0.00358159	0.0130277	0.0276079	0.0508067	0.0421391	0.271779	-0.0112448	0.0728472	0.0507409	-0.0341842	-0.0405297	0.0253241	0.0122389	0.0972561	0.173713	0.0161009
C03	Bn-scaff_18322_1-p1098555	8672806	8672855	0.168239	0.0980003	0.150817	0.174304	-0.00880221	0.0452614	0.1412	0.0714453	-0.0201186	-0.0204269	-0.176355	0.0898233	0.0198299	-0.161097	0.0518915	0.040172	0.0386136	-0.0121106	0.0535428	0.0292046	0.0462045	0.0179016	-0.0484961	-0.00426088	-0.0490913	0.084973	0.0839232	0.0417124	0.0392273	0.0807383	0.0189968	0.0315611	0.0693142	0.0950303	0.00127074	0.0650506	0.0171924	-0.0308166	0.0452379	0.0642999	0.0553227	0.0224179	0.0427276	0.0693441	0.0813706	0.0339487
C03	Bn-scaff_18322_1-p1097859	8673602	8673553	-0.0710366	-0.070512	-0.00518556	-0.227408	-0.0311786	-0.0524051	0.0342689	-0.0519795	-0.0387826	-0.0381864	-0.27399	0.170456	0.0401302	-0.225091	0.0355804	0.0605653	0.0244143	0.00236042	0.0359987	-0.00412591	0.0378455	0.0260332	-0.0531363	-0.0188946	0.0338231	-0.00821289	0.0973333	-0.022255	0.0411825	-0.0293003	0.0110901	0.00884917	0.00622026	0.0413518	-0.0124666	0.0760216	-0.0233778	-0.00402536	0.0116117	-0.012758	-0.01008	0.017943	0.0110496	0.0718168	0.126689	0.0059226
C03	Bn-scaff_18322_1-p1097481	8673880	8673929	-0.137798	-0.140039	-0.0319052	-0.182975	-0.100309	-0.117086	0.0613031	-0.085839	0.0233696	-0.0253534	-0.361247	0.0837531	-0.0159954	-0.526128	0.136465	0.136518	0.137474	0.104722	0.117283	0.130955	0.134003	0.101292	-0.0123467	-0.0334448	-0.0196219	0.0499467	0.135103	0.0252896	0.043159	-0.119336	-0.00890275	0.0725206	0.0567262	0.169824	0.0850737	0.271694	-0.0667906	0.0162805	-0.0904448	-0.0671454	-0.150068	0.0387986	-0.0598431	0.04661	0.136901	0.0320937
C03	Bn-scaff_28774_1-p13523	8701352	8701401	0.0949807	0.0649056	0.162531	0.136989	-0.00469329	0.0926752	0.277325	0.0437826	0.0199733	0.00291508	-0.30548	0.148074	-0.0157753	-0.374527	0.122116	0.11567	0.060328	0.0501004	0.0995462	0.0300548	0.126074	0.0280403	0.0347358	-0.0960441	-0.0298508	0.0252989	0.150927	0.0185627	-0.0100907	0.0424065	0.0600651	0.10315	0.048632	0.288885	0.0351569	0.0974482	0.0178308	0.00942663	-0.0131993	-0.00318485	0.0580139	0.0283533	0.0544693	0.195562	0.219579	-0.0266149
C03	Bn-scaff_28774_1-p18799	8707101	8707052	-0.12537	-0.08781	-0.05116	-0.255001	-0.100319	-0.0983943	0.10476	-0.146899	-0.0201211	-0.00108837	-0.201442	0.145976	-0.0811979	-0.45135	-0.00371936	0.0686446	0.073674	-0.00273807	-0.0548945	0.00555551	0.0261403	-0.0540466	-0.054772	-0.129127	0.00265606	-0.050118	0.203221	-0.0157036	0.0653058	-0.0136792	-0.00491227	-0.0367239	0.0160676	0.169879	0.116991	0.285869	-0.0310153	-0.0264231	-0.0908845	-0.121679	-0.186666	-0.0881214	0.0145073	0.183894	0.19564	-0.00468104
C03	Bn-scaff_28774_1-p18994	8707196	8707245	0.0553404	0.015055	0.0417911	-0.00678465	-0.0391059	-0.0118015	0.150916	-0.0191757	-0.0909245	0.0289447	-0.234846	0.157324	0.0283926	-0.287712	0.0218555	0.0111496	0.0606323	-0.0136319	0.00755174	0.0351636	0.03172	0.0152641	-0.0517871	-0.0462586	0.0528771	0.00191204	0.139031	-0.002304	-0.0099253	-0.00766599	0.0296467	0.00309718	0.0243448	0.266649	0.102133	0.169073	-0.0184365	0.000377968	-0.00932652	-0.00479605	-0.0670529	-0.0365867	-0.00176321	0.199202	0.126453	-0.0182478
C03	Bn-scaff_28774_1-p19273	8707475	8707524	0.03731	0.037466	0.0702237	0.049953	-0.00978461	0.0155976	0.144108	0.0300961	-0.030212	0.079786	-0.243997	0.128739	-0.058662	-0.263614	-0.044312	0.0155294	-0.0310114	-0.0267138	-0.0368591	-0.0221974	-0.0237964	-0.0391029	0.0268837	0.00995399	0.0152788	0.06845	0.123869	0.0536911	0.0336618	0.00197765	-0.104317	0.00128568	-0.000377121	0.107227	-0.0703996	0.0726742	0.0264824	-0.0024618	0.0538861	0.000947829	-0.025416	-0.0331102	-0.000238732	0.0621799	0.0963954	0.0143328
C03	Bn-scaff_28774_1-p19483	8707685	8707734	-0.154971	-0.127225	-0.0980452	-0.345389	-0.177267	-0.174444	0.0562547	-0.0748476	0.0120941	-0.00492055	-0.463056	0.186308	0.117861	-0.180088	0.128716	0.100766	0.077091	0.0853951	0.0474355	0.0435477	0.0821526	0.0351684	-0.0039594	-0.0107709	0.0539895	0.0263995	0.165483	0.0100399	0.00970221	-0.120995	0.0652899	0.0203698	0.0878262	0.180797	0.113412	0.211709	-0.0170009	-0.0119778	-0.0618154	-0.0353978	-0.130892	-0.0817768	-0.0205418	0.122566	0.196021	0.0115641
C03	Bn-scaff_28774_1-p19762	8708064	8708015	-0.058534	-0.107639	-0.0735882	-0.108226	-0.084086	-0.0998883	0.0529877	-0.0373	0.0305952	0.00993879	-0.247369	0.120327	0.0412173	-0.142956	0.0296615	0.0996005	0.122127	0.0387112	0.0533782	0.0535801	0.0670422	0.0100196	-0.043542	-0.0148598	-0.0214952	-0.0420958	0.0528925	0.0369146	0.0147984	0.0360923	0.0531464	0.0341807	0.0633725	0.205481	0.108128	0.135953	-0.0409202	-0.0235014	-0.0795354	-0.0326735	-0.0658875	-0.0419972	-0.0255802	0.0974463	0.11859	-0.0529579
C03	Bn-scaff_28774_1-p19911	8708113	8708162	-0.0817487	-0.100015	-0.0476901	-0.222529	-0.117996	-0.141704	0.0795608	-0.0206643	-0.0373348	-0.0538822	-0.240623	0.139597	0.0383743	-0.424261	-0.0240399	0.0819325	0.0374129	-0.043724	-0.0737995	0.000605252	-0.00264183	-0.0197345	-0.024905	-0.10428	-0.0120968	0.0206117	0.109512	-0.0329165	0.0013173	-0.0318788	-0.0480619	-0.0649191	-0.0161577	0.240705	0.110433	0.188526	-0.0565342	-0.0422065	-0.122685	-0.0775863	-0.136214	0.0075064	-0.0422291	0.117995	0.172862	-0.0258587
C03	Bn-scaff_28774_1-p20162	8708464	8708415	-0.00709839	-0.016919	-0.00309669	-0.0617902	-0.0470237	-0.048742	0.149329	-0.0387689	-0.0163558	-0.169086	-0.174678	0.1588	-0.00349289	-0.306044	0.0224598	-0.022778	0.0289459	0.0443761	-0.00859796	-0.0126254	0.00439742	0.0303686	-0.0315576	-0.0421114	0.0169827	0.00258722	0.128744	-0.0144048	-0.0147183	0.0239337	0.0365764	0.0444588	0.00871755	0.161812	0.0770245	0.168461	-0.00527799	0.0267056	-0.0555937	0.0613084	-0.0130457	0.0350753	-0.0209203	0.128088	0.0925955	-0.0279661
C03	Bn-scaff_28774_1-p20343	8708645	8708596	0.0749703	0.0210449	0.0262521	0.0131719	-0.0335254	-0.0596853	0.161973	0.00566121	-0.0836407	-0.00791049	-0.14417	0.0314194	0.110559	-0.215575	0.0432369	0.0414765	0.0383065	0.0271055	0.0269848	0.00257177	0.0295105	0.00732623	-0.00766349	-0.00252554	0.0236446	0.0086184	0.0897089	-0.0280129	0.0132913	0.0156446	0.0418613	0.0277532	0.0438425	0.200275	0.0417089	0.140604	-0.0114016	-0.0642283	0.0224411	0.0534962	-0.00486283	-0.00222158	-0.0168007	0.102843	0.114844	-0.0244366
C03	Bn-scaff_28774_1-p20574	8708876	8708827	-0.0181199	-0.0119083	0.0108567	-0.0890861	-0.0567319	-0.107783	0.134466	-0.00764032	-0.0671804	0.0179926	-0.254374	0.0808562	0.00884729	-0.334388	0.0502451	0.0209449	0.0318666	0.0144234	-0.0720888	-0.00388084	0.00242653	0.0383142	-0.0407756	0.00233965	-0.0101962	0.00683317	0.180774	-0.00635178	-0.00643789	0.0318479	-0.0593808	0.0133617	0.02452	0.146406	-0.0284354	0.118342	-0.0129992	-0.0204303	-0.00436006	-0.0765951	-0.00171551	-0.00598225	0.00541913	0.0563028	0.176425	-0.0371845
C03	Bn-scaff_28774_1-p20840	8709042	8709091	-0.10116	-0.0846239	-0.0486674	-0.222738	-0.0737541	-0.113059	0.100628	-0.0184822	0.0129171	-0.0393713	-0.644258	0.131114	-0.0236743	-0.275315	-0.0551692	0.0256068	0.0101367	-0.0616951	-0.0124092	0.0309715	0.0332407	-0.0295554	0.00216759	-0.0162238	0.00468082	-0.0146894	0.120313	-0.0859197	4.68e-05	-0.191177	0.0300129	-0.00692168	-0.0305982	0.0510091	0.0226785	0.142668	0.0366886	-0.0389155	-0.0362508	-0.00062925	-0.0449555	-0.00921565	-0.00308057	0.114552	0.117274	-0.0206548
C03	Bn-scaff_28774_1-p33790	8725578	8725627	-1.21189	-0.829498	-0.898104	-1.99346	-0.839975	-0.572118	-0.35337	-0.648392	0.125079	-0.084071	-0.51506	0.245433	0.0446619	-0.450526	0.0939261	0.225202	0.286536	0.100465	0.151916	0.328816	0.150847	0.300749	0.203784	-0.714108	0.17903	0.233069	0.724867	0.0890365	0.0673329	-0.471279	0.229527	0.0586892	0.103666	-0.479408	0.211161	0.634335	0.0865985	0.341542	-0.21194	0.0327922	-0.313997	0.136834	-0.0147765	0.377671	0.797344	0.273272
C03	Bn-scaff_28774_1-p37209	8728008	8728058	-0.499679	-0.365067	-0.264346	-0.987482	-0.330083	-0.35819	-0.118973	-0.315546	0.0287605	0.0154792	-0.776567	-0.0656049	-0.551818	-1.16267	-0.40042	0.0873785	0.260214	0.0708298	-0.537383	-0.328053	-0.334519	0.108968	0.113718	-0.125129	0.16875	0.153323	0.575748	0.128688	0.0992603	-0.371629	-0.488788	-0.637407	-0.553395	-0.153157	0.231291	0.627051	-0.0262528	0.139028	-0.0596518	-0.0691193	-0.282701	0.0881624	-0.0415737	0.274216	0.471648	0.205071
C03	Bn-scaff_28774_1-p37392	8728192	8728241	-0.11053	-0.0608513	0.00413627	-0.38824	-0.0899514	-0.129065	0.0566283	-0.126898	0.0181336	-0.00294546	-0.308107	0.126687	0.0378048	-0.32226	0.0403464	0.0751968	0.0836467	0.0110711	0.0491828	0.096389	0.0761699	0.138006	0.0363492	-0.118973	0.0771223	0.090337	0.26924	-0.0098763	0.0609461	-0.0819038	-0.00407822	-0.049243	0.000676421	0.120907	0.143215	0.280118	0.0355172	0.147921	-0.00691373	-0.0911567	-0.156494	0.0170656	-0.139187	0.170989	0.253686	0.112834
C03	Bn-scaff_28774_1-p37455	8728349	8728306	-0.0565765	-0.0305422	0.0323315	-0.317427	-0.174365	-0.0881499	0.0431844	-0.0809841	0.0235227	0.0468795	-0.379622	0.240017	-0.14464	-0.385475	-0.118056	-0.0422133	-0.0194249	-0.150936	-0.138221	-0.0394159	-0.120412	0.0654783	0.00911666	0.00644936	0.0925326	0.105426	0.284581	0.0885675	0.125967	-0.0232228	-0.153187	-0.140769	-0.15445	0.00913135	0.0141259	0.0908028	0.0438387	0.110765	0.0543403	0.00229775	-0.119945	0.00224435	-0.0723498	0.133547	0.192495	0.119228
C03	Bn-scaff_28774_1-p37809	8728631	8728680	-0.159449	-0.161424	-0.0908432	-0.340033	-0.159027	-0.133884	0.0757585	-0.0670014	0.0164929	-0.0338355	-0.387194	0.190849	-0.309987	-0.697943	-0.322846	0.154746	0.0650703	0.0982215	-0.465271	-0.26821	-0.262707	0.145313	0.0984663	0.0127877	0.148629	0.135706	0.287656	0.00426094	0.0126486	-0.248547	-0.383168	-0.354888	-0.392255	0.17892	0.165661	0.332227	-0.0254212	0.189361	0.0822405	0.0257506	-0.134143	0.101462	-0.030625	0.300192	0.380505	0.148337
C03	Bn-scaff_28774_1-p37744	8728666	8728624	-0.107643	-0.186882	-0.0619059	-0.396679	-0.208904	-0.0761332	0.0908097	-0.0497897	0.000449321	0.0137868	-0.486028	0.21399	-0.0570109	-0.373283	-0.10814	0.0870898	0.0732776	0.0246908	-0.125455	-0.0384368	-0.0705317	0.0976424	0.0642877	0.018598	0.054074	0.102563	0.191723	0.112246	0.0943564	-0.180479	-0.0643019	-0.135277	-0.0604596	0.0665994	0.118896	0.195048	0.0571646	0.0956122	0.0363479	0.0308863	-0.0955999	0.0331753	-0.051499	0.0972807	0.217929	0.0734002
C03	Bn-scaff_28774_1-p40689	8730981	8731030	-1.04243	-1.03087	-0.772888	-1.80825	-0.938306	-0.861214	-0.493809	-0.760747	-0.108742	-0.518672	-1.66787	-1.07819	0.0524171	-0.540801	0.0882642	0.144998	0.344087	0.0533965	0.072753	0.272803	0.180887	0.0931575	0.0327829	-0.344902	0.128029	0.201158	0.545691	-0.707915	-0.408538	-1.3301	0.109487	-0.0136125	-0.0169548	-0.431047	0.373767	0.636542	-0.154936	0.0719991	-0.289705	-0.28637	-0.498568	0.0964816	-0.234697	0.286845	0.58086	0.144804
C03	Bn-scaff_28774_1-p41310	8731660	8731611	-0.689004	-0.765428	-0.64264	-1.47228	-0.531666	-0.639524	-0.234153	-0.409296	-0.0346088	-0.0398171	-0.789912	-0.533407	-0.0220799	-0.390396	-0.056812	0.173109	0.308796	0.0161185	-0.070794	0.260957	0.0635093	0.242971	0.131576	-0.000346415	0.157184	0.226489	0.568595	-0.0276291	0.0919704	-0.82933	-0.0257861	-0.113957	0.0467424	-0.489334	0.238151	0.425411	-0.0406348	0.263019	0.027333	-0.0645452	-0.380545	0.171926	-0.0703538	0.310492	0.546782	0.291529
C03	Bn-scaff_28774_1-p41601	8731951	8731902	-1.05769	-0.765782	-0.513142	-1.58865	-0.689263	-0.54927	-0.174111	-0.549326	0.0751674	0.10598	-0.538369	0.296329	-0.20112	-0.61532	-0.254931	0.0577011	0.198871	0.0123921	-0.302295	0.0463045	-0.146737	0.252711	0.10461	-0.998573	0.180213	0.105094	0.64635	0.101167	0.111511	-0.369886	-0.199305	-0.189585	-0.157935	-0.258841	0.319714	0.594134	-0.00609269	0.295466	-0.054714	-0.15188	-0.387892	0.0700798	-0.0813833	0.372375	0.721982	0.18933
C03	Bn-scaff_28774_1-p42163	8732403	8732452	-0.423905	-0.381023	-0.263462	-0.915362	-0.426318	-0.281326	-0.02987	-0.252574	-0.0432672	-0.0611151	-0.577444	0.13702	0.209377	-0.165059	0.205355	0.0478042	0.096959	-0.0973038	0.183377	0.39566	0.248431	0.120653	0.0886343	-0.0968811	0.0752704	0.0972431	0.397349	0.0123731	0.0226531	-0.23992	0.209201	0.17127	0.219577	-0.18231	0.12263	0.209324	-0.0588687	0.0495943	-0.0369345	-0.121442	-0.286184	-0.00333559	-0.100098	0.200781	0.303073	0.0919293
C03	Bn-scaff_28774_1-p42467	8732699	8732748	-0.428152	-0.303861	-0.296793	-0.867958	-0.385294	-0.24416	0.00866798	-0.226711	0.0448725	-0.0660959	-0.401238	0.136978	0.016785	-0.384677	-0.0105183	0.171834	0.270254	0.0926759	-0.0375454	0.121184	0.0156208	0.0957196	0.120059	-0.0423918	0.0486216	0.0515195	0.367816	-0.0700111	-0.0588687	-0.143311	0.00606099	-0.0718064	-0.0133508	0.123371	0.290913	0.302494	-0.0413932	0.110829	-0.0248679	-0.0309445	-0.215525	0.0728643	-0.050257	0.199816	0.351917	0.0817108
C03	Bn-scaff_28774_1-p44570	8735868	8735917	-0.734555	-0.566037	-0.480102	-1.09124	-0.557737	-0.407715	-0.147832	-0.35393	-0.024999	0.0222532	-0.399089	0.336402	-0.36957	-0.9223	-0.474683	0.0455454	0.121977	-0.0128797	-0.472072	-0.301	-0.385181	0.0677737	0.0722954	-0.25037	0.0817443	0.073142	0.413113	0.0295658	0.124721	-0.0562442	-0.391688	-0.477977	-0.422025	-0.260903	0.25077	0.462735	-0.0348792	0.0938982	-0.0966543	-0.0733419	-0.242099	-0.000881164	-0.0208543	0.260172	0.456558	0.0738572
C03	Bn-scaff_18322_1-p1047120	8736083	8736132	-0.051641	0.0195921	0.0280173	0.0328784	0.0273278	0.0487528	0.0779211	-0.0265737	0.0114887	-0.0328577	-0.342201	0.120618	0.0123241	-0.210028	0.0359899	-0.0391491	-0.0393204	-0.0550044	-0.0514529	-0.0470237	0.0369957	-0.0612577	-0.0650682	0.0138696	-0.0341687	-0.0417633	0.0446217	-0.0388838	-0.0370799	-0.0398574	0.0195772	-0.00713978	-0.00756329	0.0262683	-0.0201691	0.0921659	-0.0534534	0.00604541	0.0131241	-0.00529853	0.0082024	-0.0349392	0.0382964	0.0990015	0.0759932	-0.0643245
C03	Bn-scaff_18322_1-p1047024	8736180	8736229	0.0936666	0.0536149	-0.01128	-0.0392987	-0.0202725	-0.0680301	0.1069	0.0102491	-0.0292173	-0.0171783	-0.379133	0.123466	0.0523064	-0.267556	0.0207458	-0.0949107	-0.0220175	-0.0491664	0.0268967	0.0204444	0.0150134	-0.0455328	0.0534155	-0.0221414	0.0527879	0.0631225	0.082017	-0.103777	-0.0433574	-0.154773	0.0276843	0.0763183	0.0252095	0.0942697	0.0390102	0.0827409	0.00619268	0.00273743	-0.00210497	-0.00311504	0.0490389	0.0599166	0.00649011	0.104854	0.126661	0.0557493
C03	Bn-scaff_18322_1-p1046721	8736591	8736542	0.150194	0.0630733	0.179203	0.206945	0.0803159	0.101439	0.256537	0.146226	0.0012252	-0.0404274	-0.411439	0.035549	0.188579	-0.210288	0.172415	6.28e-05	-0.0298908	0.0188017	0.139368	0.128654	0.187663	-0.0148789	-0.133063	-0.0409317	-0.0457396	-0.0475277	0.0710625	-0.0933077	-0.109964	-0.149685	0.152831	0.162345	0.0889383	0.349956	-0.0630518	0.140379	0.014324	-0.0198437	0.0204068	0.0293624	0.0241306	0.0528226	0.0255326	0.174677	0.139533	-0.0357053
C03	Bn-scaff_18322_1-p1044275	8738951	8739000	0.11448	0.0991131	0.0845543	0.210184	0.103635	0.0635233	0.132847	0.0615513	-0.0174607	-0.0309679	-0.279272	0.0934116	0.00804232	-0.226388	0.0370673	-0.000686116	-0.0404887	-0.00899724	-0.00994331	-0.0198432	0.000836797	-0.0482833	-0.0203463	0.00247683	-0.0379582	-0.0265638	0.0368031	-0.0203305	-0.0428397	0.0711032	0.0615317	0.0367473	0.0104048	0.198101	0.0419245	0.114652	-0.00421689	-0.0320668	0.045783	0.0769517	0.0699622	0.0010195	0.0278272	0.0363891	0.012459	0.000866704
C03	Bn-scaff_18322_1-p1043993	8739330	8739281	0.052407	0.0866944	0.134856	0.0770015	0.0141894	0.0811481	0.212604	0.0583044	-0.0650333	0.0504562	-0.68336	0.355011	0.0245559	-0.744197	0.147883	-1.23299	-1.11982	-1.16313	0.121368	0.0510592	0.0562204	-0.000723799	0.0212815	-0.0286195	-0.0108038	-0.00355987	0.116251	-0.029437	-0.0479089	-0.000210436	0.030632	0.108355	-0.00597387	-0.914377	-1.41477	-1.04465	-0.00398087	-0.00910895	0.000207396	0.0565084	0.0176035	0.026017	-0.0122094	0.216298	0.226813	-0.028084
C03	Bn-scaff_18322_1-p982452	8781093	8781044	0.0200962	-0.0161029	-0.0180909	0.00251666	-0.0197857	0.0279161	0.17723	-0.00791663	0.00326895	0.0459919	-0.346783	0.225965	-0.0985876	-0.421136	0.00107329	0.0289731	0.0379094	0.0302741	0.0476949	-0.0185544	0.0453546	0.00648634	-0.0131805	-0.021417	-0.115489	-0.0570444	0.132681	0.0175868	-0.00837306	0.00656184	-0.0137616	-0.107355	0.0046179	0.212463	-0.0140402	0.288552	-0.0320436	-0.0521567	-0.0825363	0.011965	-0.0571165	-0.0563139	-0.0088004	0.171835	0.115438	-0.0775553
C03	Bn-scaff_18322_1-p978540	8782612	8782563	0.242645	0.166296	0.203395	0.382715	0.143438	0.124456	0.224149	0.18292	0.0330454	0.0239308	-0.0267389	0.123344	0.0767029	-0.00751981	0.0701149	0.0103251	-0.000712958	0.0342638	0.0547982	-0.00371315	0.0477486	0.0456648	0.0469365	0.016472	0.00373715	0.0294566	0.0182628	0.00243975	0.0117318	0.12303	0.0263916	0.0352305	-0.0017955	0.125924	-0.0512241	0.0254806	0.0191796	-0.027776	0.0538821	0.0764283	0.13875	0.0397178	0.00452824	0.0754408	0.0863463	0.0358061
C03	Bn-scaff_18322_1-p975252	8785920	8785871	0.00485275	0.102233	0.0455221	0.124209	0.0665005	0.0320612	0.152349	0.0323559	-0.00687148	-0.066988	-0.161134	0.125118	0.00353147	-0.223493	-0.00323966	-0.0156884	0.0171076	-0.00216551	0.00897361	-0.0165931	0.0130519	-0.0274807	0.00467979	0.00102568	-0.0673292	0.0456155	-0.00510098	0.0012264	0.0222176	0.0814477	0.00111264	-0.0371658	0.0214679	0.114257	0.0397956	0.0950391	0.039894	0.0073009	0.0352512	0.0788038	0.093044	0.00747509	0.0287971	0.133964	0.13455	-0.00219092
C03	Bn-scaff_18322_1-p974592	8786487	8786536	0.0344213	0.0880526	0.067099	0.0604423	0.00889413	0.0143817	0.123537	0.0315112	-0.0151644	0.0542839	-0.165708	0.114856	0.0333924	-0.330641	-0.00440819	-0.0330626	0.00756782	0.00146197	-0.00940441	0.0343884	0.0434908	-0.0708566	0.0278149	0.0304742	0.0524818	0.0104648	0.074157	-0.0223962	-0.0268258	0.0818433	-0.0213075	0.0206521	0.0240617	0.159975	0.000423531	0.148521	0.0346019	0.0431865	0.0317251	0.0641928	0.0261437	0.021525	0.0342818	0.096756	0.117084	0.0112303
C03	Bn-scaff_18322_1-p974517	8786562	8786611	0.0483297	0.115624	0.0960237	0.133202	0.0400674	0.0628858	0.21307	0.147394	0.0710759	0.0364518	-0.185931	0.156509	-0.0191248	-0.431502	-0.0312559	0.0892901	0.0579162	0.0128248	0.0533033	0.0588121	-0.00765813	0.0761965	0.0614299	0.178581	0.00932223	0.00403783	0.0769281	0.0490816	0.0612682	0.0147367	-0.0146614	0.0144236	0.0807252	0.21712	0.0668967	0.203142	-0.00134019	0.0231064	0.0662476	0.103893	0.0719121	0.0497588	0.0680853	0.233179	0.123337	0.0290715
C03	Bn-scaff_18322_1-p969990	8790265	8790216	-0.121709	-0.0238168	-0.0726361	-0.207695	-0.0634524	-0.0466911	0.166868	0.00502843	0.0243053	-0.0485931	-0.341295	0.0208481	-0.0934763	-0.535899	-0.0116648	0.0168452	0.0899279	-0.0140553	-0.0353247	0.013423	0.00975841	0.0378759	0.0726776	0.0325624	0.0173	0.0361253	0.212782	-0.0783687	-0.0550043	-0.156179	-0.0412695	-0.0776424	-0.0499463	-0.182662	0.0377604	0.343942	0.0881265	0.0696704	0.0782542	0.0233386	0.0494436	0.0525002	0.0257131	0.17418	0.221473	0.0299864
C03	Bn-scaff_18322_1-p969792	8790469	8790416	-0.310009	-0.16133	-0.269622	-0.578718	-0.232641	-0.170616	0.137384	-0.0836022	0.0510904	-0.00588899	-0.524422	0.214867	-0.197789	-0.953217	-0.173209	-0.107716	0.117902	-0.129581	-0.172042	-0.0175072	-0.0428695	0.0279003	0.175547	0.0375074	0.129334	0.0848011	0.361835	-0.0668749	0.0162317	-0.282029	-0.125699	-0.314221	-0.13204	-0.778203	0.173342	0.680926	0.0335702	0.0609063	-0.0313026	0.0192617	-0.03498	0.0910946	0.0847249	0.295287	0.422597	0.108027
C03	Bn-scaff_18322_1-p969514	8790646	8790695	-0.314485	-0.0911085	-0.198139	-0.478176	-0.182381	-0.186103	0.101796	-0.0265191	0.0864471	0.0180505	-0.401195	0.238591	0.0877649	-0.322689	0.0631915	0.111202	0.113417	0.0212757	0.108417	0.107677	0.0560926	0.134613	0.129529	-0.154336	0.093708	0.110292	0.344206	0.0837409	0.0572549	-0.110738	0.115572	0.0209625	0.0612853	-0.37847	-0.028857	0.168029	0.15527	0.142321	-0.124098	-0.00472547	0.0270758	0.118173	0.107831	0.374337	0.455111	0.12475
C03	Bn-scaff_18322_1-p969587	8790673	8790624	-0.378869	-0.151711	-0.277601	-0.580704	-0.287918	-0.175737	0.0712609	-0.10988	0.0646663	0.0598455	-0.434057	0.273792	0.049951	-0.294909	0.110809	0.0780606	0.166319	0.0483339	0.062227	0.0694175	0.0593768	0.0599369	0.160956	-0.140679	0.137378	0.104889	0.380213	0.0220787	0.0952983	-0.147529	0.038013	0.0030783	0.0742264	-0.550851	-0.0535718	0.262929	0.104702	0.156055	-0.0937463	0.0974651	0.0265142	0.101142	0.116349	0.326626	0.435661	0.104774
C03	Bn-scaff_18322_1-p959260	8799218	8799267	-0.204266	-0.0866155	-0.160377	-0.252264	-0.12843	-0.0876144	0.153076	-0.00332085	0.0612032	0.0197436	-0.383671	0.16971	0.0482572	-0.386737	-0.0346823	0.0395436	0.0684462	-0.00574636	0.011852	-0.0169317	0.00571089	0.0902368	0.155631	-0.0398688	0.0306658	0.0296252	0.299516	-0.0342495	0.0104769	-0.0443875	0.0773922	-0.0488742	-0.0404191	0.147959	0.0150107	0.207138	0.045791	0.0463912	0.0026928	0.0400942	-0.00285774	0.0691785	0.0545056	0.310034	0.357908	0.0473807
C03	Bn-scaff_18322_1-p920570	8823030	8823079	0.132307	0.0455949	0.105377	0.20036	0.0213248	0.0592586	0.129572	0.0490808	-0.0752773	0.0299305	-0.194152	-0.0163963	-8.01e-05	-0.314382	0.0615713	0.0657474	0.0136242	0.0459709	0.122339	0.032924	0.10693	-0.0196248	-0.00769461	0.0172876	-0.0161398	-0.0311098	0.0969993	0.00619594	0.00340416	0.0523243	0.0263646	0.0764015	0.0333008	0.196578	-0.0734273	0.0174735	-0.027838	0.00929165	0.076833	0.0661595	0.034785	0.0396179	0.0867092	0.0726402	0.0979161	0.0336588
C03	Bn-scaff_18322_1-p903761	8839678	8839629	0.00830124	0.0412925	0.0355913	0.0860474	0.0251129	0.0121998	0.185202	0.0193438	0.14713	-0.066285	-0.269886	0.130982	0.054186	-0.253273	0.00570335	0.0380672	-0.00246248	-0.0484236	0.094599	0.0104393	0.0171608	0.0299538	0.0288301	-0.00706063	0.00319431	0.00597279	0.084303	-0.0389795	-0.0321308	0.0101135	0.00400044	0.0104397	-0.00819551	0.235532	0.0561824	0.131501	0.0125314	0.0132059	0.00466848	0.00234583	0.0261082	0.0269789	0.0288466	0.109784	0.0831651	-0.0161734
C03	Bn-scaff_18322_1-p649152	8909274	8909225	-0.635643	-0.549554	-0.471379	-0.94938	-0.313043	-0.297544	0.192411	-0.200089	0.0343617	-0.0361847	-0.516858	0.122482	-0.0200109	-0.582736	0.0446898	0.149194	0.280674	0.0184739	-0.0993914	0.12059	0.0884986	0.178029	0.0975096	-0.225523	0.213333	0.182429	0.516911	-0.0234187	0.0169292	-0.416404	0.00557504	-0.0595582	0.0283752	-0.320896	0.223058	0.461251	0.0477781	0.19586	-0.222277	-0.066157	-0.15385	0.046433	0.0378861	0.33882	0.529771	0.175774
C03	Bn-scaff_18322_1-p650568	8910686	8910637	-0.0864249	-0.0982309	0.0525432	0.162414	0.239191	0.13058	0.444302	0.162637	0.207502	0.0243242	-0.453173	0.0852912	0.134075	-0.262544	0.221376	0.190766	0.171506	0.150996	0.0930377	0.215237	0.213826	0.19929	0.141863	-0.363588	-0.0725739	-0.0425751	0.302144	0.0056165	-0.000878153	-0.0163687	0.108905	0.156498	0.104285	0.361136	0.0465597	0.269947	-0.136938	0.00802403	-0.132045	0.0422106	0.0494168	0.152458	0.0830092	0.309286	0.438707	-0.115708
C03	Bn-scaff_18322_1-p832005	8950986	8951035	-0.197238	-0.133402	-0.0641924	-0.339834	-0.102056	-0.0788117	0.0256708	-0.0648085	0.00654352	0.0318405	-0.536826	0.188153	0.0616716	-0.32061	0.0236478	0.117542	0.153343	0.0523078	0.0513314	0.147517	0.0879416	0.0924968	0.0872263	-0.0673928	0.0414441	0.107786	0.291614	0.0613657	0.0636832	-0.131472	0.0253545	-0.00735878	0.0187559	0.146655	0.166748	0.199734	-0.00813471	0.0671643	0.00296194	-0.051694	-0.146685	0.051367	0.0241578	0.1689	0.282522	0.0750546
C03	Bn-scaff_18322_1-p831870	8951221	8951172	-0.28698	-0.22672	-0.160953	-0.635742	-0.264256	-0.193031	-0.0168257	-0.174268	-0.0106232	-0.0661168	-0.469911	0.197769	0.00920039	-0.333477	-0.0591157	0.065451	0.0992298	-0.0148651	0.016894	0.112618	-0.000667533	0.068229	0.0697418	-0.00749604	0.150654	0.0979476	0.31643	0.0542199	0.0913121	-0.255267	-0.000460299	-0.0785639	-0.0570676	0.103241	0.131388	0.217654	-0.00597284	0.0731518	-0.0294112	-0.000105343	-0.238736	-0.0241577	-0.0669774	0.132114	0.214421	0.0355989
C03	Bn-scaff_18322_1-p821577	8964514	8964465	0.10088	0.109455	0.123955	0.0901231	0.0239117	-0.0146803	0.118582	-0.0343315	0.0199789	0.00401125	-0.211766	0.0543774	-0.0589671	-0.262093	-0.0451009	-0.109799	-0.0881699	-0.0669471	-0.0573288	-0.08464	-0.000295238	-0.0209059	-0.0139419	0.00236128	0.0244629	0.0489745	0.106948	-0.071812	-0.00826599	-0.00552493	-0.078273	-0.0292078	-0.00717936	0.00746482	-0.0916059	0.0103027	0.0585816	0.0339917	0.0270044	-0.0223364	0.00240953	-0.0221195	0.0470766	0.110457	0.0571519	0.025416
C03	Bn-scaff_18322_1-p820424	8968440	8968391	-0.0604054	-0.0451126	-0.014289	-0.0626556	-0.0454519	-0.0796649	0.0450207	-0.00990781	0.0398968	-0.0174147	-0.21539	0.0740477	-0.0153792	-0.219295	-0.0265721	0.0860013	0.120571	0.0449774	0.0141819	-0.00462393	0.0863779	-0.0250188	-0.0388073	0.000793138	0.000342205	0.00751957	0.0787707	-0.0388527	-0.060509	-0.0437017	-0.0129391	-0.0301903	-0.0217548	0.0855645	0.0975593	0.19907	-0.000878411	-0.0500908	0.00565076	-0.0106919	-0.0315346	-0.0405026	-0.0106683	0.0187433	0.0893191	-0.0789625
C03	Bn-scaff_18322_1-p818265	8970415	8970464	0.0179672	0.0120231	-0.00410392	-0.118848	-0.132589	-0.124266	0.108947	-0.0604395	-0.0747148	-0.0771523	-0.355428	0.0109767	-0.0662078	-0.366428	-0.094577	0.19542	0.200485	0.128153	0.1552	0.141938	0.171366	-0.0136192	-0.0385915	-0.0289434	0.0527151	0.0248815	0.141114	-0.0428335	-0.0896404	-0.127151	-0.109797	-0.0800186	-0.108993	0.205526	0.154204	0.261099	0.0766644	0.054826	0.000830781	-0.0680931	-0.0755103	-0.0451184	-0.0376999	0.093271	0.0332778	0.0425456
C03	Bn-scaff_18322_1-p817790	8970890	8970938	0.0868934	0.149449	0.131782	0.0730365	-0.00439689	0.0420158	0.137875	0.0412459	-0.0194855	-0.0346018	-0.191784	0.140024	0.0756838	-0.216053	0.00546385	-0.0179468	-0.0224353	-0.0746253	-0.00779904	-0.0295377	-0.0346843	0.00954521	-0.0152465	0.0155844	-0.0341648	0.0438936	0.0711844	-0.0266863	0.010631	0.0431618	0.0068051	-0.0283746	0.0126049	0.0692718	-0.060225	0.000608174	0.000719052	0.0209237	0.0596475	0.0265753	-0.0117728	-0.0010691	0.00396905	0.0755926	0.10452	-0.00424225
C03	Bn-scaff_18322_1-p813458	8974717	8974766	-0.325833	-0.192715	-0.275362	0.249674	0.177145	0.219155	0.317142	0.200507	0.090847	0.143078	-0.0804589	0.198126	0.14589	-0.103106	0.167443	-0.201523	-0.249446	-0.315263	-0.265422	-0.241404	-0.188286	0.204338	0.176838	0.115913	-0.29467	-0.241947	-0.116873	0.159126	0.132955	0.216146	0.19944	0.20325	0.204334	-0.251377	-0.325602	-0.242372	-0.186995	-0.255903	-0.284674	0.145452	0.2158	0.254699	0.184914	0.276427	0.316079	-0.357395
C03	Bn-scaff_18322_1-p811742	8976561	8976512	-0.438958	-0.250552	-0.246933	-0.564044	-0.264542	-0.280182	-0.121589	-0.145714	0.12236	-0.103782	-0.392904	0.118796	-0.0213118	-0.408513	-0.0923257	0.0436194	0.101714	0.064773	0.0270144	0.0826052	0.0338847	0.0579184	0.0576578	-0.0492848	0.118806	0.0885537	0.3803	-0.042483	-0.0075773	-0.231648	0.00919646	-0.0606612	-0.0178711	-0.117704	0.12447	0.312571	0.0262045	0.0772745	-0.0247849	-0.0712978	-0.115245	0.0134394	-0.00287773	0.183619	0.1832	0.120924
C03	Bn-scaff_18322_1-p805531	8984109	8984158	0.000250901	0.0234918	0.0598735	0.124181	0.0424284	0.0326516	0.0390869	-0.00844087	-0.00312849	0.0253109	-0.169097	0.105953	0.0213355	-0.352797	-0.0148813	0.0195466	0.041528	-0.112859	-0.0225138	-0.0165015	0.0208655	-0.00738048	-0.0166295	-0.0340954	-0.0612382	0.00658085	0.0483116	0.00457882	-0.00107908	-0.03434	0.0174407	-0.0194199	0.00997312	0.216036	0.0862947	0.153409	-0.0552195	-0.0231664	0.00347125	-0.00215802	-0.0122818	0.0155284	-0.0152877	0.0195005	0.0570575	-0.0650962
C03	Bn-scaff_18322_1-p805215	8984525	8984476	0.0933033	0.0805521	0.135271	0.217108	0.0551995	0.0479149	0.194195	0.0823417	-0.0236888	0.0406708	-0.247408	0.117486	0.00286754	-0.360032	-0.0286153	-0.0550492	-0.0924684	-0.0387711	-0.0101041	-0.0259773	-0.0293379	-0.00486723	0.0101641	-0.00408572	-0.0243272	0.0239678	0.024546	0.013226	0.0157587	0.074229	-0.0391904	-0.0457108	-0.0599575	0.22839	-0.0353943	0.0701934	-0.00338153	-0.00181539	0.0118534	0.0534878	0.0656968	-0.0148381	-0.117124	0.0447089	0.0982332	0.0150347
C03	Bn-scaff_18322_1-p805056	8984584	8984633	0.094378	0.0501653	0.0828158	0.0835951	0.0538084	0.0383035	0.140713	0.0738322	-0.0350097	-0.0639853	-0.158548	0.136773	-0.0309629	-0.317872	-0.0537821	0.0480925	0.0353297	-0.0540753	-0.0221166	-0.0081815	-0.0979654	0.0642155	-0.00386929	-0.00512169	-0.00259325	0.0386382	0.133206	0.00733701	0.0379514	0.0762384	0.0037001	-0.0562924	-0.0419029	0.194242	-0.0751871	0.0516625	0.0171588	0.00185381	0.0425269	0.0629987	0.0439453	0.115107	0.0420915	0.16146	0.147918	0.0172011
C03	Bn-scaff_18322_1-p803537	8986113	8986162	0.232039	0.177741	0.217527	0.169301	0.111718	0.116219	0.214011	0.165713	-0.0604979	-3.90597	-4.58774	-4.45539	0.105679	-0.195281	0.0879064	0.0894796	0.031606	0.0484862	0.131179	0.0407411	0.0814726	-0.033884	-0.00249616	-0.019266	0.0501884	0.0532683	0.113386	-4.45709	-4.31558	-4.21803	0.101929	0.0643871	0.088871	0.298394	0.0465921	0.111725	0.0395846	0.00159958	0.0469593	0.0971128	0.0402298	-0.00460659	0.0344618	0.104262	0.0949741	0.0413527
C03	Bn-scaff_18322_1-p801422	8988326	8988283	-0.00451774	0.0118403	-0.0324445	0.0219312	-0.0576605	-0.0584916	0.108143	-0.0148508	-0.00979898	0.0150255	-0.244286	0.0873783	0.04083	-0.207079	0.0405474	0.092103	0.0550489	0.0575339	0.015039	-0.0248044	0.00228281	-0.00179645	-0.0177432	-0.0178545	0.0198478	0.000709082	0.116019	-0.0159953	-0.0169512	-0.025785	0.0610583	0.0439761	-0.00965605	0.220992	0.0768947	0.121752	0.0112907	0.019966	0.000631038	0.0308917	0.0107403	0.0235429	0.019985	0.118008	0.103288	0.0317168
C03	Bn-scaff_18322_1-p796160	8994969	8994920	-0.00381833	-0.0537288	-0.0157132	0.157904	0.0853293	0.081806	0.150552	0.138936	0.0453726	-0.0224718	-0.135354	0.102341	0.0489489	-0.124749	0.0441575	-1.10038	-1.16513	-1.18828	0.0399609	0.00812681	0.0802322	0.0164783	0.0144496	0.0379479	-0.0762878	-0.0275089	0.0435472	-0.0217011	-0.0474685	0.00779329	0.0227625	0.0349101	-0.00894229	-0.925297	-1.15234	-1.09659	0.0429877	-0.0689653	-0.00924127	0.0587903	0.0930206	-0.0119075	0.0333474	0.0834102	0.116245	-0.073
C03	Bn-scaff_18322_1-p768866	9023392	9023343	-0.178168	-0.167571	-0.0832611	-0.525439	-0.110314	-0.0926274	0.194896	-0.0304186	0.0976835	-0.0144863	-0.436501	0.174559	0.0258957	-0.459376	0.0738727	0.162206	0.239456	0.145159	-0.0125412	0.222568	0.0699864	0.204375	0.07432	-0.237711	0.0183999	-0.00108209	0.253634	0.000771308	0.105107	-0.202367	0.0772883	0.0952494	0.137099	-0.0131266	0.0578975	0.30984	0.0125175	0.100031	0.0103666	0.0502922	-0.0866288	0.227257	-0.0062034	0.344752	0.440183	0.0557382
C03	Bn-scaff_18322_1-p768276	9024254	9024303	-0.211505	-0.227219	-0.0648942	-0.155522	-0.143432	-0.0897951	0.100127	-0.0570207	-0.00626731	-0.0367054	-0.56646	0.184969	0.0433586	-0.306477	0.0227511	0.0310959	0.0022167	-0.0630491	0.0269577	-0.00663994	0.00441028	0.00692064	-0.0122104	-0.102976	0.0843311	-0.003965	0.235717	0.0446636	-0.0205264	-0.157968	0.010882	-0.0598211	-0.00092324	0.0171958	0.0836939	0.229765	-0.13073	0.0142315	-0.0142096	-0.0366762	-0.146705	0.0255147	0.00565933	0.106364	0.195604	0.0344709
C03	Bn-scaff_18322_1-p767725	9024805	9024854	-0.0220265	-0.0571681	-0.0119125	-0.186968	-0.145132	-0.233753	-0.00444442	-0.116974	-0.169717	-9.44e-05	-0.20332	0.0707244	0.0892744	-0.187692	0.0705054	-0.129241	-0.225147	-0.18822	0.063109	0.0468025	0.112816	-0.132917	-0.101962	-0.160848	0.0242276	0.00495045	0.0927868	0.0170974	0.00623173	-0.0126382	0.0558507	0.049103	0.0547563	-0.115121	-0.142356	-0.0166676	0.0111073	-0.00431625	0.0401832	-0.1018	-0.168198	-0.0940779	-0.151539	-0.040588	0.0412905	-0.0247476
C03	Bn-scaff_18322_1-p767595	9025036	9024987	-0.101542	-0.0686475	0.0481564	-0.387722	-0.285368	-0.237442	-0.097859	-0.320019	-0.258116	0.055671	-0.386301	0.275603	0.159518	-0.245856	0.115431	-0.250264	-0.22143	-0.264562	0.0395839	0.123654	0.133943	-0.16658	-0.220033	-0.443488	0.0387941	0.0894174	0.259088	0.0380462	0.061358	-0.0399193	0.0497399	0.0368427	-0.0115915	-0.145693	-0.224484	-0.0921924	-0.0349152	0.0790247	0.0629658	-0.279714	-0.40288	-0.180579	-0.322718	-0.118699	0.0583837	0.0899029
C03	Bn-scaff_18322_1-p761315	9030445	9030494	-0.316402	-0.265813	-0.271248	-0.0276762	0.0419417	0.0769033	0.187401	0.0868659	0.0511907	-0.0880968	-0.623971	0.270073	-0.0394958	-0.506697	-0.198162	0.104568	0.134552	0.145916	-0.141509	-0.0364275	-0.103504	0.115935	0.126793	0.116678	-0.0898954	-0.108105	0.154671	-0.00257223	0.0387819	-0.122204	-0.0711673	-0.125711	-0.139484	0.232367	0.195099	0.322039	-0.209731	-0.0638785	-0.141209	0.108447	0.0349343	0.170778	0.13345	0.222743	0.287982	-0.0826663
C03	Bn-scaff_18322_1-p758030	9053230	9053274	-0.601283	-0.406857	-0.458978	-0.720206	-0.278882	-0.158193	0.0380873	-0.127003	-0.0072135	0.093173	-0.527944	-0.0570322	0.0649863	-0.424435	0.0127466	0.024852	0.131299	0.00831098	0.0446087	0.146172	0.0509414	0.102525	0.0847591	-0.013155	0.187531	0.279951	0.642693	0.0877613	0.187272	-0.276469	0.137179	0.0341904	0.0971273	-0.271532	-0.0433937	0.273401	0.0205663	0.208127	-0.427251	0.0359249	-0.0147844	0.103422	0.0641243	0.346361	0.383698	0.257829
C03	Bn-scaff_18322_1-p622840	9171906	9171857	-0.339732	-0.145904	-0.178138	-0.858589	-0.316341	-0.275588	0.0226008	-0.328496	-0.0188904	0.0833444	-0.766555	0.0174577	0.0510207	-0.467254	0.215475	0.137365	0.202401	0.0839926	0.12479	0.171874	0.131934	0.0054659	-0.0431751	-0.856039	0.0602932	0.106038	0.317256	0.0630328	0.0409759	-0.172793	0.105385	0.101938	0.149186	0.134781	0.162894	0.426434	0.0085165	0.108318	0.00393184	-0.108074	-0.243462	-0.066904	-0.121621	0.2403	0.404648	0.123434
C03	Bn-scaff_18322_1-p476799	9319856	9319807	-0.09488	-0.064592	-0.137502	0.132481	0.0555923	0.0202808	0.0990354	0.0291248	0.0206424	-0.00874243	-0.216732	0.138776	-0.00522698	-0.208797	0.0457528	-0.0191552	-0.035536	0.00851616	0.0364388	-0.0250298	0.032465	0.0279691	-0.0170384	0.0157062	-0.163158	-0.0949749	-0.0499978	-0.0065977	-0.00923383	0.0631783	0.0360094	-0.0231729	-0.0217538	0.210651	-0.0400837	0.0689293	-0.149458	-0.126059	-0.131794	0.0952835	-0.0281734	0.0377825	0.0604316	0.106922	0.10724	-0.175817
C03	Bn-scaff_18322_1-p476409	9320246	9320197	-1.00891	-0.974323	-0.956897	0.249684	0.219933	0.143208	0.260976	0.196789	0.0864445	0.104249	-0.0660237	0.148673	0.125681	-0.0295378	0.164298	0.131995	0.100025	0.15381	0.175079	0.134788	0.116781	0.0145315	0.0506887	-0.0129507	-5.98831	-6.51069	-5.84134	0.029361	0.00300742	0.152048	0.0242878	0.0535269	0.121586	0.0980724	-0.136579	0.104871	-1.39895	-1.31555	-1.77929	-0.0227466	0.0777969	0.0361659	0.0553083	0.11775	0.186081	-1.39371
C03	Bn-scaff_18322_1-p361468	9403641	9403592	-0.17938	-0.0650166	-0.07447	-0.0677028	-0.0425602	-0.0288514	0.338145	0.0362216	0.0282142	0.0232708	-0.648002	0.137728	-0.187596	-0.796478	0.00636392	0.0655787	0.0089854	-0.00550887	0.0514016	0.047063	0.100251	0.0919418	0.0675965	-0.58679	-0.00439983	0.0102527	0.310385	0.00967863	-0.0326752	-0.0801403	0.00243751	-0.0513775	0.026852	0.516296	0.155409	0.401979	-0.0381306	0.0474408	-0.478138	-0.0795759	-0.0763611	0.0466736	0.147621	0.375592	0.424311	-0.0393466
C03	Bn-scaff_18322_1-p60046	9714597	9714548	0.0914089	0.156158	0.0677339	0.0427989	-0.0271092	-0.0306066	0.130356	0.00335492	0.0146692	-0.100075	-0.341415	0.148344	0.0259234	-0.35557	-0.00619874	0.0323885	0.0229851	0.00827183	0.0100879	-0.00799436	-0.0175445	-0.0543457	-0.138643	0.0129373	0.0678714	0.0955166	0.130709	-0.071667	-0.0753484	-0.0172932	-0.0623227	-0.0205632	0.0106906	0.2167	0.00541981	0.139101	0.0418688	0.0489927	0.0943181	0.0402395	-0.0280635	0.0253277	0.0350827	0.10955	0.132109	0.0173841
C03	Bn-scaff_21312_1-p1332032	9935266	9935315	0.115108	0.0809037	0.0859972	0.171378	0.157692	0.089304	0.190919	0.0903086	0.0175511	-0.0206953	-0.130871	0.125849	0.0272856	-0.127543	-0.00159396	0.073673	-0.0149099	-0.0248247	0.0545126	0.00179455	-0.0139253	-0.00561747	0.00123431	0.0270826	0.00326277	-0.00140992	0.0783908	-0.000124607	-0.0115349	0.0362779	0.0383939	-0.0163703	-0.0210708	0.186392	0.0511133	0.0706574	0.0254819	0.0549017	0.0377648	0.110853	0.0982607	0.0555285	0.0862987	0.10559	0.0834058	-0.0230325
C03	Bn-scaff_21312_1-p1306149	9964130	9964081	-0.20448	-0.219629	-0.171632	-0.241001	-0.235653	-0.298097	-0.0780864	-0.294964	-0.225951	0.00972595	-0.120988	0.142412	-0.163298	-0.358094	-0.113042	0.052747	0.00849787	-0.00600418	0.0334897	0.0321021	0.0959026	-0.252624	-0.307392	-0.23183	-0.296664	-0.23118	-0.147489	0.0801876	0.0118609	0.0679249	-0.183439	-0.195135	-0.170021	0.296875	0.0578006	0.0918295	-0.200994	-0.22154	-0.275775	-0.203999	-0.250836	-0.245114	-0.237143	-0.125192	-0.153616	-0.269657
C03	Bn-scaff_21312_1-p546514	10677693	10677644	-0.0132736	0.0315474	0.0627076	-0.0213061	-0.107309	-0.0210884	0.243675	-0.0637514	-0.0354624	0.0112201	-0.409632	0.220735	-0.00913422	-0.503879	0.00152004	0.0200511	0.0104926	-0.0274936	0.0327708	-0.0717947	0.0217852	0.00581606	0.0279207	-0.0312496	-0.0486207	-0.0383682	0.154963	-0.0576792	-0.0258626	-0.0277486	0.0429954	-0.062276	-0.0369979	0.229588	-0.113897	0.123922	-0.0899801	-0.0440144	-0.133255	-0.00781556	-0.0201678	0.0168255	0.0150682	0.202554	0.184373	0.0270331
C03	Bn-scaff_21312_1-p538444	10685793	10685744	0.0906324	0.0938782	0.103352	0.189483	0.0770342	0.0199451	0.170349	0.0771373	0.0235087	-0.0265904	-0.158503	0.174754	-0.0041034	-0.250082	0.103005	0.092124	-0.00729932	0.0967747	0.0359891	0.000312975	0.0325338	-0.019931	-0.0361639	-0.0251643	-0.061019	-0.114948	0.0160273	-0.0475477	-0.0518766	0.0386928	-0.0831885	-0.0855764	-0.0636384	0.239002	0.0679759	0.146936	0.070745	0.0253092	0.0424626	-0.00474506	0.00665497	0.0205565	0.0267152	0.163059	0.135178	-0.0251442
C03	Bn-scaff_21312_1-p288002	10843936	10843888	-0.131416	-0.0693502	-0.0750503	-0.374214	-0.128458	-0.038009	0.125784	-0.0318194	-0.0212853	0.0145077	-0.463561	0.199832	-0.000807599	-0.488134	-0.00935941	0.0517445	0.0385612	-0.0532241	0.0135653	-0.0213322	0.037406	0.0142926	0.01682	-0.0769358	8.43e-05	-0.00367711	0.201102	-0.0118595	-0.00595228	-0.0504199	-0.0465744	-0.0038611	-0.0847738	0.0862547	0.0203874	0.186119	-0.0736902	0.0399326	-0.0815527	-0.0219554	-0.116258	-0.0520394	0.00320186	0.174965	0.238914	-0.00722301
C03	Bn-scaff_21312_1-p213813	10909604	10909653	-0.836584	-0.51949	-0.606343	-1.53624	-0.732954	-0.690705	-0.26366	-0.61464	-0.0813221	-0.0428241	-0.478951	0.116409	-0.0308334	-0.542886	0.0436818	0.0679637	0.169844	0.0481311	-0.0347121	0.0561602	0.00168032	0.105756	0.0321243	-0.306187	0.155995	0.0955573	0.353258	-0.085134	0.0460457	-0.399709	0.123477	0.000151853	0.0881401	-0.582483	0.109705	0.43527	-0.0380453	0.157931	-0.205822	-0.0983432	-0.250295	-0.0640203	-0.0749163	0.238076	0.393516	0.165163
C03	Bn-scaff_21312_1-p206459	10935189	10935238	0.0763359	0.070013	0.0492639	0.07555	0.0199195	0.0123101	0.122975	-0.0136284	-0.0331466	-0.0163311	-0.164639	0.120404	0.0268923	-0.318388	0.00073521	-0.00864805	-0.0365979	-0.0715785	-0.028577	0.00257761	-0.000275973	0.0528567	-0.0165107	-0.0047693	0.0368739	0.0389195	0.0822004	0.00219317	0.0204536	0.0177348	-0.00138366	-0.0140574	-0.0193102	0.0878017	-0.0781344	0.0879697	0.0176342	0.0374685	0.0580938	-0.023489	-0.00140897	-0.00326612	-0.0119756	0.112821	0.10569	0.0348943
C03	Bn-scaff_21312_1-p198928	10942772	10942821	-0.718717	-0.572785	-0.515964	-1.41281	-0.61531	-0.565283	-0.155104	-0.57947	0.0734578	-0.151365	-0.655536	0.229245	-0.138296	-0.667071	0.00320477	0.19296	0.271665	0.021891	-0.0944064	0.136281	0.0317234	0.282336	0.0922576	-1.05117	-0.00793756	0.109265	0.680151	0.0194932	0.0114018	-0.491027	0.061315	-0.100781	0.107036	-0.227091	0.303114	0.668399	-0.0674417	0.162558	-0.86422	-0.167416	-0.488616	0.0940197	-0.0660375	0.37767	0.635947	0.122205
C03	Bn-scaff_21312_1-p169902	10970892	10970843	0.213901	0.267297	0.187415	0.266471	0.204928	0.195502	0.498427	0.2814	0.331646	-0.220872	-0.735019	-0.0709333	-0.10663	-0.697693	-0.170502	-0.0627031	-0.0118749	-0.110729	-0.38576	-0.113742	-0.177064	0.19652	0.170094	-0.0311331	0.133574	0.154495	0.362418	-0.342305	-0.370941	-0.678796	-0.319412	-0.342226	-0.288417	-0.21768	-0.191778	0.120908	0.220756	0.306367	0.280097	0.194552	0.133192	0.15363	0.147572	0.414166	0.474026	0.173442
C03	Bn-scaff_21312_1-p102482	11036414	11036463	0.1115	0.0957024	0.151424	0.220375	0.0467533	0.0401365	0.164538	0.0916586	0.0307452	-0.0109411	-0.231547	0.0637863	0.00858575	-0.223837	-0.0174643	0.0839006	-0.0290254	-0.022543	0.0673566	-0.0378231	0.0692605	-0.0114601	-0.012249	0.0214011	0.0213479	-0.00471348	0.0731127	0.0372	0.048811	0.105735	0.013542	0.0144118	0.0507772	0.163258	-0.0936611	0.0292164	0.039282	0.0151833	0.0481333	0.0273526	0.0509055	0.002993	0.0499298	0.0842253	0.0706644	0.0239266
C03	Bn-scaff_19111_1-p258531	11221947	11221996	0.123113	0.172388	0.146465	0.16671	0.0615902	0.133443	0.284308	0.0993823	0.0472616	0.0530204	-0.412095	0.192303	-0.0122712	-0.390898	0.0738268	0.0200564	0.0538507	0.0212128	0.0509933	0.0297691	0.048579	-0.00237092	0.00259563	-0.0502767	0.042684	-0.0469624	0.122148	-0.0902299	-0.058965	0.028515	-0.04095	-0.0349463	-0.0105854	0.186508	-0.0829338	0.110375	-0.0424707	-0.0857168	-0.0598475	-0.00523742	0.00761675	-0.0319658	0.0228898	0.235854	0.182036	0.00108927
C03	Bn-scaff_19111_1-p231514	11241565	11241614	-0.511791	-0.471702	-0.281724	-1.2084	-0.302019	-0.165689	0.0455712	-0.282102	0.191158	-0.387595	-1.15069	-1.10986	0.0146553	-0.538536	0.0153478	0.178416	0.319926	0.0960381	-0.0755301	0.29794	0.286822	0.35351	0.262879	-1.11974	0.237401	0.243209	0.783536	-0.264118	-0.122767	-0.752737	-0.0228716	-0.0386804	0.0760759	-0.123799	0.0960891	0.413761	0.144061	0.34747	-0.299699	-0.192283	-0.159027	0.153701	0.0390377	0.466407	0.760159	0.276177
C03	Bn-scaff_19111_1-p229461	11243813	11243764	-0.46761	-0.463369	-0.214375	-1.01095	-0.345542	-0.327241	-0.0502182	-0.308702	-0.0236346	-0.0863684	-0.693749	-0.207442	-0.0789031	-0.597676	-0.0915813	0.147698	0.1226	-0.0741836	-0.0160075	0.147743	0.131324	0.194817	0.13115	-0.0486412	0.168109	0.132385	0.477671	0.0389394	0.13208	-0.479804	-0.0712095	-0.0352523	-0.0981554	-0.00583132	0.165277	0.425754	0.142899	0.272391	-0.251977	-0.115596	-0.240739	0.0185223	-0.0370338	0.145092	0.354774	0.211175
C03	Bn-scaff_19111_1-p228504	11244633	11244682	-0.974713	-0.895582	-0.551242	-1.746	-0.659752	-0.480825	-0.351243	-0.683616	-0.076721	0.0928044	-0.787563	0.0782534	0.0520166	-0.613361	0.0057914	0.268553	0.364356	0.0508363	-0.237169	0.0755828	-0.078048	0.144155	0.0520896	-1.05191	0.0140998	0.0909131	0.563315	0.192734	0.284825	-0.588699	-0.0455482	-0.0477653	0.00808149	0.0783233	0.402322	0.683146	-0.182648	0.152437	-0.97118	-0.196205	-0.516186	-0.0619907	-0.210436	0.235892	0.652183	0.0725337
C03	Bn-scaff_19111_1-p217129	11260000	11260049	0.0213457	0.0607339	-0.00945574	0.0372225	0.0512816	0.0236743	0.104125	-0.0432493	0.0041457	0.00714142	-0.154543	0.130885	-0.0170472	-0.159544	0.000194499	0.00735943	0.0722185	0.0226526	-0.00121023	0.0257698	0.0452442	0.0242515	0.0176993	0.0226491	0.029912	-0.0039174	0.0965847	0.0300158	-0.00329215	0.02243	-0.0115479	0.0282261	0.0150689	0.0976295	0.053022	0.0814116	0.0278652	0.0600063	-0.00330628	0.0275003	-0.00446262	-0.040846	4.83e-05	0.0823001	0.110765	0.0331551
C03	Bn-scaff_19111_1-p172888	11302173	11302124	-0.916243	-0.688819	-0.577042	-1.43124	-0.552038	-0.416665	-0.117441	-0.375278	0.138523	0.0160853	-0.537109	0.280205	-0.0204573	-0.390795	0.0596004	0.16634	0.377275	0.104436	0.0810458	0.207849	0.144209	0.227031	0.172685	-0.400856	0.290558	0.227318	0.570033	0.124061	0.256651	-0.409164	0.11092	0.0305415	0.119343	-0.438009	0.152066	0.407028	0.0312018	0.175979	-0.249394	0.0198196	-0.191174	0.190238	0.058516	0.369646	0.623787	0.302503
C03	Bn-scaff_19111_1-p171739	11303321	11303272	-0.312185	-0.243961	-0.229573	-0.746313	-0.317918	-0.267407	-0.0344792	-0.248778	0.0377678	0.0313001	-0.393106	0.222752	-0.0515167	-0.333234	-0.057524	0.0756631	0.134872	-0.000303495	-0.0336173	0.0424651	0.00476601	0.0505709	0.063279	-0.0571871	0.0567941	0.0546778	0.271131	-0.000904654	0.0446811	-0.195042	0.0491318	-0.0808976	0.0199388	-0.087304	0.100392	0.254941	-0.0221424	0.0381176	-0.0185302	-0.0557435	-0.123358	0.043505	-0.0672173	0.177373	0.223144	0.124126
C03	Bn-scaff_19111_1-p170225	11304758	11304807	-0.192085	-0.197135	-0.14794	-0.459918	-0.230635	-0.143844	0.012423	-0.144969	-0.00580464	-0.00651987	-0.35536	0.163888	-0.0792675	-0.346793	-0.0493565	-0.0111381	0.0578591	-0.0383084	-0.0014088	0.0232559	-0.00428322	0.0237549	0.0471381	0.00163394	-0.00700852	-0.0419786	0.225358	-0.00453111	0.068373	-0.173263	-0.0237124	-0.0278437	-0.0285631	0.0519129	0.153223	0.246526	-0.0267202	0.0504014	0.0818489	-0.0133975	-0.10427	0.00473722	0.0417965	0.177219	0.291271	0.0205197
C03	Bn-scaff_19111_1-p161862	11311665	11311714	0.0688939	-0.0382543	0.0323392	-0.160983	-0.0666739	-0.0167357	0.138973	-0.0733513	-0.0571862	0.0452119	-0.470829	0.138581	-0.026079	-0.495191	0.0287355	0.00245674	0.0645333	0.0105693	0.0332975	-0.000715453	0.0234207	-0.0191246	0.0407994	-0.0730213	0.00446018	0.0373246	0.21359	-0.0143608	-0.0586391	-0.0730808	-0.00771752	-0.0159122	0.0210701	0.179238	0.0304558	0.192104	-0.0263562	0.0259889	-0.0680768	-0.0852855	-0.060702	0.00904607	-0.0376968	0.00508293	-0.42492	0.11419
C03	Bn-scaff_23954_1-p1098519	11617622	11617589	0.191125	0.210942	0.204105	-0.594992	-0.45631	-0.486617	-0.129316	-0.331061	-0.293172	0.186418	-0.0722072	0.409242	0.263377	-0.062208	0.298454	0.265953	0.353308	0.250599	-0.354612	-0.249588	-0.402386	-0.311833	-0.328939	-0.34144	-0.251802	-0.280039	-0.0480836	0.283669	0.304536	0.207611	0.259658	0.282985	0.251927	0.357777	0.346424	0.479392	0.270272	0.281074	0.274929	-0.301099	-0.306905	-0.229491	-0.293305	-0.333599	-0.807957	-0.299548
C03	Bn-scaff_23954_1-p1083875	11645204	11645253	-0.0728567	-0.0196388	-0.117782	-0.106822	-0.0674801	-0.029952	0.0878772	-0.109479	-0.0390901	-0.0935358	-0.324341	0.129091	-0.0292136	-0.299586	-0.024125	-0.0641707	-0.0486487	-0.0586319	0.0370276	-0.0269335	-0.0265765	0.00540611	-0.00286532	-0.010824	-0.0434165	-0.0312691	0.0542994	-0.0828001	-0.0214393	-0.0966247	-0.0768958	-0.0268977	-0.118966	-0.0224242	0.0116127	0.135109	-0.0137855	-0.0772663	-0.0642828	-0.0217618	-0.0427615	-0.0360807	-0.031814	-0.025707	-0.264938	-0.00762692
C03	Bn-scaff_23954_1-p1083780	11645398	11645349	-0.0177448	-0.0216963	-0.0698088	-0.159029	-0.0917806	-0.0168075	0.0997024	-0.0830148	-0.0514896	-0.0408799	-0.311476	0.104572	-0.0156688	-0.362171	-0.0362734	-0.0404096	-0.012913	-0.0504599	0.0111902	-0.0293584	0.0237305	-0.113447	-0.0430757	-0.0265835	-0.0987119	-0.0492307	0.0443514	-0.114699	-0.132992	-0.117144	-0.0934419	-0.110877	-0.0716482	0.0359477	-0.0464855	0.120837	-0.0894013	-0.0830364	-0.0403087	-0.00838604	-0.0613442	-0.0659299	0.0154583	-0.100441	-0.397698	-0.0444095
C03	Bn-scaff_23954_1-p1076994	11652301	11652252	0.122476	0.136298	0.145848	0.010195	0.0225124	-0.00238117	0.163521	-0.0191619	-0.0142319	0.176056	-0.162078	0.233077	0.191762	-0.140542	0.129716	0.117344	0.0778955	0.114721	0.0969561	0.0401042	0.0491596	-0.0096525	-0.0563748	-0.0673527	-0.00586067	0.0644823	0.198436	0.10276	0.109042	0.13617	0.122958	0.113096	0.111255	0.296867	0.0438353	0.159265	0.0196145	0.0548656	0.0579319	0.0161686	0.0112551	0.0157934	0.017265	-0.0361711	-0.378047	-0.00428624
C03	Bn-scaff_23954_1-p977003	11758625	11758674	-0.135312	-0.0162411	-0.0524116	0.0735011	-0.0677768	0.0129794	0.0188651	-0.012823	-0.075504	-0.136711	-0.267825	0.0081186	-0.0369933	-0.285572	-0.0676465	-0.0903704	-0.0712546	-0.09462	0.0101569	0.0709436	0.0672545	-0.119701	-0.125274	-0.0658248	0.0794864	0.0200621	0.0503308	-0.136553	-0.0674165	-0.0509059	-0.103326	-0.0996826	-0.102239	0.103431	-0.0354472	0.00140063	-0.0248878	-0.103291	-0.0699425	-0.0476843	-0.0187778	-0.100467	-0.0970805	-0.0837273	-0.308064	0.0340616
C03	Bn-scaff_23954_1-p976899	11758754	11758787	0.0891044	0.0401124	0.0824559	0.0230589	0.0294138	0.05844	0.19226	0.0467746	0.0365189	0.0371255	-0.279545	0.146712	0.0105061	-0.303138	0.0388194	0.0645316	0.0251671	0.00245228	0.0506431	-0.0360546	0.0203901	0.0244048	0.0222836	-0.00576941	-0.0451714	-0.0123465	0.124519	-0.0465856	0.0448833	-0.000763203	-0.00423319	-0.0377562	0.0246439	0.171043	-0.0137719	0.107532	0.0373775	0.0157995	-0.0215553	0.0612379	0.0289658	0.0288812	0.0467317	0.000412527	-0.22597	0.00406132
C03	Bn-scaff_23954_1-p882621	11854774	11854823	0.080476	0.00786735	0.108887	0.107047	0.0430328	0.0505867	0.13815	-0.00581716	-0.0452009	0.0261632	-0.283983	0.085381	-0.000553546	-0.361654	0.0463852	0.0213894	0.0215455	0.0178389	0.0605025	-0.0490065	-0.0374053	0.0426391	-0.0262304	-0.0436748	0.000539581	-0.015034	0.0914674	-0.0406531	-0.000623658	-0.0397003	-0.0200683	0.0456007	0.0479599	0.313621	0.0148752	0.151713	0.0508841	0.00393321	0.0163057	0.0399067	-0.0706539	-0.0109787	0.00661337	-0.0138558	-0.325975	-0.0224493
C03	Bn-scaff_23954_1-p872080	11865738	11865689	-0.475132	-0.387169	-0.349099	-0.801765	-0.416525	-0.331776	-0.087849	-0.287744	-0.0415579	-0.0498452	-0.456268	0.123213	-0.135576	-0.658033	-0.10014	0.148757	0.174284	0.0413487	-0.0197694	0.00151008	-0.0357395	0.0365959	0.0540594	-0.203047	-0.000942429	0.0248219	0.374482	-0.0316525	-0.0776346	-0.25982	-0.0531457	-0.0911152	-0.0399335	-0.0232712	0.231291	0.382589	-0.0314518	0.0817014	-0.122809	-0.150868	-0.248464	-0.0257902	-0.0501347	-0.0465411	-0.468751	-0.0329661
C03	Bn-scaff_23954_1-p866075	11870675	11870724	0.0154118	0.0548118	0.0460727	0.11355	0.0333751	0.0336959	0.0756908	0.00820496	0.00210268	-0.00717643	-0.335255	0.0914244	-0.0709425	-0.171411	-0.078064	-0.00385343	-0.0677391	-0.0540255	-0.056719	-0.0257193	-0.0915235	-0.00642874	-0.0724101	-0.0154953	-0.0727316	-0.0683256	-0.0345225	-0.0929812	-0.0721208	0.0622726	-0.0625455	-0.0386191	-0.0674614	0.179334	0.00897241	0.0809814	-0.110253	-0.076918	-0.00249125	-0.00921643	0.0233882	-0.0718608	-0.0812797	-0.0797575	-0.1521	-0.103017
C03	Bn-scaff_23954_1-p865303	11871759	11871808	-0.608608	-0.712895	-0.604082	-1.17813	-0.650821	-0.426756	-0.197226	-0.507111	-0.388869	-0.217386	-0.708695	0.168281	-0.442729	-0.992693	-0.261308	-0.230334	-0.0510836	-0.186376	-1.05505	-0.829609	-1.00298	-0.157376	-0.0524249	-1.05087	-0.161195	-0.17264	0.259699	-0.118106	-0.0902713	-0.530598	-0.217725	-0.378922	-0.268184	-0.17589	-0.00292443	0.46394	-0.293604	-0.133073	-0.74971	-0.339583	-0.425999	-0.31052	-0.254718	-0.332872	-0.739084	-0.21211
C03	Bn-scaff_23954_1-p768646	11949797	11949748	-0.147154	-0.0317989	-0.038207	-0.221352	-0.0936349	-0.0883654	0.113621	-0.0279097	0.0477467	0.0727626	-0.406589	0.155849	-0.0117406	-0.321384	0.0316924	0.0252097	0.028415	-0.0296789	-0.0434931	-0.00539537	0.0302142	0.0303769	-0.00993145	-0.0190947	0.0766248	0.0598435	0.248135	-0.00839754	-0.00726354	-0.107568	-0.0113423	0.0346343	0.0770916	-0.0665636	-0.0266516	0.0264404	0.00523167	0.00686261	-0.00220737	-0.00715672	-0.028661	0.0100365	0.038297	-0.0201211	-0.323441	0.0280347
C03	Bn-scaff_23954_1-p302686	12015917	12015966	-0.389162	-0.263239	-0.15609	-0.593186	-0.36179	-0.190356	0.10257	-0.139962	0.0439132	-0.0730631	-0.606778	0.293259	-0.0188819	-0.500112	-0.0267697	0.108368	0.13105	0.0951127	-0.0410659	0.0574833	0.0851876	0.0732924	0.0587142	-0.263257	0.165034	0.0349331	0.394418	0.0488519	0.0371503	-0.318823	-0.0575614	-0.0391801	-0.0592175	-0.0547386	0.0559538	0.340387	-0.0208195	0.10445	-0.246709	0.0245016	-0.1511	0.0174884	-0.0248802	-0.0421158	-0.510141	0.0626883
C03	Bn-scaff_23954_1-p635109	12196490	12196539	-0.591159	-0.390326	-0.454735	-0.317284	-0.153741	-0.191385	0.0505678	-0.145692	-0.0939917	-0.0280862	-0.376304	0.101061	-0.0369748	-0.452885	0.0337125	0.0887255	0.0976858	0.00140716	0.0140412	0.00802334	0.0487878	-0.0748753	-0.0411155	-0.0917472	-0.14651	-0.121575	0.138584	0.00990395	-0.00199913	-0.0734476	0.0411723	0.011733	0.0636811	-0.0931835	0.113485	0.303619	-0.239619	-0.159851	-0.406135	-0.102956	-0.183279	-0.0714354	-0.0843016	-0.0856192	-0.412899	-0.233375
C03	Bn-scaff_23954_1-p271176	12514986	12514937	-0.0428212	-0.0359069	-0.0120517	-0.0268709	-0.0329229	-0.0436469	0.0337078	-0.0526934	0.00393733	-0.0459801	-0.132738	0.105952	0.00162192	-0.184247	-0.0222446	-0.0211834	-0.0562175	-0.0449844	0.055445	-0.109063	-0.0224259	-0.022363	0.00671266	-0.0334304	-0.093155	-0.0618822	0.00963234	-0.0630081	-0.0632125	0.0480977	-0.0232555	-0.0818892	-0.0494381	0.15944	-0.0121091	0.0658654	-0.00074307	-0.0368376	-0.0185095	-0.006448	0.0206361	-0.0264377	-0.0379549	-0.0454284	-0.172991	0.015348
C03	Bn-scaff_23954_1-p270890	12515166	12515117	0.0916444	0.113335	0.100712	0.121077	0.0350989	0.0804316	0.152273	0.0433277	-0.0331659	-0.0232241	-0.194748	0.118562	0.0445064	-0.22085	0.0256953	0.0183618	-0.019937	-0.0485016	-0.010477	0.0340309	0.0119757	-0.0202741	0.0437022	-0.0536916	0.0042251	0.00312927	0.0495079	-0.0114237	0.0105407	0.0450032	0.0566349	0.0950496	0.0312432	0.178354	-0.0839166	0.033387	-0.00563655	-0.0164417	0.00274601	0.0211367	0.0599918	0.0207416	0.0320631	0.00921646	-0.197842	0.00907171
C03	Bn-scaff_23954_1-p270743	12515313	12515264	0.0510878	0.0642439	0.0542247	-0.00822698	-0.0173872	0.0654183	0.185002	0.0375029	0.024096	0.0289179	-0.29436	0.163802	0.000942157	-0.189481	0.0497625	0.00869994	0.0387877	-0.056395	-0.0532655	-0.0136544	-0.00320924	-0.0012012	-0.0263315	-0.01418	0.00962038	0.00712978	0.149824	-0.00931907	-0.00190485	0.00457796	0.0374106	0.0422495	0.0453787	0.180082	0.0273718	0.171017	0.00398312	-0.0178482	0.0331943	0.0173972	0.0467055	0.00833475	0.0632838	0.0648623	-0.300912	-0.062155
C03	Bn-scaff_23954_1-p270358	12515699	12515649	-0.458252	-0.335922	-0.417978	-0.781883	-0.422385	-0.303797	0.131714	-0.181291	0.0730878	0.0321014	-0.519252	0.215634	-0.165295	-0.728939	0.0250699	0.0835525	0.221647	0.0277913	0.0376584	0.140784	0.141855	0.120729	0.0724123	-0.0347811	0.137283	0.127621	0.468016	-0.0282116	0.0495107	-0.391627	-0.0309462	-0.101982	0.0161239	-0.339925	0.0221426	0.311992	0.0734233	0.046895	-0.131713	-0.00389041	-0.0375431	0.0715403	0.0442824	0.00441011	-0.540637	0.17525
C03	Bn-scaff_23954_1-p270170	12517307	12517258	-0.518085	-0.354406	-0.410901	-0.810754	-0.420373	-0.350069	-0.073024	-0.305007	0.0156679	0.0840001	-0.40838	0.24357	-0.0353653	-0.549485	-0.0608802	0.0548873	0.196029	0.0182759	0.0132129	0.0475182	-0.00619788	0.0340156	0.070885	0.0391871	0.119909	0.0734785	0.312257	-0.0149465	0.0760661	-0.277904	-0.0379345	-0.0642137	-0.064631	-0.306766	0.110729	0.264761	0.0177112	0.121653	0.0217206	-0.0241939	-0.113631	0.0264534	0.0476328	0.00878576	-0.383633	0.0893262
C03	Bn-scaff_23954_1-p269318	12518058	12518107	0.123117	-0.0517155	0.0380683	0.0717083	-0.0027814	-0.0133809	0.101356	0.00719635	-0.096936	-0.0865403	-0.417969	0.0936518	-0.0546601	-0.397248	-0.00616342	-0.0886532	-0.123167	-0.0604967	-0.00480269	-0.0663356	-0.0565811	0.0140346	0.0131971	-0.0166213	-0.0694979	0.00843854	0.0924607	-0.0373351	-0.0217674	0.0782707	0.0353065	0.0189325	-0.0482733	0.220506	-0.00146259	0.115844	-0.0168395	-0.0114824	0.0232004	0.011793	0.0030795	0.0050022	0.0727043	-0.00969336	-0.359217	-0.0235966
C03	Bn-scaff_23954_1-p132570	12661830	12661879	0.0385389	0.0711785	0.0647199	0.193258	0.0784388	0.0410829	0.142651	0.0623669	0.0696146	-0.082278	-0.112879	0.0958488	0.0184676	-0.152527	0.0130006	0.00302269	0.00102757	-0.0162444	-0.0150888	-0.0549141	-0.00289281	-0.0238917	0.012421	0.00467276	-0.0146014	-0.0234102	-0.00241382	-0.0126664	-0.069286	0.0321756	-0.0599372	-0.0295975	-0.0261358	0.182436	0.0244454	0.0633669	0.0144525	-0.000632347	0.0347489	0.0406675	-0.0336539	-0.0383698	0.0210262	-0.0104382	-0.116191	-0.052451
C03	Bn-scaff_23954_1-p76992	12723610	12723659	-0.0997463	-0.0518815	-0.0134624	-0.199757	-0.0967418	-0.0726842	0.120916	-0.0429438	-0.017609	-0.00824229	-0.54187	0.207221	-0.00827767	-0.463482	0.0564446	-0.048993	-0.0169412	-0.0185532	0.0572588	0.0018296	0.0426415	0.0512031	0.0501707	-0.0589447	0.0110889	0.0528314	0.222055	0.0493306	0.0188128	-0.0307238	0.0441676	-0.063871	-0.0200479	0.215031	-0.0110021	0.124982	0.0191636	0.0268143	0.0497467	0.0205975	-0.0457551	0.0882461	0.0373884	-0.000134239	-0.31272	0.0825646
C03	Bn-scaff_23954_1-p72433	12742868	12742819	0.201692	0.272531	0.191298	0.188907	0.161273	0.204183	0.315102	0.23967	0.189187	0.123185	-0.147125	0.35238	0.168316	-0.123962	0.176769	0.168341	0.196846	0.145222	-0.875406	-0.669778	-0.701359	0.19822	0.226087	0.225523	0.193858	0.218914	0.268126	0.137491	0.141517	0.0623903	0.0694093	0.0403524	0.104254	0.279124	0.134702	0.250826	0.186679	0.249512	0.193895	0.192307	0.211433	0.237574	0.244581	0.195058	-0.059574	0.197075
C03	Bn-scaff_23954_1-p48691	12755005	12755032	-0.670969	-0.662336	-0.72216	-0.798204	-0.83983	-0.714077	-0.411232	-0.647831	-0.546289	0.520872	0.230295	0.755768	0.533984	0.214678	0.500634	0.548495	0.575811	0.508576	-0.653416	-0.625262	-0.571668	-0.642298	-0.632246	-0.888091	-0.536689	-0.650542	-0.401882	0.52629	0.521507	0.462099	0.499229	0.476789	0.519624	0.721142	0.609641	0.723616	-0.573114	-0.580226	-0.775253	-0.708532	-0.796145	-0.736287	-0.694217	-0.689086	-1.42919	-0.64267
C03	Bn-scaff_16002_1-p2491687	12874074	12874123	-0.0714515	-0.045775	-0.114833	-0.209471	-0.139319	-0.0556162	0.0594428	-0.0190923	-0.00553408	0.0154161	-0.163895	0.150687	-0.0826197	-0.235443	0.0122547	0.0116195	0.0467801	-0.0203565	-0.0563409	-0.00379575	0.00669212	0.0555166	-0.0798579	-0.044817	0.071753	-0.0360724	0.0666258	0.00262945	0.0153975	0.00236969	-0.0201566	-0.00829194	-0.0190084	0.076488	0.0467791	0.112541	0.0204981	0.0506576	0.0258639	0.0252849	-0.0333845	-0.0282399	-0.040499	0.0219488	-0.206568	-0.0274995
C03	Bn-scaff_16002_1-p2491579	12874282	12874233	-0.462702	-0.146886	-0.251057	-0.708477	-0.296068	-0.27651	-0.00171913	-0.191892	0.139977	0.148311	-0.482424	-0.622841	0.0793414	-0.306095	0.37803	0.455883	0.517788	0.419583	0.0187338	0.226098	0.175902	0.00950728	0.141542	-0.940881	0.0377629	0.0911832	0.499014	-0.0114729	0.132928	-0.216068	0.180844	0.3076	0.308985	0.206183	0.345674	0.720349	0.119759	0.194714	-0.476989	-0.311616	-0.221683	-0.00826858	-0.0974852	0.0948927	-0.43807	-0.0498429
C03	Bn-scaff_16002_1-p2468783	12895619	12895570	0.0925167	0.0660353	0.095297	0.127474	0.0489446	0.0180252	0.166604	0.0920969	-0.0281625	-0.126701	-0.238699	0.041166	-0.0208313	-0.177585	0.0274565	0.0492766	-0.00797802	0.00337482	0.0374596	0.0238105	0.0638149	-0.0239828	-0.0342844	-0.0743367	-0.0342575	-0.0292419	0.102902	-0.0725659	-0.0832762	0.0382601	-0.00584487	0.0477601	0.0311464	0.198514	0.018046	0.0834131	-0.0159426	0.0438844	0.0635258	-0.0173766	0.0500692	0.00330739	-0.0139909	-0.0479299	-0.195819	-0.0136623
C03	Bn-A03-p9383602	12929535	12929486	-0.0387977	-0.00877747	0.0651068	-0.0354708	-0.00821116	-0.012644	0.0781161	-0.00562507	0.113371	0.0678184	-0.0578481	0.155201	-0.0110581	-0.0275112	0.0744241	0.0371635	0.0438253	0.0191777	-0.0113435	0.069729	0.0422041	-0.0208028	0.0636944	0.0551732	0.0159741	0.0140636	0.138631	0.0276894	-0.0323017	-0.0310006	0.00475504	0.0460195	0.046195	0.0491564	-0.0283166	0.100813	0.0212188	0.0407467	0.013028	-0.00560133	0.032293	0.0560823	0.00462716	0.0363239	0.0134779	0.117957
C03	Bn-scaff_23954_1-p292073	12996990	12997039	-0.323964	-0.24423	-0.13019	-0.375673	-0.1974	-0.108336	0.0128562	-0.0825359	0.00209787	-0.0431314	-0.561556	0.212409	-0.0589184	-0.291364	-0.0358894	0.0202468	-0.0221298	-0.0287345	-0.111288	-0.0248831	-0.0461758	0.0342287	-0.00220556	-0.123309	0.00055385	-0.00917766	0.169108	0.00172842	-0.0159423	-0.237384	-0.0115657	-0.0714461	-0.0649663	0.154432	0.108431	0.205095	-0.0646604	0.0287182	-0.118174	-0.0986028	-0.173918	-0.0134746	-0.0926211	-0.0929365	-0.281002	0.014399
C03	Bn-scaff_16002_1-p2321222	13083247	13083296	0.106042	0.101596	0.08918	0.179306	0.0337118	0.0563713	0.134021	0.0603908	-0.0497926	-0.0852066	-0.107985	0.105455	0.035253	-0.173934	-0.0384736	-0.0231183	-0.0304311	0.0219151	-0.00457209	-0.0787955	-0.0165154	-0.0531127	0.00127177	0.00603479	-0.0493345	-0.00973993	0.0163632	-0.0653865	-0.0372322	0.0487494	-0.00807011	0.0230045	-0.00512472	0.246878	0.0178945	0.120883	-0.0271882	-0.0530908	-0.0854617	0.0376301	-0.060486	-0.0349844	0.00691533	-0.00535782	-0.201721	-0.0662109
C03	Bn-scaff_16002_1-p2321291	13083278	13083229	0.114147	0.0545525	0.039729	0.19722	0.0700397	0.0890596	0.123524	0.0589131	0.00936068	-0.0568838	-0.197751	0.0535539	0.0185603	-0.131535	0.0235293	-0.0431342	-0.063432	-0.0121752	0.0235442	0.0041589	-0.0194568	-0.0262016	-0.000646112	-0.0176834	0.00829132	-0.00428632	0.037708	0.00916587	-0.0410564	0.0912405	-0.0468178	0.0726807	0.0029283	0.258748	-0.0446946	0.139624	0.00896472	-0.0322508	0.0290604	0.0517521	0.0483981	0.0185325	0.0459794	-0.00781538	-0.18408	-0.0686768
C03	Bn-scaff_16002_1-p2316736	13087849	13087800	-0.261635	-0.236638	-0.223382	-0.481891	-0.429629	-0.216726	-0.0448565	-0.215871	-0.106175	-0.0381972	-0.422279	0.153637	-0.0934116	-0.388228	-0.137283	-0.0533445	-0.0330902	-0.0918035	-0.103145	-0.0302568	-0.0681159	-0.0411149	-0.00955719	-0.109742	0.00595498	-0.0264256	0.110017	0.00956913	0.0433803	-0.165702	-0.0589704	-0.0993884	-0.0859005	0.0480546	0.0571714	0.219762	-0.151311	-0.0613047	-0.115004	-0.0753683	-0.165462	-0.0666996	-0.10332	-0.133513	-0.375686	-0.0335551
C03	Bn-scaff_16002_1-p2307932	13096150	13096199	0.144341	0.106794	0.129595	0.164467	0.104401	0.0616922	0.316229	0.119891	0.057888	0.0365845	-0.225659	0.072572	0.10475	-0.184725	0.106778	0.15526	0.124469	0.156544	-0.105381	-0.0672126	-0.100759	0.128915	0.102854	0.0849391	0.102357	0.12376	0.24098	0.0156847	0.00320563	-0.0210888	0.0779931	0.124751	0.135904	0.340589	0.0363584	0.265097	0.153595	0.17125	0.112637	0.114976	0.104913	0.11538	0.159958	0.146146	-0.165137	0.109503
C03	Bn-scaff_16002_1-p2307317	13096865	13096816	-0.0229286	-0.0143106	0.030651	-0.241436	0.0380995	0.104689	0.312149	0.057775	0.135724	0.000454651	-0.62231	0.164773	0.0305404	-0.387267	0.114204	0.0874832	0.172068	0.10892	-0.057405	0.0531419	0.0426274	0.0917661	0.120311	0.0432239	0.134988	0.10878	0.366713	-0.0365275	-0.0410212	-0.221925	0.0938555	0.115907	0.143367	0.292704	0.155449	0.3619	0.0909523	0.123219	0.0873682	0.128018	0.0913718	0.122233	0.146604	0.141434	-0.272496	0.127258
C03	Bn-scaff_16002_1-p2304601	13099517	13099566	-0.172985	-0.0628694	-0.0829679	-0.170175	-0.180383	-0.0219684	0.21108	-0.154194	0.0246372	0.016836	-0.574122	0.0830051	0.0513464	-0.609281	0.00419234	0.0241299	0.122185	-0.0481596	0.117868	0.122615	0.106528	0.00427191	0.0335216	-0.272547	0.0103659	0.0118036	0.278923	-0.0219416	0.0434122	-0.10619	0.0407573	-0.0558311	-0.0434975	0.257215	-0.00356168	0.379918	-0.0259094	0.050066	-0.211545	0.0194177	-0.0407785	0.01016	0.0164982	0.0384349	-0.490414	0.0847349
C03	Bn-scaff_16002_1-p2292068	13112695	13112744	0.0148177	-0.0384569	0.0102407	0.126093	0.0238596	-0.012148	0.123094	0.0414366	0.00404297	-0.00220444	-0.177493	0.152959	-0.012398	-0.184679	0.0405389	-0.0255169	-0.0461744	0.0133303	0.0302295	-0.00413195	-0.0267122	-0.0420823	0.00541656	-0.0225546	-0.0725288	-0.060492	-0.0378434	-0.0122383	0.0139874	0.0403585	0.0227784	-0.0599272	-0.0154697	0.172126	0.127664	0.127011	-0.042743	-0.0847476	0.00620227	0.032602	0.019035	-0.0140365	0.00246292	-0.0323092	-0.17507	-0.0734927
C03	Bn-scaff_16002_1-p2291915	13112848	13112897	0.111162	0.129589	0.116857	0.301079	0.0772393	0.02879	0.284068	0.106889	0.0175015	0.0202005	-0.162143	0.0288345	0.0936378	-0.107484	0.0146607	-0.00316735	-0.0663967	-0.019685	0.0700967	0.0116081	0.0287859	0.00913187	0.00589331	0.0133886	0.0312868	-0.0226299	-0.0284166	-0.0286826	-0.00846328	0.0873385	0.0339462	0.0107772	-0.00502772	0.183432	0.00165198	0.0211362	0.0317308	-0.0412455	-0.0102465	0.103441	0.0889207	0.0404335	-0.0127585	-0.0424919	-0.132955	0.00048766
C03	Bn-scaff_16002_1-p2290203	13114660	13114611	0.078782	0.105659	0.00577016	0.000874439	0.0389433	-0.00342816	0.143181	0.0146791	-0.022824	-0.146193	-0.340425	0.0571438	-0.0198452	-0.201246	-0.00666862	0.0475182	0.0348779	-0.00626835	-0.00646942	-0.0036922	-0.0188939	0.0328487	-0.0262856	-0.00271222	-0.013392	-0.0156756	0.0562039	-0.108652	-0.101633	-0.0975409	0.000140331	-0.0520428	-0.0645105	0.165446	0.0306742	0.0590605	-0.0161662	-0.0501825	0.0151304	-0.00148997	-0.0462728	0.0248705	-0.0312687	-0.0230984	-0.202992	-0.0386103
C03	Bn-scaff_16002_1-p2285097	13121907	13121956	0.184025	0.12848	0.133906	0.265022	0.09678	0.137129	0.218271	0.105687	-0.0747994	0.0196406	-0.207065	0.165758	0.0671194	-0.245461	0.0281313	0.00733222	0.00245983	0.0155192	0.0874313	0.0114965	0.0297863	-0.038002	-0.0536669	0.0184885	0.00860729	-0.0371912	-0.0102387	0.0424065	0.0644145	0.103542	0.0280603	0.0130418	0.0191589	0.247089	-0.0313453	0.0747883	0.0473351	-0.083265	0.0233331	0.094937	0.0650292	0.033469	0.0321133	-0.0173265	-0.203759	-0.0254298
C03	Bn-scaff_16002_1-p2282681	13124323	13124372	0.0798387	0.0639791	0.06676	0.141649	0.0179507	0.0286482	0.218226	0.0993936	0.0527513	0.0190689	-0.378267	0.143514	-0.0412977	-0.40607	0.0230443	0.0319805	0.0171445	-0.021564	-0.0264269	-0.0126607	0.00360009	0.0126699	-0.00935092	-0.00972556	0.00970101	0.0219932	0.203795	-0.0418425	-0.0108375	0.0393018	-0.00832489	-0.0166697	-0.0316639	0.306763	0.0682818	0.13149	0.00210697	-0.0433472	0.0334968	-0.136559	-0.0586722	0.0467165	-0.0546275	-0.0808136	-0.34635	-0.0463314
C03	Bn-scaff_16002_1-p2247639	13155850	13155899	0.0876482	0.100359	0.0470419	0.110781	-0.00452887	0.028091	0.180182	0.0440237	0.0101938	-0.019867	-0.226467	0.170884	0.0316773	-0.346573	0.023887	0.0668005	0.0118314	-0.00734106	-0.0168005	-0.0289605	-0.00125783	-0.0533436	0.013575	0.0338382	-0.0125335	-0.0228482	0.105794	-0.0372363	0.0387313	0.0620957	-0.0335775	-0.0506433	-0.00613017	0.0945819	0.0167301	0.129511	-0.00772175	-0.0694826	-0.0223592	0.0951731	0.0381953	-0.00321096	0.0144229	-0.0452914	-0.321609	-0.0185689
C03	Bn-scaff_16002_1-p2244145	13164230	13164279	0.0741393	0.0585632	0.00638549	0.115779	-0.0285911	-0.00905365	0.183224	0.0192554	-0.0285611	0.00302407	-0.184655	0.0869161	-0.0408589	-0.202757	-0.0148959	0.0251198	-0.0730658	-0.0134562	-0.00230736	-0.0550254	0.00239854	-0.0694467	-0.0493955	0.00448469	-0.00130327	-0.029323	0.0284501	-0.0421198	-0.0105217	0.00908658	-0.0230908	-0.0177342	0.031173	0.123381	0.00402171	0.0429477	-0.0140467	-0.0520661	0.0776406	0.0745644	0.0633506	-0.00770662	0.0187656	-0.0068669	-0.291238	-0.015276
C03	Bn-scaff_16002_1-p2241066	13167408	13167359	-0.254361	-0.0411731	-0.182868	-0.430356	-0.254283	-0.179269	0.135433	-0.0436059	0.102041	-0.179241	-0.631616	0.0577449	0.00541125	-0.424939	-0.0100524	-0.0173623	-0.0490667	-0.104023	-0.0700243	-0.142846	-0.133122	0.03181	0.0700218	-0.0661936	0.0724843	0.0708011	0.342793	-0.223055	-0.116471	-0.333191	-0.0288133	-0.0813269	-0.0398057	-0.0419051	0.0564745	0.125603	0.0416688	0.0151761	-0.12381	0.0586336	0.00697643	0.045616	0.063919	0.0224323	-0.390926	0.0760271
C03	Bn-scaff_16002_1-p2172850	13232614	13232663	0.161047	0.105318	0.0574964	0.152544	0.00820924	-0.00497629	0.194188	0.0776335	-0.0012481	-0.0253465	-0.134415	0.136618	0.121619	-0.190038	0.0297792	0.020608	-0.0124644	0.0189386	0.104003	-0.0176891	0.021486	0.00126352	-0.0032126	-0.00104569	-0.00814267	-0.0162014	0.019159	-0.0306429	-0.0224026	0.0818982	0.0494863	0.00883003	0.0424945	0.182783	0.0318918	0.0443914	0.0582846	-0.0235837	0.0158754	0.0986655	0.0964718	0.043041	0.0616112	0.00386374	-0.18523	0.0160273
C03	Bn-scaff_16002_1-p2172421	13233043	13233092	0.164371	0.149467	0.0867375	0.145358	0.0927762	0.0973153	0.214605	0.0857024	0.00907034	0.0561718	-0.213233	0.108503	-0.0231609	-0.153702	0.0176312	-0.0308287	0.0173834	-0.00722318	0.0575734	0.0097702	0.0199166	0.0454637	0.0275623	0.0244529	0.00392326	0.0482	0.064888	0.0287478	0.0399239	0.123587	0.053236	-0.0113498	-0.0438849	0.154953	-0.023221	0.0311875	0.0334196	-0.0316138	0.0200413	0.105207	0.10338	0.0253294	0.0672796	-0.00330094	-0.223424	0.0450215
C03	Bn-scaff_16002_1-p2171123	13234341	13234390	0.178627	0.195645	0.076562	0.126689	0.117304	0.0892161	0.176618	0.0913085	0.0763951	-0.0267338	-0.164275	0.0952216	0.153361	-0.09694	0.120097	0.014286	0.00627693	-0.039399	0.0155752	-0.041565	0.0338491	-0.0210856	-0.0148963	0.0228425	0.0535463	0.00790652	0.0316926	-0.00506146	-0.0304002	0.0989207	0.0522757	0.0281217	0.0260798	0.207789	0.000248837	0.0237214	0.036174	-0.0314713	0.00764857	0.128203	0.11228	0.0122719	0.0487308	-0.0355	-0.186931	-0.0202687
C03	Bn-scaff_16002_1-p2170949	13234515	13234564	0.246635	0.198799	0.126992	0.24481	0.100471	0.0574266	0.278507	0.100521	0.013367	0.046898	-0.173759	0.050696	0.134634	-0.103746	0.0871376	-0.00069231	0.0109383	0.0478751	0.127978	0.0313512	0.0371637	0.0190275	0.026312	0.0591239	0.0870635	0.071198	0.0130713	0.0348594	0.0386541	0.123883	0.0486093	0.061463	0.0625004	0.206495	-0.039631	0.0720861	0.0606884	-0.0151018	0.051734	0.179522	0.152287	0.0429901	0.0328167	-0.0263178	-0.140336	0.0853318
C03	Bn-scaff_16002_1-p2170336	13235128	13235177	0.136118	0.0976361	0.0311033	0.186821	0.0319769	0.0305905	0.15475	0.0395408	-0.0435297	-0.146521	-0.206092	-0.125645	0.0105476	-0.110126	0.019984	0.0350811	-0.0371973	0.00258413	-0.144388	-0.215168	-0.131623	-0.000676394	-0.0238581	0.0118227	-0.0470978	-0.0234566	-0.00631551	-0.145563	-0.125443	-0.0731629	0.0239914	0.0242156	0.0532916	0.187878	0.0647807	0.0848577	0.0393306	0.00581983	0.0383326	0.0290379	0.0261438	0.0221087	0.0366225	0.0593978	-0.125259	0.0090594
C03	Bn-scaff_16002_1-p2169512	13236052	13236003	0.280031	0.181423	0.148645	0.39782	0.163878	0.128012	0.254764	0.110318	0.00325008	-0.00382066	-0.0848755	0.10847	0.101189	-0.149425	0.102562	0.0487606	-0.0439894	0.0267011	-0.0126706	0.015243	0.0198472	0.0341207	0.0255811	-0.00656712	0.0116207	0.0446441	0.072192	0.0998144	0.0174064	0.0870949	0.0655815	0.0750676	0.0538542	0.236086	0.0431884	0.0733329	0.0589699	-0.000398883	0.0335415	0.110117	0.0904346	0.0213789	0.0975499	0.0067481	-0.163812	0.0142306
C03	Bn-scaff_16002_1-p2169437	13236127	13236078	0.147201	0.0970294	0.130611	0.174558	0.0408608	-0.0194307	0.144206	0.0735964	0.0402748	-0.0171455	-0.206689	0.103975	0.171592	-0.171817	0.0441593	0.0284599	-0.0027117	-0.0137948	0.0558643	-0.0104841	-0.0427025	-0.00894878	-0.017863	-0.0434655	-0.0454758	-0.0483421	0.0283086	-0.0335778	-0.0415924	0.079474	0.0940735	0.0821425	0.0776111	0.22265	-0.0574797	0.0542646	0.00820137	-0.0445118	0.0518779	0.00718677	0.0512466	-0.0580103	0.0353366	-0.00052946	-0.173045	-0.052872
C03	Bn-scaff_16002_1-p2168575	13236889	13236938	0.0776982	0.0561581	0.0968637	0.239407	0.0956217	0.0306638	0.151171	0.0760966	-0.0331461	-0.0387127	-0.265651	0.110671	-0.0121714	-0.251823	-0.0241749	-0.00761585	-0.0143998	0.000977046	0.0578729	0.00955358	0.0360636	-0.0491515	-0.0521971	-0.0670926	0.0345394	-0.0592524	0.020546	-0.0202878	-0.0202205	0.0557534	0.0195005	0.00899531	-0.0299423	0.245256	-0.0020173	0.0873804	-0.0540233	-0.0459717	0.123309	-0.0309459	0.0140169	-0.00438059	0.00101245	-0.072393	-0.225172	-0.00624088
C03	Bn-scaff_16002_1-p2168241	13237323	13237274	0.0803542	0.0128651	0.0543478	0.0558481	0.0547348	0.063704	0.0814118	0.102033	0.0363687	-0.0745512	-0.159925	0.0710243	-0.0280847	-0.18385	0.00143517	0.00108807	0.0082024	0.0260448	-0.0632385	-0.115242	-0.0178472	-0.0127965	-0.046793	0.00536858	-0.0146864	0.00864627	0.0138273	-0.0302309	-0.064357	-0.0503093	-0.0135614	-0.00791637	-0.0563207	0.148514	-0.00756502	0.0851928	-0.014575	0.00179558	0.0398628	0.0444086	-0.00784219	-0.0427833	0.0238961	0.00100231	-0.146573	-0.0115832
C03	Bn-scaff_16002_1-p2164045	13241464	13241513	0.0535786	0.128973	0.0358398	0.122342	0.00275219	0.0293838	0.150616	-0.00998158	-0.0505247	-0.00441259	-0.162657	0.0701145	0.0568829	-0.181957	-0.00464921	0.050023	-0.0301344	-0.00820234	0.0342571	0.00181379	0.0105332	-0.0210995	-0.0192626	-0.0176576	0.0193739	0.0512033	0.0320208	-0.0478461	-0.0112205	0.0200873	0.00846265	0.0326067	0.00134514	0.136349	0.0951117	0.117728	0.0422228	-0.0521728	-0.00481149	0.0666061	0.0185075	0.0215868	0.0314577	-0.00489872	-0.238379	0.00872507
C03	Bn-scaff_16002_1-p2160330	13244998	13245047	-0.110912	-0.0862992	-0.0881801	-0.200765	-0.153623	-0.124966	0.0229358	-0.110371	-0.0577162	0.0270993	-0.174149	0.0775622	0.078159	-0.314426	0.0349291	0.0276123	0.023088	0.0246872	-0.0418464	0.0166563	-0.0184935	-0.0106311	0.0241738	-0.0331707	-0.0401981	-0.0564841	0.0975538	0.00727079	-0.0305039	0.0100618	0.0325745	-0.0380426	-0.00574058	0.138908	0.026997	0.109346	-0.0253179	-0.0355544	-0.027232	-0.0222183	-0.0731784	-0.00167936	-0.0532576	-0.054937	-0.283474	0.0108717
C03	Bn-scaff_16002_1-p2156131	13249661	13249612	-0.546175	-0.320734	-0.254536	-1.01219	-0.495995	-0.38888	-0.0762924	-0.303486	0.0304506	0.0488746	-0.594163	0.122798	-0.0126274	-0.386978	-0.0162876	0.0584148	0.0930938	0.03608	-0.0460379	0.0365303	0.0109769	0.0156082	0.0511379	-0.108135	0.0236679	0.0385214	0.391913	-0.00168297	0.0474871	-0.214027	0.0569497	-0.10819	-0.0536849	-0.124571	0.190355	0.406734	0.0936848	0.088134	-0.149349	0.000256403	-0.202699	0.011218	-0.0795965	-0.0968877	-0.449788	0.106253
C03	Bn-scaff_16002_1-p2153186	13256883	13256932	-0.288534	-0.209627	-0.275053	-1.27774	-0.482481	-0.529205	-0.00792778	-0.395721	0.0110252	0.08501	-0.433478	0.278252	-0.037776	-0.74107	-0.0204851	0.0830512	0.199033	0.00584142	-0.0612745	0.0951876	0.0288512	0.115795	0.111766	-0.855827	0.115258	0.0892381	0.349516	0.000194155	0.0173012	-0.273923	0.00125098	-0.0772113	-0.0376599	-0.105201	0.199993	0.337933	0.0391296	0.0958477	-0.0065051	-0.0895728	-0.286617	0.0333613	0.0305329	0.0434793	-0.589469	0.154203
C03	Bn-scaff_16002_1-p2144304	13264921	13264970	0.0860925	0.0646462	0.114168	0.211474	0.080693	0.0561998	0.210595	0.115953	-0.00721687	-0.0134285	-0.226871	0.12088	0.00870405	-0.293131	0.0495397	-0.0092089	-0.0332955	-0.00663839	0.0357282	-0.0233748	0.0362516	-0.00428606	0.00262241	0.0283411	0.00273983	-0.0262716	0.0378995	-0.0259856	0.00348909	0.0499497	-0.0121462	0.00423093	0.00585238	0.163196	-0.0672036	0.0905105	0.02399	-0.0577778	0.0286544	0.0498954	0.0967179	0.0714825	0.0616403	0.0433558	-0.2866	0.0246541
C03	Bn-scaff_16002_1-p2133150	13276160	13276111	0.102447	0.128154	0.0782569	-0.167643	-0.211768	-0.170406	-0.126584	-0.186432	-0.205196	0.0546916	-0.214103	0.10092	0.052056	-0.119386	0.0797209	0.028657	0.0483487	0.0382192	0.0567401	0.109569	0.0249039	-0.15685	-0.182265	-0.189371	0.0819541	0.0569371	0.170254	0.0341879	0.0499085	0.0622746	0.0833068	0.125449	0.0781946	0.138479	0.0319137	0.0596235	0.0438847	0.0604049	0.0338755	-0.171807	-0.239015	-0.169084	-0.201026	-0.189864	-0.411864	0.0553265
C03	Bn-scaff_16002_1-p2130094	13279219	13279170	0.157083	0.1327	0.0289786	0.0527634	-0.0545061	0.0404748	0.14185	0.0120071	-0.080724	-0.0389103	-0.286143	0.118182	0.0205197	-0.201662	0.0354603	-0.0491837	-0.1177	-0.0951457	0.0976578	-0.0674809	-0.0214172	-0.15642	-0.0903155	-0.0734719	-0.0311407	-0.0314428	-0.0271083	-0.0259134	0.0302648	0.0928092	-0.0350188	-0.0175519	-0.0336117	0.182287	-0.205516	0.0380727	0.00698927	-0.0791452	0.0285594	0.0136801	0.0472131	-0.0540458	-0.0385961	-0.0848818	-0.389161	-0.00595177
C03	Bn-scaff_16002_1-p2126973	13282350	13282301	0.0504178	0.0791174	-0.00719535	0.010933	-0.0309668	0.0231261	0.238941	0.0842657	-0.0117655	-0.0368232	-0.39415	0.120817	-0.0484545	-0.405916	0.0708372	0.0686423	0.0321234	-0.00427364	0.0975986	0.0027388	0.0247996	-0.116576	-0.0871506	-0.203495	-0.112029	-0.0601072	0.0456457	-0.106015	-0.105212	-0.0668872	-0.0703023	-0.0570741	-0.113941	0.0331079	-0.135727	0.0908722	-0.0603149	-0.127365	-0.0197263	-0.0850098	0.00422424	-0.00948863	-0.0242389	-0.0792117	-0.529449	-0.054578
C03	Bn-scaff_16002_1-p2037221	13386139	13386090	-0.0213334	-0.00978669	-0.0065736	-0.0694023	-0.0530545	-0.026244	0.116235	-0.0389845	-0.0713149	0.199839	-0.0425287	0.314716	-0.00567755	-0.383443	-0.0300218	0.176807	0.0968224	0.180761	-0.0969064	-0.0364653	-0.0766746	-0.00689852	-0.0242154	-0.0645107	-0.00367642	-0.0301195	0.0819497	0.230372	0.252734	0.286596	0.0103847	-0.0827101	-0.0555017	0.405792	0.220748	0.277573	-0.053606	-0.0574808	-0.0169785	0.0390876	-0.0241438	-0.0328227	0.024197	-0.00988686	-0.342589	-0.00273178
C03	Bn-scaff_16002_1-p2036813	13386543	13386494	0.180124	0.110674	0.174492	0.215012	0.167937	0.0792938	0.224491	0.115808	0.0290464	0.0785898	-0.0356711	0.120492	0.0582568	-0.155479	0.165792	0.170117	0.103592	0.0646964	0.106882	0.0622451	0.112679	0.0173086	0.0495646	0.0149593	-0.0172949	0.0143234	0.0784528	0.0797745	0.114347	0.166504	0.0497469	0.140325	0.0887761	0.212298	0.0293381	0.0257872	0.0643436	0.0709616	0.10281	0.0373588	0.0828061	0.122144	0.0390912	0.0121626	-0.130893	-0.014723
C03	Bn-scaff_16002_1-p2035048	13388206	13388255	0.0205044	0.0538099	0.0395885	-0.0201179	-0.0326019	0.00316531	0.137342	0.0574635	-0.0229412	0.0587508	-0.304534	0.11224	-0.00921202	-0.26698	-0.0136059	-0.00276814	-0.00274255	-0.0326236	-0.0299529	-0.108984	-0.0149713	-0.0377657	-0.0271621	-0.0370062	-0.0337994	-0.0474782	0.0441229	-0.0387123	-0.0360545	-0.0377827	-0.0675944	-0.121283	-0.0597767	0.169461	0.0710055	0.025906	0.00862455	-0.0344638	-0.00711593	-0.0160924	-0.0356861	-0.0307848	0.00867533	-0.0108952	-0.251141	-0.00789726
C03	Bn-scaff_16002_1-p2032192	13391063	13391112	0.0105597	0.0265326	-0.0523557	0.0263885	-0.0330717	-0.0664575	0.110856	-0.049897	-0.0248209	0.0185848	-0.292648	0.171246	0.00907154	-0.229748	-0.0462748	-0.0082448	0.00455961	-0.00734513	0.00439777	-0.0116917	0.0541452	-0.0200353	-0.0293127	-0.04797	-0.0131334	-0.044633	0.0622208	-0.0431285	-0.0556307	-0.0355481	0.0103676	-0.0571693	0.027848	0.115945	0.0814992	0.109776	-0.0106653	-0.0241947	-0.0237666	-0.034531	-0.0144696	0.0170073	-0.0155109	-0.0226062	-0.239542	0.00277124
C03	Bn-scaff_16002_1-p2014840	13409535	13409486	-0.0498446	-0.0655506	-0.034567	-0.176761	-0.0657752	-0.0478138	0.137354	-0.0518272	-0.0516702	-0.00868213	-0.543903	0.0776269	0.0378629	-0.307583	-0.0616997	-0.0242596	0.0355667	-0.0262299	-0.021723	0.0395061	0.0990941	0.0144331	0.0118406	-0.150726	0.0046767	-0.0168309	0.199993	-0.126941	-0.0242166	-0.215187	0.0142003	-0.0690091	-0.0220158	0.142347	0.101668	0.281911	-0.0471074	-0.0481721	-0.154045	-0.0795626	-0.160422	-0.0316045	-0.0807127	0.0569824	-0.563079	-0.0144401
C03	Bn-scaff_16002_1-p2010458	13413922	13413873	-0.0354681	0.00503648	-0.0141946	0.0265057	-0.000807685	0.0449547	0.124543	0.0201688	-0.00838993	0.0358232	-0.22832	0.120484	0.0521163	-0.3202	-0.060153	0.0225715	-0.00604442	0.0166915	0.0352809	0.00408173	0.0542135	-0.0262256	-0.0528995	-0.0389549	-0.0608774	0.0335074	0.0536977	0.000454135	0.0268074	-0.0905904	0.0254128	0.025036	-0.0504091	0.147171	-0.000794349	0.0935356	0.0196298	0.0179155	0.0110699	-0.0277234	-0.0454956	0.0278029	-0.0257475	0.0231477	-0.240006	-0.0511159
C03	Bn-scaff_16002_1-p1826012	13564658	13564707	0.156323	0.0861689	0.139346	0.206774	0.122709	0.0867529	0.229252	0.106321	-0.0311034	0.0282661	-0.26034	0.0471822	0.0157511	-0.193551	0.00699869	-0.0075033	-0.0642575	0.0122542	0.10576	-0.015984	0.0320839	-0.0198069	-0.0119992	-0.0339724	0.0313462	-0.0269175	0.042835	0.0303846	-0.0286198	0.106551	0.0189377	0.0271543	0.00543558	0.297274	-0.0448783	0.029837	-0.0329097	-0.0321454	0.0374828	0.0940221	0.0385125	0.00345323	0.0164207	0.00680681	-0.186631	-0.0507325
C03	Bn-scaff_16002_1-p1806874	13583453	13583404	0.00980607	-0.0209667	-0.00177673	0.0530951	0.0151826	0.0148116	0.151058	-0.0343624	-0.00273815	-0.00621334	-0.324053	0.148348	0.0392976	-0.237395	0.0720865	0.0141508	-0.0355371	-0.0307251	0.0204485	-0.0322299	0.0233368	-0.0268226	0.0160571	-0.081223	-0.0162018	-0.0405079	0.0661726	-0.0191182	0.024494	-0.0364675	-0.00706382	0.0287672	0.0212996	0.157505	0.0718995	0.135823	-0.0934124	-0.00645793	-0.060517	-0.0431834	-0.0268738	-0.0095687	0.0125683	-0.00476386	-0.264976	-0.0630849
C03	Bn-scaff_16002_1-p1804602	13585883	13585932	0.0291251	0.00554643	0.044004	-0.0262726	-0.00476766	0.0287563	0.105529	-0.0327079	0.00697438	-0.0287294	-0.352275	0.117814	-0.0286385	-0.210936	-0.0382316	0.000557804	-0.0163768	-0.0085144	-0.00523164	-0.0358108	0.0277368	-0.017293	-0.00840429	-0.00632285	-0.0169206	-0.0219458	0.0962371	0.0122634	-0.00387765	0.00405618	-0.00228583	-0.0440793	0.00938221	0.165547	0.0444255	0.00845256	-0.0183649	-0.00932557	-0.0764426	0.012083	-0.0175414	-0.00387774	-0.00224087	-0.015491	-0.201952	-0.00910263
C03	Bn-scaff_16002_1-p1803014	13587115	13587164	-0.208381	-0.194768	-0.107236	-0.372376	-0.141367	-0.117326	0.13855	-0.0636541	0.0361136	-0.00722154	-0.515481	0.127654	0.0681936	-0.286029	-0.0101345	0.101765	0.0798454	-0.0397078	-0.0923573	0.0467558	-0.0182261	0.0643795	0.0321039	-0.0386391	0.0530762	0.0229162	0.224763	0.00227388	0.0480122	-0.241298	0.0952914	0.0561973	0.0567781	0.0925531	0.152855	0.22778	-0.0584757	-0.000958176	-0.0823395	-0.0273536	-0.0206672	0.0151693	-0.0135871	-0.00487344	-0.416934	0.0181394
C03	Bn-scaff_16002_1-p1800806	13589408	13589359	-0.500362	-0.446485	-0.232551	-0.757721	-0.326093	-0.191494	0.118483	-0.243623	0.0627216	0.0825964	-0.636672	0.13789	0.0121901	-0.53917	-0.0123362	0.118535	0.15084	0.0174249	-0.069223	0.190375	0.0352085	0.205873	0.0649833	-0.529061	0.165614	0.125692	0.50366	0.0748083	0.122212	-0.402609	0.0756574	-0.000417118	0.00957835	0.0940646	0.142265	0.334104	-0.0286534	0.133967	-0.164965	0.06968	-0.235212	0.0815272	0.00639731	0.00911751	-0.396799	0.165322
C03	Bn-scaff_16002_1-p1800635	13589479	13589528	-0.256416	-0.249518	-0.174395	-0.439729	-0.155756	-0.205278	-0.0275353	-0.116993	-0.0451566	0.0601614	-0.284954	0.265513	-0.0210043	-0.187541	-0.0286653	0.120612	0.124331	0.0381099	-0.0231142	0.0421709	0.0412852	-0.0390073	-0.0574742	-0.029394	-0.0504418	-0.0215133	0.0982929	-0.00978954	0.0943543	-0.110556	0.000715271	-0.00793626	-0.115599	0.105758	0.202413	0.244668	0.00151283	0.0385815	-0.0815839	-0.0797097	-0.122811	-0.00906326	-0.109012	-0.0520532	-0.218225	0.0220913
C03	Bn-scaff_16002_1-p2080748	13718397	13718446	-0.760884	-0.483033	-0.651466	-1.23271	-0.474116	-0.473471	-0.204884	-0.438043	-0.0201836	0.0609212	-0.482333	0.184108	-0.210522	-0.630881	-0.049931	0.0574455	0.100068	0.0458081	-0.239979	0.0202604	-0.0198326	0.0126963	-0.0167995	-0.531822	0.00842777	-0.0433481	0.276003	0.0326728	0.028439	-0.289063	-0.0425476	-0.176744	-0.0574281	-0.394694	0.141961	0.254241	-0.14383	-0.0190459	-0.457401	-0.154392	-0.372859	-0.0344001	-0.138173	-0.0770094	-0.526452	0.0187235
C03	Bn-scaff_16002_1-p2076397	13723511	13723463	0.0672262	0.129528	0.0530648	0.172582	0.0121971	0.10459	0.286069	0.0668463	0.132134	-0.0224802	-0.258669	0.143339	0.0034975	-0.353774	-0.0316005	0.0361823	0.0294332	0.0467647	0.0231408	-0.0157945	-0.025891	0.0740639	0.103173	0.0216818	0.0181024	-0.000654887	0.235021	0.0568482	0.0579156	0.0794706	-0.00522922	0.024776	-0.0135441	0.266045	0.048649	0.192845	0.0905019	0.0205941	0.115291	0.113165	0.0852987	0.0667792	0.135637	0.121355	-0.401188	0.0851596
C03	Bn-scaff_16002_1-p2057439	13742350	13742399	-0.187996	-0.0443188	-0.0295747	-0.234499	-0.111981	-0.127529	0.116359	-0.136638	-0.0329998	0.17948	-0.254942	0.215256	-0.182207	-0.534868	-0.0479355	0.0276204	0.239858	0.125688	-0.104035	-0.0451727	0.0177917	-0.0402573	0.0312814	-0.484437	0.101957	0.0368435	0.322606	0.0799588	0.11778	-0.000686632	-0.136127	-0.162425	-0.056319	0.147638	0.131767	0.260292	-0.024575	0.0549326	-0.182637	-0.0507448	-0.0977307	-0.0400799	-0.0361782	0.0677539	-0.547131	0.027544
C03	Bn-scaff_16002_1-p2054433	13745337	13745386	0.0635634	0.0178895	0.00534836	0.127128	0.0165842	-0.0734069	0.0860542	0.000996983	-0.0671207	0.144077	-0.29601	0.209539	-0.604782	-1.05279	-0.615092	0.0609462	0.107853	0.0839316	-0.611803	-0.651201	-0.572184	0.0285656	-0.0459922	-0.00248962	-0.0679374	-0.0509817	0.0438225	0.0318292	0.0132726	0.0170502	-0.637684	-0.704544	-0.736615	0.311365	0.125333	0.190781	-0.0572892	-0.0432924	-0.0113414	0.0334447	-0.0139755	-0.00529197	0.0560484	0.0110564	-0.208748	0.000142395
C03	Bn-scaff_23954_1-p157687	13813811	13813762	-0.560834	-0.416479	-0.421352	-0.865354	-0.517565	-0.392264	-0.0628198	-0.31612	-0.0528145	-0.130112	-0.546282	0.206439	-0.0991766	-0.489494	-0.0896314	0.0707551	0.095497	0.02789	0.0383559	0.0475375	0.0704828	-0.0349578	-0.0270867	-0.0832484	-0.0735649	-0.0637061	0.183193	-0.098788	-0.0948394	-0.42171	-0.139039	-0.182653	-0.130907	0.20926	0.00569753	0.22991	-0.113272	-0.0452324	-0.150508	-0.118725	-0.193661	-0.0662834	-0.104146	-0.156836	-0.45294	-0.010308
C03	Bn-scaff_16002_1-p2117477	13845147	13845098	-0.372507	-0.139661	-0.207016	-0.885071	-0.268304	-0.424617	0.15101	-0.167138	0.204336	0.206322	-0.464034	0.28584	0.128797	-0.349143	0.230745	0.183072	0.184423	0.121808	0.0856931	0.254271	0.199215	0.136708	0.148778	0.0544139	0.183001	0.219646	0.522084	0.149387	0.205051	-0.179077	0.209662	0.0542292	0.150995	-0.317685	-0.088014	0.312301	0.0718548	0.197138	0.0267228	-0.0124921	-0.0182759	0.174068	0.110384	0.0477631	-0.246767	0.180824
C03	Bn-scaff_16002_1-p1762359	13944473	13944522	0.143515	0.105276	0.0978654	0.204561	0.0395058	0.0421608	0.189478	0.078076	0.019661	-0.077145	-0.22504	0.076017	0.022193	-0.127814	0.021932	-0.000642584	-0.02448	-0.00448841	0.078632	0.026234	0.0133821	-0.0262016	-0.0111799	-0.00157123	0.00699629	-0.010995	0.0762668	0.00212947	-0.0107076	0.0961214	0.0259862	0.00446189	0.053653	0.224486	-0.0700988	0.063778	0.0340775	-0.0252693	0.0271935	0.11216	0.0800545	-0.0335873	0.0469441	-0.00846916	-0.209318	0.012601
C03	Bn-scaff_16002_1-p1735395	13964443	13964492	0.129724	0.0773799	0.125968	0.139702	0.0735364	0.0521881	0.205665	0.0771999	-0.0285813	0.00233879	-0.121114	0.0918237	0.0500011	-0.27255	0.00823762	0.0477197	0.00616135	0.00890883	-0.012908	-0.0344158	0.00242464	-0.0191952	-0.0355486	0.0281381	-0.022831	-0.0730825	0.018889	-0.0420417	-0.0200336	0.0440597	0.054045	0.04837	0.0262362	0.236137	0.0485423	0.102177	0.0426625	-0.0280057	0.0401201	0.0926099	0.0805417	0.0428789	0.00588218	-0.010861	-0.279867	-0.0137671
C03	Bn-scaff_16002_1-p1713719	13989747	13989796	-0.247584	-0.158095	-0.124356	-0.509596	-0.180267	-0.0658683	0.0651645	-0.135874	0.0642043	-0.0236665	-0.398052	0.122703	0.123134	-0.186385	0.0800044	0.0652952	0.121304	0.101029	-0.0895617	-0.0130654	-0.0637681	0.107011	0.10864	0.0504995	0.0834605	0.154181	0.264839	-0.0292666	0.0510297	-0.28315	0.0206553	0.075201	0.111791	-0.0442997	0.107218	0.27053	0.0798617	0.0638312	0.0528758	-0.00564691	-0.0263224	0.0803971	-0.0112555	0.0789297	-0.209992	0.13807
C03	Bn-scaff_16002_1-p1711215	13993252	13993203	0.105874	0.0878825	0.150509	0.212023	0.0908109	0.0270537	0.172659	0.0521952	-0.0481205	-0.0544081	-0.191208	-0.0110617	-0.0555259	-0.186003	-0.034305	-0.0148484	-0.00997249	-0.00304033	-0.0989996	-0.05945	-0.116471	0.0201658	-0.0309371	-0.0351882	-0.00421991	0.00985219	0.0234781	-0.136584	-0.104263	-0.028485	-0.0103179	-0.0112146	0.0034359	0.154181	0.0693249	0.0757517	0.0341918	-0.00751454	0.0411204	0.0434204	0.0015532	0.00224624	0.00980727	-0.0130554	-0.157199	0.0136856
C03	Bn-scaff_16002_1-p1699540	14023349	14023300	-0.08841	0.0505478	0.074363	-0.444808	-0.0813835	-0.0328088	0.287978	-0.0767303	0.167639	0.128817	-0.51242	0.141951	0.161519	-0.325079	0.153945	0.256933	0.311897	0.239069	-0.0668866	0.0988976	0.0641782	0.18914	0.21769	-0.0712932	0.295308	0.266675	0.579815	-0.100687	0.099173	-0.170194	0.201572	0.24602	0.215258	0.00913238	0.0609632	0.359846	0.225907	0.369063	0.031522	0.0461558	0.117128	0.134639	0.192035	0.239794	-0.379165	0.214651
C03	Bn-scaff_16002_1-p1688721	14035635	14035684	0.00797443	0.0391553	-0.0105585	-0.028999	0.00171708	0.023429	0.0624214	0.0308397	0.00140888	-0.000190397	-0.221614	0.0755173	0.0191657	-0.217933	0.0356435	0.017222	-0.0266	-0.0170971	-0.0235928	-0.0102452	-0.0281279	-0.0127814	0.0364086	-0.0153896	-0.0037585	-0.0428417	0.0367371	-0.0569053	-0.0279033	-0.0688251	-0.0169453	-0.0095829	0.0162101	0.120946	0.0413624	0.106024	0.00443309	-0.0243658	-0.00445382	0.0408218	-0.0326857	0.00553461	0.0227183	0.00923748	-0.171531	-0.0184451
C03	Bn-scaff_16002_1-p1688212	14036146	14036195	-0.10245	0.00268782	0.0918061	-0.549785	-0.0205437	0.136239	0.40936	0.183235	0.411308	-0.654876	-1.26224	-0.642106	0.295792	-0.154039	0.387769	0.424469	0.533436	0.378667	-0.691546	-0.530192	-0.562315	0.492862	0.469352	0.15785	0.462479	0.436282	0.716193	-0.64317	-0.561772	-1.05502	0.434095	0.313413	0.384812	0.424893	0.455746	0.760673	0.421913	0.516317	0.323771	0.390616	0.308544	0.411348	0.418647	0.415989	0.0049501	0.501242
C03	Bn-scaff_16002_1-p1677804	14043179	14043228	-0.742626	-0.601598	-0.591558	-1.36047	-0.627244	-0.635339	-0.285972	-0.47819	-0.0609567	0.332956	-0.129851	0.361704	0.206351	-0.0624844	0.267704	-0.0340097	0.0626047	-0.126829	0.229612	0.309274	0.234347	-0.0729846	-0.0418291	-0.124429	-0.00778737	-0.0494453	0.220442	0.250093	0.275213	0.0544591	0.266998	0.275043	0.270336	-0.508796	0.0265143	0.21317	-0.0943071	-0.0138651	-0.223473	-0.25182	-0.253938	-0.0979787	-0.0858808	-0.111952	-0.446615	0.0178894
C03	Bn-scaff_16002_1-p1630258	14104197	14104148	0.119348	0.0594889	0.140592	0.163871	0.0647008	0.0565545	0.132659	0.0911094	0.0488153	-0.035018	-0.195477	0.073078	-9.18e-05	-0.152938	-0.0346067	0.0735926	-0.0191037	-0.0079935	0.0231604	-0.0207904	0.0281141	0.0291064	0.0364973	-0.000512513	0.00982332	-0.0071919	0.0233344	-0.00762467	-0.0211936	0.0322465	0.0102037	0.00364898	-0.00531251	0.153943	-0.00179291	0.0532065	0.028619	-0.0147293	0.0418289	0.0638582	0.0549055	0.0258796	0.0339185	-0.0308616	-0.120295	0.0258661
C03	Bn-scaff_16002_1-p1604880	14130545	14130496	-0.528012	-0.333736	-0.30448	-0.848815	-0.393029	-0.25306	0.00633344	-0.272424	-0.0350131	-0.0146916	-0.289818	0.162781	-0.0365641	-0.296533	-0.0543304	0.0168333	0.128157	-0.00559304	0.00413798	-0.00955632	0.0643793	0.0483069	0.0763159	-0.0576205	0.0650216	0.00728876	0.354769	-0.0110645	0.0378224	-0.13634	0.0349442	0.0174257	0.00451315	-0.229145	-0.0235619	0.315284	0.0191304	0.0283504	-0.00328956	-0.0852485	-0.123314	0.0432987	0.0405936	0.0630645	-0.38083	0.0504284
C03	Bn-scaff_16002_1-p1602193	14137290	14137241	0.0573627	0.0551982	0.00947242	0.127686	0.0395669	0.0194587	0.0983549	0.0396611	-0.0131075	-0.0148937	-0.281984	0.0802868	0.0518372	-0.256193	-0.00176261	-0.00650337	-0.0417226	-0.0218064	0.00712704	0.00263718	-0.0224935	-0.00565338	0.0242741	-0.00775435	-0.0347253	0.0130021	0.0210003	-0.00464921	0.0229414	0.0339447	-0.04527	-0.0361846	-0.0176625	0.161166	0.00859686	0.121878	0.0312491	0.0154351	0.00590959	0.0522651	0.0258438	-0.0153594	0.0154693	0.0185751	-0.185068	-0.000235464
C03	Bn-scaff_16002_1-p1597046	14149704	14149753	-0.425844	-0.341263	-0.341061	-1.02145	-0.462957	-0.41365	-0.171745	-0.365673	-0.0225082	-0.0333046	-0.642818	0.15664	0.108659	-0.388561	0.136454	0.172953	0.287472	0.149474	0.107068	0.175659	0.190376	0.0775274	0.0119056	-0.0109774	0.107988	0.0747296	0.271603	-0.0529588	0.0154676	-0.465663	0.089186	0.111006	0.0756742	0.0537912	0.187532	0.426089	-0.103369	-0.0268299	-0.178023	-0.0833672	-0.169916	-0.0181589	-0.0747077	-0.104451	-0.472571	0.0809162
C03	Bn-scaff_16002_1-p1594908	14151947	14151898	0.119213	0.0885731	0.022552	0.12505	0.0586937	0.0606516	0.176485	0.114194	0.0171797	0.019419	-0.155856	0.0909898	0.0285921	-0.135304	0.0538866	0.0373212	-0.0181885	-0.0281229	0.0178413	-0.0186199	-0.0536877	0.00701203	-0.0833151	0.0198542	0.00525515	0.0294333	0.0340843	0.000524452	0.00549041	0.0271705	0.00636152	0.0297452	0.0278171	0.158748	-0.0456267	0.0621949	0.054349	-0.0461473	0.0345683	-0.0254657	0.0266746	0.0294215	0.0179565	-0.00275444	-0.143101	-0.0521829
C03	Bn-scaff_16002_1-p1593358	14153468	14153419	0.0137076	0.0135834	0.0452654	-0.00106342	-0.052762	-0.0235965	0.17008	0.0237435	0.0172453	0.045644	-0.126203	0.159538	0.0981759	-0.203877	0.145311	0.0915881	0.0888958	0.115496	0.11749	0.0831384	0.118902	-0.0290592	-0.0323976	-0.0377846	-0.0133092	-0.0221854	0.107627	0.0392029	-0.0107607	0.0686814	0.120223	0.168347	0.0935123	0.406075	0.122224	0.188052	-0.0609719	-0.0615173	0.00154959	-0.0516472	-0.0488051	0.00231698	-0.0387676	-0.0926008	-0.350612	-0.0568988
C03	Bn-scaff_16002_1-p1583372	14162387	14162338	-0.167775	-0.11472	-0.102837	-0.357496	-0.143202	-0.088544	0.175882	-0.00488103	0.0626068	0.0564606	-0.317368	0.205428	0.0441821	-0.280929	0.016496	0.0641025	0.0653576	0.00876952	0.0190484	0.0425773	0.0278859	0.0640006	0.0219984	-0.143951	0.0499579	0.00949857	0.345155	-0.0141085	0.0613189	-0.0440506	-0.00114569	-0.00242114	0.0144435	0.175656	0.0798492	0.214059	-0.0404936	0.0523196	-0.0881532	-0.0637723	-0.0837148	0.0896823	-0.045913	-0.000764666	-0.405543	0.00594281
C03	Bn-scaff_16002_1-p1524828	14235845	14235894	-1.15253	-1.06721	-0.814304	-1.85912	-0.759979	-0.636788	-0.479504	-0.626378	-0.0501911	-0.0529714	-0.586978	0.294891	-0.00576941	-0.655536	0.0485185	0.0820894	0.19952	0.0434567	-0.0291909	0.20083	0.0423759	0.128931	0.00576896	-1.18411	0.0555001	0.0571998	0.539579	0.103785	0.126134	-0.428845	0.0245116	-0.0626975	-0.0462469	-0.359009	0.123498	0.423646	-0.185666	0.0519968	-0.643938	-0.170524	-0.570848	-0.0456823	-0.202524	-0.211794	-0.632668	0.0815194
C03	Bn-scaff_16002_1-p1517730	14242718	14242669	-0.121126	-0.149176	-0.0600719	-0.341626	-0.104934	-0.0591701	0.0950667	-0.0786036	0.0108484	-0.064624	-0.399818	0.226228	-0.0719553	-0.390505	0.00353575	0.0391883	0.0862611	-0.0164914	0.0240191	0.0596046	0.0118529	0.0840968	0.0249807	-0.0895159	0.0654413	0.0591282	0.277498	0.0218706	0.0336603	-0.136075	-0.012688	-0.00463782	-0.0092263	-0.0292247	0.115195	0.180046	-0.0341781	0.0540843	0.00679637	0.0475869	-0.0699397	0.0456524	0.0218297	0.00767012	-0.298697	0.0818298
C03	Bn-scaff_16002_1-p1511077	14249713	14249762	-0.252158	-0.273159	-0.161735	-0.635463	-0.192301	-0.215917	-0.0163127	-0.163226	0.0187962	0.0039387	-0.476006	0.101393	-0.0478915	-0.561717	-0.00680461	-0.0910431	0.0299758	-0.050686	-0.0860162	0.046134	0.0371994	0.0713704	-0.0154054	-0.0378307	0.0564191	-0.00819412	0.250976	-0.0467088	-0.0184049	-0.370833	-0.0454456	-0.122886	-0.0229452	-0.233918	0.0146917	0.206534	-0.0629454	0.0955025	-0.0395146	-0.0175947	-0.170413	0.0469468	-0.0308225	-0.0482907	-0.32426	0.0284324
C03	Bn-scaff_16002_1-p1467775	14294464	14294415	-0.170206	-0.0592159	-0.122832	-0.457994	-0.0746016	-0.102044	0.279517	0.000665076	0.0336801	0.0264478	-0.416484	0.241458	0.040785	-0.396459	0.00749648	0.111055	0.09666	0.0106819	-0.0191124	0.0964531	-0.00121247	0.0256592	0.0153181	0.0790013	0.0681921	0.0586998	0.284454	0.0530006	0.10245	-0.0664254	0.0123894	0.0275865	0.00875123	-0.0353716	0.0119747	0.193196	-0.0175364	0.073681	-0.0622537	0.0377311	-0.049603	0.0169895	0.0584997	-0.00319993	-0.329216	0.0639837
C03	Bn-scaff_16002_1-p1461097	14297620	14297669	-0.831209	-0.534561	-0.715615	-1.29719	-0.592042	-0.45292	-0.23378	-0.414249	0.128585	-0.0521452	-0.738529	-0.106098	-0.499096	-0.953315	-0.338813	0.00426917	0.194247	0.0129663	-0.0229685	0.0610357	-0.00157106	0.257511	0.21836	-0.445685	0.236147	0.129875	0.537228	-0.148711	0.135445	-0.71776	-0.231556	-0.461828	-0.317328	-0.896772	0.108173	0.365451	0.118173	0.271607	-0.253461	-0.00979162	-0.144229	0.114096	0.0932049	0.105297	-0.393026	0.231792
C03	Bn-scaff_16002_1-p1404468	14355126	14355175	-0.076485	0.0864516	0.0751976	-0.136769	-0.0699075	-0.0281943	0.101358	0.0291096	-0.00457459	-0.00265364	-0.278531	0.143776	-0.0332247	-0.0901167	-0.0173081	0.0681235	0.070614	-0.00103166	-0.0228765	-0.0434894	-0.065495	0.0180711	0.00417296	0.0316756	0.113865	0.107495	0.145987	0.0349361	0.0476475	-0.0209627	0.0250875	-0.0305258	0.000531844	0.0407915	0.0734434	0.093366	0.135668	0.0668949	0.0582374	0.0878987	0.000627256	0.0493228	0.0350748	-0.033819	-0.298636	0.135762
C03	Bn-scaff_16002_1-p1403932	14355759	14355710	0.0558209	0.0866191	0.0955374	0.100066	0.0361637	0.0515173	0.0570125	0.0195697	-0.015129	0.0176932	-0.144766	0.103696	0.0783038	-0.220065	0.0658201	-0.0131086	-0.0523224	-0.00185663	0.0604144	0.00315089	0.0104224	-0.0165739	-0.00745594	0.0224994	-0.0201248	-0.000703495	0.0626234	-0.0610146	0.0333869	0.0330062	0.0362162	0.0547724	-0.0198786	0.10053	-0.0470915	0.125646	0.0270252	0.0163861	0.0480015	0.113175	0.035611	0.0319863	-0.0238678	0.00366837	-0.136895	-0.0379365
C03	Bn-scaff_16002_1-p1400602	14359042	14358993	0.0971611	0.107329	0.0984604	0.223887	0.101476	0.0651247	0.224944	0.150887	0.0375833	0.0648113	-0.335656	0.181539	-0.0529208	-0.38568	0.0257359	0.0502527	-0.0212474	-0.00884366	0.047629	0.0258548	0.0998675	-0.0194803	-0.0487811	-0.142836	-0.0906962	-0.0293661	0.125461	0.0159368	-0.0209225	0.0525568	0.0388654	0.0563458	0.0466241	0.273319	0.0269896	0.00613001	-0.0234908	-0.0165728	-0.0167701	-0.0426084	0.105783	0.0152323	0.0293347	-0.00928939	-0.390713	-0.0412844
C03	Bn-scaff_16002_1-p1395666	14374544	14374586	-0.200217	-0.0776753	-0.17172	-0.312377	-0.177845	-0.000988035	0.175299	-0.0180765	0.071594	0.100217	-0.344836	0.282029	-0.032682	-0.313069	0.0152479	0.095679	0.157344	0.0651836	0.0307193	0.0579385	0.0534949	0.095951	0.122693	-0.0120799	0.0588885	0.0509292	0.361378	0.0821559	0.0801682	-0.0825668	-0.0038386	0.00756542	0.00780133	0.109833	0.0141191	0.167655	0.0653259	0.119941	0.0540554	0.0369404	0.0461713	0.0881299	0.107029	-0.00599218	-0.386001	0.0892331
C03	Bn-scaff_16002_1-p1395730	14374573	14374525	0.22277	0.289041	0.247858	0.0390454	0.216548	0.231587	0.530804	0.301555	0.385159	0.449202	-0.0534892	0.605759	-0.492782	-0.943193	-0.185545	0.381066	0.433913	0.360666	-0.299627	0.00187975	-0.029681	0.406323	0.396717	0.336515	0.420388	0.356776	0.593638	0.390653	0.375436	0.221141	-0.158312	-0.116088	-0.104329	0.442253	0.280676	0.50573	0.363354	0.391478	0.30447	0.34895	0.365206	0.444966	0.386403	0.304391	0.0368894	0.469809
C03	Bn-scaff_16002_1-p1382696	14387293	14387244	-0.180637	-0.0946033	-0.157024	-0.175821	-0.146321	-0.122811	0.035088	-0.178932	-0.134452	0.0987566	-0.240089	0.216322	0.0249494	-0.221359	0.0108755	0.164869	0.0871378	0.0674498	0.030741	-0.0112759	0.0993859	-0.240285	-0.143012	-0.309992	-0.224103	-0.183841	-0.0716369	0.0727819	0.090719	0.0134539	0.0553352	-0.104223	0.0385969	0.149582	0.109232	0.293766	-0.184985	-0.196876	-0.364114	-0.153988	-0.117513	-0.0982703	-0.190753	-0.201818	-0.618382	-0.211088
C03	Bn-scaff_16002_1-p1274791	14487247	14487296	0.0890827	0.108265	0.0872791	0.178426	0.0900358	0.0439863	0.190512	0.0956682	0.021983	0.0409076	-0.19588	0.151788	0.0241794	-0.175618	0.0065805	0.0580249	0.00565761	0.0027055	0.0168401	-0.010532	0.0933107	0.0377425	0.0261311	-0.0386465	0.00971007	0.0149113	0.13627	0.0613613	0.0679444	0.0969937	0.00671078	0.0431919	0.0417698	0.0426445	0.00122262	-0.00882133	0.0430271	0.0297595	0.0622086	0.0298717	0.0137777	0.0304301	0.038781	0.0463572	-0.160826	-0.000829711
C03	Bn-scaff_16002_1-p1270726	14491202	14491251	0.0155377	0.0774778	0.0524453	0.0642009	-0.000974267	0.0103736	0.202948	0.00312463	-0.0942926	-0.0177406	-0.341668	-0.00404683	0.0842313	-0.306176	0.0145705	0.0756127	0.000370403	0.0039953	0.0396803	-0.013736	0.0364797	-0.00444166	-0.0258856	-0.0242642	0.00236059	0.0331447	0.101984	0.0295673	-0.018116	0.0436323	-0.00424596	0.0531739	0.0255331	0.0244005	0.0393219	0.00744361	-0.0153703	-0.0156692	0.00815126	-0.0180693	0.000473906	-0.0291361	-0.00703289	-0.0511151	-0.323617	0.0267016
C03	Bn-scaff_16002_1-p1235661	14517286	14517235	0.0125592	0.0780257	0.0522277	0.080656	0.039687	0.0128577	0.155756	0.0177767	0.0113177	0.0416115	-0.236585	0.118686	0.0281841	-0.249692	0.0373174	0.0153308	0.0123806	-0.00449074	0.100769	0.00917168	0.0169084	0.0363573	0.0617631	-0.00567212	-0.0236511	-0.00735187	0.140261	0.0508768	0.0534145	0.115642	0.0125592	0.051986	0.0246073	0.195676	0.0123006	-0.0428856	0.0225421	0.0326034	0.0708668	0.0431967	0.0481118	0.0413121	0.0208999	-0.0201135	-0.20402	0.0171346
C03	Bn-scaff_16002_1-p1224962	14529585	14529536	-0.0166045	0.110942	0.0268442	0.0051196	-0.0542831	-0.0500636	0.136006	-0.0750353	-0.060513	0.0236369	-0.331631	0.0522572	-0.0171627	-0.295037	0.0148116	-0.00457373	-0.0349835	0.0118467	-0.0303833	-0.0285223	0.0385073	-0.0710768	-0.072117	-0.0374867	-0.0683061	-0.00509762	0.0683726	-0.0952219	-0.0646142	-0.0640851	-0.0899677	-0.0159774	-0.0695049	0.248589	0.0924178	0.000803107	-0.016857	-0.0660403	-0.0363461	-0.0560776	-0.0200931	0.00476687	-0.0339981	-0.0863218	-0.366167	-0.00823684
C03	Bn-scaff_16002_1-p802446	14873540	14873589	-1.48599	-0.772843	-0.60551	-1.71237	-0.348739	-0.637651	-0.437632	-0.684962	0.046602	-0.140914	-0.662363	-0.377197	-0.309036	-0.0451414	0.0706606	0.0343201	0.259178	-0.138651	-0.447138	-0.140646	0.0691744	0.232485	0.210645	-0.635616	0.205595	0.195266	0.888916	-0.0991642	-0.0517599	-0.819525	-0.103026	-0.079089	0.0528022	-0.930284	0.141588	0.120936	-0.0291203	0.203787	-0.347832	-0.264935	-0.462764	-0.0147962	-0.0246606	-0.0102418	-0.674184	-0.0184349
C03	Bn-scaff_16002_1-p767251	14908914	14908865	-0.173499	-0.132026	-0.170708	-0.318045	-0.252646	-0.191178	0.0466678	-0.111333	-0.0860476	0.0452092	-0.458947	0.163562	-0.00382566	-0.0594326	0.0216996	-0.0776543	-0.0341217	-0.0118932	-0.043387	0.0119825	0.046096	-0.0912328	-0.055412	-0.235827	-0.0721459	-0.0659474	0.159693	0.017188	0.036736	-0.0289495	0.0467572	0.0195271	0.0263845	0.133465	-0.0100011	0.00900471	-0.100518	-0.0362782	-0.0542369	-0.183614	-0.15228	-0.0904761	-0.155033	-0.113397	-0.622649	-0.108904
C03	Bn-scaff_16002_1-p729773	14938605	14938654	-0.455414	-0.218605	-0.344089	-0.658435	-0.294904	-0.247596	-0.0686984	-0.221357	-0.0577303	0.132126	-0.290343	0.219616	-0.0481062	0.0599364	-0.0313544	0.0754912	0.153725	-0.0272151	0.0378603	0.135109	0.0277633	-0.0195812	-0.0605267	-0.0908036	-0.0752076	-0.0664393	0.0939602	0.10737	0.123519	-0.0952764	-0.0199334	-0.0835742	-0.00150968	0.0479965	0.120347	0.0469806	-0.159327	-0.0682017	-0.15471	-0.0792565	-0.202983	-0.105959	-0.0738889	-0.118934	-0.431412	-0.0887185
C03	Bn-scaff_16002_1-p726314	14942018	14942067	-1.7659	-1.54607	-1.51205	-2.20629	-1.76383	-1.49193	-1.13758	-1.54412	-1.19503	-0.0124129	-0.345541	0.209197	0.0166197	-0.00120576	-0.00793721	0.0402138	0.023493	-0.0451281	0.0188763	-0.0551503	0.00522825	-1.06668	-1.03054	-1.72778	-1.046	-1.03281	-0.637723	0.00971041	-0.000641036	0.0206724	-0.00841311	0.033206	0.00791131	0.210166	-0.00525287	0.0248571	-1.17585	-1.04296	-1.15986	-1.1456	-1.41806	-1.01628	-1.19669	-1.16307	-1.64658	-0.940248
C03	Bn-scaff_16002_1-p667709	15023831	15023880	-0.49591	-0.413078	-0.249892	-0.781306	-0.361371	-0.279984	-0.0371481	-0.311921	0.0189228	-0.135001	-0.887867	-0.282968	-0.312897	-0.0907939	-0.0819007	-0.00707722	0.202332	-0.214524	-0.197347	0.0838894	-0.0388861	0.127405	0.0598272	-0.201929	0.104742	0.036138	0.381807	-0.0790227	-0.0481277	-0.690863	-0.193139	-0.343921	-0.131328	-0.187416	0.363023	0.0928662	-0.0778328	0.086394	-0.145838	-0.171593	-0.309407	0.0135186	-0.11388	-0.155044	-0.504431	0.043997
C03	Bn-scaff_16002_1-p662652	15030349	15030398	-0.515622	-0.364766	-0.236403	-0.684075	-0.269225	-0.132327	0.0685643	-0.297254	0.0314919	-0.0621963	-0.62897	0.184754	0.0773003	0.0701067	-0.0241462	0.0148393	0.121553	0.00312463	-0.0572021	0.162502	0.0138876	0.195246	0.0991959	-0.775997	0.156251	0.17047	0.58914	0.0582228	0.102202	-0.363315	0.00757244	-0.0385236	-0.00512239	-0.00824264	0.133892	0.0317224	0.0130964	0.202701	-0.368156	-0.0125131	-0.324839	0.0936985	-0.0938929	0.0405586	-0.425078	0.11943
C03	Bn-scaff_16002_1-p1154894	15118636	15118587	-0.180903	-0.177617	-0.0610126	-0.373647	-0.197558	-0.128751	0.0551967	-0.0772458	-0.00819957	-0.0588957	-0.505299	0.229033	-0.0177701	-0.585689	-0.0779741	-0.0030698	0.0658444	-0.0105476	-0.0403391	0.00976012	0.0134554	-0.00635955	0.00212483	0.0170398	-0.0521831	-0.0155015	0.160885	-0.0639799	0.00316908	-0.178305	-0.0519175	-0.110598	-0.0419499	0.0222489	0.0471832	0.0229379	-0.00288221	0.000888189	-0.0455687	0.0439881	-0.100672	-0.0142506	0.0374225	0.0165948	-0.348625	0.0515234
C03	Bn-scaff_16002_1-p511265	15165382	15165333	0.188741	0.167558	0.203737	0.0116675	-0.0583785	-0.0640048	0.0460119	-0.0885534	-0.119685	0.00592517	-0.0798684	0.0897639	-0.0177853	-0.0297235	0.0275914	-0.00518866	-0.00915828	0.0279532	-0.0555419	-0.022851	-0.0127985	-0.131725	-0.14359	-0.127547	0.0567958	0.065003	0.0921632	-0.0664139	0.00972203	0.0628416	0.00777909	-0.0207307	0.0352001	0.22078	0.0310735	0.0242549	0.0857381	0.00960056	0.0894453	-0.0821102	-0.0996559	-0.128134	-0.087721	-0.125858	-0.302992	0.0684314
C03	Bn-scaff_16002_1-p482742	15193792	15193743	0.187591	0.0940408	0.179905	0.203367	0.0389029	0.0260785	0.191165	0.103472	-0.016025	0.0575937	-0.0745376	0.101553	0.00298322	0.0304088	0.083211	0.0160991	-0.0369226	-0.0303437	0.0710237	-0.021461	-0.0148553	-0.0315999	-0.0230715	0.0424097	-0.0576034	-0.0564225	-0.016386	-0.0494752	-0.0076774	0.0853403	0.0155644	0.0168289	0.0114088	0.249654	0.00931591	-0.0061838	0.00615809	-0.0127296	-0.0164167	0.0676257	0.0719512	-0.0182673	-0.00426114	-0.0197154	-0.265153	-0.0379694
C03	Bn-scaff_16002_1-p436209	15230839	15230888	-0.457081	-0.419336	-0.244588	-0.830883	-0.370455	-0.26819	-0.0858003	-0.276765	0.0142723	0.0415226	-0.55606	0.270956	0.0309569	0.0414722	-0.0464363	0.0505035	0.0741039	-0.0607569	-0.0440811	0.064477	-0.0349939	0.0600809	0.0481745	-0.0479914	0.149923	0.121375	0.444799	0.0769842	0.192299	-0.352047	0.0397683	-0.0142363	-0.0204919	0.0435689	0.197793	0.1291	-0.00531078	0.171819	-0.154078	-0.117488	-0.276651	0.0253697	-0.0405989	-0.0788772	-0.322295	0.11454
C03	Bn-scaff_16002_1-p434977	15232177	15232128	-0.589526	-0.510745	-0.425583	-0.855475	-0.363891	-0.26664	0.0348409	-0.208428	0.00320323	-0.184973	-0.993483	-0.0965875	-0.269841	-0.114179	-0.255799	0.0658991	0.111519	-0.0135902	-0.089042	0.0429076	-0.0459688	0.128519	0.0723896	-0.141981	-0.114927	-0.178265	0.239104	-0.148372	-0.175334	-0.613938	-0.277304	-0.329395	-0.201201	0.0696623	0.235876	0.206815	-0.333031	-0.0948655	-0.412299	-0.00134915	-0.302799	-0.0343527	-0.097819	0.0106678	-0.477564	-0.12989
C03	Bn-scaff_16002_1-p397940	15268611	15268577	-0.250774	-0.186743	-0.0866944	0.0297253	-0.0801054	-0.0878059	0.219392	-0.0641092	0.0397121	0.088209	-0.388313	0.246346	0.0432302	0.0116743	0.11375	0.133496	0.0797933	0.0714498	0.0866018	0.0788559	0.0981891	0.0420591	0.0333953	-0.101003	-0.0616454	-0.0522866	0.216365	0.0803244	0.0898122	0.0738689	0.0654733	0.0261896	0.0750928	0.313278	0.127467	-0.0250406	-0.131109	-0.0470005	-0.0879097	-0.0069762	-0.0996547	-0.00295028	-0.0274093	-0.0193202	-0.415318	-0.0611587
C03	Bn-scaff_16002_1-p251938	15403054	15403005	0.185637	0.188655	0.140403	0.272869	0.0772633	0.0155923	0.257468	0.0364523	0.00415993	0.0349725	-0.149395	0.118765	0.17306	0.0583551	0.0712204	0.0347572	0.0288279	0.0561836	0.0731119	0.026746	0.0540019	0.00660071	0.0539413	0.0514508	0.0324019	0.0180013	0.06277	0.0126864	0.1039	0.138573	0.0806716	0.0774121	0.0346751	0.273322	-0.0272376	-0.0244357	0.0878335	-0.00398664	0.0123354	0.138825	0.147284	0.0458531	0.0412206	0.0123623	-0.176063	0.0315366
C03	Bn-scaff_16002_1-p251724	15403168	15403217	0.0785803	0.0931983	0.0712394	0.125869	0.0451879	0.0696166	0.145709	-0.0151031	-0.0174166	0.0154712	-0.169467	0.108679	0.0262425	-0.0161927	-0.00839339	0.00737996	-0.0361956	-0.00711023	0.0621458	-0.0197351	0.0286273	-0.0412982	-0.0502924	0.0313285	-0.0121722	-0.0241511	0.041953	0.0139706	0.0438912	0.0407798	-0.0166232	0.0164031	-0.0210887	0.096984	-0.0274308	-0.0303182	0.0135285	0.00623909	0.00486389	0.0669077	0.0284422	-0.0121886	0.0182175	0.00749562	-0.186107	0.0017152
C03	Bn-scaff_16002_1-p230643	15419122	15419171	-0.816211	-0.540478	-0.598613	-1.36253	-0.661187	-0.575735	-0.166207	-0.494399	-0.00574239	0.0109158	-0.583738	0.211157	-0.0698465	0.032423	-0.0185746	0.0582709	0.204955	-0.0130134	0.0241735	0.131504	0.0200513	0.114027	0.127638	-0.0514348	0.207955	0.151156	0.454518	-0.0518765	0.072325	-0.587064	0.0528609	-0.0487479	0.0602609	-0.775484	0.131967	0.225268	-0.0239948	0.0855681	-0.135828	-0.0868089	-0.294332	-0.0195222	-0.0199286	-0.0497418	-0.466751	0.164525
C03	Bn-scaff_16002_1-p230196	15419667	15419618	-0.358258	-0.300027	-0.144096	-0.716537	-0.211598	-0.194958	0.0523052	-0.158694	0.0310914	0.0517904	-0.454205	0.182498	0.0871961	0.079103	0.0181975	0.0416585	0.0733147	0.00619508	0.0711859	0.110478	0.11049	0.075227	0.00874918	-0.00497474	0.0759039	0.0823071	0.279411	0.0583745	0.0725173	-0.14123	0.0595953	-0.0458008	-0.0195489	-0.367345	0.0661375	0.166681	0.0496902	0.0716831	0.0111713	0.0290676	-0.0557952	0.0852753	-0.0135625	0.0644163	-0.357498	0.110253
C03	Bn-scaff_16002_1-p213410	15436637	15436686	-0.380539	-0.420625	-0.433911	-1.13384	-0.429376	-0.439598	-0.117541	-0.228012	0.0687074	0.0429133	-0.593004	0.193216	-0.114082	0.0492789	-0.0204602	0.046897	0.228296	-0.00446599	0.0530136	0.131073	0.0483593	0.126734	0.105524	-0.116372	0.153951	0.130638	0.403673	0.00480133	0.0588444	-0.431638	-0.0209148	-0.0415502	-0.000479825	-0.410706	0.0349104	-0.024258	-0.00376712	0.0668138	-0.145515	-0.115126	-0.168587	0.0385359	0.00447098	-0.0562824	-0.448872	0.202487
C03	Bn-scaff_16002_1-p176561	15468137	15468096	-0.525261	-0.249211	-0.320808	-0.960403	-0.209036	-0.212478	-0.0320857	-0.186439	0.184867	0.226753	-0.354737	0.406565	-0.302616	-0.206727	-0.267383	0.225059	0.350757	0.182949	-0.276337	-0.0940443	-0.175626	0.218656	0.211928	-0.841634	0.237382	0.198231	0.675871	0.150997	0.219001	-0.0739071	-0.202586	-0.316164	-0.281662	0.0107063	0.30641	0.27728	0.0987354	0.211154	-0.272448	0.072993	-0.0582332	0.290351	0.113887	0.205235	-0.456592	0.249479
C03	Bn-scaff_22466_1-p209191	15703587	15703636	0.206866	0.184137	0.210233	0.0100584	-0.078373	-0.0419517	0.108009	-0.0654163	0.00264164	0.0558227	-0.489237	0.225481	0.14958	0.128993	0.115239	0.0233684	0.102795	0.0322874	0.136129	0.15341	0.148337	-0.0528207	-0.0382204	-0.0569746	0.0103398	-0.00403045	0.13763	-0.0189959	-0.0527969	-0.0351203	0.0963716	0.1384	0.128271	0.215528	0.0352188	0.0411787	0.138581	0.197803	0.186493	-0.0736971	-0.0106394	-0.0398181	0.0568479	-0.0234753	-0.366144	0.0870907
C03	Bn-scaff_22466_1-p286093	15770820	15770771	0.0147768	0.096585	0.0897047	0.11499	0.0857477	0.0800745	0.175614	0.0598681	0.010085	-0.0214576	-0.262802	0.102681	0.0589646	0.0240049	0.0478852	0.0253993	0.0128649	0.0537196	0.00830979	0.0142105	0.0468854	0.0383301	0.0276799	0.0311119	-0.047356	0.000792794	0.1254	-0.0244292	0.0102401	0.0595852	0.0161476	0.062536	0.0217061	-0.00766859	-0.0504931	-0.0512511	0.0225033	0.0128641	0.0113959	0.0972132	0.029074	-0.0141127	0.0712553	-0.0142242	-0.254058	-0.00533685
C03	Bn-scaff_22466_1-p373867	15862608	15862657	-0.137747	-0.0774954	-0.0409559	-0.163531	-0.0986798	-0.0730129	0.185074	0.00452944	-0.00638123	-0.0256678	-0.421817	0.213483	-0.018634	-0.0128202	0.00711489	0.0391881	0.0526425	0.0150385	-0.0206416	-0.00628683	0.0210201	0.00396888	-0.0146744	-0.0355339	0.0151069	-0.0114375	0.213976	-0.0182802	0.00497341	-0.0799219	-0.0104234	0.0137614	-0.000548815	0.106716	0.00287217	0.0207294	0.00864421	-0.0574901	-0.044563	0.0324023	-0.0285848	0.0124435	-0.0169568	0.0245499	-0.285378	0.0254706
C03	Bn-scaff_22466_1-p381085	15869944	15869895	0.149466	0.116242	0.154348	0.185088	0.088622	0.0630835	0.230224	0.0898965	0.0121647	-0.0542044	-0.11319	0.12111	0.0279834	-0.0124235	0.0344621	0.00811056	-0.0237028	-0.00834737	-0.00915404	-0.0249413	0.0299369	0.00927302	0.0765245	-0.0247806	0.0110907	0.0175685	0.0632945	0.0341986	0.0495958	0.07049	-0.0247594	0.0218519	0.000974297	0.167636	0.0105565	0.00820958	0.0327875	0.0108615	0.0644265	0.0943906	0.0817032	0.0322941	0.0246174	0.0560254	-0.159353	0.0268076
C03	Bn-scaff_22466_1-p384704	15873593	15873544	-0.331951	-0.256654	-0.25504	-0.72734	-0.337517	-0.242325	-0.059199	-0.218969	-0.0199684	-0.0162137	-0.531829	0.168405	-0.141682	0.020627	-0.0842801	0.034971	0.120664	-0.0886851	-0.125442	0.0272918	-0.0218641	0.0406876	0.0255171	-0.0693179	0.0661391	-0.0133151	0.258204	0.00654318	0.117175	-0.332781	-0.0523901	-0.072611	0.00240747	-0.211727	0.165814	0.109007	-0.00452637	0.0561984	-0.0612874	-0.0455277	-0.132545	0.0344857	-0.0484985	-0.0193682	-0.341809	0.0347744
C03	Bn-scaff_22466_1-p386631	15875434	15875483	0.0129934	-0.0119723	0.0691014	-0.0243538	-0.0386812	-0.0634946	0.170581	0.0577814	0.0479438	0.140356	-0.349748	0.182699	0.00442777	0.0488776	0.120781	0.0927623	0.0944432	0.118893	0.017285	0.086692	0.0358898	0.0163251	0.0358049	-0.0704059	-0.0498056	0.0268729	0.267899	0.125321	0.110066	0.0521685	0.0160685	0.104883	0.06409	0.261958	-0.077882	-0.0596617	0.0053009	-0.00293305	0.000913283	-0.0722168	-0.0915681	0.0312134	0.000574652	-0.0204079	-0.370845	-0.0532851
C03	Bn-scaff_22466_1-p394461	15883276	15883325	0.0454237	0.0699737	0.0553902	0.0963687	-0.0010586	0.0368484	0.216385	0.0402417	-0.0898477	0.0142458	-0.27443	0.11402	-0.0266039	0.0128245	-0.00336257	-0.00500365	-0.0411883	-0.0320368	0.0523622	-0.0173038	-0.00207018	-0.0259566	0.00130631	-0.0748706	-0.0153901	0.0059757	0.093597	-0.0114168	-0.0383798	0.00665463	0.0345253	0.0237496	0.00542307	0.213157	-0.018355	-0.0137707	-0.00932816	-0.0398443	-0.0143201	0.0430633	-0.0618544	-0.00172051	0.0215455	0.0236432	-0.325096	-0.0577839
C03	Bn-scaff_22466_1-p707083	16148664	16148713	-0.776714	-0.521132	-0.505472	-1.34748	-0.600831	-0.374833	-0.080105	-0.475797	-0.00231692	-0.116652	-0.860155	0.0371057	-0.133632	0.0139729	-0.14528	0.0178817	0.0819578	-0.00755508	-0.0711592	0.0877849	-0.0440862	0.119693	-0.00564501	-0.453758	0.0680628	0.00326226	0.448349	-0.116234	0.0387196	-0.555368	-0.109671	-0.108591	-0.113283	0.0506535	0.204205	0.109595	-0.0970763	0.0889152	-0.35531	-0.166179	-0.448853	-0.04339	-0.190115	-0.0981671	-0.598738	0.000911564
C03	Bn-scaff_22466_1-p713918	16154553	16154602	0.0480549	0.0201195	0.0831449	0.0481142	0.0193094	0.00824669	0.150594	0.0049633	-0.0381684	-0.0317514	-0.198565	0.140338	0.035469	-0.0201759	-0.0282971	-0.456361	-0.409441	-0.512338	-0.492863	-0.474271	-0.466382	0.00811638	0.00233793	-0.00836398	-0.0159121	0.0162225	0.0374236	0.0362825	0.0290838	0.00190483	0.00988328	0.000255544	-0.0366313	-0.443661	-0.441239	-0.427475	-0.0337134	0.0278377	-0.00273014	0.024633	-0.015891	0.0375407	0.0261979	0.00808765	-0.190954	-0.0115887
C03	Bn-scaff_22466_1-p803725	16251183	16251232	0.110046	0.0946824	0.0826674	0.128361	0.037183	0.0552846	0.158353	0.0157339	-0.0410435	-0.0154755	-0.194726	0.0848523	0.0130996	-0.0385938	-0.0118906	0.0331168	0.00332232	-0.0384078	0.0769571	-0.0142314	0.0185082	-0.0374472	-0.0165267	-0.00656522	-0.0333553	-0.000698075	0.0401932	0.00512371	-0.0290504	0.0270488	0.0324263	-0.0101483	-0.00261151	0.218836	0.0255754	-0.00246946	-0.0312449	-0.0264708	0.0442552	0.0150466	-0.00426588	-0.0320901	-0.0181824	-0.0216498	-0.20479	-0.0984131
C03	Bn-scaff_22466_1-p804299	16251758	16251807	-0.169754	-0.0873705	-0.0889766	-0.132888	-0.126779	-0.181803	0.0587615	-0.148468	-0.124825	-0.088684	-0.421183	0.0437981	-0.0518104	-0.0294275	-0.00726008	0.111714	0.00292229	0.0126992	0.133962	0.0709097	0.0730588	-0.0561619	-0.114853	-0.135909	-0.0636426	-0.118256	0.171161	0.0577213	0.0162982	-0.0248238	0.00790396	-0.00890439	-0.0252761	0.420612	0.126845	0.0246311	-0.224128	-0.212511	-0.184962	-0.164107	-0.234692	-0.0843593	-0.175458	-0.217256	-0.538593	-0.18933
C03	Bn-scaff_22466_1-p805706	16253272	16253223	0.0443044	-0.0152804	0.0664596	0.0170643	0.0232483	0.0322644	0.186471	0.0284712	-0.0605754	0.0275753	-0.360653	0.149346	0.0477398	0.0228768	-0.0455652	0.0668211	0.0301711	-0.0213355	-0.127717	-0.150155	-0.124217	-0.00230615	-0.0691485	0.0532557	0.00531221	0.00429197	0.123078	0.0255962	0.00962516	0.0155563	0.0322122	0.00367969	-0.0313196	0.266536	0.00378964	0.0437107	0.00876524	-0.0100739	0.0218187	0.0355536	-0.0182224	-0.00676141	-0.0307012	-0.0416118	-0.36532	0.00432781
C03	Bn-scaff_22466_1-p805938	16253404	16253453	0.0393222	0.0134864	0.0884677	0.112991	0.0286725	0.0127475	0.109115	-0.0116129	-0.00640317	-0.00856258	-0.209586	0.106508	0.0242882	-0.0327112	-0.04759	0.0253099	-0.0791146	-0.0210837	-0.0033205	-0.00856543	-0.0231013	-0.0235533	-0.0264308	-0.0294331	-0.0650457	-0.015094	0.053219	0.0210357	0.0033146	0.0362419	-0.00850246	-0.00151734	-0.00744081	0.18984	0.0290105	-0.0437471	0.0403033	-0.0359628	0.0521377	0.0632562	0.0436201	-0.00241554	-0.0365922	-0.0543364	-0.198549	0.0113397
C03	Bn-Scaffold000167-p105601	16280289	16280240	-0.0726728	0.122542	0.00376408	0.049355	-0.00333688	-0.097024	-0.00424251	0.0159356	0.00150492	-0.04496	0.00369135	-0.0112465	-0.0274074	0.0151169	0.0618682	0.0332786	-0.0157039	-0.00245852	-0.0182906	0.167614	0.00167895	-0.00715871	-0.00500796	-0.0372055	0.0544323	-0.0430479	0.0892474	0.0348617	-0.00230615	0.121171	0.00538212	0.0528506	0.0395304	-0.0223644	0.0465733	0.036084	-0.0316239	-0.0795714	-0.00998409	-0.0169192	-0.0130616	0.00624971	0.0562004	-0.0219726	-0.0155677	-0.125333
C03	Bn-scaff_22466_1-p846333	16295201	16295152	-0.168604	-0.0717719	-0.0911612	-0.415344	-0.0879924	-0.100375	0.230972	0.077417	0.154864	0.0122511	-0.373324	0.206469	0.0144706	0.0342527	0.0770646	0.101864	0.128511	-0.000733951	0.0125234	0.130874	0.0729356	0.162638	0.12512	-0.434004	0.0409338	0.0741617	0.22116	-0.0363093	0.013641	-0.129456	0.0511928	-0.033666	0.00285638	-0.0395032	-0.00276021	-0.0779714	-0.0471974	0.0382353	0.0194586	-0.116795	-0.0585282	0.0168469	0.0667045	0.0417975	-0.403782	0.0637971
C03	Bn-scaff_22466_1-p857889	16300047	16300096	-0.182274	-0.114361	-0.142496	-0.432784	-0.14443	-0.173613	0.0757341	-0.0824035	-0.0158396	-0.0559784	-0.456947	0.122451	-0.0251735	-0.00427399	-0.0376006	0.00782818	0.0596747	0.000682953	-0.0263005	0.0302979	0.035464	0.0534019	0.0284958	-0.0134894	0.0923723	0.0389183	0.244617	-0.0414806	0.00710154	-0.163639	-0.0533765	-0.0402171	-0.037993	0.0143973	0.128012	0.0338044	-0.0381814	0.019101	-0.0640191	0.0014697	-0.0605647	-0.0113834	-0.0230119	-0.0823807	-0.370558	0.0479045
C03	Bn-scaff_22466_1-p858789	16300946	16300995	0.0748407	0.0641225	0.0965328	0.143411	0.00751547	0.0665646	0.197683	0.0795195	-0.0445389	-0.0349214	-0.179388	0.0918758	0.0105853	-0.0104683	-0.0242457	0.0186466	0.0209184	0.0330049	0.0523808	0.0211927	0.0598125	-0.0228155	-0.0116984	-0.0399246	0.0770015	-0.0425243	0.0426363	-0.0230141	-0.00667381	0.115516	0.00231647	-0.0345542	0.01583	0.139655	0.0132634	-0.0329845	0.00431512	-0.011454	0.0166934	0.0193121	0.0754282	0.0123103	0.0225136	-0.049943	-0.288958	0.00665035
C03	Bn-scaff_22466_1-p858709	16300966	16300917	0.134721	0.11897	0.144105	0.180658	0.0626481	0.038928	0.185914	0.0466423	-0.055144	-0.00265906	-0.253105	0.0873769	-0.0342279	0.000140159	0.0249888	0.0410675	0.00531375	0.00236763	0.0611818	-0.0387786	0.0146248	0.00837322	-0.0147323	-0.0358482	-0.0426158	-4.26e-05	0.0836162	0.0384257	5.61e-05	0.0439279	-0.00296372	-0.0504586	0.0327096	0.233219	0.00835236	-0.0828915	-0.00562636	-0.0346594	0.0402651	0.0747618	-0.0326262	-0.0108569	-0.0278283	-0.0011209	-0.269314	0.0298923
C03	Bn-scaff_22466_1-p859115	16301272	16301321	0.118994	0.152977	0.104666	0.18328	0.0756543	0.0618422	0.139777	0.0736552	0.0222835	-0.0225601	-0.147316	0.0476402	0.0479531	-0.00461625	0.0205793	0.00137383	-0.0440588	-0.0348732	0.013592	-0.0524614	-0.0298728	0.00389084	-0.0355073	-0.04333	-0.0390959	-0.0346782	0.0384056	-0.0364803	-0.00839287	0.0740046	-0.0295007	0.0224471	-0.00401898	0.224333	-0.0844178	-0.0578366	-0.0277452	-0.0520753	0.018499	0.0214285	0.0875952	0.0137549	0.0312521	0.0231623	-0.15353	-0.0261004
C03	Bn-scaff_22466_1-p859204	16301361	16301410	0.133515	0.116456	0.138466	0.159358	0.101695	0.0267531	0.165225	0.0988607	0.00405206	-0.00382489	-0.202159	0.0692027	0.0412439	0.0526078	0.039441	0.0243658	0.021244	0.0230895	0.0171741	0.0359806	-0.0494276	0.0080649	0.00354142	0.0211728	-0.0388305	0.00448264	0.0902848	-0.00995509	0.00897942	0.0466832	0.0117647	0.0279406	0.0120289	0.169899	-0.0355337	-0.0197014	-0.0379387	-0.0256204	-0.0115569	0.017067	0.0904681	0.0294505	0.0482948	0.0352369	-0.174394	-0.021406
C03	Bn-scaff_22466_1-p860670	16303808	16303857	0.127985	0.0517456	0.134209	0.118868	0.0372926	0.053304	0.121625	0.0309373	-0.0573757	-0.0129649	-0.113253	0.110108	-0.0464054	-0.00351522	-0.0329959	0.0313753	0.00938768	0.00158051	0.006833	-0.0544664	0.0190309	0.0433376	-0.0262763	0.0133522	-0.044696	-0.0278226	0.0245729	-0.0389154	0.00802984	0.00314025	-0.0303111	0.0508543	-0.0219148	0.18315	-0.0232397	0.0248794	0.00103445	-0.0554884	-0.0132209	0.0934375	-0.0486418	-0.0522573	0.022611	-0.0140454	-0.139266	-0.0821955
C03	Bn-scaff_22466_1-p860780	16303918	16303967	0.110691	0.0721851	0.0640388	0.0114057	-0.042974	-0.00585394	0.098364	0.0317606	-0.0465055	-0.0338188	-0.260654	0.117869	0.0256833	0.0431181	0.032459	-0.0109926	-0.0316827	0.0345176	0.0206872	0.0109946	0.00828944	-0.0543996	-0.0148457	-0.0962613	0.0511045	0.0432349	0.146472	-0.0108204	0.00688966	0.0491016	0.039723	0.0276828	-0.0045915	0.137898	-0.0458579	-0.0392536	0.053775	0.0248453	0.0265476	0.0142882	-0.0848773	-0.0421935	-0.0278824	-0.0516788	-0.22795	0.0622674
C03	Bn-scaff_22466_1-p861689	16304809	16304858	-0.264237	-0.212581	-0.130527	-0.677215	-0.227642	-0.153148	0.07715	-0.122011	0.0751509	0.0149115	-0.390339	0.190059	-0.0299319	0.0155217	0.00780595	-0.00174565	0.0630063	0.0123306	0.000767526	-0.0545442	0.0431136	0.111418	0.105898	-0.102809	0.0293331	0.000644791	0.190115	0.0382727	0.0194776	-0.227171	-0.0280546	-0.0749968	-0.0216822	-0.111405	0.0168017	-0.00169046	0.0449485	0.0353441	-0.0374621	-0.0199081	-0.0739913	0.102721	0.0534624	0.0303373	-0.323636	0.084508
C03	Bn-scaff_22466_1-p861838	16304958	16305007	-0.337606	-0.234418	-0.157631	-0.775421	-0.380708	-0.297511	0.00991044	-0.207094	0.0468044	-0.044687	-0.625048	0.0818702	0.00194536	0.0518115	0.0703981	0.102058	0.139206	0.0159169	-0.0206564	0.115923	0.0425468	0.0458418	0.0777293	-0.57693	0.0878454	0.106385	0.415966	0.0339684	0.00808662	-0.229901	0.0354177	-0.082868	0.012143	0.00589383	0.174456	0.123625	-0.0129386	0.0447528	-0.228362	-0.0328878	-0.167559	-0.00922621	-0.0637159	-0.0655914	-0.435522	0.0845416
C03	Bn-scaff_22466_1-p862054	16305274	16305225	-0.22661	-0.183849	-0.0756545	-0.507125	-0.130313	-0.11427	0.0914373	-0.116382	-0.0135672	-0.00453819	-0.383104	0.0916005	-0.0613586	0.0248727	0.0236459	0.09224	0.122545	0.0812214	-0.139138	0.0942473	0.103191	0.0998367	0.0126689	-0.145867	0.0630795	0.020965	0.319412	-0.0381175	0.0128794	-0.145742	-0.0664298	-0.0671959	-0.0193281	0.0994986	0.171457	0.0567889	0.0191439	0.0918247	-0.105302	-0.0899844	-0.109678	-0.0430213	-0.00530656	-0.0317385	-0.336732	0.134513
C03	Bn-scaff_22466_1-p863016	16306253	16306204	-0.160431	-0.139877	-0.0636735	-0.622119	-0.239396	-0.241075	0.0401435	-0.123688	-0.043652	0.0101499	-0.39722	0.199327	-0.0634391	0.0394819	-0.0152745	0.0561889	0.0510597	0.0380685	-0.0300696	0.0143083	0.0383239	0.0561741	0.0297794	-0.0319733	0.140745	0.115149	0.269492	-0.00292357	0.0376559	-0.24173	0.013713	-0.0501989	-0.030027	0.00994682	0.0952988	-0.00020347	0.0014441	0.0577265	-0.00175761	-0.113171	-0.160536	-0.0174223	-0.0246691	-0.0710927	-0.384869	0.131717
C03	Bn-scaff_22466_1-p863386	16306625	16306576	-0.403793	-0.345455	-0.28351	-0.523307	-0.307135	-0.186718	0.0302436	-0.0418738	0.0195325	0.0465405	-0.469996	0.24821	-0.031725	0.0328436	-0.00271196	-0.110672	-0.0212578	-0.0841486	-0.0669116	0.0482477	0.0656258	0.0564983	0.0231637	-0.0676201	-0.121385	-0.122367	0.173215	-0.0493578	0.0647543	-0.1674	-0.0367908	-0.0462991	0.0432249	0.0186228	0.0501657	-0.0805489	-0.204794	-0.0916908	-0.172802	-0.0751778	-0.160017	-0.0020632	-0.026413	-0.0336319	-0.371375	-0.0920203
C03	Bn-scaff_22466_1-p886874	16334228	16334277	-1.20215	-0.992394	-0.841504	-1.71359	-0.688778	-0.615537	-0.395381	-0.741895	-0.0707388	-0.0256287	-0.8977	-0.160979	-0.158364	0.00763163	-0.0307584	0.00107483	0.335769	-0.0636748	-0.16735	0.139065	-0.0776927	0.203708	-0.0111397	-1.34744	-0.0193681	-0.0421693	0.676679	0.00563757	0.156477	-0.514603	-0.0478175	-0.158447	-0.0909452	-0.879097	0.391318	0.236329	-0.0161241	0.105979	-0.43526	-0.0741646	-0.488473	-0.0321828	-0.0120541	-0.00266182	-0.514634	0.236118
C03	Bn-scaff_22466_1-p902407	16359505	16359456	0.0865728	0.0514249	0.11707	0.140962	0.113133	0.143695	0.0739328	0.071717	-0.0191358	-0.103552	-0.142304	0.081038	0.0407899	-0.00562895	0.0682718	0.0455769	0.000684672	0.0191431	0.00969674	-0.0452809	-0.00350315	-0.0170517	-0.0120578	0.00162982	-0.00148868	-0.0443915	0.0338884	-0.0319135	-0.00543248	0.0389493	-0.011877	0.041342	0.00491651	0.186319	0.0419199	0.00864917	0.0581265	-0.0324662	0.0522005	0.0676446	-0.00998756	0.0369959	0.000546801	-0.0103497	-0.103757	-0.0115911
C03	Bn-scaff_22466_1-p918439	16374954	16374905	0.0145216	0.00127709	0.0377229	-0.433005	-0.243216	-0.140768	0.0513527	-0.152998	-0.0345772	0.00082339	-0.362654	0.165082	-0.0112072	0.0296387	-0.0454358	0.13281	0.064237	0.0440674	-0.0755814	-0.0289795	-0.0693559	0.0288573	0.0201748	0.00559423	0.0560565	0.0323596	0.171521	0.000527374	-0.0231455	-0.130663	0.0205861	-0.0467833	0.0712289	-0.0431465	0.184702	0.0408984	0.0848783	0.0867385	0.0904851	-0.0345771	-0.0380357	-0.0457048	-0.0233237	-0.0824189	-0.211562	0.0750591
C03	Bn-scaff_22466_1-p921940	16383575	16383607	0.328793	0.288679	0.352411	0.0398058	-0.0464947	-0.0961167	0.113139	-0.0154672	-0.100824	-0.0286303	-0.23397	0.117103	-0.00126032	0.0248132	0.00580356	0.232144	0.208361	0.191661	-0.0314772	-0.112816	-0.0703413	-0.190944	-0.0810613	-0.110161	0.214491	0.208773	0.283203	-0.0744245	-0.0139407	-0.0299865	0.00618258	-0.0552347	-0.0640568	0.389906	0.212022	0.193835	0.255416	0.185529	0.304194	-0.0735692	-0.0648535	-0.0676688	-0.0303857	-0.077319	-0.379646	0.257702
C03	Bn-scaff_22466_1-p942445	16415179	16415228	-0.670072	-0.404247	-0.24802	-1.60062	-0.852449	-0.617323	-0.20072	-0.489408	0.0392968	0.0879534	-0.641276	0.211941	-0.0240433	0.128371	0.0441928	0.473017	0.640589	0.326746	-0.108515	0.143824	0.0590673	0.0441183	0.0751164	-1.35312	0.403625	0.398061	0.891219	-0.01919	0.0772609	-0.448899	0.026452	0.0256088	-0.043198	-0.111884	0.515343	0.30626	0.312155	0.450909	0.0973302	-0.195957	-0.441649	0.0188306	-0.198895	-0.112421	-0.585517	0.459416
C03	Bn-scaff_22466_1-p945763	16418101	16418150	0.0206631	0.0237347	0.0674368	0.139518	0.0620048	0.0561485	0.117827	0.0464689	0.0156284	0.0338827	-0.179499	0.109442	0.0869453	0.155494	0.0621274	0.0448812	0.0104631	-0.0021023	0.0295238	0.0548491	-0.0148654	0.00456476	-0.0261358	-0.00779654	-0.00484471	0.0213745	0.0432147	0.0446144	0.0845114	0.116295	0.0349892	0.0846201	0.0815436	0.0882152	-0.0288124	-0.042908	-0.0105568	-0.00734668	0.0464093	0.0523624	0.0434636	0.033979	-0.0415494	-0.00827239	-0.123903	0.0129725
C03	Bn-scaff_22466_1-p946609	16418946	16418995	0.0305542	0.0299105	0.0172315	0.0306449	-0.00338584	-0.00806337	0.152713	0.0197921	-0.0445472	-0.0714657	-0.24476	0.0749504	0.014776	-0.0100185	-0.0361026	0.0527747	-0.0309592	-0.0278735	-0.0263733	-0.0282851	-0.0371378	0.000131217	-0.0283743	-0.0136445	0.0459924	0.053501	0.108133	-0.02562	-0.014608	-0.00963605	0.00775189	0.0185625	-0.0185151	0.0835147	-0.0347897	-0.0241193	0.0799886	-0.0234881	0.00186395	0.0904853	0.0355803	-0.0202595	0.0156822	-0.00678042	-0.178449	0.0210001
C03	Bn-scaff_22466_1-p946980	16419416	16419368	0.07215	0.100606	0.108571	0.0505621	-0.00875575	-0.00953858	0.139977	-0.0176009	-0.0514877	-0.0043561	-0.303227	0.173191	-0.0353302	0.0236556	-0.00987214	0.0547717	0.0249638	0.0152961	-0.0341602	-0.0126717	0.0416672	-0.0782292	-0.0566119	-0.100397	-0.0308397	0.0172431	0.0882656	0.0245873	-0.0334562	0.0340433	-0.00183261	0.0200272	-0.00474419	0.123331	-0.104813	-0.062144	-0.0345309	-0.0454605	0.0219068	0.0678771	-0.0505845	-0.00110903	-0.0489864	-0.0840639	-0.290159	0.0223043
C03	Bn-scaff_22466_1-p954685	16421505	16421456	0.0580102	0.0929544	0.0580175	-0.0771543	-0.0561846	-0.0232771	0.0343636	0.0062194	-0.015306	0.0549057	-0.406555	0.109062	-0.0151387	-0.0436894	-0.034676	0.0963293	0.0490623	0.0583424	0.00543883	-0.0124117	0.0153601	0.0206078	0.0295521	-0.0101086	0.14056	0.0777131	0.209196	-0.0246988	0.00506596	0.00939537	-0.0773174	-0.0336093	-0.0423831	0.0733322	0.0528511	-0.00887645	0.0727978	0.0513625	0.12176	-0.0580659	-0.0543566	0.002278	-0.0262589	-0.0630085	-0.291633	0.0119298
C03	Bn-scaff_22466_1-p955103	16421923	16421874	-0.0642769	0.0137745	0.0418087	0.0472323	0.00828738	0.0367496	0.189739	-0.0226549	0.100859	0.0315705	-0.290772	0.12837	0.00102431	0.0233791	-0.00975699	0.0543019	0.0592912	0.0806011	0.101763	0.074353	0.0709657	0.0730937	0.061886	0.0316334	0.0901292	0.0600347	0.136518	0.0356881	0.00814374	-0.0525302	-0.00509977	0.0252653	0.004281	0.0370873	-0.0104931	0.0296242	0.0353279	0.0404693	0.137781	-0.0118935	0.0726863	0.0678637	0.0659044	-0.0262826	-0.280774	0.0709777
C03	Bn-scaff_22466_1-p956140	16422484	16422533	0.0106336	-0.0132557	0.00523767	0.0551543	-0.020046	-0.049854	0.0955685	-0.0259159	-0.00246636	-0.0510348	-0.161747	0.0667005	-0.0624497	-0.0251243	-0.0688	-0.00797941	0.0132436	-0.0380176	0.00564168	-0.0378681	-0.00588174	-0.0163062	0.0155006	0.0267455	0.00750879	-0.00736967	0.0266592	-0.0958946	-0.052173	-0.0461639	-0.0663152	-0.0214102	-0.0384543	0.100301	0.0308131	0.019627	-0.00168073	-0.00153989	0.0384996	0.0216415	0.000968797	-0.0267268	0.00920877	-0.0457277	-0.170858	-0.00419594
C03	Bn-scaff_22466_1-p964577	16431025	16430976	-0.207882	-0.151613	-0.192062	-0.197414	-0.0455451	0.0249342	0.126059	0.0202991	0.0243107	-0.17062	-0.525225	0.0398838	-0.0954097	-0.0930106	-0.128612	-0.107488	-0.0191978	-0.184368	0.0407738	0.0956042	0.0459494	0.150732	0.0606963	0.0793653	0.0489556	0.0330682	0.193262	-0.122053	-0.0859689	-0.369655	-0.149825	-0.186978	-0.151998	-0.207925	-0.0480686	-0.0350937	-0.0537057	0.0433077	-0.0167571	0.0621988	0.0390829	0.0958749	0.0450442	0.0425785	-0.18431	-0.00153111
C03	Bn-scaff_22466_1-p972836	16438621	16438670	0.0109967	-0.0309918	0.0390163	-0.0297816	-0.0495739	0.0145184	0.221792	-0.0652978	-0.0676201	-0.0873622	-0.473364	0.275825	0.0407395	-0.0256268	-0.0184372	0.00195841	-0.0292324	0.0285571	0.00708682	-0.0631031	-0.0376592	-0.0484204	-0.0297621	-0.0306879	0.0273992	0.00169252	0.139391	-0.0348772	-0.0053573	-0.0242456	-0.0492812	-0.0684801	-0.0825838	0.276242	0.0525409	0.017083	0.00392978	0.0224555	0.0446042	0.0280769	-0.00911016	0.0294205	0.0143342	-0.0230971	-0.371633	0.0396497
C03	Bn-scaff_22466_1-p986888	16452559	16452510	0.122856	0.108099	0.128115	0.174309	0.0768423	0.117294	0.15509	0.0659762	-0.0587306	0.0793191	-0.193339	0.126543	0.0389205	-0.018605	0.0334837	0.0368732	0.0133912	-0.0138108	0.00427122	-0.0185269	0.0194365	-0.0216973	-0.0136595	0.0028811	-0.0219745	0.0261072	-0.0137765	0.0253495	0.00111264	0.122828	0.0381326	0.00970511	0.000556257	0.176686	-0.054673	-0.0969001	0.0433347	-0.0126136	0.0200864	0.0310294	0.0392871	-0.00835957	0.0792432	0.0620588	-0.184483	-0.0264732
C03	Bn-scaff_22466_1-p987521	16453192	16453143	-0.0798801	-0.0385991	-0.0458466	0.116019	0.0692287	0.0367651	0.115016	0.0229458	0.0559566	0.0083421	-0.150478	0.0339104	0.00727027	0.0413318	0.047564	-0.0921311	-0.181523	-0.100192	0.0358495	-0.0621902	0.0188567	0.0232361	0.0558275	0.0898048	-0.126451	-0.160235	-0.0608889	-0.000314591	0.0198571	0.0930332	0.00887242	0.0318201	0.111412	0.0188187	-0.180883	-0.169641	-0.117212	-0.0625226	-0.0300356	0.0171948	0.00777481	0.0666355	0.0424179	0.0462441	-0.0371689	-0.172478
C03	Bn-scaff_22466_1-p988183	16453855	16453805	-0.110115	-0.0740977	-0.0712127	-0.265557	-0.15118	-0.109341	0.0533693	-0.0560892	-0.0239174	0.0157334	-0.274863	0.180578	0.00733496	-0.0538982	-0.0369149	0.0756458	0.0939623	0.0701889	0.0535078	0.0455554	0.0552836	-0.0124437	-0.0413362	-0.06635	0.0488681	-0.0182924	0.118577	0.00390714	0.0474438	-0.0425797	-0.0395792	-0.107524	-0.0134076	0.146546	0.0726577	0.0760092	-0.0225005	-0.0307195	-0.0162442	0.0197507	-0.0321102	-0.022466	-0.0162841	-0.0193114	-0.307121	0.0460964
C03	Bn-scaff_22466_1-p993619	16468061	16468110	-0.56966	-0.398035	-0.357798	-0.928464	-0.412488	-0.29109	-0.00125817	-0.256246	0.0291893	-0.0155612	-0.500176	0.206115	-0.0589307	0.0825969	0.0155399	0.0468359	0.190533	0.028511	0.019682	0.00983443	0.00238583	0.112903	0.12908	-0.441467	0.118234	0.0199975	0.363882	-0.039011	-0.00626654	-0.279524	-0.0226259	-0.102655	0.0305523	-0.309613	0.175586	0.115386	0.0442657	0.0618745	-0.509299	-0.0461537	-0.156989	-0.0202124	0.0126977	0.0462313	-0.477714	0.0253359
C03	Bn-scaff_22466_1-p994353	16468790	16468839	-0.375225	-0.128082	-0.295319	-0.310978	-0.128626	-0.136582	0.0593889	-0.216307	0.0138118	-0.00835559	-0.318621	0.103361	-0.0617988	-0.026779	-0.017908	0.0324058	0.0435819	-0.0362703	-0.0687474	-0.0303004	-0.00708154	-0.021025	0.0107485	-0.0610177	0.0341684	0.00130424	0.18701	-0.166946	-0.0763264	-0.142096	0.0056929	-0.0985579	-0.0144264	-0.0326692	0.108859	0.0439237	-0.0823823	-0.108691	-0.131857	0.0179466	-0.0562079	0.0543827	0.00525772	-0.0279134	-0.418839	0.0431947
C03	Bn-scaff_22466_1-p994523	16469028	16468979	-0.0295375	-0.0106048	-0.0189943	0.0174706	-0.0118762	0.052447	0.103527	0.0403738	-0.0042601	0.0211179	-0.295959	0.173624	0.0379229	-0.00763409	-0.00931951	0.0306668	0.0599529	-0.000988379	0.0711021	0.0442167	0.0390599	-0.0228193	0.0179208	0.0395893	-0.0398526	-0.0305202	0.0691921	0.0193364	0.0368202	0.0710194	0.00888199	-0.00732819	0.0127207	0.0352938	0.00214389	0.0470736	-0.0971392	-0.0422264	-0.0114828	0.0451482	0.0196527	-0.0106437	0.0106435	-0.00193653	-0.163364	-0.0159282
C03	Bn-scaff_22466_1-p994733	16469138	16469187	-0.0272629	-0.0105513	-0.00312693	0.105072	-0.0173999	0.00927763	0.0885516	-0.0172308	0.0071919	-0.0272012	-0.434504	0.0933452	-0.0312556	-0.0345729	0.0117517	-0.0131109	-0.0375326	-0.0440356	0.0651829	-0.0534018	0.0295365	0.0164895	-0.0280038	-0.0105086	-0.00263555	-0.00285921	0.0100216	0.0379442	-0.0465631	0.0026722	0.0304868	-0.0249075	-0.0237846	0.109735	0.0576603	0.0052094	-0.00871578	-0.0317563	0.0441011	0.028172	0.0111803	-0.023641	0.0152999	-0.031691	-0.192628	-0.0290862
C03	Bn-scaff_22466_1-p995563	16470068	16470019	0.0921642	0.0824023	0.104995	0.150804	0.00748108	-0.00876086	0.241424	0.0495616	-0.00678828	0.0128492	-0.189955	0.044539	0.0607703	-0.0616197	0.00727267	0.00542461	-0.0583376	0.0129817	0.0293784	-0.0198803	-0.0223848	-0.0536845	0.0525729	-0.00586663	0.00858404	0.00969726	0.0158161	-0.0127798	-0.0274891	0.0383453	0.0129331	-0.0229376	0.0467252	0.224988	-0.0407515	-0.0343545	0.00691037	-0.0374849	0.0408649	0.0526455	0.0603775	0.000796748	0.00185416	-0.036335	-0.290351	-0.0317353
C03	Bn-scaff_22466_1-p995645	16470150	16470101	0.140686	0.130516	0.0919412	0.178996	0.0623089	0.0197768	0.261084	0.0922732	0.00962431	-0.021101	-0.207175	0.104044	0.0386297	0.0114348	-0.000937094	-0.025409	-0.00337791	0.0146689	-0.0216196	-0.0273412	0.0270522	0.0239639	0.00223181	-0.0286473	0.0457765	0.00387747	0.114523	-0.0333067	-0.0517273	0.0139224	0.0394613	0.060847	0.0161166	0.182664	-0.0270106	-0.0836286	0.037199	-0.0214477	0.0581483	0.09229	0.101683	0.00519877	0.0980289	-0.0063143	-0.263862	-0.0070188
C03	Bn-scaff_22466_1-p995902	16470407	16470358	0.121261	0.124949	0.0926231	0.20503	0.0390388	0.10601	0.143265	0.058328	-0.045238	0.00369358	-0.190967	0.149764	0.0404096	-0.0282328	-0.0348605	-0.0382334	-0.0582893	-0.0271474	0.112058	0.00484829	0.0373576	-0.0510775	-0.0289573	0.0197465	0.0360284	-0.0285502	-0.0263328	-0.0259824	0.0348695	0.129762	-0.0397392	0.00403045	0.0196867	0.20819	-0.0118923	-0.0659701	0.0377209	-0.0759676	0.0555989	0.0776833	-0.0124045	-0.000153503	0.059747	-0.0232152	-0.174317	-0.0465645
C03	Bn-scaff_22466_1-p996116	16470521	16470570	0.206596	0.194745	0.120445	0.224134	0.0579476	0.0779286	0.241321	0.121459	-0.0307161	-0.0195843	-0.13066	0.0954827	0.112071	0.0261146	0.0478876	0.0315542	0.0273308	0.00629508	0.00745336	-0.0120343	0.00327582	-0.0296117	-0.0210146	0.0321693	0.0180422	0.0176502	0.075817	-0.0226541	-0.027321	0.0578148	0.0741576	0.0678756	0.0510833	0.192512	-0.0478603	-0.0721893	0.0489031	-0.0107238	0.0754796	0.144416	0.0728133	0.0563027	0.041391	-0.00136576	-0.160447	0.000237317
C03	Bn-scaff_22466_1-p996409	16470914	16470865	0.0317905	0.126634	0.0947148	0.115449	0.0429507	0.000440208	0.253157	0.106005	0.0502677	0.00898865	-0.249751	0.0829977	0.0146081	-0.027538	0.0385957	0.03371	0.0363492	0.0215202	0.015007	-0.0382504	0.0162225	-0.0232435	0.0334375	0.0272262	0.0124564	-0.0487403	0.129803	0.032989	-0.000830227	0.0391984	0.0232928	-0.00671026	0.0285351	0.147297	-0.0547921	-0.0501132	-0.00145304	-0.0208889	0.0714228	0.005832	0.0537075	0.0344576	0.026712	-0.0399364	-0.274738	0.00329435
C03	Bn-scaff_22466_1-p997477	16471881	16471930	-0.111929	0.00664453	-0.0380522	-0.04396	-0.0387201	-0.0870479	0.200831	0.0400099	-0.0510241	-0.0202904	-0.283147	0.11536	-0.0401943	0.00831628	0.00965284	0.0277677	-0.00357263	0.0175868	-0.00323285	-0.0096899	0.0272213	0.0372279	0.0145176	0.0269605	-0.00580317	0.0139317	0.1932	0.0456017	-0.0310988	-0.00112546	0.0446563	-0.0241595	0.00587824	0.139172	0.0128313	0.0450436	0.00418771	0.00408105	0.0276754	0.0587715	0.0245706	0.0303066	0.0300953	-0.0608056	-0.30296	-0.0463662
C03	Bn-scaff_16352_1-p8584	16512893	16512942	0.0699119	0.0390598	0.0162307	0.120503	0.0141002	0.031559	0.128089	0.0672582	-0.0309473	0.0658349	-0.257854	0.0837638	0.0685459	0.0269106	0.0133254	0.0369659	-0.0511216	-0.0749113	0.0255791	-0.0296021	0.0245075	-0.00189107	-0.0515117	-0.0283141	-0.0327329	-0.0391705	0.054881	-0.0391931	-0.0176095	-0.0215104	0.0359421	0.0694749	-0.00932903	0.188526	0.0102093	-0.0275213	-0.0221357	-0.0263089	-0.0489692	0.076055	-0.00991301	0.00809791	0.00507024	0.0299027	-0.254946	-0.0406475
C03	Bn-scaff_16352_1-p8952	16513293	16513342	-0.427463	-0.280859	-0.226014	-0.758518	-0.330249	-0.273387	-0.010497	-0.255965	-0.0352318	0.0600326	-0.313112	0.268818	-0.135087	-0.0518675	-0.0708239	0.0592961	0.17492	0.101921	-0.0733206	0.00344071	-0.0837224	-0.0411172	0.0354119	-0.0408048	-0.0356133	0.0102061	0.190646	0.0678161	0.133684	-0.159671	-0.0726349	-0.0954201	-0.072485	0.100708	0.146253	0.106257	-0.0350076	-0.0107513	-0.0801823	-0.0548918	-0.139394	-0.039169	-0.0855169	-0.0475619	-0.395088	0.00161985
C03	Bn-scaff_16352_1-p14678	16562531	16562580	0.0735887	0.099151	0.121264	-0.223068	-0.0951826	-0.116034	0.0019883	-0.0667291	-0.0760409	0.0243612	-0.339283	0.0995432	-0.0323273	-0.0240524	-0.057988	0.0606827	0.0816349	0.0679905	-0.141322	-0.0301185	-0.0748737	-0.007057	-0.0145335	-0.0793037	0.110442	0.102269	0.241201	0.0371466	0.0345009	-0.0466659	-0.103472	-0.0716592	-0.0566367	0.235455	0.134228	0.044558	0.0735926	0.0988052	0.0785973	-0.130462	-0.186986	-0.0245058	-0.053096	-0.0842172	-0.379109	0.0745369
C03	Bn-scaff_16352_1-p22467	16570622	16570573	0.132662	0.0874238	0.101354	0.182045	0.00753069	0.0362358	0.189953	0.0662482	-0.019652	0.0478796	-0.268688	0.0746158	0.0747581	0.0149576	0.0152069	-0.0542833	-0.047093	0.00635844	0.0254527	0.0168882	0.0162617	-0.0370609	-0.034433	-0.0116144	0.0516295	0.0220045	0.136589	0.0224667	-0.00209808	0.0747798	0.0397467	0.00283699	0.00448332	0.32164	0.00207039	-0.0120699	0.0485644	-0.0100228	-0.0117476	0.0791675	0.0579428	0.0179566	0.0498589	0.00405515	-0.264718	0.0167576
C03	Bn-scaff_16352_1-p22633	16570788	16570739	-0.0279226	-0.0165923	0.0055663	-0.0296009	-0.0197865	-0.0159415	0.0951919	-0.0218155	-0.0247345	-0.0516455	-0.231913	0.105627	-0.052083	-0.0188217	-0.030284	0.0182591	-0.0175108	-0.0647042	-0.0390536	-0.0566729	-0.0250748	-0.0304279	0.00734317	-0.0622695	0.016064	-0.021082	0.0791576	-0.0322564	-0.0259711	-0.0454584	-0.0877572	-0.0557877	-0.0668888	0.168805	0.00925303	-0.0160145	-0.0321644	-0.0195816	-0.0226429	0.0113506	-0.0469365	0.0111327	0.0149559	-0.0561972	-0.196792	-0.01323
C03	Bn-scaff_16352_1-p22878	16570933	16570982	0.0019536	-0.00775305	0.00320769	-0.117348	-0.025345	-0.0212036	0.0860926	-0.000215768	-0.0594667	-0.0388934	-0.246577	0.051186	-0.0511807	-0.0312495	-0.0378119	-0.0325707	-0.0566378	-0.0664471	0.00618138	-0.0542969	-0.0622394	-0.00690449	-0.0361613	-0.0593117	-0.0295779	-0.0661522	0.00213273	-0.0874604	-0.0388336	-0.0487817	-0.064279	-0.0504173	-0.0534204	0.12143	0.0252056	-0.0207396	-0.0112048	-0.0527745	-0.0790005	-0.0327055	-0.0672872	-0.00104397	-0.0358644	-0.0689391	-0.250904	-0.0644872
C03	Bn-scaff_16352_1-p23282	16577108	16577059	-0.290037	-0.136978	-0.107766	-0.3442	-0.154519	-0.100537	0.142967	0.00465922	0.175683	0.134469	-0.414501	0.248288	0.0568252	0.172829	0.090907	0.11469	0.30366	0.147691	-0.00495964	0.241658	0.21139	0.176943	0.161098	0.0778875	0.123534	0.233077	0.537719	0.156093	0.0776581	-0.18527	0.101517	0.104319	0.296532	0.111093	0.0766113	-0.0787819	0.097445	0.194707	0.0373455	-0.0553393	-0.00860618	0.120719	0.090683	0.0756205	-0.279756	0.175651
C03	Bn-scaff_16352_1-p24334	16578077	16578126	-0.319485	-0.266078	-0.201948	-0.478294	-0.213299	-0.184288	0.125771	-0.0913556	0.051506	-0.0392656	-0.625756	0.156395	-0.0582159	-0.0137344	-0.0336628	0.0577695	0.0268758	-0.109588	-0.10138	0.0166884	0.0473674	-0.00289918	-0.0703696	-0.237573	-0.0123859	-0.0289415	0.244988	-0.111874	-0.0273921	-0.297778	-0.0571383	-0.173923	-0.107017	0.169668	0.157286	0.124469	-0.1081	-0.0231074	-0.195282	-0.0303386	-0.117952	-0.0572318	0.0159994	-0.0158002	-0.548448	-0.00511686
C03	Bn-scaff_16352_1-p25354	16579096	16579145	-0.0882453	-0.111453	-0.00881952	-0.140417	-0.119532	-0.0457291	0.197459	-0.071429	0.0241153	0.0196152	-0.495286	0.258199	-0.0944476	-0.0595937	0.0716813	0.0900045	0.0689782	0.0103002	-0.023818	0.0202294	0.0379844	0.0834582	0.102902	-0.152481	-0.00686941	0.0425593	0.240326	0.000906923	-0.00412125	-0.0843277	-0.00163545	0.0122689	0.0123664	0.22374	0.108921	-0.0511037	-0.0298933	0.0163375	-0.140309	-0.0518791	-0.0502256	0.0578272	0.0273124	-0.00960904	-0.372121	0.0517689
C03	Bn-scaff_16352_1-p25266	16579108	16579059	-0.0383653	0.0330998	0.0243589	-0.113304	-0.0414916	-0.0322387	0.215497	0.0376606	0.0692326	-0.0339378	-0.471409	0.138663	-0.05994	0.031414	-0.00720564	0.0708084	0.172808	0.0434975	0.143798	0.0471977	0.0335683	0.143689	0.0927309	-0.0836525	-0.0523091	0.0735522	0.251718	0.0834509	0.0187308	-0.0621842	0.0698842	0.0138162	0.0628645	0.258137	-0.00397043	-0.0643282	-0.0199146	-0.00250805	-0.204959	0.0697143	-0.0120856	0.039524	0.0422794	0.0789121	-0.356417	0.103438
C03	Bn-scaff_16352_1-p25406	16579248	16579199	-0.321343	-0.139532	-0.113953	-0.298532	-0.120656	-0.122222	0.0764142	-0.061865	0.104997	0.0956377	-0.547527	0.0354291	0.00492165	0.0699158	0.0156361	0.00818615	0.113741	-0.010435	0.0129609	0.128781	0.139151	0.107989	-0.00852928	-0.31823	0.0348881	0.0268354	0.277564	0.0584332	0.104449	-0.174846	0.0271202	0.0351058	0.0730293	0.0741093	0.0620463	-0.0169031	-0.0265317	0.100631	-0.110505	0.0106811	-0.0376323	0.0951042	0.0366893	-0.00901177	-0.391419	0.132643
C03	Bn-scaff_16352_1-p26489	16579932	16579981	-0.854513	-0.556346	-0.448696	-0.921662	-0.515421	-0.393195	-0.111966	-0.333436	0.107817	-0.0103524	-0.762017	-0.146983	-0.0982832	0.102939	-0.00259747	0.10354	0.166435	0.0302504	-0.105745	0.169026	0.140975	0.245708	0.128131	-0.950246	0.00558926	0.0345258	0.500919	-0.0518217	0.0262166	-0.477857	0.0432308	-0.026428	0.107846	-0.249816	0.0639801	-0.00425967	0.036033	0.114182	-0.977563	-0.0834718	-0.195801	0.121873	0.0738095	-0.0483917	-0.401489	0.0856763
C03	Bn-scaff_16352_1-p27050	16580490	16580539	-0.23532	-0.165114	-0.14771	-0.425895	-0.193169	-0.144342	0.076341	-0.116791	-0.025347	-0.0827119	-0.447372	0.126566	0.0248645	-0.013086	0.00721843	0.050997	0.0250779	-0.111418	-0.00689498	0.0587842	0.0145928	0.00488617	-0.00234517	-0.0705047	-0.0341456	0.0172475	0.207585	-0.0129947	-0.0473371	-0.247467	0.0265304	-0.0668791	-0.0156008	-0.042228	0.0560741	-0.0290783	-0.0856807	-0.0406174	-0.0650565	-0.0114039	-0.084207	0.0395132	-0.0193781	-0.0270336	-0.320503	0.0606618
C03	Bn-scaff_16352_1-p27080	16580620	16580571	-0.252973	-0.198111	-0.155896	-0.429632	-0.185825	-0.113567	0.0582747	-0.136333	0.0190098	-0.0648083	-0.499988	0.114088	-0.0912749	0.0158443	-0.0358477	0.0483962	-0.0296231	-0.0498936	-0.0481226	0.00240335	0.0262273	0.0352821	0.00682444	-0.070948	-0.0141976	-0.0225683	0.196099	-0.0498881	-0.0111731	-0.232777	0.00356732	-0.0799481	-0.00276478	-0.0313248	0.00464739	0.0108922	-0.0625749	-0.0214856	-0.0801776	-0.0112702	-0.121779	0.0125915	-0.0160748	-0.0425969	-0.342252	0.0471812
C03	Bn-scaff_16352_1-p27166	16580707	16580665	-0.279392	-0.188991	-0.187883	-0.521759	-0.130004	-0.177147	0.121559	-0.138575	-0.0196553	-0.0561132	-0.488007	0.0964721	-0.105725	-0.0591635	-0.0586957	0.0512315	0.0227748	-0.0712394	-0.0542406	0.0242386	0.0117413	0.0487435	0.0172164	-0.337053	-0.0196298	-0.0676305	0.197389	-0.033678	-0.0435377	-0.263644	0.021578	-0.0689998	-0.0121766	0.0655044	0.0897126	-0.0758521	-0.0627975	0.0836515	-0.418422	-0.141558	-0.078379	-0.0006973	-0.00334576	-0.0417719	-0.421351	0.0390224
C03	Bn-scaff_16352_1-p27653	16581072	16581121	-0.210396	-0.192112	-0.117184	-0.515236	-0.199886	-0.181081	0.065113	-0.0566127	0.109184	0.0364156	-0.496762	0.149902	-0.000569117	0.064589	0.0357375	0.00284574	0.127966	0.0211328	0.0168183	0.0926523	0.0917324	0.0377906	0.0186502	-0.0535468	0.0541682	0.0926263	0.338489	0.0409246	0.0381598	-0.250401	0.0361147	-0.00882739	-0.0168052	-0.0241346	-0.0686942	-0.115423	-0.0160828	0.099444	-0.084834	-0.0500303	-0.0372012	-0.0178133	-0.0217688	-0.0224378	-0.383971	0.0780084
C03	Bn-scaff_16352_1-p27826	16581243	16581292	-0.266544	-0.324771	-0.210971	-0.556408	-0.275258	-0.186266	0.114814	-0.0845076	-0.111188	0.112429	-0.534455	0.174614	-0.196607	-0.0702792	-0.093313	0.0276528	-0.0250796	-0.0164752	-0.137013	-0.0574694	0.00761572	0.0360584	0.0372048	-0.139638	-0.00864649	-0.0514485	0.306108	-0.0479908	-0.0522295	-0.254521	-0.0414992	-0.190291	-0.10698	0.118839	0.08383	0.0936887	-0.142568	-0.0500221	-0.109091	-0.135368	-0.223762	-0.100546	-0.0978274	-0.100803	-0.471484	-0.0142684
C03	Bn-scaff_16352_1-p36412	16584652	16584701	0.111536	0.0813643	0.107058	0.0267964	0.0277596	0.0274714	0.149897	0.0582407	0.00705961	0.0533759	-0.279942	0.128242	-0.0097247	0.0801492	-0.0150535	0.0874201	0.0286312	0.0487393	-0.0444358	0.0138116	0.013134	0.00762154	-0.0287263	-0.0797406	0.0344902	0.0168887	0.160229	0.010424	0.015576	-0.0220486	0.000574308	-0.0152508	0.0206592	0.190629	-0.00877531	0.00337602	0.0760071	0.0179116	0.0210091	-0.0164186	-0.0369163	-0.0168632	-0.00308893	-0.0603397	-0.314196	0.00433827
C03	Bn-scaff_16352_1-p48850	16594565	16594516	-0.0705611	-0.0675308	-0.015197	-0.218097	0.15534	-0.0849516	0.0921669	0.0319159	-0.00457269	-0.0320456	-0.562596	0.276539	0.00412958	0.0769405	0.0372649	0.105244	0.00540971	-0.0468608	0.0197359	0.0252594	0.0234855	0.0438986	0.0153996	-0.10983	-0.707194	-0.637938	-0.256119	0.0413803	0.0414123	-0.141093	0.0672686	-0.00433169	-0.0434351	0.182303	0.0424484	-0.0293215	0.0880302	0.0533723	-0.069491	0.0127132	-0.0840149	-0.015811	-0.0288931	-0.0475252	-0.488695	-0.608295
C03	Bn-scaff_16352_1-p82391	16632004	16631955	0.0552488	0.141098	0.0691113	0.0789964	0.170433	0.0326106	0.171617	0.0514216	0.109041	0.0370391	-0.181481	0.169603	0.0143841	0.0836074	0.0525697	0.0581916	0.0675361	0.0314508	0.0504138	0.0271118	0.0115818	0.0810933	0.0424267	0.0110624	0.032163	0.0800893	0.323665	-0.0225219	0.0097374	0.0438747	0.0194667	0.0469003	0.0320122	0.0689242	-0.0394035	-0.0556434	0.0184114	0.0324726	0.0573329	0.0124829	0.0495832	0.0758054	0.0748297	0.00430415	-0.200316	0.00802984
C03	Bn-scaff_16352_1-p83169	16632782	16632733	-0.110971	-0.0621855	-0.0878613	-0.0750138	0.0506265	-0.00347238	0.0847036	-0.0231887	0.00906248	0.0790552	-0.360223	0.251677	-0.0753196	0.0623311	0.116757	0.0342235	0.0498497	0.00257366	-0.0109133	0.00954094	0.0655318	-0.00750918	-0.00172826	-0.0247918	-0.0516239	-0.0343579	0.148268	0.0101154	-0.0444428	0.0228982	0.0250179	-0.0196292	-0.0166171	0.151738	0.0741433	0.0322516	-0.00454017	0.00205304	-0.017923	-0.0126957	-0.0162366	0.00408053	-0.00221382	-0.0563524	-0.302362	0.0268251
C03	Bn-scaff_16352_1-p84720	16634134	16634183	0.110979	0.075575	0.0819983	0.186145	0.175233	0.0419228	0.127978	-0.0518294	-0.0545367	0.0474352	-0.197926	0.0398496	0.0739784	-0.0171244	0.0206328	-0.0371523	-0.0660783	0.00620587	-0.015267	-0.00948725	-0.029994	0.0152908	-0.0170246	0.00241983	0.020277	-0.0339935	0.0939568	-0.0641495	0.0213672	0.0233449	-0.0293421	-0.0549202	-0.148027	0.22283	-0.0567865	0.0105156	0.0291099	0.00257932	0.0583768	0.00440668	0.0241238	-0.0189463	0.0084329	0.0251573	-0.260406	-0.0261134
C03	Bn-scaff_16352_1-p174494	16729413	16729364	-0.0451848	-0.0537162	0.013431	-0.150192	0.061988	-0.0316407	0.0688321	-0.0434512	-0.00536758	-0.0276175	-0.357301	0.123188	0.00635296	0.0282588	0.0181572	0.00232917	0.0069458	-0.034041	0.0491793	0.0741619	0.044164	0.0408517	0.0183017	-0.0241995	0.000873923	0.0769337	0.149806	-0.00410375	-0.0142814	-0.0613028	0.0286253	0.054417	-0.0122919	0.12958	-0.0511892	-0.0955151	-0.0472491	0.0150155	-0.00911362	0.0180786	-0.0288784	-0.0302841	0.0479967	-0.0414179	-0.322525	0.029015
C03	Bn-scaff_16352_1-p174789	16729608	16729657	-0.200002	-0.182405	-0.131335	-0.308279	-0.0283897	-0.138815	-0.0148486	-0.179689	-0.0932309	-0.0899677	-0.434709	0.096416	-0.136913	-0.103874	-0.0919937	-0.0745414	-0.0599965	-0.111836	0.0762975	0.0555491	0.0669493	-0.0718509	-0.0920205	-0.102965	-0.083509	-0.0345072	0.0443985	-0.125853	-0.0187852	-0.179548	-0.063723	-0.0768907	-0.073232	0.0250338	-0.0221533	-0.0734662	-0.0752931	-0.0430263	-0.0254043	0.00981734	-0.155939	-0.0807513	-0.0922888	-0.145786	-0.374172	-0.0381435
C03	Bn-scaff_16352_1-p190123	16747867	16747916	0.00419097	-0.0265347	0.0185895	-0.0941744	0.242339	-0.0183238	0.202491	0.0509709	0.0476102	0.0691318	-0.422052	0.162506	0.0439778	0.0866023	0.0498569	0.116795	0.00467087	0.00394882	-0.0874601	0.0634563	0.0578024	-0.00113123	0.00904556	-0.0951133	0.0802574	0.0233363	0.186711	0.0502112	0.0143226	-0.0582809	0.0859821	0.0386699	0.0852616	0.143702	0.0297735	-0.0760372	-0.0325154	0.0107299	-0.0167988	-0.00226102	-0.00606109	0.0520935	0.066945	-0.0488401	-0.433186	0.00820359
C03	Bn-scaff_16352_1-p190903	16748647	16748696	0.121161	0.117031	0.0945272	0.196798	0.186098	0.0987979	0.121681	0.117803	0.082073	0.0531049	-0.0637805	0.134835	-0.00928956	0.0433177	-0.00634349	0.0865971	0.0343401	0.0427852	0.0695619	0.0625536	0.0502399	-0.0524388	-0.0571747	-0.031701	-0.0413813	-0.0172042	0.0156162	0.0569848	0.0671934	0.0846128	0.0142798	0.0354089	-0.0193483	0.185266	0.00722031	-0.0374196	0.0248921	-0.0333931	0.0157587	0.133339	0.0992181	0.0705601	0.109511	0.0863974	-0.0120787	0.0613565
C03	Bn-scaff_16352_1-p192017	16749861	16749812	0.0996082	0.0413102	0.0802777	0.098983	0.134703	0.0335163	0.120147	0.0403193	-0.0412952	-0.0348477	-0.133132	0.0971398	-0.0527823	-0.0431568	-0.0563202	0.0210525	-0.00780708	-0.0259569	0.00728157	-0.0323466	0.023264	0.0246517	-0.0481315	-0.0130969	-0.0300449	-0.000733348	-0.0187293	0.0397233	-0.0241221	0.076998	-0.0595501	-0.0626307	-0.0760343	0.197642	-0.0325027	-0.0148634	0.0011068	0.0115931	0.0268381	0.0390333	0.0335299	-0.0172426	0.01074	-0.00653481	-0.161642	0.00730347
C03	Bn-scaff_16352_1-p193283	16751127	16751078	0.269245	0.148067	0.163831	0.249914	0.187348	0.119687	0.240102	0.161721	0.00786376	-0.0344413	-0.178687	0.143107	0.0013673	0.000152713	0.0575529	0.063998	-0.0115642	0.0486096	0.047446	0.0206072	0.061342	0.0549626	0.00795869	0.0171382	0.0472191	0.040141	0.0662106	0.0906344	0.0566951	0.133798	0.0381804	0.0151683	0.0204917	0.302512	-0.0108519	-0.0302569	0.0732726	0.0125006	0.066135	0.173455	0.149658	0.0742677	0.0837702	0.0199385	-0.135836	0.0518299
C03	Bn-scaff_16352_1-p199895	16757737	16757688	-0.00176571	0.00864011	0.0244618	-0.0931912	0.0742034	-0.0522631	0.16765	-0.0447027	-0.0112189	-0.00104861	-0.345102	0.146839	-0.0901428	-0.0652822	-0.132876	-0.0106587	0.0173826	-0.0368972	0.0403871	-0.0462608	-0.051761	-0.0230215	-0.0184609	-0.05382	-0.0295257	-0.021496	0.0787058	-0.00420767	-0.0299954	-0.0517379	-0.113101	-0.0877338	-0.0923735	0.138635	0.0750051	-0.0278012	-0.00793998	-0.0142761	0.0555971	0.0976952	0.00418291	0.00127039	-0.00711783	-0.0449243	-0.308163	-0.0261278
C03	Bn-scaff_16352_1-p210803	16768428	16768380	-0.726718	-0.485176	-0.558981	-1.19002	-0.300366	-0.732524	-0.0562044	-0.294367	0.210528	0.153763	-0.491424	0.0220874	-0.0676904	0.219242	0.185517	0.175324	0.378801	-0.00487732	0.17128	0.310735	0.221593	0.148367	0.170653	-0.300038	0.203914	0.258181	0.655746	-0.075764	0.0356969	-0.530559	0.247704	0.0150562	0.0788064	-0.588291	0.0588497	-0.118461	-0.0435714	0.17686	-0.205141	-0.207692	-0.122506	0.065273	-0.00178852	-0.13716	-0.403693	0.227661
C03	Bn-scaff_16352_1-p274397	16858033	16857984	-0.245305	-0.145352	-0.170372	-0.431325	0.0863136	-0.156981	0.153519	-0.0305844	0.0856814	0.0586448	-0.379363	0.138081	-0.0913535	0.0513394	0.0757592	0.0491719	0.0966886	0.00936461	-0.0294677	0.13273	0.0621733	0.0994793	0.0865386	-0.0222119	0.00375534	0.0295307	0.371764	0.0494991	0.0926638	-0.186972	0.0479867	-0.0120896	-0.00143074	0.0417013	0.0190716	-0.10435	0.0131744	0.0993759	-0.0367769	0.00829918	-0.0167657	0.107071	0.0257989	-0.00379359	-0.347434	0.0501999
C03	Bn-scaff_16352_1-p274501	16858137	16858088	-0.174384	-0.171864	-0.145588	-0.389112	0.0308978	-0.193284	0.0381584	-0.105059	-0.0326838	-0.0429919	-0.403873	0.145592	0.0299381	-0.00866154	-0.0217773	0.097364	0.0609116	0.0137301	0.00158756	0.0550714	-0.0051015	0.0173008	0.00648223	-0.0154835	0.02225	0.00587824	0.175484	-0.0578935	0.0480491	-0.172732	0.0292208	-0.0231793	0.063977	0.0379866	0.041487	0.072563	-0.012111	-0.0474623	-0.0660873	0.00459493	-0.0946154	0.0217659	0.010114	-0.0753047	-0.269473	0.00874593
C03	Bn-scaff_16352_1-p275494	16859131	16859082	-0.446966	-0.23326	-0.224882	-0.647988	0.0144981	-0.387448	0.109812	-0.207262	0.000833531	0.0856366	-0.409426	0.236024	0.108055	0.135768	0.134581	0.144253	0.192859	0.040667	0.102061	0.0561091	0.198118	0.0230399	-0.0276917	-0.723077	-0.0265122	-0.0502183	0.233559	0.157847	0.109863	0.0439825	0.0528944	0.0859995	0.099189	0.38431	0.238008	0.215063	-0.117771	-0.00140354	-0.487792	-0.044097	-0.119936	-0.0220606	-0.133322	-0.0357194	-0.574025	-0.0844998
C03	Bn-scaff_16352_1-p279975	16863446	16863397	-0.994888	-0.770992	-0.737139	-1.68539	-0.312338	-0.559181	-0.345201	-0.59375	0.0286133	0.160326	-0.606864	0.360339	0.11611	0.22086	0.238478	0.192212	0.287561	0.114349	0.123142	0.248853	0.141875	0.104036	0.0743447	-0.181457	0.0806442	0.100117	0.502915	0.101042	0.181297	-0.448537	0.125583	-0.0637302	0.138613	-0.379993	0.273388	0.147695	-0.0533472	0.0854974	-0.154765	-0.171463	-0.326323	0.0667155	-0.0997076	-0.105147	-0.51604	0.16792
C03	Bn-scaff_16352_1-p287559	16871071	16871022	0.1377	0.0426755	0.113746	0.104511	0.259505	0.0033997	0.261779	0.0370246	-0.0028698	0.0929913	-0.213999	0.167051	0.0144096	0.0458873	0.0890162	0.0430248	-0.00971985	0.00115749	0.0426991	0.0637023	0.0733092	0.107817	0.0652873	-0.0436302	0.00942868	0.0210408	0.198245	0.043384	0.0467402	0.0619251	0.0318767	0.0149901	0.0279465	0.214547	-0.00694847	-0.00600409	-0.00495809	0.0627825	0.00628139	0.0364718	0.00768073	0.0503062	0.029191	-0.0595966	-0.293005	0.0350887
C03	Bn-scaff_16352_1-p288046	16871457	16871506	-0.00111892	0.0176247	0.116192	-0.0964633	0.0807097	-0.042756	0.146624	0.0287993	0.0399209	0.0410164	-0.381006	0.148378	-0.0336974	0.0332729	-0.0224408	0.0480865	0.0158526	-0.0390394	-0.030217	0.0776323	0.00214406	0.0339544	0.0451986	0.00204394	0.0105937	0.070331	0.220527	0.058392	-0.00818591	-0.026539	-0.0257566	-0.0468729	-0.024179	0.221117	-0.00992063	-0.080995	0.0165174	0.0501288	0.00351139	0.0225114	0.00372172	0.0024564	-0.0250233	-0.0474398	-0.2691	0.0534591
C03	Bn-scaff_16352_1-p288623	16872736	16872785	-0.147934	-0.11559	-0.0913779	-0.260741	0.0702859	-0.0380712	0.10497	-0.154317	-0.0164631	0.028573	-0.21439	0.153365	0.0196016	0.0385568	0.0566711	0.051639	0.109623	0.0379618	-0.0180124	0.0429889	0.0209533	-0.0050864	-0.0419202	-0.0289822	-0.00357306	-0.0378455	0.0927437	0.00937486	0.0302059	-0.0967258	0.0605483	-0.024556	0.00811911	0.081644	0.0633393	0.056958	-0.0250557	-0.00824523	-0.0222334	0.0383157	-0.0830883	-0.020695	-0.0391399	-0.0593669	-0.286865	-0.0122065
C03	Bn-scaff_16352_1-p308563	16892044	16892093	0.0346514	0.0694881	0.137599	0.0570428	0.0898817	0.0281069	0.196134	-0.00451576	0.00849496	0.0124317	-0.333172	0.038457	0.0183043	0.0021827	0.0042227	-0.00739707	-0.0275758	0.000560039	-0.0639918	-0.00971474	0.0232398	0.0392799	0.029558	-0.0129741	0.0200993	0.0130781	0.0952204	0.0190927	0.0232623	-0.00344954	-0.0810048	-0.011411	-0.017071	0.154177	0.0351527	-0.0512102	-0.0272087	0.0416337	0.0437025	-0.0155625	0.0360413	0.0114562	0.0421391	0.00578763	-0.201736	0.0250349
C03	Bn-scaff_16352_1-p12424	16896922	16896971	-0.191269	-0.22521	-0.168469	-0.0638363	-0.0656776	-0.030047	0.0843732	-0.0383822	-0.0504865	0.0913418	-0.139036	0.189084	-0.0779055	-0.0919655	-0.0181641	0.108641	0.0514748	0.0567106	-0.0278973	-0.0626203	-0.0700871	-0.0784314	0.00202282	-0.0303022	-0.136295	-0.136972	-0.0289194	0.0818631	0.0722905	0.0662173	-0.0506025	-0.026546	-0.0890151	0.244612	0.127395	0.0562289	-0.234193	-0.126507	-0.160681	-0.0220073	-0.0682003	-0.000428989	-0.0823563	-0.0752543	-0.243468	-0.0963763
C03	Bn-scaff_17658_1-p25655	16913748	16913699	0.129814	0.174293	0.0963875	0.210763	0.0669808	0.0193284	0.105531	0.0860427	0.0304678	-0.0089159	0.0574577	-0.0826815	0.105376	0.0737349	0.0314677	0.0231779	-0.00451058	0.00217051	0.0935987	0.0145998	0.058675	0.0127487	0.0611454	-0.0183641	0.0732964	0.0180385	-0.0136175	0.0488578	0.0262658	0.0635988	0.061162	0.0516549	0.0182184	0.0612113	0.0184495	-0.0144919	0.0504261	-0.00435636	0.0259263	0.117164	0.100729	0.0342944	0.0189734	0.0294913	0.0244591	0.0229025
C03	Bn-scaff_17658_1-p32982	16919126	16919077	0.158545	0.143133	0.150605	0.189499	0.120235	0.0934585	0.198134	0.0652255	0.0197974	0.023956	-0.159432	0.167317	0.0772031	0.00198984	0.0812022	0.0300361	-0.0358628	-0.0359452	0.00637591	0.0274009	0.0995074	0.00641597	0.0445094	-0.00660029	0.0300195	-0.0352099	0.0642333	0.000468577	-0.0116085	0.0886773	0.0316771	0.0479884	0.00478864	0.246867	-0.0140334	0.043374	0.0192431	-0.0450207	0.0136459	0.0697394	0.0422916	0.0131633	0.0273938	-0.0375735	-0.195834	-0.0496104
C03	Bn-scaff_17658_1-p33033	16919177	16919128	0.104169	0.0703039	0.0583731	0.0785427	0.0505352	0.052615	0.119947	0.0396586	-0.0185981	0.0173071	-0.151112	0.0998301	-0.0200804	0.0167527	0.0507358	-0.0428934	0.0437691	9.68e-05	0.0299211	0.00772127	0.0970981	-0.0328671	0.00606544	0.046365	-0.0131994	0.00134995	0.0317407	-0.002759	0.0191818	0.0781472	0.0367097	0.0484819	0.0363353	0.122769	-0.0161543	0.0234725	0.019854	0.0437933	0.0438115	0.035593	0.00769424	0.00452018	0.0321764	-0.0158356	-0.150812	-0.0256258
C03	Bn-scaff_17658_1-p33239	16919283	16919332	0.164896	0.11245	0.0579593	0.167624	0.0412803	0.0388643	0.173522	-0.000168639	-0.00239478	-0.0244778	-0.186715	0.0761195	0.0697846	-0.00941082	0.0325418	0.00436896	-0.0694993	-0.0385769	0.0646397	0.000429893	-0.0175512	-0.0233499	-0.0676285	-0.0172096	-0.0142407	0.0149557	0.0164878	-0.01812	0.0141991	0.0613334	0.0587388	0.00568228	-0.00541634	0.169681	-0.00739915	0.00156041	0.0108185	-0.0349308	0.0177509	0.107612	0.0445079	0.0398493	0.0119912	-0.0103825	-0.153298	-0.0232602
C03	Bn-scaff_17658_1-p33407	16919451	16919500	0.0764971	0.0514116	0.147082	0.176089	0.0559141	0.023188	0.134915	0.0495245	0.00700656	0.0172403	-0.1488	0.0413868	-0.00550076	-0.0228183	0.0173245	-0.00654898	0.0319096	-0.00604952	0.0348206	0.00695675	-0.00319131	0.0326167	0.0100792	-0.0266921	0.0148475	-0.027017	0.0183802	0.00558395	0.00248679	0.065244	-0.0245514	0.0140848	-0.0377395	0.0808455	-0.0369266	0.0318588	0.00220949	0.0332306	0.0280286	0.059861	0.0210508	0.0170916	0.0333341	0.020345	-0.0911978	-0.0226965
C03	Bn-scaff_17658_1-p33559	16919702	16919653	-0.0456534	0.0584392	0.00718454	-0.073227	-0.00705268	-0.0333287	0.146162	-0.00320277	0.00763214	0.0104262	-0.248604	0.11307	-0.0111283	0.00926772	-0.0215616	0.0262024	0.00192183	0.0328971	-0.00351961	0.0189272	0.0454701	-0.00418257	0.0340868	0.0126268	0.0164222	0.00489354	0.119961	0.014682	0.0380172	-0.0275594	0.0107151	0.00237193	0.00715956	0.0692734	-0.0304746	-0.00510564	0.00992974	-0.00521533	0.0136077	-0.00814388	0.026295	0.0124254	0.000268784	-0.0320624	-0.179136	0.0111935
C03	Bn-scaff_17658_1-p34463	16920469	16920518	-1.02888	-0.718291	-0.667858	-1.55079	-0.780017	-0.539257	-0.197325	-0.576911	-0.0472719	0.0539824	-0.66739	-0.0203993	-0.0373549	0.0661324	-0.0410474	0.0854937	0.244853	0.0550373	0.010218	0.0928986	-0.0131438	0.172791	0.152466	-0.546308	0.17365	-0.00424786	0.556785	0.0328816	0.161489	-0.560294	0.0471808	-0.121704	0.0267897	-0.588615	0.160142	0.258768	-0.0710003	0.194458	-0.425909	0.00894609	-0.246709	0.0966886	0.044243	0.107463	-0.456546	0.168366
C03	Bn-scaff_16352_1-p5909	16930245	16930294	0.181116	0.196923	0.232771	0.368538	0.144764	0.197505	0.355754	0.235173	0.113532	0.143625	-0.267026	0.286024	0.203919	0.0966454	0.189111	0.0979321	0.0444992	0.104921	0.190208	0.0724432	0.0978746	0.0805113	0.0656725	0.0853347	0.0253413	-0.00679605	0.155155	0.11312	0.132188	0.222601	0.164689	0.161638	0.164202	0.428734	0.0991821	0.0270495	0.11866	0.0642053	0.0348136	0.184489	0.216753	0.116369	0.131007	0.11246	-0.288309	0.0312783
C03	Bn-scaff_16352_1-p325720	16938337	16938386	-0.147425	-0.181465	-0.0902362	-0.219743	-0.00383627	-0.143056	0.0310208	-0.11101	-0.073025	0.149619	-0.198821	0.329877	0.135998	0.10434	0.0871057	0.167503	0.189692	0.110664	0.0895468	0.133555	0.116655	-0.0860094	-0.151247	-0.128003	-0.048606	-0.111477	0.0755198	0.099817	0.151566	0.107098	0.123812	0.110473	0.132777	0.344661	0.156789	0.139862	-0.182044	-0.0806262	-0.162036	-0.116068	-0.191804	-0.109171	-0.114641	-0.169601	-0.430753	-0.0824507
C03	Bn-scaff_16352_1-p329511	16942253	16942204	-0.155779	-0.134215	-0.0651134	-0.264462	0.0375327	-0.218396	0.0154305	-0.149906	-0.0994049	0.163471	-0.296718	0.25138	0.119966	0.161323	0.0663601	0.149652	0.199214	0.136373	0.0848381	0.203221	0.127608	-0.0952913	-0.0686051	-0.127931	0.0374923	0.075241	0.16203	0.105746	0.123861	-0.0453212	0.114317	0.084665	0.0393135	0.220261	0.130432	0.115397	-0.150922	-0.067315	-0.161211	-0.140165	-0.156377	-0.143303	-0.114459	-0.0945031	-0.564284	0.00662878
C03	Bn-scaff_16352_1-p338067	16950651	16950602	0.122347	0.0442369	0.0395245	0.0858567	0.1311	-0.00478966	0.174085	0.0632339	-0.0321314	-0.0631012	-0.312705	0.153501	0.0745299	0.0465264	0.0165036	0.037274	-0.00149384	0.00659762	0.122444	0.0161561	0.0481002	-0.027078	0.00260662	-0.0093395	0.0013216	0.0119157	0.125751	0.0151634	0.0190957	0.0601268	0.0508709	0.0383145	-0.0129486	0.273528	0.0402568	-0.00794465	-0.00817259	-0.0275878	0.00600464	0.0737676	0.0548797	-0.000456256	-0.00310582	-0.00559131	-0.282524	-0.0177631
C03	Bn-scaff_16352_1-p338631	16951215	16951166	0.0780211	0.0987156	0.0077276	0.151161	0.099835	0.0703129	0.0778725	0.0136875	-0.0125542	-0.0383219	-0.131262	0.0644737	0.0263527	-0.0399685	-0.0145267	-0.0314725	-0.0554026	0.0164363	0.0157958	-0.0515402	-0.0362971	-0.0287225	-0.0356504	-0.00789813	-0.0765645	-0.0215743	0.0193366	-0.00922188	0.0167049	0.0014118	-0.0290914	-0.0596757	-0.0153262	0.19859	0.0732754	0.0126406	0.0344427	-0.0477471	0.0133697	0.062933	0.0150924	-0.0658853	0.00648292	-0.0219855	-0.113157	-0.0195633
C03	Bn-scaff_16352_1-p338900	16951484	16951435	0.156	0.132549	0.07891	0.224431	0.162707	0.0945835	0.0797763	0.0298961	0.0457042	0.00746534	-0.121377	0.0950704	0.0126259	0.0197597	-0.0155551	-0.00466974	-0.0207619	-0.00727236	0.0287448	0.00933009	0.0712375	0.0223106	-0.0537525	0.0234742	-0.00612551	0.0203233	0.0631908	-0.00497413	-0.0111581	0.0723906	0.0166643	0.00829405	0.0072737	0.182696	-0.0270793	-0.000689901	0.0103029	-0.0101417	0.0509558	0.0119443	0.0697603	0.0195273	0.0134329	0.0319978	-0.108653	0.00108824
C03	Bn-scaff_16352_1-p361447	16967382	16967431	-0.0586849	-0.0320681	0.0208848	-0.124979	0.224288	-0.00636646	0.234399	0.106057	0.129906	0.0229468	-0.495258	0.188923	-0.010577	0.0284762	-0.062795	-0.0123123	0.0374679	-0.0414946	0.0486808	0.0114076	0.0929645	0.119632	0.0850044	-0.00748679	0.0803638	0.0682843	0.325723	-0.0277488	-0.00382264	-0.102382	-0.0707354	-0.0637197	-0.0226247	0.0126864	-0.041713	0.0313058	0.0350143	0.0557188	-0.00122641	0.081651	0.051818	0.0546957	0.127874	0.0897288	-0.372276	0.104737
C03	Bn-scaff_16352_1-p362688	16968723	16968674	-0.0417156	0.048808	0.00378004	-0.167277	0.188212	0.0155934	0.19172	0.123612	0.159076	0.0921779	-0.31926	0.0710302	-0.105486	0.00240678	-0.0576275	0.0603344	0.0486703	-0.0564745	-0.111498	-0.00899187	0.00735635	0.0983613	0.147684	0.0889134	0.0543521	0.107766	0.22262	-0.0437707	-0.0621212	-0.224925	-0.0994549	-0.115354	-0.0852982	-0.208067	0.0067986	-0.101058	0.116931	0.141628	0.108902	-0.0305572	0.0303752	0.0971797	0.0764534	0.127554	-0.183251	0.0240512
C03	Bn-scaff_16352_1-p442023	17077405	17077356	0.0252778	0.0483651	0.0270343	0.0853147	0.112709	0.0575879	0.109201	0.0111356	-0.0409766	0.00692748	-0.161936	0.0895521	0.0158339	0.0117236	0.039047	0.00366219	-0.0078696	-0.0268551	0.0309	0.0390209	0.0187663	-0.0126651	-0.0456512	-0.0261475	-0.044693	-0.0344656	0.0306505	-0.0178642	-0.0396111	0.036788	-0.00378117	-0.0474555	-0.0192626	0.197079	0.0395632	0.0188744	-0.0278635	-0.0218829	0.042562	0.0330138	-0.0407037	-0.00145304	0.00204051	-0.0173855	-0.195825	-0.0142176
C03	Bn-scaff_16352_1-p720619	17447385	17447336	0.203007	0.25081	0.256428	0.287949	0.271034	0.13235	0.275332	0.138209	0.0791641	0.0583972	-0.34354	0.0576747	0.115015	0.0159213	0.101819	0.100561	0.0523477	0.0138626	0.143368	-0.0198693	0.0570694	-0.0414184	-0.0688369	-0.0836671	-0.119153	-0.115206	0.0551316	-0.186411	-0.0745767	0.0239294	-0.0551199	-0.00728584	0.00497855	0.223718	-0.0999357	-0.0918912	-0.0331804	-0.103137	0.0292884	0.0650874	0.0281902	-0.0076085	0.0407119	0.0171584	-0.351366	0.00979343
C03	Bn-scaff_16352_1-p744367	17470860	17470909	-0.127039	-0.0886107	-0.0333053	-0.0985268	0.120295	-0.0233324	0.118219	-0.0464762	-0.0491527	-0.0221036	-0.277762	-0.0328359	-0.0898906	-0.123943	-0.0478462	-0.00188892	-0.0315762	-0.0510827	-0.129579	-0.0469082	-0.0292417	0.0165115	-0.000160985	-0.0552832	0.0501246	0.0354156	0.123285	0.057315	0.105888	0.0258849	-0.0447111	-0.00473315	0.00391743	0.0282044	-0.00562662	-0.00859882	-0.0530907	-0.0192938	-0.0166195	0.0165184	-0.0382416	0.00955563	0.0572185	0.0131492	-0.265422	0.0144634
C03	Bn-scaff_16352_1-p647232	17608175	17608224	0.0221317	-0.00950517	0.0327561	0.0183411	0.16008	0.0711389	0.143586	0.0726433	0.0436967	-0.0220208	-0.262185	0.0311937	0.0451269	0.00199328	0.00800726	0.0102197	0.0351679	0.0143943	0.0783673	0.0569061	-0.0373317	-0.0244494	0.0112532	-0.000788154	-0.0603728	-0.0668622	0.0756425	-0.00714609	0.0381311	-0.0224076	-0.0114458	0.00807362	-0.0223993	0.169162	-0.0173532	0.0381874	-0.0395957	-0.0907145	-0.0503101	0.00242498	-0.00721108	0.0244098	0.0295326	-0.025664	-0.226417	-0.0746449
C03	Bn-scaff_15782_1-p278457	17619074	17619123	-0.376545	-0.24004	-0.311534	-0.582545	-0.11921	-0.324324	-0.0969759	-0.274254	-0.165678	0.128069	-0.165839	0.196653	0.106295	0.0836113	0.189973	0.145003	0.190128	0.164382	0.164347	0.141833	0.193722	-0.12483	-0.123095	-0.136419	-0.0655083	-0.120668	0.00830483	0.137076	0.135674	0.108159	0.197551	0.147307	0.182125	0.23927	0.220662	0.348959	-0.102725	-0.118075	-0.196908	-0.109057	-0.248086	-0.152145	-0.120463	-0.075111	-0.524246	-0.125795
C03	Bn-scaff_16352_1-p1097366	17946870	17946821	0.0089801	0.00798264	0.0350766	0.132046	0.14573	0.0430503	0.155563	0.0310912	0.0709002	-0.0530928	-0.183871	0.00240163	0.00204669	0.0382217	-0.0227675	0.00714433	0.00150527	0.0270662	0.0315235	-0.075497	-0.000231507	-0.0157783	-0.00384894	0.0301993	-0.0477899	-0.0622331	0.0281759	-0.0375338	-0.0662922	0.033444	0.0163957	0.0270385	0.0292665	0.205552	0.0761444	0.0772615	-0.00478811	-0.0228351	0.0278896	0.0367716	-0.00476317	0.0141417	0.0267762	0.00213118	-0.159053	-0.118812
C03	Bn-scaff_16352_1-p1154186	17999704	17999655	-0.0634262	0.0349047	0.0527798	0.0478558	0.0794483	-0.0528311	0.162771	-0.0393361	-0.0251287	-0.0528761	-0.259095	-0.0328404	0.0543604	0.013983	0.0238339	0.0056499	-0.0371104	-0.024168	0.0436206	-0.00978418	0.00225448	0.0661664	-0.0642043	-0.0543625	0.00317268	-0.0272267	0.0813724	-0.0982102	-0.0222658	-0.00826755	-0.00738048	0.00405515	0.0413428	0.171489	0.00681606	0.159594	-0.046551	-0.0548171	-0.0136987	0.0157489	-0.0502068	-0.0181084	-0.0765167	-0.0932735	-0.317596	-0.0256394
C03	Bn-scaff_16352_1-p1155004	18000522	18000473	0.137763	0.112102	0.0249584	0.187482	0.141009	0.065752	0.307072	0.111736	0.0133077	0.0282391	-0.227136	0.0649348	0.0554759	0.00416628	0.0168345	0.038671	-0.0308979	0.0158497	0.00393149	-0.0132785	0.0239145	-0.0112522	0.0155849	-0.0175646	-0.0656777	-0.0316365	0.035766	0.0404524	0.0315656	0.0172908	0.00667004	0.012424	-0.020636	0.269734	-0.00331964	0.0623841	-0.0124626	-0.0871311	-0.00380557	0.0967854	0.0643857	0.04767	0.0447276	-0.00933093	-0.218005	0.0278637
C03	Bn-scaff_16352_1-p1156091	18001533	18001582	0.0164548	0.0584162	-0.0147927	0.00511754	0.0636587	0.0471063	0.0964996	-0.0244295	-0.0375119	-0.0916353	-0.324417	-0.00716528	-0.027051	-0.0268733	-0.0698673	-0.0158452	-0.0243994	0.000747587	-0.00592232	-0.0811644	0.00371966	-0.0241341	-0.0348099	-0.00705777	-0.0276875	-0.0330985	0.0841145	-0.0375382	-0.0405423	-0.0221107	-0.0169322	-0.0301617	-0.0343678	0.183542	0.0119394	0.0818299	-0.0267931	-0.0816022	-0.0444719	0.00422321	-0.032369	-0.0213758	-0.0554857	-0.0624026	-0.269947	-0.0355564
C03	Bn-scaff_16352_1-p1156158	18001700	18001651	-0.029452	0.0550644	-0.0159645	-0.00991309	0.0557597	-0.030764	0.0674777	-0.0150193	-0.00575068	-0.0436219	-0.166166	-0.00755474	-0.0412653	-0.0210716	-0.0765451	-0.0195391	0.00157416	-0.0355064	-0.0341263	-0.0108827	-0.0486047	-0.0735542	-0.0898243	-0.017222	0.0258185	-0.0205047	0.0682518	0.0332759	-0.0129568	-0.0175389	-0.00683813	-0.0356991	0.000554194	0.129109	0.0783028	0.0892909	-0.0109577	-0.00329654	-0.0362804	0.0106073	-0.053602	-0.00165344	-0.00468328	-0.00128098	-0.162393	0.0104895
C03	Bn-scaff_16352_1-p1156289	18001730	18001779	0.0944497	0.0424708	0.0734545	0.0280743	0.178582	0.00998866	0.220654	-0.066231	0.0898565	-0.0157917	-0.296663	-0.0681069	-0.0499383	0.00800008	0.0550411	0.0912743	-0.0263667	-0.0581324	-0.0459344	0.0428914	0.0570153	-0.00224388	-0.0541988	-0.0714223	-0.00879633	-0.00416273	0.111298	0.0070514	0.0274289	-0.0454401	-0.0315962	0.0609268	0.0110109	0.218467	0.10415	0.11662	0.00951377	-0.0267481	0.0410097	-0.00740451	0.0446516	-0.0294399	-1.96e-05	0.0359019	-0.264078	0.0740972
C03	Bn-scaff_16352_1-p1156399	18001940	18001891	0.0666363	0.0240813	0.0597772	0.0299669	0.209117	-0.0054608	0.163668	0.0251867	0.0584162	-0.00880801	-0.307726	-0.0957332	0.0110923	0.0399676	0.0358851	0.0525898	0.0178693	0.0304802	0.0275909	-0.0239249	-0.011662	0.0584696	0.0830392	0.0260008	-0.0736841	-0.00463135	0.0883986	0.00140751	0.0509545	-0.00736112	-0.0182815	0.00891908	0.048423	0.20314	0.0325208	0.0480792	-0.00354384	0.0423113	0.103779	-0.0147718	0.013766	-0.0128849	-0.0153088	-0.0554017	-0.179694	-0.040191
C03	Bn-scaff_16352_1-p1161206	18019225	18019274	-0.776959	-0.497782	-0.38851	-1.14659	-0.072507	-0.440864	-0.0369339	-0.391357	0.0559129	-0.117696	-0.794417	-0.848633	-0.105953	0.0771154	-0.0813229	0.0904026	0.0945785	-0.0205889	-0.093924	0.108753	-0.00645266	0.222022	0.0880906	-0.558478	0.0628095	0.0811125	0.348195	0.0423182	0.108037	-0.596989	0.0185082	-0.16771	-0.100077	-0.0261681	0.26681	0.443923	-0.0209972	0.177699	-0.391096	-0.133665	-0.347982	0.104794	-0.150546	-0.0924618	-0.391354	0.176509
C03	Bn-scaff_16352_1-p1164525	18025237	18025188	-1.07276	-0.808969	-0.647549	-1.76588	-0.221843	-0.516564	-0.412324	-0.726019	-0.0529856	-0.0897116	-0.938376	-0.801442	-0.141771	0.0911312	-0.029591	0.0855987	0.230693	-0.0367261	-0.177141	0.163666	-0.0139979	0.198918	0.0628495	-1.07699	0.107943	0.101734	0.42913	0.0632433	0.122138	-0.6824	-0.0206612	-0.280848	-0.0514195	-0.195288	0.179685	0.500509	-0.107505	0.236536	-0.323293	-0.233451	-0.543129	0.0649845	-0.270783	-0.0701094	-0.421761	0.135065
C03	Bn-scaff_16352_1-p1174498	18034275	18034226	-0.715335	-0.534622	-0.485176	-1.14578	-0.115433	-0.334784	-0.0902714	-0.449868	0.0303765	0.0321095	-0.642599	-0.359013	0.00566481	0.110697	-0.0262428	0.0888725	0.276192	0.0113993	0.0199134	0.178307	0.0639707	0.0553801	0.0821396	-0.517584	0.214938	0.113078	0.594647	0.00339404	0.124232	-0.348332	0.00682102	-0.0659383	0.0362627	-0.170928	0.109426	0.524687	-0.0119976	0.153091	-0.475057	-0.163628	-0.302268	-0.0251031	-0.00795243	-0.166245	-0.47905	0.170083
C03	Bn-scaff_16352_1-p1174810	18035422	18035471	-0.0875086	0.0169385	0.104537	-0.146111	0.122919	-0.0519184	0.077903	0.0402342	0.0215102	0.0557751	-0.393759	0.0523972	0.0232699	0.0405212	0.0769268	0.163481	0.107587	0.119093	0.0718954	-0.0296181	0.0732657	0.0655471	0.076057	-0.0354191	-0.0323486	-0.0175537	0.138719	0.0876915	0.0378067	0.0482665	0.0122816	0.0753002	0.117059	0.154495	-0.0787031	0.179465	-0.133326	0.048122	0.0159492	-0.106156	-0.0683692	-0.0218657	0.064785	-0.0715753	-0.449192	0.0208116
C03	Bn-scaff_16352_1-p1174757	18035469	18035420	-0.0533635	-0.0638643	-0.0540535	-0.13694	0.0509375	-0.0965716	0.1427	-0.0422805	-0.0923872	-0.0215252	-0.294057	0.0223893	0.0213267	0.0102809	0.00719567	0.00919749	0.0597998	0.0272355	-0.0581592	0.00832107	0.0336834	-0.0313614	-0.0274211	-0.0544201	0.0292266	0.0572466	0.00846128	0.0157735	0.0534198	0.00558121	0.00305341	0.0217027	0.00334857	0.180378	0.0382681	0.14787	0.000169393	-0.0358653	-0.107653	-0.103917	-0.1158	-0.0643127	0.0325227	-0.0714766	-0.314966	0.0272917
C03	Bn-scaff_16352_1-p1175663	18036363	18036314	0.112738	0.0637742	0.0765007	0.061242	0.102112	0.040032	0.147837	0.0369154	-0.0194965	0.0145165	-0.221823	0.0253498	0.0418058	0.0270621	-0.0134733	-0.030723	-0.0384026	0.0010396	0.0401633	-0.0323337	0.0314377	-0.0175253	-0.0184632	-0.0259105	-0.0283436	0.0542406	0.0617771	0.0154707	-0.00532157	0.0491474	0.0120049	-0.0153763	0.0371528	0.127902	-0.00073679	0.0883729	-0.0084215	-0.0217093	0.0347922	0.0631255	0.0129552	0.0104849	0.000277725	-0.0540035	-0.231779	-0.0251901
C03	Bn-scaff_16352_1-p1175791	18036491	18036442	-0.106389	-0.0667045	0.012497	0.0410059	0.154003	0.00928857	0.119675	0.033569	0.0435083	0.0746862	-0.242419	0.104078	-0.118488	0.00139153	0.0602713	0.08722	0.0746341	-0.0168613	-0.0307985	-0.0252516	0.070529	0.0838779	0.11985	-0.136912	-0.0455819	-0.0462181	0.0867265	0.0250403	0.0805967	0.0571109	-0.0373038	-0.0512214	0.0022823	0.276502	0.0491265	0.160052	-0.0392585	-0.0086509	-0.0527711	-0.152377	-0.157965	-0.0598056	0.0164329	-0.0212434	-0.304396	-0.0133998
C03	Bn-scaff_16352_1-p1175904	18036504	18036553	0.121676	0.0580264	0.0598506	0.162132	0.21172	0.0334689	0.187413	0.115794	0.0238767	0.0280146	-0.160321	0.0235615	0.0634951	0.0489717	0.0608575	0.0669056	0.0445162	0.0511294	0.0872731	0.0107538	0.0491203	-0.0185836	-0.0267371	-0.00126067	-0.0888788	-0.0115275	0.0962815	0.0894209	0.0307695	0.119918	0.0536164	0.0464864	0.0704913	0.263462	0.0592497	0.0243739	0.0371992	0.0321964	0.0182875	0.0347649	0.0673439	0.020569	0.00377524	-0.0485387	-0.217824	-0.0180488
C03	Bn-scaff_16352_1-p1176061	18036761	18036712	0.0106066	0.0240615	0.0678031	-0.0127911	0.168323	0.0160103	0.200917	0.0232139	0.0180597	0.0800499	-0.329165	0.00771648	0.0189574	0.0386478	0.0749834	0.0407524	0.00710633	0.00939212	0.0726498	0.0223109	0.0359775	0.00908914	0.00506887	-0.0292043	0.0777027	0.108276	0.23092	0.0768104	0.0901528	0.0995058	0.118047	0.0668092	0.0543675	0.1996	-0.0408911	0.0731725	0.0228857	0.00555585	0.0594927	-0.00984842	0.0442235	0.0325378	-0.011718	-0.0063428	-0.255004	0.0432137
C03	Bn-scaff_16352_1-p1176521	18037219	18037170	-0.00488716	0.0141048	0.0672118	-0.0215653	0.206976	0.0312405	0.299956	0.0554605	-0.0369652	0.11194	-0.480668	0.025242	0.0538755	0.0819965	0.0602043	0.0999022	0.114737	0.0854242	0.0735704	0.112926	0.170092	0.0882559	0.0785447	-0.0142636	0.0429907	0.0696166	0.201964	0.126649	0.0764736	0.00589503	0.0872607	0.0668703	0.0877087	0.188125	0.0759747	0.253009	0.0167802	0.0917606	0.0796545	0.0248145	0.0570797	0.0615591	0.0781567	0.0450467	-0.32568	0.0862054
C03	Bn-scaff_16352_1-p1177734	18038331	18038380	0.0867351	0.128421	0.0973109	0.133865	0.188097	0.0390245	0.177181	0.0530422	0.0541954	0.0404849	-0.236781	0.0292889	0.0943166	0.0515437	0.0572788	0.0172837	0.0426091	0.0313283	0.0665618	0.0096882	0.0300761	-0.0298035	0.0107086	0.0126929	-0.0809572	0.0072814	0.0723359	0.0332576	0.0123737	0.0519172	0.000957797	0.0374042	0.0607045	0.191408	-0.0774684	0.0786375	0.0501354	-0.0133057	0.00489594	0.100964	0.0334499	0.0447024	0.0336569	-0.00867452	-0.220444	0.00849017
C03	Bn-scaff_16352_1-p1177669	18038366	18038317	0.12518	0.107354	0.0868525	0.149666	0.176389	0.00183252	0.204326	0.0376901	0.0204915	0.0280401	-0.201158	0.0168734	-0.0401303	0.011001	0.072438	0.0387983	-0.0125521	0.00198005	0.0117567	-0.0140751	-0.00184914	-0.0186743	-0.0717478	0.0194533	-0.0843219	0.0221228	-0.000749523	-0.00265553	0.0201717	0.0392134	-0.0212465	0.0302404	-0.00304007	0.29846	0.0622343	0.129806	0.0340784	-0.00557543	-0.00874632	0.0088902	0.0518238	-0.0114496	0.0550485	-0.0671213	-0.206866	-0.0406407
C03	Bn-scaff_16352_1-p1177834	18038431	18038480	0.150486	0.078874	0.105383	0.161011	0.20612	0.0828113	0.214973	0.064078	-0.0244988	0.00652572	-0.260857	-0.0346468	0.0172383	0.0173255	-0.020941	0.0237549	-0.0417118	0.0103314	0.0661533	0.0153085	0.0535509	0.0213808	0.0160984	-0.0530279	0.0163246	0.014389	0.111051	0.0310945	-0.00418119	0.0373767	0.0244965	-0.00277675	0.0491533	0.252148	-0.0105155	0.0932364	0.0216798	0.00596354	0.00979001	0.04573	0.0650478	0.0468186	0.0496796	-0.0292761	-0.243831	-0.0308217
C03	Bn-scaff_16352_1-p1177963	18038660	18038611	0.113722	0.0396477	0.0451397	0.215813	0.164508	0.0384391	0.193852	0.00881516	-0.0324434	0.122621	-0.31132	-0.0246492	0.0285878	0.00348171	-0.0133226	-0.0594709	0.0217745	0.00595189	0.00300124	0.0340078	0.000298187	-0.0436612	0.0301572	0.0095898	0.0372235	-0.0112768	0.260069	0.0430159	0.00698568	0.0171902	-0.0314793	0.000250385	0.0366256	0.130324	0.0279713	0.0465812	0.012376	0.0170559	-0.0640252	0.0291382	0.0273187	-0.0189987	0.00322434	-0.0467311	-0.221084	-0.0291385
C03	Bn-scaff_16352_1-p1178016	18038713	18038664	0.0876273	0.0798036	0.141692	0.105716	0.120406	0.0812362	0.192837	0.0627064	0.0193449	0.0634505	-0.224045	0.0330788	0.0292181	0.0192565	0.0227921	-0.010247	0.0239316	0.00422612	0.0134438	0.0301633	0.0400385	0.0557455	0.0242307	0.0091628	0.0614674	0.0355599	0.244957	0.0418895	0.0276332	0.0236725	-0.0378922	0.0370886	0.00210817	0.159928	-0.0167418	0.0771125	0.0111583	0.0534338	0.0545896	-0.0261723	0.0236821	0.0258516	0.0465372	-0.0314985	-0.20641	0.0608161
C03	Bn-scaff_16352_1-p1178118	18038815	18038766	0.125493	0.125373	0.14333	0.148518	0.131366	0.0942552	0.159754	0.0818439	0.0156424	0.0244253	-0.204953	0.0371437	0.069698	-0.0226524	0.0307644	0.00934411	-0.036946	0.00147383	0.00569359	-0.00361409	-0.012525	0.0402588	-0.000805448	0.00861481	0.0334709	0.00136404	0.102421	-0.0450748	-0.013624	0.0147106	0.0282787	0.0455384	-0.0155941	0.145388	-0.0363897	0.0450117	0.0440273	0.0352701	0.0464278	0.0731874	0.0429605	0.0367525	-0.0127836	-0.0481047	-0.181801	-0.0294625
C03	Bn-scaff_16352_1-p1178302	18038998	18038949	0.0972882	0.0443936	0.147825	0.186996	0.136007	0.0929042	0.164519	0.092886	-0.0783302	0.0074898	-0.19182	0.00279957	0.0576471	-0.0344489	0.0112404	-0.00889505	0.00479224	-0.0157292	-0.0339923	-0.0209129	-0.0100723	-0.0437618	-0.0169281	0.0268086	0.0195906	-0.00702857	0.0692021	-0.0208724	-0.00206828	0.0453052	-0.0143289	-0.0172058	-0.00747391	0.211654	0.00153052	0.0544836	-0.000974955	-0.0272382	-0.0135462	-0.00488647	0.0435537	0.00563808	-0.0551582	-0.0257268	-0.212406	-0.0174125
C03	Bn-scaff_16352_1-p1179021	18039618	18039667	0.156364	0.15514	0.109633	0.154995	0.221377	0.0713239	0.196686	0.0592207	0.0620007	0.0405605	-0.28194	-0.0526231	0.0273963	0.019598	0.0770057	0.0369986	0.0100109	0.0196277	0.0330183	0.00917784	0.0515231	-0.00147456	-0.0141707	-0.00985863	-0.0792873	0.0365744	0.129166	-0.0176813	0.00289861	0.143736	-0.0120531	0.0324973	0.048736	0.290695	0.0558184	0.090511	-0.0267749	-0.00551578	0.0027721	-0.0194975	-0.00478664	-0.00762164	0.0217892	-0.0424348	-0.316359	-0.0239361
C03	Bn-scaff_16352_1-p1179973	18040668	18040619	-0.0703878	-0.0130334	-0.0206425	-0.0253894	0.0618852	-0.0483355	0.0825175	0.0194277	-0.033698	0.0478047	-0.230859	0.0103191	0.093182	0.0677403	0.037099	-0.0024574	0.0378127	0.0248412	0.0489614	-0.00211298	0.0584205	-0.0574541	-0.0137584	-0.0542039	-0.0452359	0.0171457	0.0849333	0.0297088	0.00179524	0.0441763	0.0268807	0.006675	0.0208086	0.170979	-0.0518673	0.0177881	-0.0460946	-0.0344059	-0.064709	0.0259325	0.00897737	-0.0444278	-0.0155998	-0.0529107	-0.256748	0.00959339
C03	Bn-scaff_16352_1-p1180198	18040793	18040842	-0.00733553	0.0247974	0.0586763	0.092588	0.142836	-0.0242901	0.193362	0.0349537	-0.0452757	0.0423617	-0.321534	-0.056516	-0.0179236	-0.0116202	-0.0219107	0.00585118	0.0756149	-0.0485752	-0.0828913	-0.00166489	-0.00152492	0.00340347	-0.000548385	-0.0503954	0.0192006	-0.011074	0.0937203	-0.0753558	-0.0257908	0.0414292	-0.040118	-0.0408133	-0.00169614	0.218958	0.0120588	0.218324	-0.0283904	-0.0651664	-0.0834079	-0.00766807	-0.0178638	-0.0396789	-0.0262843	-0.0577098	-0.380921	-0.0227533
C03	Bn-scaff_16352_1-p1180858	18041474	18041523	0.174303	0.0942886	0.132692	0.0794864	0.129286	0.0652345	0.20996	0.061987	-0.00201748	0.0368226	-0.277238	0.0488545	0.00912742	-0.00161926	-0.00657057	-0.0605969	-0.0452488	-0.0297304	0.0272233	-0.010552	-0.0193448	0.00743403	0.0103106	0.0286332	-0.0461743	-0.0479911	0.0133303	-0.0485851	-0.0264701	0.0424271	-0.0135968	0.000837484	-0.0104081	0.170081	0.0406125	0.0990628	0.0621977	-0.0596927	0.0600397	0.0868784	0.0431622	0.0134811	0.044412	-0.027767	-0.222759	-0.103525
C03	Bn-scaff_16352_1-p1180913	18041629	18041580	0.0749349	0.0317922	0.0769888	0.141357	0.105607	0.0550944	0.101949	0.00389342	-0.0144372	-0.0265804	-0.138395	-0.0208841	-0.0166977	-0.0283208	-0.00243759	-0.00698312	-0.00410504	-0.0299986	0.0205809	-0.0215186	-0.0412786	-0.00571148	-0.0829515	-0.0360846	0.00383321	0.0300237	0.0738768	-0.00890309	-0.00538346	-0.0112088	-0.0483758	-0.0452535	0.0281231	0.177007	0.0224169	0.0815584	-0.00648566	-0.0102324	0.0313115	0.014584	-0.0353587	-0.0114932	-0.0232512	-0.00704447	-0.156346	-0.00248049
C03	Bn-scaff_16352_1-p1181358	18041973	18042011	0.0685305	0.0193567	0.0804591	-0.0185657	0.115586	-0.0133354	0.211933	0.0731438	-0.0113775	0.0544646	-0.227975	0.0240341	0.0819973	0.0760188	0.0750098	0.0794275	0.0173255	0.0287694	0.113344	0.0128473	0.122986	-0.0674511	-0.0368648	-0.00707298	0.179919	0.141216	0.247887	0.0281841	0.0320398	0.092899	0.0651623	0.0532191	0.0419006	0.264994	0.000854673	0.0802413	-0.0165484	-0.162936	-0.0409033	0.0479014	0.024849	-0.0464134	0.0307466	-0.0544335	-0.30453	0.160935
C03	Bn-scaff_16352_1-p1181852	18042565	18042514	-0.0127275	0.0739534	0.0216373	0.0672934	0.126622	0.00585632	0.113801	0.0183557	-0.055193	0.0276686	-0.233547	0.0502384	-0.0309738	-0.0493305	-0.0248678	0.00646323	-0.0202691	-0.0162218	-0.00141422	-0.00269249	0.0249932	0.0107857	0.0375681	-0.0161504	0.013757	0.053983	0.153286	0.00172207	0.0737318	0.0123657	-0.0338872	0.0197017	0.0326668	0.197039	-0.0244933	0.074726	0.00220348	-0.0195769	0.00656972	0.0375786	-0.0300485	0.0339257	0.0613941	-0.0311433	-0.232703	0.0303706
C03	Bn-scaff_16352_1-p1181914	18042627	18042578	0.052999	0.0584602	0.0591575	0.103876	0.162789	0.000832156	0.254652	0.0955635	-0.0196916	0.0615449	-0.231443	0.0452081	0.0726338	0.027923	0.0151224	0.0732888	0.0273101	0.0226606	0.0516771	0.0256893	0.0247523	0.0465782	0.0364639	0.0388925	0.0275848	-0.0235961	0.120968	0.0578356	0.0387158	0.0675373	0.00281278	0.0186849	0.0347019	0.234422	0.00489388	0.143847	0.0313421	0.0222764	0.0128005	0.137123	0.0218565	0.0413433	0.00822206	-0.023902	-0.237082	0.03961
C03	Bn-scaff_16352_1-p1182978	18043774	18043725	-0.216935	-0.215209	-0.0440704	-0.514549	0.232846	-0.17924	0.209309	-0.134398	0.148796	0.141004	-0.51028	-0.383199	-0.0265982	0.0408479	0.0261371	0.0894523	0.250359	0.0423641	-0.047188	0.0910683	0.0834589	0.220526	0.165362	-0.667734	0.0643431	0.0750877	0.39319	0.0250961	0.123554	-0.114704	0.0605302	0.057691	0.102686	0.242442	0.0452999	0.280675	0.0146294	0.177199	-0.412547	0.010218	-0.0855147	0.0987074	0.0633164	0.0758176	-0.441524	0.0265986
C03	Bn-scaff_16352_1-p1188210	18049028	18048978	-0.0826021	-0.0292574	0.00489405	-0.0994362	0.114485	-0.0523336	0.107426	0.0101728	0.0759717	0.0686382	-0.280001	0.0271697	0.0459844	0.0120172	-0.0296661	0.0309389	0.0161229	-0.0299528	0.0190531	0.00440994	0.00214921	0.0414999	0.0302812	0.0242268	0.0248906	0.00512525	0.196708	0.0116565	0.00571637	-0.0966221	-0.0307875	-0.0320981	0.0135462	0.0978024	0.0215983	0.135893	0.014783	0.0586767	0.00735275	0.00916622	0.019561	0.0591964	0.0585645	0.0747427	-0.198028	0.01566
C03	Bn-scaff_16352_1-p1188540	18049258	18049307	0.0609485	0.0445042	0.031675	0.0230638	0.215489	0.0277837	0.25486	0.0844607	0.0499755	0.0559194	-0.374255	0.0635476	0.0492674	-0.0487201	-0.0741531	-0.0336659	-0.0214121	-0.027507	-0.00957139	0.0295075	0.0487183	0.0537779	0.0695548	0.0382221	0.043417	0.0275404	0.151413	-0.00293692	0.0812042	-0.0122492	-0.0433434	-0.0402392	-0.0518973	0.214309	0.000752916	0.119518	0.0929711	0.0440364	0.122662	0.107593	0.0585408	0.0573888	0.102638	0.0641765	-0.29345	0.0255651
C03	Bn-scaff_16352_1-p1188639	18049357	18049406	0.0805877	0.111089	0.0591078	0.151468	0.282966	0.152831	0.284272	0.18952	0.0929497	0.0136634	-0.492831	-0.0930812	0.0484455	-0.0431356	-0.0118822	0.0412115	0.0372668	-0.0150928	-0.0670514	0.0197721	0.0635238	0.141069	0.142298	0.0563584	0.0607174	-0.000510621	0.196896	-0.0225114	0.0199142	-0.0230344	0.023364	-0.0121855	-0.0141877	0.255465	-0.011373	0.148509	0.156331	0.0797265	0.113044	0.160193	0.0996574	0.098261	0.149252	0.109035	-0.229358	-0.0197769
C03	Bn-scaff_16352_1-p1191991	18052715	18052764	0.205069	0.146743	0.103514	0.160293	0.201548	0.0746743	0.232765	0.0893297	0.0152907	0.00951223	-0.235954	-0.00323888	-0.0215393	-0.0145758	0.0318003	0.0560962	0.0237204	0.0301557	0.0291794	0.0116153	0.0223583	0.0771332	0.000880798	0.0166283	0.119587	0.162321	0.235765	-0.0193299	0.029994	0.0598712	0.0181207	0.0122916	0.0595508	0.223862	0.037163	0.120405	0.0536979	-0.0178618	0.0607454	0.0873796	0.0657087	0.0579858	0.0571124	0.0356997	-0.192596	0.123568
C03	Bn-scaff_16352_1-p1195625	18056159	18056208	-0.125901	-0.0828242	-0.0238574	-0.30061	0.202749	-0.00744444	0.154372	0.0203247	0.104723	-0.0738694	-0.56153	-0.181796	-0.0863875	-0.0773511	-0.0986146	-0.0398438	0.00204051	-0.112412	-0.117167	-0.0411127	-0.0315023	0.172718	0.137419	0.0309654	0.051852	0.0488156	0.225093	-0.0245465	-0.0433238	-0.290553	-0.0621442	-0.169875	-0.0389656	0.00776096	-0.0153548	0.196384	0.104184	0.189219	0.11286	0.0979504	0.06515	0.127782	0.114695	0.122752	-0.218425	0.0468544
C03	Bn-scaff_16352_1-p1195542	18056176	18056127	-0.186932	-0.134294	-0.143934	-0.418949	-0.068545	-0.0591546	0.00932958	-0.131887	0.0736491	-0.0916107	-0.407277	-0.0114272	-0.0401583	-0.0157555	-0.0646865	-0.0558687	0.059574	-0.0221727	-0.0798504	0.00662639	-0.0566732	0.0196126	0.060325	-0.0176618	0.0424544	0.00537407	0.289189	-0.0755214	-0.0227776	-0.333755	-0.0533952	-0.0645074	-0.0486321	-0.0300103	0.017966	0.191984	0.040735	-0.0155416	0.0245643	0.0154268	-0.0717685	0.0444625	0.00865481	0.0205799	-0.208197	0.0576231
C03	Bn-scaff_16352_1-p1196087	18057741	18057789	-0.204105	-0.256264	-0.177797	-0.410669	0.0635215	-0.164994	0.0105817	-0.144899	-0.00271463	0.00463899	-0.443492	-0.0142058	-0.0511606	-0.048137	-0.00559339	-0.00974755	0.0717437	-0.0294644	-0.0357759	0.0182167	0.00657794	0.0529307	0.0343197	0.00758116	0.104834	0.0716699	0.313072	-0.024019	0.016915	-0.282549	0.0119528	-0.0608531	-0.00892923	-0.00118054	0.060643	0.174519	0.0225717	0.123838	-0.0729781	0.0125407	-0.0963225	0.031291	-0.00128348	-0.00809242	-0.279387	0.0942411
C03	Bn-scaff_16352_1-p1205128	18067099	18067050	-0.111706	-0.0318215	0.104334	-0.0614882	0.149318	-0.0804219	0.203838	-0.0258331	-0.0205856	0.0538843	-0.461434	-0.0380244	-0.0226718	-0.0559344	-0.0769541	-0.00791698	-0.0429797	-0.0174442	-0.0395172	-0.0240062	0.0388952	0.00205115	-0.0417319	0.028008	0.0872694	0.0238525	0.310127	-0.0190313	0.0343283	-0.0288669	-0.0483875	-0.0263958	-0.00816844	0.276411	-0.0320275	0.0776811	-0.0296585	0.0365989	-0.140639	0.0446901	-0.123807	-0.0431986	-0.0420006	-0.0827381	-0.454827	0.0192598
C03	Bn-scaff_16352_1-p1205251	18067222	18067173	-0.252752	-0.133361	-0.156888	-0.398911	-0.0309693	-0.203348	0.0123318	-0.151172	-0.0837906	0.0256158	-0.384967	0.0126615	-0.00564803	-0.0462118	-0.0428421	0.0533807	0.00352855	-0.0681738	-0.127714	-0.0122365	-0.0842291	-0.0182787	-0.0498017	-0.0197547	0.101402	-0.029621	0.270359	0.0229644	0.0488557	-0.101027	-0.0634118	-0.034082	-0.0560223	0.0908109	0.0438165	0.211068	0.0274959	0.0542645	0.000869626	-0.0775026	-0.143257	-0.0658026	-0.0508282	-0.114738	-0.400792	0.0270721
C03	Bn-scaff_16352_1-p1212360	18075195	18075244	0.194822	0.126577	0.113043	0.0758424	0.152511	-0.00421922	0.168917	0.12368	-0.0687635	0.0134024	-0.282087	0.0659724	-0.00923815	-0.0047624	-0.0428865	0.00155664	-0.00746717	0.00127555	-0.00736855	0.0279826	-0.0243214	-0.0389369	-0.0575131	-0.054091	-0.0503875	-0.0366859	0.0710918	-0.0673141	0.0639886	0.0194524	0.002591	0.0319978	-0.0155305	0.147589	0.00693433	0.0869882	0.0440537	-0.0401161	-0.0482006	0.0652524	-0.0217107	0.02325	0.0220631	-0.0411281	-0.230253	0.000899189
C03	Bn-scaff_16352_1-p1212783	18075754	18075705	-0.152981	-0.0382637	-0.0224985	-0.234326	0.212806	-0.159056	0.113623	-0.172676	-0.244785	-0.12415	-0.883907	-0.833747	-0.167778	-0.0829226	-0.0508069	-0.181556	-0.0493047	-0.0810543	-0.103214	-0.083687	-0.121498	-0.0817406	-0.0471328	-1.01147	0.0236508	-0.0210951	0.22796	-0.153585	-0.164866	-0.428597	-0.245629	-0.20593	-0.200128	0.106814	0.0264733	0.370859	-0.0571421	-0.082143	-0.116644	-0.155114	-0.352088	-0.182026	-0.153195	-0.263934	-0.796914	-0.0672565
C03	Bn-scaff_16352_1-p1213400	18076371	18076322	0.0413948	-0.0265245	0.0648769	0.12044	0.173317	0.0325987	0.179706	0.117871	0.000482503	0.0463665	-0.220836	0.0332254	0.0752552	0.0973407	0.0324986	0.0169161	0.0517729	0.028556	0.108273	0.00672379	0.0163911	0.0472168	0.0429108	0.00363526	0.00219008	-0.0254831	0.0842824	0.00850676	0.0257516	0.0476819	0.0766429	0.091718	0.01185	0.187811	0.0153415	0.0355215	-0.00916927	-0.00303137	0.025462	0.119095	0.0681795	0.0857104	0.0690711	0.0547192	-0.21906	-0.111275
C03	Bn-scaff_16352_1-p1221046	18083188	18083139	-0.374302	-0.291165	-0.237031	-1.0919	-0.0748864	-0.299952	-0.0956598	-0.447069	0.0798396	-0.00187127	-0.992707	-0.78923	-0.02091	0.0990134	-0.00684694	0.0953331	0.117753	0.0241542	-0.0630403	0.246601	0.174023	0.184653	0.0754698	-1.1463	0.0830787	0.157163	0.436689	0.0965754	0.124111	-0.607039	0.00533774	-0.0532145	-0.00219281	-0.728589	0.111339	0.459914	-0.0301024	0.133852	-0.0156878	-0.18379	-0.387882	0.00243236	-0.132085	-0.108769	-0.529818	0.14847
C03	Bn-scaff_16352_1-p1236650	18099721	18099770	-0.228338	-0.0880619	-0.0539654	-0.401431	0.104757	-0.148986	0.0929898	-0.0755924	-0.0053794	-0.000710635	-0.431366	-0.157212	-0.0166425	-0.0185729	0.0130457	-0.0657374	0.041545	0.0102073	-0.0727105	0.0169545	-0.00119053	0.0109354	0.00276146	-0.0844581	0.0276939	0.000963641	0.237703	-0.0087997	0.0512207	-0.136172	-0.0542619	0.0517141	-0.00276021	0.0220244	0.0290883	0.237023	-0.0179733	0.0247193	-0.0259342	0.0153579	-0.0384245	-0.0252167	0.0445162	-0.00221753	-0.358435	0.0497661
C03	Bn-scaff_16352_1-p1236887	18100056	18100007	0.0222015	0.0424655	0.0448587	0.122194	0.182802	0.00827747	0.198077	0.0529532	-0.0631018	0.0322909	-0.348342	-0.0654012	-0.0652975	-0.074313	-0.0741426	-0.022825	-0.0776984	-0.0451686	-0.0100497	-0.045016	0.0339818	-0.0220968	-0.0207752	-0.108497	-0.0331111	0.0129648	0.095323	-0.013582	0.0405735	0.0705642	-0.00599917	0.0133486	0.0212209	0.233769	0.00180142	0.0655511	-0.039448	0.00430346	0.000229751	0.0228016	0.00894558	-0.00784625	0.0157745	-0.0192996	-0.314487	-0.0245439
C03	Bn-scaff_16352_1-p1237148	18100317	18100268	0.120609	0.131513	0.095094	0.126847	0.176359	0.0915064	0.118836	0.0870149	0.0166898	0.072768	-0.169511	-0.0122773	0.00616032	0.0190302	0.0390037	-0.0132202	-0.0342586	0.0315134	0.0338058	-0.036182	-0.0254795	0.0120557	0.0186607	0.0257176	-0.00979387	0.00410506	0.0774032	-0.0580659	0.0101214	0.0636103	-0.0767372	0.0103256	0.000113676	0.176723	-0.00149436	0.0527468	-0.055363	-0.0211273	0.0309133	0.0248837	0.0471081	0.0182686	0.0278329	0.0902064	-0.222981	0.0222306
C03	Bn-scaff_16352_1-p1237200	18100369	18100320	0.175975	0.132512	0.129428	0.163346	0.161396	0.099193	0.155036	0.0531744	-0.0415846	0.017784	-0.141621	0.00431238	-0.00494186	-0.0255648	-0.00514991	0.019085	-0.0311547	-0.0226444	0.0385311	-0.00919921	0.0346373	-0.00392663	-0.0505509	0.0120432	0.0269891	0.0343938	0.0671174	0.0437831	0.0325691	0.0582536	-0.00706642	0.028302	-0.00938364	0.176288	-0.0535546	0.0448883	0.012646	0.0271432	0.0451972	0.0185889	0.00187803	0.0203172	0.0358361	0.0569929	-0.113919	-0.00491831
C03	Bn-scaff_16352_1-p1237617	18100686	18100735	0.0950087	0.109676	0.0868923	0.236285	0.154886	0.117812	0.181024	0.0830702	-0.016669	-0.0133879	-0.184758	0.0301817	0.0420963	0.0340248	0.07468	0.0459951	-0.00142782	0.0168132	0.0341456	0.00484006	0.0100174	-0.0287777	-0.00629668	0.00125957	-0.0511836	0.0317584	0.077647	-0.0250373	0.0249624	0.0815333	0.0209781	0.0375776	0.0358086	0.183374	-0.00689636	0.0878572	-0.00873066	0.00706988	0.0190774	0.033283	0.08193	-0.0138085	0.0211567	0.0234522	-0.186016	-0.0109987
C03	Bn-scaff_16352_1-p1237565	18100734	18100685	0.122514	0.0972355	0.174547	0.242343	0.139478	0.110438	0.0794537	0.0737985	-0.00410996	0.00404915	-0.0975789	0.0563032	-0.0125987	0.0146614	0.0077702	0.0104374	0.0137314	0.000272567	0.00132486	-0.0194159	0.0599331	0.0134813	-0.00829946	0.00212174	-0.06124	0.0392367	0.0578544	-0.0104879	0.0107639	0.0195685	0.0254419	0.0684334	-0.00426649	0.122516	-0.0399875	0.0560304	0.00739365	0.00926909	0.0102035	0.0187965	0.0262656	0.0296569	0.00724649	-0.0313413	-0.0521563	0.0245006
C03	Bn-scaff_16352_1-p1238412	18101581	18101532	0.108435	0.0558967	0.0989848	0.0963618	0.115146	0.035876	0.185394	0.0201805	-0.0369026	0.0333181	-0.197662	-0.0366407	-0.0279158	-0.0167779	0.0074318	-0.0140302	-0.0531042	-0.00840013	0.0212498	0.0203678	-0.0185433	-0.0373007	-0.00305239	0.00737397	-0.0150479	0.0160411	0.0808538	0.00760939	-0.00699461	0.0647865	0.0151635	0.0359425	0.062316	0.202474	0.0111563	0.0906445	0.0414085	-0.00638987	0.0502359	0.0482414	0.0848692	-0.0275261	0.019456	-0.0155084	-0.175299	0.0143801
C03	Bn-scaff_16352_1-p1238819	18101887	18101935	0.169229	0.152177	0.141104	0.257854	0.198111	0.0803177	0.197758	0.104704	0.102585	0.024751	-0.153877	0.0530323	0.0504195	0.0511995	0.0107972	0.0235908	-0.0110012	0.0436613	0.0189683	-0.00511893	0.0633062	0.0475591	0.00153568	-0.00192207	0.0355599	0.0490464	0.167486	-0.0304975	-0.00505922	0.0675443	0.0145017	0.027453	0.0356477	0.192857	-0.0585099	0.0523515	0.0634565	0.0770524	0.0831714	0.0735879	0.0533055	0.0110773	-0.0101169	0.0474142	-0.189448	0.00397574
C03	Bn-scaff_16352_1-p1239878	18102436	18102387	-0.000596215	0.0440048	0.0916969	0.18703	0.242379	-0.00604278	0.247551	0.079946	-0.0142007	-0.0456288	-0.265167	-0.0352879	0.0637601	0.0346542	0.0665734	0.00248902	-0.0697241	-0.0309169	0.0439868	0.00360146	0.0302127	-0.0379863	-0.0640911	-0.0499281	0.0145559	0.00328851	0.0851317	0.0327994	-0.00499165	0.108564	0.00961748	0.074272	0.0584009	0.250492	-0.105928	-0.0341677	0.0183997	0.00229775	0.000669889	0.0180195	0.0132189	0.00132881	0.0257911	-0.00721411	-0.29382	-0.0895042
C03	Bn-scaff_16352_1-p1254941	18123430	18123381	-0.0766838	-0.0137992	-0.00220194	-0.0733402	0.159741	-0.00622508	0.199323	0.0690711	0.0457567	0.000983234	-0.545662	-0.0615077	-0.0276289	0.0426605	0.067988	0.0548252	0.071952	0.0210971	-0.0917798	-0.0105857	0.0232471	0.0812378	-0.0168379	-0.0246818	0.0105778	-0.00497068	0.15988	-0.11905	-0.0820902	-0.0762278	0.022326	-0.0118798	-0.00143126	0.154906	0.100525	0.194074	0.0135893	-0.0103051	0.00589314	-0.032829	-0.1313	0.039152	0.0505717	0.00448384	-0.333278	0.025673
C03	Bn-scaff_16352_1-p1261518	18129724	18129773	-0.423075	-0.378053	-0.247279	-0.381227	0.0513909	-0.132362	0.0425728	-0.148704	-0.00544232	-0.0254515	-0.452855	-0.00624831	-0.00508217	-0.0267851	-0.0448058	-0.0276095	-0.0063523	-0.0492829	0.0571382	0.031809	-0.0102615	0.0404356	0.0501961	-0.11664	0.0700839	0.0744358	0.394383	-0.0228349	0.0353866	-0.157297	-0.0185703	-0.0604467	-0.0867837	0.103297	0.118838	0.1355	-0.0506109	0.066877	-0.211732	-0.016067	-0.130286	-0.000606022	-0.03519	-0.115427	-0.40996	0.0641123
C03	Bn-scaff_16352_1-p1264625	18133372	18133421	-0.273132	-0.253669	-0.128279	-0.427391	-0.0111272	-0.142093	0.00314437	-0.2132	-0.0066561	0.0520179	-0.350259	-0.0154713	-0.0702989	0.0309208	-0.0375104	-0.0554236	0.0867845	-0.0150899	-0.0081629	0.0243815	0.0316437	0.0520197	0.0158274	0.0185788	0.0642828	0.042494	0.213167	0.0875517	0.0167891	-0.183892	-0.000528944	-0.0479953	-0.0312341	0.0379082	0.0503238	0.185621	-0.0273386	0.0404247	-0.000349339	-0.0578429	-0.0677446	-0.0110816	-0.0572441	-0.0414706	-0.281779	0.0611709
C03	Bn-scaff_16352_1-p1307068	18178059	18178010	-0.187134	-0.195902	0.026696	-0.450736	0.221266	-0.071947	0.217624	0.00140888	0.0641916	0.0491581	-0.621431	-0.187749	-0.026031	0.0705239	0.0660432	0.130572	0.173316	0.0820251	-0.0056602	0.0785448	0.0349756	0.0798324	0.0592946	-0.0180113	0.103237	0.0394772	0.366457	-0.0761192	0.147339	-0.265921	-0.0513236	0.0100109	0.0434906	0.0673246	0.199442	0.38078	0.0221861	0.0647775	-0.0717324	0.00268645	-0.17698	0.0474318	-0.00544975	0.0743803	-0.358662	0.0264267
C03	Bn-scaff_16352_1-p1315061	18185972	18185923	-0.381991	-0.321454	-0.418707	-1.01741	-0.0531633	-0.320271	-0.138688	-0.279786	0.0342598	0.187252	-0.589733	-1.13251	-0.0998793	0.100833	0.00909854	0.137218	0.316037	0.0482111	-0.148565	0.163133	0.113021	0.0312926	0.0508006	-0.217523	0.156994	0.212008	0.666255	0.147983	0.0361552	-0.564278	-0.136137	-0.180437	0.115043	-0.186993	0.3177	0.565104	0.0247354	0.0561128	-0.204377	-0.173543	-0.271211	-0.011304	-0.0774227	-0.0574638	-0.675554	0.164355
C03	Bn-scaff_16352_1-p1165524	18213906	18213955	-1.07072	-0.831438	-0.696522	-1.42891	-0.353085	-0.697502	-0.386437	-0.662182	0.0268881	-0.210079	-0.803811	-0.165859	-0.0497042	0.124737	0.0316701	0.0648819	0.219624	-0.084022	-0.100584	0.151441	-0.028186	0.182302	0.120512	-0.149639	0.222635	-0.0346275	0.661356	-0.0688811	0.0875863	-0.873692	-0.0526604	-0.1674	-0.170896	-0.465515	0.24937	0.563194	-0.0575054	0.166886	-0.0235093	-0.109837	-0.486596	0.107133	-0.275156	-0.145135	-0.404664	0.0179194
C03	Bn-scaff_16352_1-p1165578	18213952	18213903	-1.27902	-0.848408	-0.773101	-1.92291	0.00165181	-0.761306	-0.45631	-0.632238	0.129496	-0.00993898	-1.03231	-0.587475	-0.312292	0.12303	0.022595	0.161844	0.263927	-0.131924	-0.134549	0.00900523	0.156431	0.231006	0.175904	-1.31847	0.0640177	0.0229247	0.553523	0.0038977	0.0712298	-1.07165	-0.122873	-0.218389	-0.232351	-0.470533	0.522822	0.615872	0.0512352	0.264282	-0.843146	-0.126523	-0.558516	0.0234314	-0.154689	-0.245497	-0.675668	0.145046
C03	Bn-scaff_16352_1-p1165343	18214086	18214128	-0.989266	-0.923111	-0.776072	-1.49704	-0.137945	-0.774976	-0.326759	-0.605128	0.179027	-0.0125292	-0.74681	-0.273587	-0.0849292	0.124598	-0.0376295	0.0928347	0.3758	-0.0371119	0.0137006	0.231516	0.0390886	0.279682	0.233444	-0.354879	0.152267	0.191941	0.801459	0.0416879	0.147379	-0.759417	0.0112087	-0.10787	-0.0715689	-0.519233	0.101113	0.502336	-0.0231798	0.26389	-0.198953	-0.101832	-0.401522	0.136614	-0.135179	-0.112675	-0.321214	0.228317
C03	Bn-scaff_16352_1-p1319923	18222567	18222518	-0.0140433	-0.0799949	-0.0571274	-0.178599	0.029723	-0.145947	0.04634	-0.047064	-0.0300542	-0.0657087	-0.390897	-0.0777146	0.00271992	-0.00983214	-0.0299532	-0.00425329	-0.00617188	-0.0520955	-0.118879	-0.0222515	-0.028483	-0.0559765	-0.0744097	-0.00676461	-0.0508474	-0.0535752	0.0965603	-0.056566	-0.0191751	-0.129436	-0.0100927	-0.0612278	-0.0538685	0.139706	0.104496	0.21556	-0.0522968	-0.0479514	-0.0663352	-0.0329856	-0.119035	-0.0260967	-0.0265038	-0.0702874	-0.3252	0.0361884
C03	Bn-scaff_15782_1-p259995	18234139	18234090	-0.106127	-0.151234	0.0136757	-0.204179	0.10303	0.040876	0.15774	-0.0455918	0.0560382	0.000710629	-0.472525	0.0622463	0.00491994	0.094039	-0.00420611	0.0765941	0.0374518	0.0117712	0.00398398	0.0652602	0.089053	0.0784266	0.0501928	-0.0416996	0.00912469	0.0854015	0.299927	0.0708984	0.0622394	-0.0537069	-0.0310365	-0.0617447	-0.0375985	0.360198	0.139825	0.13806	0.0297243	0.0565878	0.0293203	-0.0117049	-0.0537458	0.0569962	0.0146876	-0.0658554	-0.345811	0.0447786
C03	Bn-scaff_15782_1-p259784	18234322	18234273	-0.0193256	-0.116784	-0.0264513	-0.0669978	0.131552	-0.018449	0.113475	-0.013735	0.0232897	0.025648	-0.399143	0.0236038	0.0797162	0.081548	0.0299305	0.082433	0.085093	0.0437003	0.0519484	0.0794412	0.0546061	-0.00947002	0.0193018	-0.0963558	-0.0160625	-0.0269855	0.160619	0.0482487	0.122038	0.00594727	-0.0293056	0.00792448	0.0168863	0.35521	0.0671402	0.138172	0.036082	0.00505036	-0.00533072	0.00050726	-0.152545	0.0236764	-0.0175196	-0.0578994	-0.323098	0.0584749
C03	Bn-scaff_15782_1-p259643	18234463	18234414	-0.143329	-0.167209	-0.000372735	-0.304277	0.202521	-0.0596187	0.209353	-0.120541	0.0315368	0.0737015	-0.560151	-0.429067	0.000479924	0.10905	0.0829231	0.120585	0.10208	0.0823797	0.14372	0.163909	0.121353	0.0158453	0.0912071	-0.535583	-0.0113664	0.0608392	0.426969	0.11102	0.0172833	-0.0140207	-0.00461729	-0.0853213	0.00375002	0.483379	-0.0491112	0.108285	0.0312319	0.0863449	-0.238636	-0.0714686	-0.0475228	0.126303	-0.135566	-0.0743542	-0.417605	-0.00145872
C03	Bn-scaff_15782_1-p258889	18235117	18235166	0.0917692	0.0544685	0.109351	0.0435071	0.136812	0.0717326	0.169448	0.0244838	-0.0172013	-0.024615	-0.341833	0.0727293	0.0482945	0.0238249	-0.0132704	0.0441218	-0.00952482	0.000963641	0.0121417	0.000464107	-0.00379161	-0.023042	0.000591327	-0.0205469	0.0391702	0.0525438	0.194864	0.038103	0.0484684	0.0284865	0.0255527	0.000981859	-0.00206389	0.32467	0.0480607	0.0454919	0.0515452	-0.00296631	0.0493773	0.0300806	-0.0071187	0.0672999	-0.0123606	-0.00836683	-0.215836	0.0432606
C03	Bn-scaff_15782_1-p258347	18235655	18235704	-0.00182951	0.0382217	0.185028	0.14697	0.305203	0.0633516	0.290602	0.0951995	0.109519	0.237212	-0.241985	0.0430126	0.0945125	0.180487	0.152191	0.229514	0.248197	0.143848	0.111266	0.280153	0.153368	0.134706	0.118652	-0.0860052	-0.0482828	0.115089	0.350812	0.212827	0.149538	0.123405	0.0645711	0.153257	0.161259	0.448468	0.00223765	0.108237	-0.0156209	0.13811	-0.018554	-0.102671	-0.0329224	0.0581359	0.00967197	-0.0506138	-0.264869	0.014587
C03	Bn-scaff_15782_1-p256699	18237318	18237367	0.14645	0.10205	0.153473	0.124636	0.319076	0.0848455	0.266133	0.110727	0.033302	0.0868552	-0.391656	-0.0267547	0.0909538	0.0742116	0.106507	0.0811608	0.036792	0.0179342	0.024221	0.0755692	0.0776431	0.100242	0.121195	0.038885	0.0737663	0.0986016	0.314627	0.126943	0.0598763	-0.0127596	0.0485597	0.034874	0.084835	0.216738	-0.0498591	-0.0317259	0.0422746	0.0885131	0.0975951	0.0339341	0.0543584	0.128569	0.0820793	0.0415546	-0.192072	0.117177
C03	Bn-scaff_15782_1-p256563	18237524	18237475	0.127597	0.0703459	0.111926	0.104067	0.189547	0.055674	0.162753	0.0957729	-0.00468199	-0.0199249	-0.270659	-0.047103	0.0329882	-0.0319118	-0.000653424	0.0152896	-0.0136643	0.0142092	-0.00559908	0.0424633	0.0226501	0.0942175	0.0162647	0.0264214	-0.0104423	-0.00459201	0.160804	-0.0412772	0.0279839	-0.0063295	0.00320889	0.0313901	-0.0515445	0.242953	0.04677	0.0859941	0.00818632	0.0326436	0.0420588	-0.00462738	-0.0387227	0.0279205	0.0694067	0.0110525	-0.161499	0.0539965
C03	Bn-scaff_15782_1-p256244	18237843	18237794	-0.0203825	-0.085851	0.0763505	-0.154577	0.265842	0.0543185	0.200488	0.0596872	0.0333252	0.0139273	-0.469594	-0.00796228	-0.00809925	0.0170565	-0.0181251	0.026569	0.0303496	0.0140571	-0.0658752	0.00775309	0.00468356	0.0666378	0.0625426	-0.01301	0.10381	0.0921009	0.262297	0.0680884	0.0854407	-0.102508	-0.010947	-0.011375	-0.00547461	0.323643	-0.00123072	0.124781	0.0631788	0.134184	0.107515	0.0414892	-0.00023641	0.0439531	0.059839	-0.0115086	-0.283096	0.0305627
C03	Bn-scaff_15782_1-p255350	18238737	18238688	-0.50828	-0.395599	-0.251984	-0.706138	0.12162	-0.202968	0.161118	-0.0980492	0.119078	0.191819	-0.609596	-0.844887	0.0325814	0.199776	0.0905276	0.250398	0.320806	0.226433	0.0394695	0.220391	0.201671	0.288604	0.210259	-0.787562	0.0590675	0.209414	0.748129	0.180437	0.258661	-0.240313	0.157741	0.0667828	0.151822	0.270679	0.182374	0.423822	0.0761001	0.227424	-0.102032	-0.0892902	-0.248325	0.110503	0.0792434	0.0402614	-0.459453	0.217921
C03	Bn-scaff_15782_1-p255008	18238978	18239027	-0.307318	-0.283438	-0.142822	-0.481696	0.0321767	-0.168971	0.0965984	-0.176984	0.0112643	0.0625365	-0.575165	-0.0300637	0.0169648	0.0850758	-0.0017311	0.143443	0.127842	0.0653208	-0.0609838	0.132438	0.062113	0.0346339	0.0232043	-0.220194	0.120283	0.0371824	0.382884	0.107539	0.161765	-0.239467	-0.0441173	-0.00808386	0.0331837	0.294166	0.132345	0.349754	0.0150179	0.0409878	-0.169897	-0.0826145	-0.192285	0.0434309	-0.0938702	-0.0427638	-0.420338	0.0903652
C03	Bn-scaff_15782_1-p254781	18239205	18239256	-0.0334126	-0.0760188	0.0441341	-0.163974	0.168811	-0.000890113	0.22761	0.0353097	0.120074	0.0216083	-0.496564	0.0295225	0.029372	0.0626104	0.0156202	0.0579977	0.12179	0.0117122	-0.0324018	0.0489037	-0.00202867	0.11949	0.129432	0.0745931	0.0918999	0.11029	0.274396	0.0481511	0.0145206	-0.101455	-0.019217	0.0255225	0.00841511	0.185236	0.0281664	0.12475	0.120855	0.123759	0.0889624	0.0943345	0.0510026	0.163801	0.108992	0.0847849	-0.193762	0.088434
C03	Bn-scaff_15782_1-p250487	18244520	18244569	-0.164637	-0.180646	-0.132793	-0.0515384	0.0785914	0.0264846	0.0707512	0.00414587	-0.0595876	-0.0397731	-0.183848	0.00230136	0.0251751	0.0442447	0.00721192	0.0276965	0.00922005	-0.0232963	0.00668767	0.0094714	0.0189958	0.00946491	-0.0521362	-0.00696912	0.00561667	0.0605863	0.0843979	0.0111924	0.0385009	-0.0418301	-0.0452954	0.00186446	0.0268987	0.0768645	0.0116774	0.128365	-0.133449	-0.0930305	-0.147301	-0.0131774	-0.0516517	0.0240955	-0.0428166	-0.00153292	-0.157584	-0.0169529
C03	Bn-scaff_15782_1-p250562	18244545	18244496	-0.000344522	0.0788518	0.130832	0.00156145	0.191153	-0.0336448	0.215671	0.090899	0.0562305	0.118287	-0.293695	-0.0433542	0.0305752	0.121957	0.142206	0.0646989	0.0991784	-0.031715	0.133169	0.120908	0.0764014	0.107456	0.0797117	-0.0346857	0.0160739	0.0803595	0.278767	0.0613006	0.00878473	0.10206	0.0206858	0.0706649	0.0525148	0.134573	-0.0111339	0.0667698	0.0302936	0.0565363	0.0676841	-0.0395621	-0.0245653	0.109682	-0.015508	-0.0261948	-0.21152	0.114565
C03	Bn-scaff_15782_1-p217314	18269772	18269821	-0.0956692	-0.072974	-0.0663254	-0.248737	0.0914112	-0.142398	0.117582	-0.0492692	-0.00529482	-0.0406036	-0.365762	-0.102827	-0.00526314	0.0282632	0.0485522	0.0145526	0.0144614	0.0293341	0.0271211	-0.0171559	0.0643324	0.0196581	0.0193617	0.020026	0.0125274	0.0263659	0.147568	-0.0243117	-0.0516953	-0.0663085	-0.059626	0.0066245	0.00941143	-0.162778	-0.0501964	0.156343	0.0361947	0.0292707	0.0498057	0.00678781	-0.00705691	0.0188377	-0.0489581	-0.0332114	-0.311128	0.00377729
C03	Bn-scaff_15782_1-p195281	18291917	18291966	-0.0248729	-0.0453373	0.0751731	-0.0675854	0.13321	0.033676	0.156443	0.0540649	0.071755	0.0718941	-0.313578	0.0399709	0.0283518	0.0473904	0.00142366	0.054863	0.0169048	-0.000197278	0.08156	0.111983	0.0811647	0.0878472	0.0498367	0.00800076	-0.0111436	0.0900192	0.194224	0.0318896	0.0933636	0.0325225	0.0426178	0.027689	0.0294269	0.168725	0.0420945	0.165419	0.00983152	0.0435982	0.0640102	0.074649	0.0184865	0.0874507	0.0538919	0.0184308	-0.257398	0.0479535
C03	Bn-scaff_15782_1-p172709	18338572	18338523	-0.137122	-0.125475	-0.0260794	-0.210044	0.0675507	-0.0565492	0.0629867	-0.0907721	-0.0609675	-0.0271016	-0.538816	-0.020229	-0.0151088	-0.0420661	-0.0407689	0.0162095	0.00982008	-0.0755692	-0.105355	-0.00872686	-0.026314	0.0115994	-0.0318793	-0.0917766	-0.0464103	-0.0700331	0.0779085	-0.0463711	-0.0248585	-0.112496	-0.0702642	-0.0471221	-0.0614331	0.0716031	-0.0563574	0.113348	-0.0800186	-0.0557266	-0.00638089	-0.0180455	-0.113	-0.0501981	-0.0179886	-0.0991095	-0.337819	-0.0103671
C03	Bn-scaff_15782_1-p172469	18338712	18338761	-0.185876	-0.199722	-0.0842357	-0.482219	0.0110462	-0.0977989	0.0743767	-0.097926	0.0312294	0.0415335	-0.477622	0.0689586	-0.00968739	-0.0320944	-0.0317256	0.0256029	0.0428996	-0.0266248	-0.120661	0.0263	-0.0248458	0.0199205	0.00253795	-0.0266871	0.00163858	-0.0166213	0.191288	0.00305101	0.0396666	-0.161979	-0.0540011	-0.0699912	-0.000265222	0.0615634	0.112401	0.209906	0.005335	0.0187021	-0.0674915	-0.0155956	-0.140531	-0.0234946	-0.0646663	-0.0281069	-0.321608	0.034824
C03	Bn-scaff_15782_1-p137701	18367485	18367534	-0.368114	-0.245163	-0.222594	-0.742172	-0.0726721	-0.216506	-0.0203288	-0.180987	-0.0311192	-0.0930911	-0.390887	-0.0164451	0.00908162	0.065172	-0.0262169	0.0592953	0.0801622	-0.0187918	-0.0708142	-0.0210503	0.0586509	0.0529154	0.0617969	-0.0811953	0.0286801	0.0782275	0.284398	-0.0291545	0.0299672	-0.229696	-0.0124448	-0.0486675	-0.0143694	-0.316293	0.119614	0.216492	-0.0261802	0.0312573	-0.0337265	-0.0358829	-0.161902	-0.0375063	-0.0587599	-0.0486467	-0.356239	0.024719
C03	Bn-scaff_15782_1-p135470	18369816	18369767	-0.584712	-0.587677	-0.374505	-1.01963	-0.136526	-0.484754	-0.118063	-0.408637	-0.0965711	-0.0125563	-0.674961	-0.610488	-0.15155	-0.060764	-0.109423	-0.04572	-0.0193906	-0.11813	-0.146597	-0.0237013	-0.110619	-0.0172981	-0.0363939	-0.231296	-0.0669715	-0.0794244	0.274023	0.000205505	0.0744154	-0.363187	-0.140344	-0.198488	-0.138505	-0.486179	-0.0440642	0.0266043	-0.135112	-0.00307712	-0.23684	-0.186338	-0.368721	-0.0994365	-0.150074	-0.198605	-0.531392	0.0047991
C03	Bn-scaff_15782_1-p130654	18374627	18374578	-0.229792	-0.186522	-0.064571	-0.620758	0.254792	0.0161741	0.0582157	0.0789673	0.23591	0.247391	0.0543297	-0.533417	0.138603	0.241398	0.164271	0.334681	0.356679	0.264559	0.335394	0.39998	0.316748	0.0858313	-0.0182324	-0.878849	0.0713537	0.0297887	0.44967	-0.0668201	-0.0513509	-0.444432	-0.0551955	-0.147161	-0.103891	-0.265896	-0.00758594	0.340593	-0.0607694	0.0883876	-0.574117	0.176909	0.158486	0.241585	-0.0117862	-0.0680527	-0.63763	0.427326
C03	Bn-scaff_15782_1-p130280	18382666	18382712	-0.0729453	-0.0609909	0.00965181	-0.155343	0.0704266	-0.0259094	0.0303679	-0.0467787	0.00483972	-0.0579225	-0.310181	0.00293774	-0.0384021	-0.0159078	0.00442263	-0.0399551	-0.00544362	-0.0261121	-0.0435671	-0.00100929	0.0520021	-0.00150012	0.0391184	0.0499858	-0.00904959	0.0113443	0.110086	0.00711592	-0.0107546	-0.0953413	-0.0374698	-0.00909476	-0.0222128	-0.0351414	-0.0266677	0.101862	0.00012623	0.0476325	-0.0169808	-0.00529568	-0.0863937	0.0324699	0.069821	0.0109714	-0.181661	0.0124605
C03	Bn-scaff_15782_1-p129938	18383005	18383054	0.188309	0.110663	0.132226	0.116575	0.18974	0.0974529	0.252445	0.0697164	-0.0235806	0.00408585	-0.268245	-0.00300896	0.0502175	0.0250177	-0.00232966	-0.0598184	-0.0588652	-0.042409	0.0719544	-0.0137765	0.0105691	0.0233352	0.0144219	0.0106526	0.042111	0.0335899	0.0990129	0.00958912	-0.0155577	0.0317862	0.00232539	-0.0529811	-0.0257842	0.115439	-0.0571824	0.00665395	0.0210213	0.00845564	0.0404116	0.0464999	0.107453	0.0206005	-0.0116697	-0.023972	-0.229504	0.0695888
C03	Bn-scaff_15782_1-p130020	18383023	18382974	0.067607	0.0981655	0.0741604	0.0933165	0.108813	0.03547	0.151334	-0.00205339	-0.0411014	-0.0173475	-0.267119	0.0432698	0.0481033	-0.0245557	0.0441211	0.00200169	-0.0503322	-0.0325509	0.0292454	-0.0291574	-0.0122041	-0.00641915	-0.0173688	-0.0351549	0.0249291	0.0216981	0.0711507	0.0118191	0.0154879	-0.0187688	-0.0103421	-0.00322346	-0.0145717	0.132102	-0.0140555	-0.0128231	0.0255401	-0.0381707	0.0257904	0.0962311	0.0424472	0.024593	0.0259737	-0.0438593	-0.236375	0.0127333
C03	Bn-scaff_15782_1-p129795	18383249	18383200	0.158133	0.0940076	0.116144	0.185248	0.206514	0.0774988	0.24097	0.0900982	-0.00446064	-0.0266206	-0.261474	0.0907711	0.0394191	-0.0293948	0.0161326	-0.101774	-0.0361057	-0.0517266	0.0603768	-0.0488473	-0.0472371	0.0274329	-0.00356573	-0.0195508	0.0178027	-0.00773213	0.0819702	0.0224354	0.00486063	0.0146866	-0.00162529	-0.0144493	-0.0292412	0.113286	-0.0530696	0.00939895	0.018516	-0.0202157	0.0108571	0.116013	0.0602228	0.0227427	0.0331383	-0.0161367	-0.210891	0.027223
C03	Bn-scaff_15782_1-p129138	18383946	18383897	0.0320782	-0.0401589	0.00291869	0.0120267	0.14101	0.0131671	0.096488	-0.00388653	-0.0405081	-0.0149673	-0.226718	0.0209699	-0.0974713	-0.0149672	0.0193759	0.00755276	0.020073	-0.0170169	-0.0281825	-0.0145579	-0.0802606	0.00802574	0.0241334	0.0100898	0.0201709	0.018658	0.134419	0.0233023	0.0202662	0.00985731	-0.0167539	0.0258124	0.0229578	0.0634282	-0.000572816	0.00538161	0.0374625	0.0417387	0.0136944	-0.0397472	-0.0047278	-0.0298287	0.02805	0.0496533	-0.167488	-0.0163406
C03	Bn-scaff_15782_1-p129075	18384009	18383960	-0.0436204	0.0839774	0.0244133	-0.0544874	0.104302	-0.0241378	0.0673738	0.0206595	0.00244146	0.0112044	-0.253247	-0.00314253	-0.043191	0.0865467	0.0596077	0.0116303	0.0129471	-0.0175358	-0.0807637	0.0121768	-0.0177092	0.0684021	-0.0230415	0.00214956	-0.0203211	0.0286406	0.166535	0.0620399	0.00580133	-0.0941751	0.0017736	-0.00360797	0.0203269	0.0257046	-0.0187655	0.131436	0.0597938	0.0526068	0.00721997	-0.02652	-0.00657602	0.0705838	0.0323064	-0.0356232	-0.198181	0.0504195
C03	Bn-scaff_15782_1-p117633	18396210	18396259	-0.903529	-0.770868	-0.393377	-1.07649	0.0708102	-0.215092	-0.21274	-0.401687	0.0148579	0.804372	0.0230809	-0.244189	-0.398507	0.0733992	0.0756194	0.170755	0.230851	-0.0313481	-0.0632121	0.172013	0.0140527	0.253857	0.0834147	-1.23971	0.0284186	0.0292773	0.734932	0.812151	0.868628	0.289112	-0.147779	-0.30333	-0.0533465	-0.361028	0.197016	0.480775	-0.0854318	0.0374953	-0.525367	-0.23332	-0.564503	-0.0595768	-0.242993	-0.162934	-0.776927	0.0711145
C03	Bn-scaff_15782_1-p117435	18396504	18396455	-0.415346	-0.386265	-0.116212	-0.54113	0.172494	-0.131755	0.171239	-0.191386	0.0142391	0.490922	-0.103617	0.166347	-0.0249264	0.00610792	0.0792605	0.044067	0.126765	-0.0228324	0.0744087	0.111705	0.0199582	0.161245	0.0425326	-0.859187	0.077974	0.108282	0.494074	0.5585	0.537863	0.369705	0.0293054	-0.059833	0.0206458	-0.0513688	0.056195	0.273956	-0.143493	0.138761	-0.531466	-0.0614882	-0.230131	-0.0215535	-0.0931702	-0.0685151	-0.427202	0.147246
C03	Bn-scaff_15782_1-p117326	18396513	18396562	-0.237317	-0.270065	-0.120421	-0.367107	0.0964601	-0.117068	0.0326108	-0.0549352	0.0634945	0.208662	-0.0345394	0.264834	-0.0618254	0.00617864	0.0338961	0.0112779	0.024563	0.000516372	0.00887652	0.0309745	0.0276641	0.0370784	0.0323618	-0.0310678	0.0123471	0.0520337	0.236184	0.305308	0.293283	0.150374	-0.0303175	-0.0306108	-0.0627888	0.0192656	0.0542913	0.157119	-0.00658509	0.0155593	-0.010611	0.0334689	-0.10234	0.0480281	-0.0668815	-0.0564665	-0.223928	0.0540773
C03	Bn-scaff_15782_1-p115614	18398226	18398275	-0.0385087	-0.0950484	0.0173683	-0.0535866	0.0959982	0.046097	0.0885638	-0.0660192	-0.0397872	0.156409	-0.0482059	0.210861	0.0264843	0.051894	0.0223604	0.0293956	-0.0255749	0.00478435	0.0223675	0.0271467	-0.0308528	-0.061124	0.00795185	-0.0701098	-0.050418	0.00326792	0.138808	0.0932273	0.186038	0.154363	-0.0602652	-0.0405782	-0.0277926	0.182558	-0.0301661	0.136346	-0.0626347	0.0491694	0.0510425	-0.0275476	-0.0837703	-0.0106389	-0.00291986	-0.0340573	-0.173464	0.055945
C03	Bn-scaff_15782_1-p115444	18398396	18398445	0.0618804	-0.0200872	-0.0512737	-0.069637	0.089766	0.0260031	0.127626	0.00748433	-0.0510608	0.249951	-0.0425	0.255105	-0.0168581	0.0664609	0.0570215	0.0837827	0.105038	0.00506253	-0.00782118	0.0662922	-0.0335911	0.0172471	-0.0742276	-0.0607545	0.0335766	0.0431718	0.140325	0.293369	0.225371	0.199785	-0.0378225	0.00145424	-0.0145853	0.144699	0.0152257	0.0550476	-0.0134119	0.0601271	-0.000153159	-0.0374655	-0.040825	0.0180896	0.000971375	-0.0462488	-0.21718	0.0377298
C03	Bn-scaff_15782_1-p111218	18401106	18401057	-0.64595	-0.540663	-0.373226	-1.27451	-0.166312	-0.436932	-0.165321	-0.317745	0.0983921	0.0237315	-0.508222	-0.0187519	-0.0157686	0.123582	0.00367797	0.124796	0.142982	0.00571363	0.0516534	0.143261	0.0474626	0.177378	0.0845359	-0.0841946	0.155505	0.113472	0.370072	-0.0364982	0.0593516	-0.355163	0.0575653	-0.0618723	0.0474257	-0.229652	0.251358	0.29443	0.00651288	0.110889	-0.0127961	-0.0333617	-0.2227	0.101413	-0.0451811	-0.0898776	-0.2929	0.0983324
C03	Bn-scaff_15782_1-p107464	18404712	18404761	0.0102571	0.061679	0.061945	0.138191	0.172853	0.0489242	0.154615	0.147214	0.00252525	-0.000330159	-0.283759	0.059646	0.0802288	-0.000951894	0.0292363	0.0449075	0.0274975	0.0410396	-0.00580637	-0.00794179	0.0295317	0.11122	0.0168484	0.016683	-0.00104371	0.00941365	0.167634	0.0497517	0.0273167	0.0765056	0.0472499	0.0088743	0.0302089	0.195273	0.0503125	0.0419011	-0.00424984	0.0583452	0.00402685	0.0770285	-0.0657405	0.0461388	0.0579468	-0.00418248	-0.226332	0.00853685
C03	Bn-scaff_15782_1-p107517	18404759	18404710	0.0593562	-0.0187664	0.0897518	0.102053	0.164238	0.0837663	0.191431	0.0682397	0.0401042	0.00941348	-0.262056	0.0184532	0.0475347	0.0250919	0.0442695	0.0680489	0.027422	0.086833	0.00142452	0.0335127	0.0684175	0.0640192	0.0657775	-0.00527315	0.0411072	0.0343601	0.172604	0.015689	0.0537788	0.026233	0.044046	0.00258825	-0.00934997	0.169427	0.00192801	0.112489	-0.00585877	0.0359067	0.0665097	0.0586717	-0.00419059	-0.00379695	0.0471234	-0.0257061	-0.169286	0.0552094
C03	Bn-scaff_15782_1-p38060	18482515	18482564	0.177462	0.134988	0.100059	0.14242	0.178341	0.0597824	0.208347	0.0876603	-0.0402906	-0.00853983	-0.237391	0.0544851	0.0746387	0.0165012	0.00112811	0.0342778	-0.0434587	0.0634235	-0.0794786	-0.0342635	-0.044065	-0.024226	0.0460704	0.0176774	-0.049269	0.0426862	0.0861056	0.0336361	-0.00764084	0.0415169	0.0450232	-0.00897197	0.00832004	0.237387	0.00114512	0.0944389	0.0229597	-0.066683	0.00392275	0.105307	0.067542	0.0270274	-0.001925	-0.0232754	-0.252732	-0.0212311
C03	Bn-scaff_15782_1-p37811	18482764	18482813	0.142127	0.149133	0.148474	0.108556	0.204472	0.131403	0.223475	0.0933908	0.00326861	0.0315321	-0.2866	0.00575868	0.0147966	0.0544642	0.0405049	-0.00697413	0.0205283	0.0023053	0.0299081	-0.0326025	-0.0656439	0.10043	0.103989	0.130183	0.122167	0.154186	0.157032	0.0254818	0.0652391	0.0349109	0.132071	0.160818	0.189225	0.301706	0.0994274	0.0384996	0.154717	0.146725	0.132233	0.0577039	0.0279833	0.0192118	0.193426	0.12768	0.0790327	-0.02109
C03	Bn-scaff_20646_1-p920310	18838623	18838672	0.015445	0.023835	0.115608	0.0378328	0.0951076	0.0723196	0.14165	0.108033	-0.0288208	-0.00328551	-0.338343	0.0294387	-0.0412428	0.0760658	0.0164343	0.0312317	-0.0130378	0.021072	0.0705666	0.0446866	0.0497078	0.0358128	-0.0145576	-0.0115255	-0.027411	-0.018984	0.0641586	-0.00468976	0.0370472	0.00865686	-0.0383396	0.00281759	-0.00177458	0.258572	0.0316625	0.0932191	0.0484007	0.013419	0.0459444	0.030396	-0.0108965	-0.0330639	0.0566514	-0.0120766	-0.214337	0.0786875
C03	Bn-scaff_20646_1-p919779	18839152	18839201	0.0528035	0.0321527	0.0675981	0.154941	0.119267	0.072806	0.245866	0.145824	0.0485597	0.059936	-0.251723	-0.0318489	-0.0110926	0.00924636	0.0469385	0.0504492	-0.0283087	-0.0517185	0.0841709	0.0197797	0.0384741	0.00760991	0.04196	-0.0270753	-0.0857611	-0.0251941	0.259574	0.0180174	-0.00437921	0.0176369	0.0192215	-0.0997269	-0.0170811	0.151916	0.0400823	0.0645375	-0.0154857	0.0643551	-0.0096899	0.0624762	0.0313196	0.0538828	-0.019571	-0.00670379	-0.359468	0.0214568
C03	Bn-scaff_20646_1-p919764	18839267	18839218	0.13294	0.0642082	0.0729654	0.0515206	0.248382	0.0861404	0.220168	0.0648311	0.00413661	0.0245039	-0.19676	-0.0205179	-0.0064689	0.021111	0.0193533	-0.0318726	0.0313317	0.0314949	0.0245695	-0.030712	0.0108207	-0.00200878	0.0243024	-0.00652885	-0.00425864	0.0109207	0.222358	-0.0131152	0.00096536	0.0047355	-0.0312154	0.0185133	-0.000491954	0.160414	0.0243671	0.0996637	0.0190027	0.0914652	-0.0215846	0.015757	-0.014265	0.0122772	0.0414402	-0.0690392	-0.333492	0.0612946
C03	Bn-scaff_20646_1-p919126	18839805	18839854	-0.0290702	-0.0694353	-0.0153148	0.0139864	0.229783	0.03334	0.242332	0.128088	0.0297434	-0.0350106	-0.428073	-0.0338484	-0.028727	-0.0236595	-0.00500183	-0.00918908	-0.0229927	-0.0266698	0.200623	0.169152	0.175976	0.0587376	0.00978062	-0.0454975	0.0551442	0.0605567	0.260729	-0.0124142	0.0102271	-0.143594	-0.0407755	-0.0532028	-0.0646146	0.0356084	-0.0217458	0.0421341	-0.00161944	0.0139452	-0.029754	0.0521302	0.00322742	0.0284538	0.0386854	0.00379788	-0.29733	0.0270292
C03	Bn-scaff_20646_1-p918300	18839945	18839983	-0.0683579	-0.0951087	0.0501403	0.088708	0.158055	0.0687732	0.222903	0.0902014	0.0115907	0.0559591	-0.449032	-0.0268377	0.0574056	0.034944	0.0639918	0.0836655	0.0877945	-0.00865159	-0.155236	-0.102767	-0.153363	0.0484673	0.0250721	-0.0488887	0.00789575	-0.0321527	0.196844	0.0403292	0.0697356	-0.0880585	0.0435045	0.0508128	0.000481643	0.273494	0.107806	0.282181	0.0183571	0.0188994	0.0696417	0.0136737	-0.0294313	0.0418989	0.0323949	-0.0387565	-0.340385	-0.011222
C03	Bn-scaff_20646_1-p918202	18840032	18840081	0.0258771	-0.0458113	0.0508534	0.120268	0.222347	0.056747	0.240981	0.0486452	0.0207386	-0.0497026	-0.280438	0.0523991	-0.0194447	0.00712773	-0.0138128	0.0337937	0.00599591	-0.0202767	0.0239497	-0.0427556	0.0149465	0.0758992	0.0231151	-0.0139923	0.0281111	0.0271038	0.192165	-0.0111967	0.0128194	0.010147	0.0118529	-0.00811551	-0.0135297	0.118418	-0.000504341	0.100185	0.0308358	0.0322265	0.0224149	0.0880395	0.0307619	0.0596889	0.0519112	-0.0161138	-0.269962	0.0109206
C03	Bn-scaff_20646_1-p918268	18840066	18840017	0.0727162	0.0205875	0.0909669	0.0889501	0.239986	0.0754597	0.217539	0.115674	0.0322472	0.0765312	-0.328118	0.00636238	0.134676	0.0426506	0.0606653	0.0597206	-0.0433127	0.0540334	0.108844	0.112076	0.0585764	0.0572332	0.122338	0.0179189	0.0275753	0.0645936	0.137838	0.0739173	0.0879009	0.0338721	0.0482665	0.120663	0.0665637	0.249882	-0.0326509	0.104988	-0.0163837	0.0413465	0.0317919	0.0347526	0.0454421	-0.00548246	0.0408111	0.0333089	-0.164528	0.0295931
C03	Bn-scaff_20646_1-p917810	18840424	18840473	0.0537446	0.0154692	0.102849	0.0697457	0.186287	0.070718	0.235581	-0.0239961	0.0228713	0.0167739	-0.304985	0.00634046	0.0762792	0.020034	0.0876114	0.0424291	0.00956332	0.058533	0.120393	0.075351	0.129664	-0.0181674	0.0156573	-0.010565	0.0110933	0.0589544	0.189745	0.0808507	0.0764734	0.0879665	0.00174423	0.0489102	0.0482599	0.124255	-0.0882401	0.0905754	-0.0238131	0.0127009	-0.0186289	0.0492053	0.0368849	0.110947	0.043667	0.00174096	-0.268341	0.0708149
C03	Bn-scaff_20646_1-p917398	18840938	18840889	-0.371016	-0.266234	-0.181549	-0.934177	0.0624029	-0.181707	0.149332	-0.141359	0.0767199	-0.0585257	-0.565389	0.00725419	0.0532907	0.0537572	0.0410797	0.0333447	0.0906536	0.0622427	0.00262396	0.115359	0.0513406	0.0447443	0.0431338	-0.642121	0.0656705	0.126035	0.448837	-0.0267248	0.0552469	-0.210527	-0.0137917	-0.0263121	0.00430089	-0.0239891	0.0495534	0.200543	-0.0731686	0.0570565	0.013574	-0.0531773	-0.180341	0.00587362	-0.0165967	-0.0295368	-0.568274	0.0700913
C03	Bn-scaff_20646_1-p915635	18842642	18842691	0.0300302	-0.000121425	0.0341936	0.0548666	0.127922	-0.00302154	0.112747	0.0207475	0.0419403	-0.0527475	-0.341964	0.00541553	0.0437087	0.0527017	0.00132486	0.0446463	0.0109143	0.0459258	-0.00706434	0.0305565	0.00364589	0.0101951	0.00678901	-0.025072	-0.0156155	-0.0133586	0.0772362	0.0379767	0.0387784	0.00531101	0.017677	0.0594706	0.0513434	0.255523	-0.0213793	0.155366	-0.0141359	-0.0575952	0.0449355	-0.0148126	-0.0483373	0.022982	-0.0188378	-0.0635467	-0.157017	0.0352456
C03	Bn-scaff_20646_1-p915521	18842857	18842808	-0.00701941	-0.0446014	0.0159979	-0.0891806	0.112868	0.0180869	0.113323	0.0398814	-0.0624996	-0.00250909	-0.269612	-0.00540443	-0.0845073	-0.0291521	-0.0418633	0.0123093	-0.0265691	0.00682975	0.0104748	-0.0179586	0.0275547	-0.0251022	-0.0690248	-0.0585123	0.0489431	-0.031123	0.107982	0.00968564	-0.00778089	-0.0302986	-0.00243733	-0.00552821	-0.0193158	0.144948	0.0409355	0.0600271	-0.106834	-0.0583053	-0.00655857	0.0418561	-0.0615509	-0.0319205	-0.0356388	-0.0240069	-0.300118	0.0542885
C03	Bn-scaff_20646_1-p914364	18843917	18843966	-0.419881	-0.358448	-0.310564	-1.06641	-0.186198	-0.600252	-0.121921	-0.355216	0.0325457	0.0123357	-0.622117	-1.0743	0.0488391	0.14467	0.0812329	0.190399	0.264547	0.144714	-0.0982181	0.121771	-0.0442996	0.0882655	0.0757913	-0.301218	0.129633	0.0533156	0.538147	0.167594	0.203662	-0.339838	0.0886144	0.15703	0.0140716	0.157454	0.330785	0.579314	-0.0503947	0.229875	-0.495339	-0.069232	-0.333487	0.0622003	-0.0801221	-0.0900644	-0.569607	0.154726
C03	Bn-scaff_20646_1-p860741	18890990	18891039	0.0720231	-0.0572885	0.0599196	0.0118618	0.150143	-0.0518018	0.11578	-0.0631543	0.03193	0.0511563	-0.366801	-0.0481075	-0.00686707	0.0152784	0.015429	0.00221807	0.0506546	0.0355306	0.0103937	0.00797768	0.059841	0.026135	0.0117142	0.00124307	-0.0409415	-0.00908091	0.147231	-0.0294189	-0.00884184	0.0134869	0.0173938	-0.0228108	-0.0399036	0.189143	0.00502277	0.149495	-0.04953	0.0259379	-0.00368039	-0.0949211	-0.0376225	-0.0189623	-0.0323905	-0.0917028	-0.300232	-0.00831615
C03	Bn-scaff_20646_1-p838525	18918497	18918448	0.130073	0.0891622	0.150979	0.110227	0.163094	0.0300151	0.173127	0.0553033	-0.0998204	-0.0216181	-0.277502	0.0325511	0.106209	0.0240204	0.00610175	0.0246679	-0.0379211	0.0296837	0.0776631	-0.00641172	0.0165302	0.0149207	-0.0135701	-0.0900061	0.00702915	-0.0589566	0.0488959	0.0479895	0.0506168	0.0711445	0.0696718	0.0167158	-0.0242971	0.24444	-0.0792763	0.112383	-0.0117908	-0.0339371	0.00540011	0.0276077	0.0109044	0.00309134	-0.00532865	-0.0608464	-0.307218	-0.0551425
C03	Bn-scaff_20646_1-p832827	18924096	18924145	-0.213333	-0.126247	-0.151538	-0.495298	0.156825	-0.208786	0.12628	-0.0223689	0.0321774	-0.00386472	-0.709375	-0.62401	0.116629	0.213249	0.164862	0.199152	0.142946	0.128688	0.00785264	0.075805	-0.0197183	0.0855246	-0.0033642	-0.026928	0.125496	0.0892313	0.383993	-0.0127754	0.00714878	-0.300631	0.136025	0.111465	0.116566	0.121769	0.130375	0.304333	-0.0328986	0.103899	0.0160962	-0.0638877	-0.111735	0.116164	-0.0134188	-0.0672282	-0.330124	0.13025
C03	Bn-scaff_20646_1-p832567	18924356	18924405	-0.169837	-0.143066	-0.00206665	-0.200585	0.165461	-0.0456998	0.142503	-0.0303347	0.13066	0.197894	-0.372937	0.03919	-0.107731	-0.0750958	-0.0595695	0.00110989	0.0834691	-0.00874451	0.130075	0.152922	0.223787	0.0948092	0.149473	-0.151363	-0.000532901	0.068367	0.346525	0.188131	0.225733	0.00301789	-0.0331268	-0.0505492	-2.41e-05	0.0151384	0.0508266	0.113481	0.0684031	0.0920919	0.0418966	-0.0183655	0.0111189	0.143434	0.0628945	0.0762297	-0.211319	0.101549
C03	Bn-scaff_20646_1-p810757	18942173	18942222	-0.581939	-0.271161	-0.293651	-0.84315	0.039638	-0.207343	0.150577	-0.127204	0.104837	0.0559741	-0.693828	-0.15501	0.197775	0.14174	0.0457147	0.126419	0.0599796	0.019988	0.0492266	0.129089	0.172719	0.152995	0.212053	-0.816127	-0.02981	0.122064	0.76591	0.0682733	0.0747561	-0.171741	0.0460785	-0.0150895	-0.00916927	-0.15535	0.0289704	0.247232	-0.0113861	0.0814163	-0.524409	-0.296173	-0.221023	0.213008	-0.0829713	-0.133037	-0.566729	0.164267
C03	Bn-scaff_20646_1-p805332	18959005	18959054	0.160682	0.149843	0.127233	0.261942	0.179629	0.0860285	0.216478	0.0549936	-0.072706	0.020284	-0.369759	0.0234441	0.0937714	-0.0208135	0.00784888	0.0466839	0.0182273	0.0274739	0.01389	0.00260731	-0.00138521	-0.0348397	-0.0595079	-0.0332474	-0.0250102	-0.0261905	0.0233264	3.35e-05	0.0691308	0.0874131	0.0526399	0.0858451	0.0210767	0.308272	0.0433319	0.0955437	-0.0213239	0.00756217	0.0495898	0.0205795	0.00694648	-0.00143832	-0.0144196	-0.0160988	-0.221132	-0.0853368
C03	Bn-scaff_20646_1-p801571	18962457	18962506	0.173047	0.103543	0.162032	0.255522	0.221403	0.106807	0.213514	0.0989218	0.0480315	-0.379378	-0.722331	-0.743443	0.100161	0.0650392	0.139375	0.10725	0.0598283	0.0995629	-0.415056	-0.372274	-0.319496	0.0344287	0.0774108	0.0896604	0.0266757	0.0842113	0.112179	-0.386491	-0.396389	-0.304991	0.082586	0.156669	0.146728	0.318271	-0.019523	0.100006	0.0684186	0.0350936	0.084243	0.0835537	0.0778256	0.0420867	0.033328	0.0473641	-0.124345	0.0456805
C03	Bn-scaff_20646_1-p800991	18963037	18963086	0.108859	0.104502	0.0851218	0.148391	0.190041	0.103475	0.229547	0.0888938	0.00083525	0.0480168	-0.241785	0.0471177	0.0357388	0.016778	0.00241502	0.0089131	-0.00377376	0.0251233	0.0316963	0.0538825	0.0908417	0.041468	0.0335964	0.0407929	0.0356752	0.0328095	0.102311	0.0361825	0.0310441	0.0783546	0.00926277	0.00487743	0.00446498	0.208276	-0.0543258	0.0928125	0.0539865	0.0465325	0.0419393	0.0627669	0.0597493	0.036288	0.053803	0.0236478	-0.2335	0.014898
C03	Bn-scaff_20646_1-p764847	19001595	19001546	0.0137411	0.00558909	0.0186788	-0.02189	0.162347	0.00106985	0.268138	-0.00651736	-0.0431538	0.306233	-0.176997	-0.0114158	-0.00723873	-0.0342177	-0.050969	-0.00176614	0.0324806	-0.0228329	0.305904	0.276669	0.299349	0.00334136	0.0429343	-0.0382214	-0.0343423	-0.03562	0.136834	0.335353	0.312159	0.44839	0.0440449	-0.0439322	0.0141794	0.165048	-0.0884257	0.0655673	0.0575517	0.0675975	0.00490382	0.00921048	0.0219647	-0.0147878	0.00587002	0.0512416	-0.365071	0.000505197
[truncated: 9,107 more rows]
[truncated: 83 more columns]
