# Supplementary material for: Genetic factors inherited from both diploid parents interact to affect genome stability and fertility in resynthesized allotetraploid Brassica napus
Source: G3 (Bethesda). 2023 Jun 14;13(8):jkad136. doi: 10.1093/g3journal/jkad136 (PMC10411605; doi:10.1093/g3journal/jkad136)
Supplement: jkad136_Supplementary_Data [file jkad136_supplementary_data.zip › File_S5_G3-2023-404246.xlsx]

## Sheet: cover
Original Research Article for Theoretical and Applied Genetics
Genetic factors inherited from both diploid parents interact to affect genome stability and fertility in resynthesized allotetraploid B. napus
Elizabeth Ihien Katche, Antje Schierholt, Sarah-Veronica Schiessl, Fei He, Zhenling LV, Jacqueline Batley, Heiko C. Becker, Annaliese S. Mason
Department of Plant Breeding, Justus Liebig University. Heinrich-Buff-Ring 26-32, Giessen 35392 Germany
Plant Breeding Department, The University of Bonn, Katzenburgweg 5, 53115 Bonn, Germany
Corresponding author
Annaliese S. Mason
Email: annaliese.mason@uni-bonn.de
ORCID ID: https://orcid.org/0000-0003-2701-7964

## Sheet: Supplementary_File_S1
	Supplementary File S5 Meiosis gene positions determined by BLAST in Brassica rapa and B. oleracea genotypes
				bedfile
Bnapus_ID	Athaliana_ID	GenName	Function	chrom	start	stop	ID	remark
BnaA01g03540D2	AT4G33270.1	CDC20	Cell_cycle_control_$_spindle__cytokinesis	chrA01_contigs_placed_v81	1680679	1682204	BnaA01g03540D2@AT4G33270.1@CDC20@Cell_cycle_control_$_spindle__cytokinesis	none
BnaA01g04810D2	AT4G31880.1	PDS5C	Putative_meiotic_genes	chrA01_contigs_placed_v81	2328657	2333817	BnaA01g04810D2@AT4G31880.1@PDS5C@Putative_meiotic_genes	none
BnaA01g11420D2	AT4G21070.1	BRCA1	Putative_meiotic_genes	chrA01_contigs_placed_v81	5994443	5998724	BnaA01g11420D2@AT4G21070.1@BRCA1@Putative_meiotic_genes	none
BnaA01g13380D2	AT4G22970.1	AESP	Sister_chromatid_cohesion	chrA01_contigs_placed_v81	7178978	7184914	BnaA01g13380D2@AT4G22970.1@AESP@Sister_chromatid_cohesion	none
BnaA01g13390D2	AT4G22970.1	AESP	Sister_chromatid_cohesion	chrA01_contigs_placed_v81	7187249	7189161	BnaA01g13390D2@AT4G22970.1@AESP@Sister_chromatid_cohesion	none
BnaA01g14810D2	AT4G24710.1	CRC1/PCH2	Recombination$_DSB_formation	chrA01_contigs_placed_v81	8037409	8040593	BnaA01g14810D2@AT4G24710.1@CRC1/PCH2@Recombination$_DSB_formation	none
BnaA01g22480D2	AT3G48750.1	CDKA;1	Cell_cycle_control_$_spindle__cytokinesis	chrA01_contigs_placed_v81	14415123	14416879	BnaA01g22480D2@AT3G48750.1@CDKA;1@Cell_cycle_control_$_spindle__cytokinesis	none
BnaA01g25050D2	AT1G60460.1	PRD4	Recombination$_DSB_formation	chrA01_contigs_placed_v81	17433995	17436602	BnaA01g25050D2@AT1G60460.1@PRD4@Recombination$_DSB_formation	none
BnaA01g28040D2	AT3G22880.1	DMC1	Recombination$__IH_bias	chrA01_contigs_placed_v81	21175595	21178072	BnaA01g28040D2@AT3G22880.1@DMC1@Recombination$__IH_bias	none
BnaA01g34760D2	AT4G00440.1	PAIR1/PRD3_copy2	Recombination$_DSB_formation	chrA01_contigs_placed_v81	26591264	26594117	BnaA01g34760D2@AT4G00440.1@PAIR1/PRD3_copy2@Recombination$_DSB_formation	none
BnaA01g35690D2	AT3G13170.1	SPO11-1	Recombination$_DSB_formation	chrA01_contigs_placed_v81	27175225	27177904	BnaA01g35690D2@AT3G13170.1@SPO11-1@Recombination$_DSB_formation	none
BnaA01g37130D2	AT3G12280.1	RBR1	Recombination$_CO_and_NCO_outcome	chrA01_contigs_placed_v81	27970825	27975091	BnaA01g37130D2@AT3G12280.1@RBR1@Recombination$_CO_and_NCO_outcome	none
BnaA01g39840D2	AT3G02920.1	RPA2.B	Putative_meiotic_genes	chrA01_contigs_placed_v81	29688041	29690523	BnaA01g39840D2@AT3G02920.1@RPA2.B@Putative_meiotic_genes	none
BnaA02g02760D2	AT5G15540.1	SCC2	Sister_chromatid_cohesion	chrA02_contigs_placed_v81	1183815	1193086	BnaA02g02760D2@AT5G15540.1@SCC2@Sister_chromatid_cohesion	none
BnaA02g03110D2	AT5G16270.1	SYN4/RAD21.3	Sister_chromatid_cohesion	chrA02_contigs_placed_v81	1333586	1335302	BnaA02g03110D2@AT5G16270.1@SYN4/RAD21.3@Sister_chromatid_cohesion	none
BnaA02g05740D2	AT5G19400.1	SMG7	Cell_cycle_control_$_spindle__cytokinesis	chrA02_contigs_placed_v81	3102943	3106321	BnaA02g05740D2@AT5G19400.1@SMG7@Cell_cycle_control_$_spindle__cytokinesis	none
BnaA02g06990D2	AT5G21150.1	AGO9/AGO104	Entry_into_meiosis	chrA02_contigs_placed_v81	3620363	3625515	BnaA02g06990D2@AT5G21150.1@AGO9/AGO104@Entry_into_meiosis	none
BnaA02g07130D2	AT5G22010.1	RFC1	Recombination$_CO_and_NCO_outcome	chrA02_contigs_placed_v81	3700817	3707226	BnaA02g07130D2@AT5G22010.1@RFC1@Recombination$_CO_and_NCO_outcome	none
BnaA02g09530D2	AT5G57880.1	PRD2	Recombination$_DSB_formation	chrA02_contigs_placed_v81	5091894	5094151	BnaA02g09530D2@AT5G57880.1@PRD2@Recombination$_DSB_formation	none
BnaA02g13660D2	AT5G51330.1	SWI1/DYAD/AM1	Entry_into_meiosis	chrA02_contigs_placed_v81	8057600	8059958	BnaA02g13660D2@AT5G51330.1@SWI1/DYAD/AM1@Entry_into_meiosis	none
BnaA02g20470D2	AT1G75950.1	ASK1	Cell_cycle_control_$_spindle__cytokinesis	chrA02_contigs_placed_v81	13520134	13520834	BnaA02g20470D2@AT1G75950.1@ASK1@Cell_cycle_control_$_spindle__cytokinesis	none
BnaA02g21050D2	AT1G77600.1	PDS5B	Putative_meiotic_genes	chrA02_contigs_placed_v81	14028659	14037674	BnaA02g21050D2@AT1G77600.1@PDS5B@Putative_meiotic_genes	none
BnaA02g27510D2	AT5G45400.1	RPA1C	Recombination$_early_DSB_repair	chrA02_contigs_placed_v81	21885980	21889718	BnaA02g27510D2@AT5G45400.1@RPA1C@Recombination$_early_DSB_repair	none
BnaA02g27910D2	AT5G46210.1	CUL4	Putative_meiotic_genes	chrA02_contigs_placed_v81	22396842	22401743	BnaA02g27910D2@AT5G46210.1@CUL4@Putative_meiotic_genes	none
BnaA02g29130D2	AT5G47690.1	PDS5A	Putative_meiotic_genes	chrA02_contigs_placed_v81	23570089	23577885	BnaA02g29130D2@AT5G47690.1@PDS5A@Putative_meiotic_genes	none
BnaA02g32080D2	AT3G27120.1	FIGL1	Recombination$__IH_bias	chrA02_contigs_placed_v81	26201210	26204972	BnaA02g32080D2@AT3G27120.1@FIGL1@Recombination$__IH_bias	none
BnaA02g32450D2	AT3G27730.1	MER3/RCK	Recombination$_CO_and_NCO_outcome	chrA02_contigs_placed_v81	26424407	26429066	BnaA02g32450D2@AT3G27730.1@MER3/RCK@Recombination$_CO_and_NCO_outcome	none
BnaA02g38500D2	AT5G63920.1	Topo3alpha	Recombination$_CO_and_NCO_outcome	chrA02_contigs_placed_v81	30424470	30429997	BnaA02g38500D2@AT5G63920.1@Topo3alpha@Recombination$_CO_and_NCO_outcome	none
BnaA03g00220D2	AT5G01630.1	BRCA2(V)	Recombination$_early_DSB_repair	chrA03_contigs_placed_v81	90272	96033	BnaA03g00220D2@AT5G01630.1@BRCA2(V)@Recombination$_early_DSB_repair	none
BnaA03g01180D2	AT5G04320.1	SGO1_copy2	Sister_chromatid_cohesion	chrA03_contigs_placed_v81	573626	576094	BnaA03g01180D2@AT5G04320.1@SGO1_copy2@Sister_chromatid_cohesion	none
BnaA03g02570D2	AT1G07745.1	RAD51D	Recombination$_early_DSB_repair	chrA03_contigs_placed_v81	1502312	1504280	BnaA03g02570D2@AT1G07745.1@RAD51D@Recombination$_early_DSB_repair	none
BnaA03g06530D2	AT5G15920.1	SMC5	Putative_meiotic_genes	chrA03_contigs_placed_v81	3560361	3563696	BnaA03g06530D2@AT5G15920.1@SMC5@Putative_meiotic_genes	none
BnaA03g06660D2	AT5G16270.1	SYN4/RAD21.3	Sister_chromatid_cohesion	chrA03_contigs_placed_v81	3634918	3640129	BnaA03g06660D2@AT5G16270.1@SYN4/RAD21.3@Sister_chromatid_cohesion	none
BnaA03g09820D2	AT5G20850.1	RAD51	Recombination$_early_DSB_repair	chrA03_contigs_placed_v81	5448851	5450799	BnaA03g09820D2@AT5G20850.1@RAD51@Recombination$_early_DSB_repair	none
BnaA03g11970D2	AT5G57450.1	XRCC3	Recombination$_early_DSB_repair	chrA03_contigs_placed_v81	6400558	6401460	BnaA03g11970D2@AT5G57450.1@XRCC3@Recombination$_early_DSB_repair	none
BnaA03g14410D2	AT5G52290.1	SHOC1	Recombination$_CO_and_NCO_outcome	chrA03_contigs_placed_v81	7862514	7868463	BnaA03g14410D2@AT5G52290.1@SHOC1@Recombination$_CO_and_NCO_outcome	none
BnaA03g16550D2	AT2G31970.1	RAD50	Recombination$_early_DSB_repair	chrA03_contigs_placed_v81	8952762	8959837	BnaA03g16550D2@AT2G31970.1@RAD50@Recombination$_early_DSB_repair	none
BnaA03g24460D2	AT2G27170.1	AtSMC3	Sister_chromatid_cohesion	chrA03_contigs_placed_v81	13241260	13247795	BnaA03g24460D2@AT2G27170.1@AtSMC3@Sister_chromatid_cohesion	none
BnaA03g26030D2	AT4G09140.1	MLH1	Recombination$_CO_and_NCO_outcome	chrA03_contigs_placed_v81	14110690	14115148	BnaA03g26030D2@AT4G09140.1@MLH1@Recombination$_CO_and_NCO_outcome	none
BnaA03g26620D2	AT4G14180.1	PRD1	Recombination$_DSB_formation	chrA03_contigs_placed_v81	14467940	14472952	BnaA03g26620D2@AT4G14180.1@PRD1@Recombination$_DSB_formation	none
BnaA03g29020D2	AT4G01370.1	MPK4	Cell_cycle_control_$_spindle__cytokinesis	chrA03_contigs_placed_v81	15995108	15997013	BnaA03g29020D2@AT4G01370.1@MPK4@Cell_cycle_control_$_spindle__cytokinesis	none
BnaA03g29210D2	AT4G00440.1	PAIR1/PRD3_copy2	Recombination$_DSB_formation	chrA03_contigs_placed_v81	16082620	16085554	BnaA03g29210D2@AT4G00440.1@PAIR1/PRD3_copy2@Recombination$_DSB_formation	none
BnaA03g34000D2	AT3G12280.1	RBR1	Recombination$_CO_and_NCO_outcome	chrA03_contigs_placed_v81	18243386	18248262	BnaA03g34000D2@AT3G12280.1@RBR1@Recombination$_CO_and_NCO_outcome	none
BnaA03g35470D2	AT3G14190.1	PAN1	Sister_chromatid_cohesion	chrA03_contigs_placed_v81	18991625	18993186	BnaA03g35470D2@AT3G14190.1@PAN1@Sister_chromatid_cohesion	none
BnaA03g36840D2	AT3G18524.1	MSH2	Recombination$_CO_and_NCO_outcome	chrA03_contigs_placed_v81	19885694	19889595	BnaA03g36840D2@AT3G18524.1@MSH2@Recombination$_CO_and_NCO_outcome	none
BnaA03g38240D2	AT3G14190.1	PAN1	Sister_chromatid_cohesion	chrA03_contigs_placed_v81	20659605	20661166	BnaA03g38240D2@AT3G14190.1@PAN1@Sister_chromatid_cohesion	none
BnaA03g39700D2	AT3G54670.1	SMC1/TITAN8	Sister_chromatid_cohesion	chrA03_contigs_placed_v81	21661337	21667889	BnaA03g39700D2@AT3G54670.1@SMC1/TITAN8@Sister_chromatid_cohesion	none
BnaA03g39910D2	AT3G25100.1	CDC45	Entry_into_meiosis	chrA03_contigs_placed_v81	21783690	21785471	BnaA03g39910D2@AT3G25100.1@CDC45@Entry_into_meiosis	none
BnaA03g42760D2	AT5G61460.1	SMC6B	Putative_meiotic_genes	chrA03_contigs_placed_v81	23418386	23424870	BnaA03g42760D2@AT5G61460.1@SMC6B@Putative_meiotic_genes	none
BnaA03g45010D2	AT4G16420.1	ADA2b	Recombination$_early_DSB_repair	chrA03_contigs_placed_v81	24678217	24680655	BnaA03g45010D2@AT4G16420.1@ADA2b@Recombination$_early_DSB_repair	none
BnaA03g46660D2	AT4G19130.1	RPA1.E	Putative_meiotic_genes	chrA03_contigs_placed_v81	25628409	25630955	BnaA03g46660D2@AT4G19130.1@RPA1.E@Putative_meiotic_genes	none
BnaA03g47370D2	AT4G20900.1	MS5/TDM_copy1	Cell_cycle_control_$_spindle__cytokinesis	chrA03_contigs_placed_v81	26153218	26154847	BnaA03g47370D2@AT4G20900.1@MS5/TDM_copy1@Cell_cycle_control_$_spindle__cytokinesis	none
BnaA03g48130D2	AT4G22970.1	AESP	Sister_chromatid_cohesion	chrA03_contigs_placed_v81	26740917	26750749	BnaA03g48130D2@AT4G22970.1@AESP@Sister_chromatid_cohesion	none
BnaA03g52710D2	AT4G29170.1	MND1	Recombination$__IH_bias	chrA03_contigs_placed_v81	29669782	29671617	BnaA03g52710D2@AT4G29170.1@MND1@Recombination$__IH_bias	none
BnaA03g54910D2	AT4G31400.1	CTF7/ECO1	Sister_chromatid_cohesion	chrA03_contigs_placed_v81	31141914	31143555	BnaA03g54910D2@AT4G31400.1@CTF7/ECO1@Sister_chromatid_cohesion	none
BnaA03g55190D2	AT4G31880.1	PDS5C	Putative_meiotic_genes	chrA03_contigs_placed_v81	31357220	31362185	BnaA03g55190D2@AT4G31880.1@PDS5C@Putative_meiotic_genes	none
BnaA03g55510D2	AT4G33270.1	CDC20	Cell_cycle_control_$_spindle__cytokinesis	chrA03_contigs_placed_v81	31539626	31541590	BnaA03g55510D2@AT4G33270.1@CDC20@Cell_cycle_control_$_spindle__cytokinesis	none
BnaA03g58300D2	AT4G33270.1	CDC20	Cell_cycle_control_$_spindle__cytokinesis	chrA03_contigs_placed_v81	36006297	36010379	BnaA03g58300D2@AT4G33270.1@CDC20@Cell_cycle_control_$_spindle__cytokinesis	none
BnaA03g59420D2	AT4G35520.1	MLH3	Recombination$_CO_and_NCO_outcome	chrA03_contigs_placed_v81	37081189	37087088	BnaA03g59420D2@AT4G35520.1@MLH3@Recombination$_CO_and_NCO_outcome	none
BnaA04g11950D2	AT5G40840.1	SYN2/RAD21.1	Sister_chromatid_cohesion	chrA04_contigs_placed_v81	10970715	10974903	BnaA04g11950D2@AT5G40840.1@SYN2/RAD21.1@Sister_chromatid_cohesion	none
BnaA04g13540D2	AT5G40820.1	ATR	Recombination$_early_DSB_repair	chrA04_contigs_placed_v81	12379916	12389653	BnaA04g13540D2@AT5G40820.1@ATR@Recombination$_early_DSB_repair	none
BnaA04g16430D2	AT2G24490.1	RPA2.A	Putative_meiotic_genes	chrA04_contigs_placed_v81	14659435	14661015	BnaA04g16430D2@AT2G24490.1@RPA2.A@Putative_meiotic_genes	none
BnaA04g17800D2	AT2G27170.1	AtSMC3	Sister_chromatid_cohesion	chrA04_contigs_placed_v81	15609276	15616692	BnaA04g17800D2@AT2G27170.1@AtSMC3@Sister_chromatid_cohesion	none
BnaA04g18850D2	AT2G28560.1	RAD51B	Recombination$_early_DSB_repair	chrA04_contigs_placed_v81	16369680	16371757	BnaA04g18850D2@AT2G28560.1@RAD51B@Recombination$_early_DSB_repair	none
BnaA04g22120D2	AT2G33793.1	ASY4	AxisSC	chrA04_contigs_placed_v81	18652017	18653807	BnaA04g22120D2@AT2G33793.1@ASY4@AxisSC	none
BnaA05g00150D2	AT2G47980.1	SCC3	Sister_chromatid_cohesion	chrA05_contigs_placed_v81	70394	75103	BnaA05g00150D2@AT2G47980.1@SCC3@Sister_chromatid_cohesion	none
BnaA05g00900D2	AT2G46980.1	PAIR3/ASY3	AxisSC	chrA05_contigs_placed_v81	502023	505362	BnaA05g00900D2@AT2G46980.1@PAIR3/ASY3@AxisSC	none
BnaA05g04280D2	AT2G47980.1	SCC3	Sister_chromatid_cohesion	chrA05_contigs_placed_v81	2305162	2305911	BnaA05g04280D2@AT2G47980.1@SCC3@Sister_chromatid_cohesion	none
BnaA05g05130D2	AT2G45280.1	RAD51C	Recombination$_early_DSB_repair	chrA05_contigs_placed_v81	2711403	2713076	BnaA05g05130D2@AT2G45280.1@RAD51C@Recombination$_early_DSB_repair	none
BnaA05g11990D2	AT4G33270.1	CDC20	Cell_cycle_control_$_spindle__cytokinesis	chrA05_contigs_placed_v81	6724021	6725337	BnaA05g11990D2@AT4G33270.1@CDC20@Cell_cycle_control_$_spindle__cytokinesis	none
BnaA05g15160D2	AT5G01630.1	BRCA2(V)	Recombination$_early_DSB_repair	chrA05_contigs_placed_v81	9525979	9528930	BnaA05g15160D2@AT5G01630.1@BRCA2(V)@Recombination$_early_DSB_repair	none
BnaA05g16690D2	AT1G53490.1	HEI10	Recombination$_CO_and_NCO_outcome	chrA05_contigs_placed_v81	11013001	11013818	BnaA05g16690D2@AT1G53490.1@HEI10@Recombination$_CO_and_NCO_outcome	found_in_BLAST_against_genome
BnaA05g17800D2	AT1G35530.1	FANCM	Recombination$_CO_and_NCO_outcome	chrA05_contigs_placed_v81	12362513	12364027	BnaA05g17800D2@AT1G35530.1@FANCM@Recombination$_CO_and_NCO_outcome	none
BnaA05g22110D2	AT1G35530.1	FANCM	Recombination$_CO_and_NCO_outcome	chrA05_contigs_placed_v81	17864272	17867910	BnaA05g22110D2@AT1G35530.1@FANCM@Recombination$_CO_and_NCO_outcome	none
BnaA05g24950D2	AT3G20475.1	MSH5	Recombination$_CO_and_NCO_outcome	chrA05_contigs_placed_v81	20554213	20561305	BnaA05g24950D2@AT3G20475.1@MSH5@Recombination$_CO_and_NCO_outcome	none
BnaA05g25980D2	AT3G18730.1	MGO3	Sister_chromatid_cohesion	chrA05_contigs_placed_v81	21464830	21471552	BnaA05g25980D2@AT3G18730.1@MGO3@Sister_chromatid_cohesion	none
BnaA05g31350D2	AT3G12280.1	RBR1	Recombination$_CO_and_NCO_outcome	chrA05_contigs_placed_v81	24588830	24593536	BnaA05g31350D2@AT3G12280.1@RBR1@Recombination$_CO_and_NCO_outcome	none
BnaA05g32650D2	AT3G10730.1	SUN2	Recombination$_DSB_formation	chrA05_contigs_placed_v81	25202040	25203606	BnaA05g32650D2@AT3G10730.1@SUN2@Recombination$_DSB_formation	none
BnaA05g33480D2	AT3G09660.1	MCM8	Recombination$_early_DSB_repair	chrA05_contigs_placed_v81	25548747	25553574	BnaA05g33480D2@AT3G09660.1@MCM8@Recombination$_early_DSB_repair	none
BnaA05g38560D2	AT3G02680.1	NBS1	Recombination$_early_DSB_repair	chrA05_contigs_placed_v81	28104891	28107636	BnaA05g38560D2@AT3G02680.1@NBS1@Recombination$_early_DSB_repair	none
BnaA06g00800D2	AT1G53490.1	HEI10	Recombination$_CO_and_NCO_outcome	chrA06_contigs_placed_v81	629370	631004	BnaA06g00800D2@AT1G53490.1@HEI10@Recombination$_CO_and_NCO_outcome	none
BnaA06g05430D2	AT1G08880.1	H2Ax	Recombination$_early_DSB_repair	chrA06_contigs_placed_v81	3183592	3184095	BnaA06g05430D2@AT1G08880.1@H2Ax@Recombination$_early_DSB_repair	none
BnaA06g07360D2	AT1G11060.1	WAPL1	Sister_chromatid_cohesion	chrA06_contigs_placed_v81	4051547	4055616	BnaA06g07360D2@AT1G11060.1@WAPL1@Sister_chromatid_cohesion	none
BnaA06g08030D2	AT1G13330.1	AHP2/HOP2	Recombination$__IH_bias	chrA06_contigs_placed_v81	4375744	4376917	BnaA06g08030D2@AT1G13330.1@AHP2/HOP2@Recombination$__IH_bias	none
BnaA06g09480D2	AT1G12790.1	PTD	Recombination$_CO_and_NCO_outcome	chrA06_contigs_placed_v81	5341561	5343259	BnaA06g09480D2@AT1G12790.1@PTD@Recombination$_CO_and_NCO_outcome	none
BnaA06g10120D2	AT1G14750.1	SDS	Recombination$__IH_bias	chrA06_contigs_placed_v81	5672462	5674950	BnaA06g10120D2@AT1G14750.1@SDS@Recombination$__IH_bias	none
BnaA06g11370D2	AT1G15940.1	PDS5E	Putative_meiotic_genes	chrA06_contigs_placed_v81	6213490	6217395	BnaA06g11370D2@AT1G15940.1@PDS5E@Putative_meiotic_genes	none
BnaA06g20560D2	AT3G48750.1	CDKA;1	Cell_cycle_control_$_spindle__cytokinesis	chrA06_contigs_placed_v81	14146583	14148797	BnaA06g20560D2@AT3G48750.1@CDKA;1@Cell_cycle_control_$_spindle__cytokinesis	none
BnaA06g22280D2	AT3G43210.1	TES/NACK2/STD	Cell_cycle_control_$_spindle__cytokinesis	chrA06_contigs_placed_v81	16058638	16062706	BnaA06g22280D2@AT3G43210.1@TES/NACK2/STD@Cell_cycle_control_$_spindle__cytokinesis	none
BnaA06g23970D2	AT3G48190.1	ATM	Recombination$_early_DSB_repair	chrA06_contigs_placed_v81	19062243	19064871	BnaA06g23970D2@AT3G48190.1@ATM@Recombination$_early_DSB_repair	none
BnaA06g23980D2	AT3G48190.1	ATM	Recombination$_early_DSB_repair	chrA06_contigs_placed_v81	19067970	19087663	BnaA06g23980D2@AT3G48190.1@ATM@Recombination$_early_DSB_repair	none
BnaA06g34620D2	AT5G48720.1	XRI1	Entry_into_meiosis	chrA06_contigs_placed_v81	26744111	26745751	BnaA06g34620D2@AT5G48720.1@XRI1@Entry_into_meiosis	none
BnaA06g34850D2	AT5G48390.1	ZIP4	Recombination$_CO_and_NCO_outcome	chrA06_contigs_placed_v81	26853275	26856545	BnaA06g34850D2@AT5G48390.1@ZIP4@Recombination$_CO_and_NCO_outcome	none
BnaA06g35200D2	AT5G47870.1	RAD52.2	Putative_meiotic_genes	chrA06_contigs_placed_v81	26983011	26984059	BnaA06g35200D2@AT5G47870.1@RAD52.2@Putative_meiotic_genes	none
BnaA06g39790D2	AT1G01690.1	PAIR1/PRD3_copy1	Recombination$_DSB_formation	chrA06_contigs_placed_v81	29867071	29869398	BnaA06g39790D2@AT1G01690.1@PAIR1/PRD3_copy1@Recombination$_DSB_formation	none
BnaA06g39810D2	AT5G47690.1	PDS5A	Putative_meiotic_genes	chrA06_contigs_placed_v81	29870798	29879825	BnaA06g39810D2@AT5G47690.1@PDS5A@Putative_meiotic_genes	none
BnaA06g40660D2	AT5G46210.1	CUL4	Putative_meiotic_genes	chrA06_contigs_placed_v81	30376627	30381563	BnaA06g40660D2@AT5G46210.1@CUL4@Putative_meiotic_genes	none
BnaA06g43290D2	AT5G44330.1	MS5/TDM_copy2	Cell_cycle_control_$_spindle__cytokinesis	chrA06_contigs_placed_v81	31781406	31782922	BnaA06g43290D2@AT5G44330.1@MS5/TDM_copy2@Cell_cycle_control_$_spindle__cytokinesis	none
BnaA07g04830D2	AT2G06510.1	RPA1A	Recombination$_early_DSB_repair	chrA07_contigs_placed_v81	5149883	5151931	BnaA07g04830D2@AT2G06510.1@RPA1A@Recombination$_early_DSB_repair	none
BnaA07g06350D2	AT3G25100.1	CDC45	Entry_into_meiosis	chrA07_contigs_placed_v81	6955594	6957339	BnaA07g06350D2@AT3G25100.1@CDC45@Entry_into_meiosis	none
BnaA07g22200D2	AT1G80810.1	PDS5D	Putative_meiotic_genes	chrA07_contigs_placed_v81	19382767	19385634	BnaA07g22200D2@AT1G80810.1@PDS5D@Putative_meiotic_genes	none
BnaA07g22740D2	AT1G22260.1	ZYP1/ZEP1	AxisSC	chrA07_contigs_placed_v81	19651230	19656212	BnaA07g22740D2@AT1G22260.1@ZYP1/ZEP1@AxisSC	none
BnaA07g23520D2	AT1G75950.1	ASK1	Cell_cycle_control_$_spindle__cytokinesis	chrA07_contigs_placed_v81	20168787	20169696	BnaA07g23520D2@AT1G75950.1@ASK1@Cell_cycle_control_$_spindle__cytokinesis	none
BnaA07g25570D2	AT1G71310.1	RAD52.1	Putative_meiotic_genes	chrA07_contigs_placed_v81	21241343	21242122	BnaA07g25570D2@AT1G71310.1@RAD52.1@Putative_meiotic_genes	none
BnaA07g29600D2	AT1G67370.1	ASY1	AxisSC	chrA07_contigs_placed_v81	23641755	23646061	BnaA07g29600D2@AT1G67370.1@ASY1@AxisSC	none
BnaA07g37070D2	AT1G77320.1	MEI1/MCD1	Entry_into_meiosis	chrA07_contigs_placed_v81	27557134	27562825	BnaA07g37070D2@AT1G77320.1@MEI1/MCD1@Entry_into_meiosis	none
BnaA07g37110D2	AT1G77390.1	TAM/CYCA1;2	Cell_cycle_control_$_spindle__cytokinesis	chrA07_contigs_placed_v81	27580311	27582205	BnaA07g37110D2@AT1G77390.1@TAM/CYCA1;2@Cell_cycle_control_$_spindle__cytokinesis	none
BnaA07g37630D2	AT1G22260.1	ZYP1/ZEP1	AxisSC	chrA07_contigs_placed_v81	27844643	27849746	BnaA07g37630D2@AT1G22260.1@ZYP1/ZEP1@AxisSC	none
BnaA07g38830D2	AT1G80810.1	PDS5D	Putative_meiotic_genes	chrA07_contigs_placed_v81	28372780	28376130	BnaA07g38830D2@AT1G80810.1@PDS5D@Putative_meiotic_genes	none
BnaA08g00140D2	AT3G33520.1	MSH7	Recombination$_CO_and_NCO_outcome	chrA08_contigs_placed_v81	75851	77424	BnaA08g00140D2@AT3G33520.1@MSH7@Recombination$_CO_and_NCO_outcome	none
BnaA08g05930D2	AT4G14970.1	FANCD2	Recombination$_CO_and_NCO_outcome	chrA08_contigs_placed_v81	6154559	6158725	BnaA08g05930D2@AT4G14970.1@FANCD2@Recombination$_CO_and_NCO_outcome	none
BnaA08g05940D2	AT4G14970.1	FANCD2	Recombination$_CO_and_NCO_outcome	chrA08_contigs_placed_v81	6159516	6162040	BnaA08g05940D2@AT4G14970.1@FANCD2@Recombination$_CO_and_NCO_outcome	none
BnaA08g07140D2	AT1G34355.1	PS1	Cell_cycle_control_$_spindle__cytokinesis	chrA08_contigs_placed_v81	7295067	7297350	BnaA08g07140D2@AT1G34355.1@PS1@Cell_cycle_control_$_spindle__cytokinesis	none
BnaA08g08950D2	AT4G17380.1	MSH4	Recombination$_CO_and_NCO_outcome	chrA08_contigs_placed_v81	9225933	9231346	BnaA08g08950D2@AT4G17380.1@MSH4@Recombination$_CO_and_NCO_outcome	none
BnaA08g10460D2	AT4G21070.1	BRCA1	Putative_meiotic_genes	chrA08_contigs_placed_v81	10383531	10387789	BnaA08g10460D2@AT4G21070.1@BRCA1@Putative_meiotic_genes	none
BnaA08g12580D2	AT4G16420.1	ADA2b	Recombination$_early_DSB_repair	chrA08_contigs_placed_v81	11958353	11960840	BnaA08g12580D2@AT4G16420.1@ADA2b@Recombination$_early_DSB_repair	none
BnaA08g14040D2	AT4G31400.1	CTF7/ECO1	Sister_chromatid_cohesion	chrA08_contigs_placed_v81	13144634	13146002	BnaA08g14040D2@AT4G31400.1@CTF7/ECO1@Sister_chromatid_cohesion	none
BnaA08g25600D2	AT1G15940.1	PDS5E	Putative_meiotic_genes	chrA08_contigs_placed_v81	19279875	19284090	BnaA08g25600D2@AT1G15940.1@PDS5E@Putative_meiotic_genes	none
BnaA08g27610D2	AT1G10930.1	RECQ4A	Recombination$_CO_and_NCO_outcome	chrA08_contigs_placed_v81	20165422	20172132	BnaA08g27610D2@AT1G10930.1@RECQ4A@Recombination$_CO_and_NCO_outcome	none
BnaA08g28060D2	AT1G14750.1	SDS	Recombination$__IH_bias	chrA08_contigs_placed_v81	20348171	20350064	BnaA08g28060D2@AT1G14750.1@SDS@Recombination$__IH_bias	none
BnaA08g28260D2	brassica_specific	MS5_xin	AxisSC	chrA08_contigs_placed_v81	20416510	20417909	BnaA08g28260D2@brassica_specific@MS5_xin@AxisSC	manually_added
BnaA08g29000D2	AT1G08880.1	H2Ax	Recombination$_early_DSB_repair	chrA08_contigs_placed_v81	20725102	20725618	BnaA08g29000D2@AT1G08880.1@H2Ax@Recombination$_early_DSB_repair	none
BnaA08g29640D2	XM_022708000.1	NA	NA	chrA08_contigs_placed_v81	21021203	21022821	BnaA08g29640D2@XM_022708000.1@NA@NA	none
BnaA08g30440D2	AT1G05120.1	AXR1	Recombination$_Control_of_CO_distribution	chrA08_contigs_placed_v81	21320001	21323951	BnaA08g30440D2@AT1G05120.1@AXR1@Recombination$_Control_of_CO_distribution	none
BnaA08g30950D2	AT1G06660.1	JASON	Cell_cycle_control_$_spindle__cytokinesis	chrA08_contigs_placed_v81	21548372	21550768	BnaA08g30950D2@AT1G06660.1@JASON@Cell_cycle_control_$_spindle__cytokinesis	none
BnaA08g31330D2	AT1G07745.1	RAD51D	Recombination$_early_DSB_repair	chrA08_contigs_placed_v81	21705795	21707662	BnaA08g31330D2@AT1G07745.1@RAD51D@Recombination$_early_DSB_repair	none
BnaA09g00820D2	AT4G00440.1	PAIR1/PRD3_copy2	Recombination$_DSB_formation	chrA09_contigs_placed_v81	367637	370497	BnaA09g00820D2@AT4G00440.1@PAIR1/PRD3_copy2@Recombination$_DSB_formation	none
BnaA09g03920D2	AT5G48720.1	XRI1	Entry_into_meiosis	chrA09_contigs_placed_v81	2017262	2019031	BnaA09g03920D2@AT5G48720.1@XRI1@Entry_into_meiosis	none
BnaA09g07440D2	AT5G63540.1	BLAP75/RMI1	Recombination$_CO_and_NCO_outcome	chrA09_contigs_placed_v81	3791340	3794390	BnaA09g07440D2@AT5G63540.1@BLAP75/RMI1@Recombination$_CO_and_NCO_outcome	none
BnaA09g07690D2	AT5G64520.1	XRCC2	Recombination$_CO_and_NCO_outcome	chrA09_contigs_placed_v81	3893273	3894943	BnaA09g07690D2@AT5G64520.1@XRCC2@Recombination$_CO_and_NCO_outcome	none
BnaA09g12830D2	AT1G63990.1	SPO11-2	Recombination$_DSB_formation	chrA09_contigs_placed_v81	7038132	7040048	BnaA09g12830D2@AT1G63990.1@SPO11-2@Recombination$_DSB_formation	none
BnaA09g15340D2	AT1G60930.1	RECQ4B	Recombination$_CO_and_NCO_outcome	chrA09_contigs_placed_v81	9335653	9341120	BnaA09g15340D2@AT1G60930.1@RECQ4B@Recombination$_CO_and_NCO_outcome	none
BnaA09g15550D2	AT1G64625.1	FST	Entry_into_meiosis	chrA09_contigs_placed_v81	9520163	9522528	BnaA09g15550D2@AT1G64625.1@FST@Entry_into_meiosis	none
BnaA09g15790D2	AT1G64625.1	FST	Entry_into_meiosis	chrA09_contigs_placed_v81	9696785	9699197	BnaA09g15790D2@AT1G64625.1@FST@Entry_into_meiosis	none
BnaA09g19180D2	AT5G45400.1	RPA1C	Recombination$_early_DSB_repair	chrA09_contigs_placed_v81	12820217	12822801	BnaA09g19180D2@AT5G45400.1@RPA1C@Recombination$_early_DSB_repair	none
BnaA09g19620D2	AT5G46210.1	CUL4	Putative_meiotic_genes	chrA09_contigs_placed_v81	13153678	13158126	BnaA09g19620D2@AT5G46210.1@CUL4@Putative_meiotic_genes	none
BnaA09g21980D2	AT4G21270.1	ATK1/KATA/KIN14a	Cell_cycle_control_$_spindle__cytokinesis	chrA09_contigs_placed_v81	15390830	15394919	BnaA09g21980D2@AT4G21270.1@ATK1/KATA/KIN14a@Cell_cycle_control_$_spindle__cytokinesis	none
BnaA09g22750D2	AT4G30870.1	MUS81	Recombination$_CO_and_NCO_outcome	chrA09_contigs_placed_v81	16174287	16177469	BnaA09g22750D2@AT4G30870.1@MUS81@Recombination$_CO_and_NCO_outcome	none
BnaA09g25240D2	AT5G47870.1	RAD52.2	Putative_meiotic_genes	chrA09_contigs_placed_v81	19195581	19196459	BnaA09g25240D2@AT5G47870.1@RAD52.2@Putative_meiotic_genes	none
BnaA09g39230D2	AT3G54670.1	SMC1/TITAN8	Sister_chromatid_cohesion	chrA09_contigs_placed_v81	35965230	35972371	BnaA09g39230D2@AT3G54670.1@SMC1/TITAN8@Sister_chromatid_cohesion	none
BnaA09g43450D2	AT3G59550.1	SYN3/RAD21.2	Sister_chromatid_cohesion	chrA09_contigs_placed_v81	38550933	38552969	BnaA09g43450D2@AT3G59550.1@SYN3/RAD21.2@Sister_chromatid_cohesion	none
BnaA09g52030D2	AT1G15940.1	PDS5E	Putative_meiotic_genes	chrA09_contigs_placed_v81	43224679	43228927	BnaA09g52030D2@AT1G15940.1@PDS5E@Putative_meiotic_genes	none
BnaA09g52780D2	AT1G14750.1	SDS	Recombination$__IH_bias	chrA09_contigs_placed_v81	43587885	43589597	BnaA09g52780D2@AT1G14750.1@SDS@Recombination$__IH_bias	none
BnaA09g54950D2	AT1G10930.1	RECQ4A	Recombination$_CO_and_NCO_outcome	chrA09_contigs_placed_v81	44706780	44708213	BnaA09g54950D2@AT1G10930.1@RECQ4A@Recombination$_CO_and_NCO_outcome	none
BnaA09g54980D2	AT1G10930.1	RECQ4A	Recombination$_CO_and_NCO_outcome	chrA09_contigs_placed_v81	44712770	44719699	BnaA09g54980D2@AT1G10930.1@RECQ4A@Recombination$_CO_and_NCO_outcome	none
BnaA09g55060D2	AT1G11060.1	WAPL1	Sister_chromatid_cohesion	chrA09_contigs_placed_v81	44746104	44750271	BnaA09g55060D2@AT1G11060.1@WAPL1@Sister_chromatid_cohesion	none
BnaA09g55770D2	AT1G08880.1	H2Ax	Recombination$_early_DSB_repair	chrA09_contigs_placed_v81	45092857	45093355	BnaA09g55770D2@AT1G08880.1@H2Ax@Recombination$_early_DSB_repair	none
BnaA10g00360D2	AT1G01690.1	PAIR1/PRD3_copy1	Recombination$_DSB_formation	chrA10_contigs_placed_v81	159915	162285	BnaA10g00360D2@AT1G01690.1@PAIR1/PRD3_copy1@Recombination$_DSB_formation	none
BnaA10g03440D2	AT1G05120.1	AXR1	Recombination$_Control_of_CO_distribution	chrA10_contigs_placed_v81	1699952	1703882	BnaA10g03440D2@AT1G05120.1@AXR1@Recombination$_Control_of_CO_distribution	none
BnaA10g03580D2	AT1G05120.1	AXR1	Recombination$_Control_of_CO_distribution	chrA10_contigs_placed_v81	1783260	1787187	BnaA10g03580D2@AT1G05120.1@AXR1@Recombination$_Control_of_CO_distribution	none
BnaA10g04840D2	AT1G06660.1	JASON	Cell_cycle_control_$_spindle__cytokinesis	chrA10_contigs_placed_v81	2488763	2491032	BnaA10g04840D2@AT1G06660.1@JASON@Cell_cycle_control_$_spindle__cytokinesis	none
BnaA10g05010D2	AT1G07060.1	DFO	Recombination$_DSB_formation	chrA10_contigs_placed_v81	2613474	2614994	BnaA10g05010D2@AT1G07060.1@DFO@Recombination$_DSB_formation	none
BnaA10g07830D2	AT5G54260.1	MRE11	Recombination$_early_DSB_repair	chrA10_contigs_placed_v81	6022431	6025607	BnaA10g07830D2@AT5G54260.1@MRE11@Recombination$_early_DSB_repair	none
BnaA10g08660D2	AT5G51330.1	SWI1/DYAD/AM1	Entry_into_meiosis	chrA10_contigs_placed_v81	6999751	7001645	BnaA10g08660D2@AT5G51330.1@SWI1/DYAD/AM1@Entry_into_meiosis	none
BnaA10g10410D2	AT1G34355.1	PS1	Cell_cycle_control_$_spindle__cytokinesis	chrA10_contigs_placed_v81	9039622	9044562	BnaA10g10410D2@AT1G34355.1@PS1@Cell_cycle_control_$_spindle__cytokinesis	none
BnaA10g13470D2	AT5G57880.1	PRD2	Recombination$_DSB_formation	chrA10_contigs_placed_v81	11420599	11422947	BnaA10g13470D2@AT5G57880.1@PRD2@Recombination$_DSB_formation	none
BnaA10g16510D2	AT5G21150.1	AGO9/AGO104	Entry_into_meiosis	chrA10_contigs_placed_v81	13360730	13365349	BnaA10g16510D2@AT5G21150.1@AGO9/AGO104@Entry_into_meiosis	none
BnaA10g16520D2	AT5G21150.1	AGO9/AGO104	Entry_into_meiosis	chrA10_contigs_placed_v81	13372119	13376643	BnaA10g16520D2@AT5G21150.1@AGO9/AGO104@Entry_into_meiosis	none
BnaA10g16670D2	AT5G21150.1	AGO9/AGO104	Entry_into_meiosis	chrA10_contigs_placed_v81	13433403	13437401	BnaA10g16670D2@AT5G21150.1@AGO9/AGO104@Entry_into_meiosis	none
BnaA10g16810D2	AT5G20850.1	RAD51	Recombination$_early_DSB_repair	chrA10_contigs_placed_v81	13511036	13512996	BnaA10g16810D2@AT5G20850.1@RAD51@Recombination$_early_DSB_repair	none
BnaA10g17870D2	AT5G19400.1	SMG7	Cell_cycle_control_$_spindle__cytokinesis	chrA10_contigs_placed_v81	13987488	13991393	BnaA10g17870D2@AT5G19400.1@SMG7@Cell_cycle_control_$_spindle__cytokinesis	none
BnaA10g20280D2	AT5G16270.1	SYN4/RAD21.3	Sister_chromatid_cohesion	chrA10_contigs_placed_v81	15178046	15183063	BnaA10g20280D2@AT5G16270.1@SYN4/RAD21.3@Sister_chromatid_cohesion	none
BnaA10g20870D2	AT5G15540.1	SCC2	Sister_chromatid_cohesion	chrA10_contigs_placed_v81	15447767	15457259	BnaA10g20870D2@AT5G15540.1@SCC2@Sister_chromatid_cohesion	none
BnaA10g27100D2	AT5G05490.1	SYN1/DIF1/REC8	Sister_chromatid_cohesion	chrA10_contigs_placed_v81	18174123	18179044	BnaA10g27100D2@AT5G05490.1@SYN1/DIF1/REC8@Sister_chromatid_cohesion	none
BnaA10g27450D2	AT5G04990.1	SUN1	Recombination$_DSB_formation	chrA10_contigs_placed_v81	18285622	18287308	BnaA10g27450D2@AT5G04990.1@SUN1@Recombination$_DSB_formation	none
BnaA10g28050D2	AT5G04320.1	SGO1_copy2	Sister_chromatid_cohesion	chrA10_contigs_placed_v81	18589472	18593426	BnaA10g28050D2@AT5G04320.1@SGO1_copy2@Sister_chromatid_cohesion	none
BnaC01g04620D2	AT4G33270.1	CDC20	Cell_cycle_control_$_spindle__cytokinesis	chrC01_contigs_placed_v81	2537437	2539349	BnaC01g04620D2@AT4G33270.1@CDC20@Cell_cycle_control_$_spindle__cytokinesis	none
BnaC01g06140D2	AT4G31880.1	PDS5C	Putative_meiotic_genes	chrC01_contigs_placed_v81	3434966	3436794	BnaC01g06140D2@AT4G31880.1@PDS5C@Putative_meiotic_genes	found_in_BLAST_against_genome
BnaC01g12920D2	AT4G21070.1	BRCA1	Putative_meiotic_genes	chrC01_contigs_placed_v81	8791147	8795314	BnaC01g12920D2@AT4G21070.1@BRCA1@Putative_meiotic_genes	none
BnaC01g15220D2	AT4G22970.1	AESP	Sister_chromatid_cohesion	chrC01_contigs_placed_v81	10972258	10982445	BnaC01g15220D2@AT4G22970.1@AESP@Sister_chromatid_cohesion	none
BnaC01g17170D2	AT4G24710.1	CRC1/PCH2	Recombination$_DSB_formation	chrC01_contigs_placed_v81	12751846	12754905	BnaC01g17170D2@AT4G24710.1@CRC1/PCH2@Recombination$_DSB_formation	none
BnaC01g27960D2	AT3G48750.1	CDKA;1	Cell_cycle_control_$_spindle__cytokinesis	chrC01_contigs_placed_v81	25707284	25709273	BnaC01g27960D2@AT3G48750.1@CDKA;1@Cell_cycle_control_$_spindle__cytokinesis	none
BnaC01g30350D2	AT4G33270.1	CDC20	Cell_cycle_control_$_spindle__cytokinesis	chrC01_contigs_placed_v81	30543171	30543816	BnaC01g30350D2@AT4G33270.1@CDC20@Cell_cycle_control_$_spindle__cytokinesis	found_in_BLAST_against_genome
BnaC01g31680D2	AT1G60460.1	PRD4	Recombination$_DSB_formation	chrC01_contigs_placed_v81	32517199	32519879	BnaC01g31680D2@AT1G60460.1@PRD4@Recombination$_DSB_formation	none
BnaC01g35570D2	AT3G22880.1	DMC1	Recombination$__IH_bias	chrC01_contigs_placed_v81	38628914	38631376	BnaC01g35570D2@AT3G22880.1@DMC1@Recombination$__IH_bias	none
BnaC01g41870D2	AT3G12280.1	RBR1	Recombination$_CO_and_NCO_outcome	chrC01_contigs_placed_v81	45129536	45133838	BnaC01g41870D2@AT3G12280.1@RBR1@Recombination$_CO_and_NCO_outcome	none
BnaC01g42650D2	AT3G13170.1	SPO11-1	Recombination$_DSB_formation	chrC01_contigs_placed_v81	45991119	45993665	BnaC01g42650D2@AT3G13170.1@SPO11-1@Recombination$_DSB_formation	none
BnaC02g01390D2	AT5G07660.1	SMC6A	Putative_meiotic_genes	chrC02_contigs_placed_v81	604626	609234	BnaC02g01390D2@AT5G07660.1@SMC6A@Putative_meiotic_genes	none
BnaC02g03480D2	AT5G07660.1	SMC6A	Putative_meiotic_genes	chrC02_contigs_placed_v81	1677648	1682383	BnaC02g03480D2@AT5G07660.1@SMC6A@Putative_meiotic_genes	none
BnaC02g03490D2	AT5G07660.1	SMC6A	Putative_meiotic_genes	chrC02_contigs_placed_v81	1683151	1683642	BnaC02g03490D2@AT5G07660.1@SMC6A@Putative_meiotic_genes	none
BnaC02g08490D2	AT5G15540.1	SCC2	Sister_chromatid_cohesion	chrC02_contigs_placed_v81	4692333	4701582	BnaC02g08490D2@AT5G15540.1@SCC2@Sister_chromatid_cohesion	none
BnaC02g08900D2	AT5G16270.1	SYN4/RAD21.3	Sister_chromatid_cohesion	chrC02_contigs_placed_v81	4964749	4969572	BnaC02g08900D2@AT5G16270.1@SYN4/RAD21.3@Sister_chromatid_cohesion	none
BnaC02g13030D2	AT5G57880.1	PRD2	Recombination$_DSB_formation	chrC02_contigs_placed_v81	7911135	7913417	BnaC02g13030D2@AT5G57880.1@PRD2@Recombination$_DSB_formation	none
BnaC02g15550D2	AT1G77390.1	TAM/CYCA1;2	Cell_cycle_control_$_spindle__cytokinesis	chrC02_contigs_placed_v81	10888638	10890407	BnaC02g15550D2@AT1G77390.1@TAM/CYCA1;2@Cell_cycle_control_$_spindle__cytokinesis	none
BnaC02g16880D2	AT4G17380.1	MSH4	Recombination$_CO_and_NCO_outcome	chrC02_contigs_placed_v81	12721133	12726547	BnaC02g16880D2@AT4G17380.1@MSH4@Recombination$_CO_and_NCO_outcome	none
BnaC02g18060D2	AT5G51330.1	SWI1/DYAD/AM1	Entry_into_meiosis	chrC02_contigs_placed_v81	14184626	14187011	BnaC02g18060D2@AT5G51330.1@SWI1/DYAD/AM1@Entry_into_meiosis	none
BnaC02g20130D2	AT1G66170.1	MMD/DUET	Cell_cycle_control_$_spindle__cytokinesis	chrC02_contigs_placed_v81	16134619	16137262	BnaC02g20130D2@AT1G66170.1@MMD/DUET@Cell_cycle_control_$_spindle__cytokinesis	none
BnaC02g28500D2	AT1G75950.1	ASK1	Cell_cycle_control_$_spindle__cytokinesis	chrC02_contigs_placed_v81	27082262	27082866	BnaC02g28500D2@AT1G75950.1@ASK1@Cell_cycle_control_$_spindle__cytokinesis	none
BnaC02g30990D2	AT1G77600.1	PDS5B	Putative_meiotic_genes	chrC02_contigs_placed_v81	30320599	30328114	BnaC02g30990D2@AT1G77600.1@PDS5B@Putative_meiotic_genes	none
BnaC02g37480D2	AT5G45400.1	RPA1C	Recombination$_early_DSB_repair	chrC02_contigs_placed_v81	42740521	42742885	BnaC02g37480D2@AT5G45400.1@RPA1C@Recombination$_early_DSB_repair	none
BnaC02g37920D2	AT5G46210.1	CUL4	Putative_meiotic_genes	chrC02_contigs_placed_v81	43554827	43559738	BnaC02g37920D2@AT5G46210.1@CUL4@Putative_meiotic_genes	none
BnaC02g40030D2	AT5G47690.1	PDS5A	Putative_meiotic_genes	chrC02_contigs_placed_v81	46200292	46208912	BnaC02g40030D2@AT5G47690.1@PDS5A@Putative_meiotic_genes	none
BnaC02g40890D2	AT3G12280.1	RBR1	Recombination$_CO_and_NCO_outcome	chrC02_contigs_placed_v81	47025140	47026257	BnaC02g40890D2@AT3G12280.1@RBR1@Recombination$_CO_and_NCO_outcome	none
BnaC02g43460D2	AT3G27120.1	FIGL1	Recombination$__IH_bias	chrC02_contigs_placed_v81	50747019	50750921	BnaC02g43460D2@AT3G27120.1@FIGL1@Recombination$__IH_bias	none
BnaC02g43980D2	AT3G27730.1	MER3/RCK	Recombination$_CO_and_NCO_outcome	chrC02_contigs_placed_v81	51294891	51300351	BnaC02g43980D2@AT3G27730.1@MER3/RCK@Recombination$_CO_and_NCO_outcome	none
BnaC02g50130D2	AT5G63370.1	CDKG1	Recombination$_CO_and_NCO_outcome	chrC02_contigs_placed_v81	57300387	57302369	BnaC02g50130D2@AT5G63370.1@CDKG1@Recombination$_CO_and_NCO_outcome	none
BnaC02g50560D2	AT5G63920.1	Topo3alpha	Recombination$_CO_and_NCO_outcome	chrC02_contigs_placed_v81	57552429	57558208	BnaC02g50560D2@AT5G63920.1@Topo3alpha@Recombination$_CO_and_NCO_outcome	none
BnaC03g00010D2	AT4G01370.1	MPK4	Cell_cycle_control_$_spindle__cytokinesis	chrC03_contigs_placed_v81	146	1012	BnaC03g00010D2@AT4G01370.1@MPK4@Cell_cycle_control_$_spindle__cytokinesis	none
BnaC03g00130D2	AT5G01630.1	BRCA2(V)	Recombination$_early_DSB_repair	chrC03_contigs_placed_v81	86323	91995	BnaC03g00130D2@AT5G01630.1@BRCA2(V)@Recombination$_early_DSB_repair	none
BnaC03g07220D2	AT5G15920.1	SMC5	Putative_meiotic_genes	chrC03_contigs_placed_v81	3610333	3613662	BnaC03g07220D2@AT5G15920.1@SMC5@Putative_meiotic_genes	none
BnaC03g07370D2	AT5G16270.1	SYN4/RAD21.3	Sister_chromatid_cohesion	chrC03_contigs_placed_v81	3694140	3699057	BnaC03g07370D2@AT5G16270.1@SYN4/RAD21.3@Sister_chromatid_cohesion	none
BnaC03g09780D2	AT5G20850.1	RAD51	Recombination$_early_DSB_repair	chrC03_contigs_placed_v81	5067302	5069280	BnaC03g09780D2@AT5G20850.1@RAD51@Recombination$_early_DSB_repair	none
BnaC03g12680D2	AT5G57450.1	XRCC3	Recombination$_early_DSB_repair	chrC03_contigs_placed_v81	6622178	6623074	BnaC03g12680D2@AT5G57450.1@XRCC3@Recombination$_early_DSB_repair	none
BnaC03g15270D2	AT5G52290.1	SHOC1	Recombination$_CO_and_NCO_outcome	chrC03_contigs_placed_v81	8486546	8492480	BnaC03g15270D2@AT5G52290.1@SHOC1@Recombination$_CO_and_NCO_outcome	none
BnaC03g17370D2	AT2G31970.1	RAD50	Recombination$_early_DSB_repair	chrC03_contigs_placed_v81	9925542	9933606	BnaC03g17370D2@AT2G31970.1@RAD50@Recombination$_early_DSB_repair	none
BnaC03g26150D2	AT2G27170.1	AtSMC3	Sister_chromatid_cohesion	chrC03_contigs_placed_v81	16910247	16916779	BnaC03g26150D2@AT2G27170.1@AtSMC3@Sister_chromatid_cohesion	none
BnaC03g27810D2	AT4G09140.1	MLH1	Recombination$_CO_and_NCO_outcome	chrC03_contigs_placed_v81	18482697	18486348	BnaC03g27810D2@AT4G09140.1@MLH1@Recombination$_CO_and_NCO_outcome	none
BnaC03g28550D2	AT4G14180.1	PRD1	Recombination$_DSB_formation	chrC03_contigs_placed_v81	19189820	19194643	BnaC03g28550D2@AT4G14180.1@PRD1@Recombination$_DSB_formation	none
BnaC03g31410D2	AT4G01370.1	MPK4	Cell_cycle_control_$_spindle__cytokinesis	chrC03_contigs_placed_v81	21777418	21779278	BnaC03g31410D2@AT4G01370.1@MPK4@Cell_cycle_control_$_spindle__cytokinesis	none
BnaC03g31670D2	AT4G00440.1	PAIR1/PRD3_copy2	Recombination$_DSB_formation	chrC03_contigs_placed_v81	21901402	21904157	BnaC03g31670D2@AT4G00440.1@PAIR1/PRD3_copy2@Recombination$_DSB_formation	none
BnaC03g37360D2	AT3G12280.1	RBR1	Recombination$_CO_and_NCO_outcome	chrC03_contigs_placed_v81	25472655	25477066	BnaC03g37360D2@AT3G12280.1@RBR1@Recombination$_CO_and_NCO_outcome	none
BnaC03g43350D2	AT3G18524.1	MSH2	Recombination$_CO_and_NCO_outcome	chrC03_contigs_placed_v81	31058617	31062492	BnaC03g43350D2@AT3G18524.1@MSH2@Recombination$_CO_and_NCO_outcome	none
BnaC03g44240D2	AT3G54670.1	SMC1/TITAN8	Sister_chromatid_cohesion	chrC03_contigs_placed_v81	32451112	32458326	BnaC03g44240D2@AT3G54670.1@SMC1/TITAN8@Sister_chromatid_cohesion	none
BnaC03g47320D2	AT3G25100.1	CDC45	Entry_into_meiosis	chrC03_contigs_placed_v81	35853325	35855103	BnaC03g47320D2@AT3G25100.1@CDC45@Entry_into_meiosis	none
BnaC03g54130D2	AT3G48750.1	CDKA;1	Cell_cycle_control_$_spindle__cytokinesis	chrC03_contigs_placed_v81	43133493	43135673	BnaC03g54130D2@AT3G48750.1@CDKA;1@Cell_cycle_control_$_spindle__cytokinesis	none
BnaC03g54350D2	AT3G43210.1	TES/NACK2/STD	Cell_cycle_control_$_spindle__cytokinesis	chrC03_contigs_placed_v81	43906180	43910258	BnaC03g54350D2@AT3G43210.1@TES/NACK2/STD@Cell_cycle_control_$_spindle__cytokinesis	none
BnaC03g54750D2	AT3G48190.1	ATM	Recombination$_early_DSB_repair	chrC03_contigs_placed_v81	44619498	44623844	BnaC03g54750D2@AT3G48190.1@ATM@Recombination$_early_DSB_repair	none
BnaC03g54760D2	AT3G48190.1	ATM	Recombination$_early_DSB_repair	chrC03_contigs_placed_v81	44632914	44640628	BnaC03g54760D2@AT3G48190.1@ATM@Recombination$_early_DSB_repair	none
BnaC03g54770D2	AT3G48190.1	ATM	Recombination$_early_DSB_repair	chrC03_contigs_placed_v81	44644109	44647126	BnaC03g54770D2@AT3G48190.1@ATM@Recombination$_early_DSB_repair	none
BnaC03g68500D2	AT4G21070.1	BRCA1	Putative_meiotic_genes	chrC03_contigs_placed_v81	63777818	63782042	BnaC03g68500D2@AT4G21070.1@BRCA1@Putative_meiotic_genes	none
BnaC03g70640D2	AT4G33270.1	CDC20	Cell_cycle_control_$_spindle__cytokinesis	chrC03_contigs_placed_v81	66584561	66585984	BnaC03g70640D2@AT4G33270.1@CDC20@Cell_cycle_control_$_spindle__cytokinesis	none
BnaC03g74770D2	AT1G53490.1	HEI10	Recombination$_CO_and_NCO_outcome	chrC03_contigs_placed_v81	70720625	70722247	BnaC03g74770D2@AT1G53490.1@HEI10@Recombination$_CO_and_NCO_outcome	none
BnaC03g75930D2	AT3G33520.1	MSH7	Recombination$_CO_and_NCO_outcome	chrC03_contigs_placed_v81	71777402	71778972	BnaC03g75930D2@AT3G33520.1@MSH7@Recombination$_CO_and_NCO_outcome	none
BnaC04g00630D2	AT2G46980.1	PAIR3/ASY3	AxisSC	chrC04_contigs_placed_v81	512748	516036	BnaC04g00630D2@AT2G46980.1@PAIR3/ASY3@AxisSC	none
BnaC04g01070D2	AT2G47980.1	SCC3	Sister_chromatid_cohesion	chrC04_contigs_placed_v81	766840	769802	BnaC04g01070D2@AT2G47980.1@SCC3@Sister_chromatid_cohesion	none
BnaC04g01080D2	AT2G47980.1	SCC3	Sister_chromatid_cohesion	chrC04_contigs_placed_v81	773647	774395	BnaC04g01080D2@AT2G47980.1@SCC3@Sister_chromatid_cohesion	none
BnaC04g03240D2	AT2G42260.1	UVI4	Cell_cycle_control_$_spindle__cytokinesis	chrC04_contigs_placed_v81	2512763	2513518	BnaC04g03240D2@AT2G42260.1@UVI4@Cell_cycle_control_$_spindle__cytokinesis	none
BnaC04g05540D2	AT2G45280.1	RAD51C	Recombination$_early_DSB_repair	chrC04_contigs_placed_v81	4088835	4090903	BnaC04g05540D2@AT2G45280.1@RAD51C@Recombination$_early_DSB_repair	none
BnaC04g15430D2	AT4G33270.1	CDC20	Cell_cycle_control_$_spindle__cytokinesis	chrC04_contigs_placed_v81	13101615	13102281	BnaC04g15430D2@AT4G33270.1@CDC20@Cell_cycle_control_$_spindle__cytokinesis	none
BnaC04g16070D2	AT4G33270.1	CDC20	Cell_cycle_control_$_spindle__cytokinesis	chrC04_contigs_placed_v81	13887846	13888512	BnaC04g16070D2@AT4G33270.1@CDC20@Cell_cycle_control_$_spindle__cytokinesis	none
BnaC04g28830D2	AT3G59550.1	SYN3/RAD21.2	Sister_chromatid_cohesion	chrC04_contigs_placed_v81	32676822	32677788	BnaC04g28830D2@AT3G59550.1@SYN3/RAD21.2@Sister_chromatid_cohesion	none
BnaC04g31670D2	AT3G54670.1	SMC1/TITAN8	Sister_chromatid_cohesion	chrC04_contigs_placed_v81	36178293	36183863	BnaC04g31670D2@AT3G54670.1@SMC1/TITAN8@Sister_chromatid_cohesion	none
BnaC04g31700D2	AT3G54670.1	SMC1/TITAN8	Sister_chromatid_cohesion	chrC04_contigs_placed_v81	36191191	36191688	BnaC04g31700D2@AT3G54670.1@SMC1/TITAN8@Sister_chromatid_cohesion	found_in_BLAST_against_genome
BnaC04g34060D2	AT3G52115.1	COM1/AtGR1	Recombination$_early_DSB_repair	chrC04_contigs_placed_v81	38814994	38816855	BnaC04g34060D2@AT3G52115.1@COM1/AtGR1@Recombination$_early_DSB_repair	none
BnaC04g39190D2	AT5G40840.1	SYN2/RAD21.1	Sister_chromatid_cohesion	chrC04_contigs_placed_v81	44977323	44981553	BnaC04g39190D2@AT5G40840.1@SYN2/RAD21.1@Sister_chromatid_cohesion	none
BnaC04g40210D2	AT5G40820.1	ATR	Recombination$_early_DSB_repair	chrC04_contigs_placed_v81	45885942	45895683	BnaC04g40210D2@AT5G40820.1@ATR@Recombination$_early_DSB_repair	none
BnaC04g42600D2	AT2G24490.1	RPA2.A	Putative_meiotic_genes	chrC04_contigs_placed_v81	48779656	48781206	BnaC04g42600D2@AT2G24490.1@RPA2.A@Putative_meiotic_genes	none
BnaC04g44770D2	AT2G27170.1	AtSMC3	Sister_chromatid_cohesion	chrC04_contigs_placed_v81	50928609	50935727	BnaC04g44770D2@AT2G27170.1@AtSMC3@Sister_chromatid_cohesion	none
BnaC04g45850D2	AT2G28560.1	RAD51B	Recombination$_early_DSB_repair	chrC04_contigs_placed_v81	51876726	51878698	BnaC04g45850D2@AT2G28560.1@RAD51B@Recombination$_early_DSB_repair	none
BnaC04g50040D2	AT2G33793.1	ASY4	AxisSC	chrC04_contigs_placed_v81	56038625	56040433	BnaC04g50040D2@AT2G33793.1@ASY4@AxisSC	none
BnaC05g00310D2	AT1G01690.1	PAIR1/PRD3_copy1	Recombination$_DSB_formation	chrC05_contigs_placed_v81	172258	173896	BnaC05g00310D2@AT1G01690.1@PAIR1/PRD3_copy1@Recombination$_DSB_formation	none
BnaC05g02990D2	AT1G05120.1	AXR1	Recombination$_Control_of_CO_distribution	chrC05_contigs_placed_v81	1541528	1545477	BnaC05g02990D2@AT1G05120.1@AXR1@Recombination$_Control_of_CO_distribution	none
BnaC05g03140D2	AT1G05120.1	AXR1	Recombination$_Control_of_CO_distribution	chrC05_contigs_placed_v81	1621530	1623565	BnaC05g03140D2@AT1G05120.1@AXR1@Recombination$_Control_of_CO_distribution	none
BnaC05g04520D2	AT1G06660.1	JASON	Cell_cycle_control_$_spindle__cytokinesis	chrC05_contigs_placed_v81	2346612	2348815	BnaC05g04520D2@AT1G06660.1@JASON@Cell_cycle_control_$_spindle__cytokinesis	none
BnaC05g04850D2	AT1G07060.1	DFO	Recombination$_DSB_formation	chrC05_contigs_placed_v81	2475968	2477487	BnaC05g04850D2@AT1G07060.1@DFO@Recombination$_DSB_formation	none
BnaC05g06470D2	AT1G08880.1	H2Ax	Recombination$_early_DSB_repair	chrC05_contigs_placed_v81	3309549	3310058	BnaC05g06470D2@AT1G08880.1@H2Ax@Recombination$_early_DSB_repair	none
BnaC05g08310D2	AT1G12790.1	PTD	Recombination$_CO_and_NCO_outcome	chrC05_contigs_placed_v81	4638684	4640431	BnaC05g08310D2@AT1G12790.1@PTD@Recombination$_CO_and_NCO_outcome	none
BnaC05g08760D2	AT1G11060.1	WAPL1	Sister_chromatid_cohesion	chrC05_contigs_placed_v81	4883528	4888700	BnaC05g08760D2@AT1G11060.1@WAPL1@Sister_chromatid_cohesion	none
BnaC05g09190D2	AT1G13330.1	AHP2/HOP2	Recombination$__IH_bias	chrC05_contigs_placed_v81	5189649	5190501	BnaC05g09190D2@AT1G13330.1@AHP2/HOP2@Recombination$__IH_bias	none
BnaC05g11840D2	AT1G14750.1	SDS	Recombination$__IH_bias	chrC05_contigs_placed_v81	7298181	7300612	BnaC05g11840D2@AT1G14750.1@SDS@Recombination$__IH_bias	none
BnaC05g13130D2	AT1G15940.1	PDS5E	Putative_meiotic_genes	chrC05_contigs_placed_v81	8095499	8099262	BnaC05g13130D2@AT1G15940.1@PDS5E@Putative_meiotic_genes	none
BnaC05g30960D2	AT1G35530.1	FANCM	Recombination$_CO_and_NCO_outcome	chrC05_contigs_placed_v81	30504072	30510185	BnaC05g30960D2@AT1G35530.1@FANCM@Recombination$_CO_and_NCO_outcome	none
BnaC05g35350D2	AT3G20475.1	MSH5	Recombination$_CO_and_NCO_outcome	chrC05_contigs_placed_v81	37756267	37763373	BnaC05g35350D2@AT3G20475.1@MSH5@Recombination$_CO_and_NCO_outcome	none
BnaC05g38310D2	AT3G18730.1	MGO3	Sister_chromatid_cohesion	chrC05_contigs_placed_v81	41417313	41424140	BnaC05g38310D2@AT3G18730.1@MGO3@Sister_chromatid_cohesion	none
BnaC05g44880D2	AT3G12280.1	RBR1	Recombination$_CO_and_NCO_outcome	chrC05_contigs_placed_v81	47302777	47307283	BnaC05g44880D2@AT3G12280.1@RBR1@Recombination$_CO_and_NCO_outcome	none
BnaC05g46270D2	AT3G10730.1	SUN2	Recombination$_DSB_formation	chrC05_contigs_placed_v81	48252471	48254062	BnaC05g46270D2@AT3G10730.1@SUN2@Recombination$_DSB_formation	none
BnaC05g47380D2	AT3G09660.1	MCM8	Recombination$_early_DSB_repair	chrC05_contigs_placed_v81	48801464	48806225	BnaC05g47380D2@AT3G09660.1@MCM8@Recombination$_early_DSB_repair	none
BnaC05g52410D2	AT3G02680.1	NBS1	Recombination$_early_DSB_repair	chrC05_contigs_placed_v81	51841164	51843893	BnaC05g52410D2@AT3G02680.1@NBS1@Recombination$_early_DSB_repair	none
BnaC06g07190D2	AT1G53490.1	HEI10	Recombination$_CO_and_NCO_outcome	chrC06_contigs_placed_v81	8360838	8362455	BnaC06g07190D2@AT1G53490.1@HEI10@Recombination$_CO_and_NCO_outcome	none
BnaC06g09220D2	AT1G34355.1	PS1	Cell_cycle_control_$_spindle__cytokinesis	chrC06_contigs_placed_v81	10598183	10602591	BnaC06g09220D2@AT1G34355.1@PS1@Cell_cycle_control_$_spindle__cytokinesis	none
BnaC06g13580D2	AT5G01630.1	BRCA2(V)	Recombination$_early_DSB_repair	chrC06_contigs_placed_v81	17140219	17145642	BnaC06g13580D2@AT5G01630.1@BRCA2(V)@Recombination$_early_DSB_repair	none
BnaC06g14780D2	AT5G40840.1	SYN2/RAD21.1	Sister_chromatid_cohesion	chrC06_contigs_placed_v81	18946707	18950228	BnaC06g14780D2@AT5G40840.1@SYN2/RAD21.1@Sister_chromatid_cohesion	none
BnaC06g22550D2	AT1G80810.1	PDS5D	Putative_meiotic_genes	chrC06_contigs_placed_v81	26931473	26934352	BnaC06g22550D2@AT1G80810.1@PDS5D@Putative_meiotic_genes	none
BnaC06g23410D2	AT1G22260.1	ZYP1/ZEP1	AxisSC	chrC06_contigs_placed_v81	27777472	27782269	BnaC06g23410D2@AT1G22260.1@ZYP1/ZEP1@AxisSC	none
BnaC06g25050D2	AT1G75950.1	ASK1	Cell_cycle_control_$_spindle__cytokinesis	chrC06_contigs_placed_v81	29487944	29488849	BnaC06g25050D2@AT1G75950.1@ASK1@Cell_cycle_control_$_spindle__cytokinesis	none
BnaC06g30210D2	AT1G67370.1	ASY1	AxisSC	chrC06_contigs_placed_v81	34720335	34724585	BnaC06g30210D2@AT1G67370.1@ASY1@AxisSC	none
BnaC06g31810D2	AT1G67370.1	ASY1	AxisSC	chrC06_contigs_placed_v81	36134749	36139093	BnaC06g31810D2@AT1G67370.1@ASY1@AxisSC	none
BnaC06g39750D2	AT1G75950.1	ASK1	Cell_cycle_control_$_spindle__cytokinesis	chrC06_contigs_placed_v81	42078748	42079719	BnaC06g39750D2@AT1G75950.1@ASK1@Cell_cycle_control_$_spindle__cytokinesis	none
BnaC06g41380D2	AT1G77320.1	MEI1/MCD1	Entry_into_meiosis	chrC06_contigs_placed_v81	43004874	43010588	BnaC06g41380D2@AT1G77320.1@MEI1/MCD1@Entry_into_meiosis	none
BnaC06g41440D2	AT1G77390.1	TAM/CYCA1;2	Cell_cycle_control_$_spindle__cytokinesis	chrC06_contigs_placed_v81	43042463	43044350	BnaC06g41440D2@AT1G77390.1@TAM/CYCA1;2@Cell_cycle_control_$_spindle__cytokinesis	none
BnaC06g41990D2	AT1G22260.1	ZYP1/ZEP1	AxisSC	chrC06_contigs_placed_v81	43398579	43403536	BnaC06g41990D2@AT1G22260.1@ZYP1/ZEP1@AxisSC	none
BnaC06g43440D2	AT1G80810.1	PDS5D	Putative_meiotic_genes	chrC06_contigs_placed_v81	44167503	44170811	BnaC06g43440D2@AT1G80810.1@PDS5D@Putative_meiotic_genes	none
BnaC07g04920D2	AT3G25100.1	CDC45	Entry_into_meiosis	chrC07_contigs_placed_v81	7897538	7899289	BnaC07g04920D2@AT3G25100.1@CDC45@Entry_into_meiosis	none
BnaC07g07620D2	AT2G06510.1	RPA1A	Recombination$_early_DSB_repair	chrC07_contigs_placed_v81	12834781	12836829	BnaC07g07620D2@AT2G06510.1@RPA1A@Recombination$_early_DSB_repair	none
BnaC07g20450D2	AT5G44330.1	MS5/TDM_copy2	Cell_cycle_control_$_spindle__cytokinesis	chrC07_contigs_placed_v81	29606328	29607304	BnaC07g20450D2@AT5G44330.1@MS5/TDM_copy2@Cell_cycle_control_$_spindle__cytokinesis	none
BnaC07g21620D2	AT5G46210.1	CUL4	Putative_meiotic_genes	chrC07_contigs_placed_v81	30972332	30977252	BnaC07g21620D2@AT5G46210.1@CUL4@Putative_meiotic_genes	none
BnaC07g22990D2	AT5G47690.1	PDS5A	Putative_meiotic_genes	chrC07_contigs_placed_v81	32374679	32383724	BnaC07g22990D2@AT5G47690.1@PDS5A@Putative_meiotic_genes	none
BnaC07g23000D2	AT1G01690.1	PAIR1/PRD3_copy1	Recombination$_DSB_formation	chrC07_contigs_placed_v81	32384393	32387560	BnaC07g23000D2@AT1G01690.1@PAIR1/PRD3_copy1@Recombination$_DSB_formation	none
BnaC07g29400D2	AT5G47870.1	RAD52.2	Putative_meiotic_genes	chrC07_contigs_placed_v81	38406696	38407726	BnaC07g29400D2@AT5G47870.1@RAD52.2@Putative_meiotic_genes	none
BnaC07g29640D2	AT5G48390.1	ZIP4	Recombination$_CO_and_NCO_outcome	chrC07_contigs_placed_v81	38594069	38597339	BnaC07g29640D2@AT5G48390.1@ZIP4@Recombination$_CO_and_NCO_outcome	none
BnaC07g29890D2	AT5G48720.1	XRI1	Entry_into_meiosis	chrC07_contigs_placed_v81	38710251	38711921	BnaC07g29890D2@AT5G48720.1@XRI1@Entry_into_meiosis	found_in_BLAST_against_genome
BnaC07g34160D2	AT5G61460.1	SMC6B	Putative_meiotic_genes	chrC07_contigs_placed_v81	41629212	41635763	BnaC07g34160D2@AT5G61460.1@SMC6B@Putative_meiotic_genes	none
BnaC07g37450D2	AT4G16420.1	ADA2b	Recombination$_early_DSB_repair	chrC07_contigs_placed_v81	43688289	43690770	BnaC07g37450D2@AT4G16420.1@ADA2b@Recombination$_early_DSB_repair	none
BnaC07g39370D2	AT4G19130.1	RPA1.E	Putative_meiotic_genes	chrC07_contigs_placed_v81	45032340	45034881	BnaC07g39370D2@AT4G19130.1@RPA1.E@Putative_meiotic_genes	none
BnaC07g40180D2	AT4G20900.1	MS5/TDM_copy1	Cell_cycle_control_$_spindle__cytokinesis	chrC07_contigs_placed_v81	45648500	45650143	BnaC07g40180D2@AT4G20900.1@MS5/TDM_copy1@Cell_cycle_control_$_spindle__cytokinesis	none
BnaC07g41360D2	AT4G22970.1	AESP	Sister_chromatid_cohesion	chrC07_contigs_placed_v81	46450579	46460423	BnaC07g41360D2@AT4G22970.1@AESP@Sister_chromatid_cohesion	none
BnaC07g45160D2	AT4G29170.1	MND1	Recombination$__IH_bias	chrC07_contigs_placed_v81	48892853	48894272	BnaC07g45160D2@AT4G29170.1@MND1@Recombination$__IH_bias	none
BnaC07g45310D2	AT4G31400.1	CTF7/ECO1	Sister_chromatid_cohesion	chrC07_contigs_placed_v81	48985136	48986725	BnaC07g45310D2@AT4G31400.1@CTF7/ECO1@Sister_chromatid_cohesion	none
BnaC07g46940D2	AT4G31880.1	PDS5C	Putative_meiotic_genes	chrC07_contigs_placed_v81	50011188	50015842	BnaC07g46940D2@AT4G31880.1@PDS5C@Putative_meiotic_genes	none
BnaC07g47540D2	AT4G33270.1	CDC20	Cell_cycle_control_$_spindle__cytokinesis	chrC07_contigs_placed_v81	50319151	50320942	BnaC07g47540D2@AT4G33270.1@CDC20@Cell_cycle_control_$_spindle__cytokinesis	none
BnaC07g48890D2	AT4G35520.1	MLH3	Recombination$_CO_and_NCO_outcome	chrC07_contigs_placed_v81	51064527	51070473	BnaC07g48890D2@AT4G35520.1@MLH3@Recombination$_CO_and_NCO_outcome	none
BnaC08g00990D2	AT1G05120.1	AXR1	Recombination$_Control_of_CO_distribution	chrC08_contigs_placed_v81	801948	805883	BnaC08g00990D2@AT1G05120.1@AXR1@Recombination$_Control_of_CO_distribution	none
BnaC08g01660D2	AT1G06660.1	JASON	Cell_cycle_control_$_spindle__cytokinesis	chrC08_contigs_placed_v81	1365713	1368140	BnaC08g01660D2@AT1G06660.1@JASON@Cell_cycle_control_$_spindle__cytokinesis	none
BnaC08g12380D2	AT4G14970.1	FANCD2	Recombination$_CO_and_NCO_outcome	chrC08_contigs_placed_v81	18867693	18871586	BnaC08g12380D2@AT4G14970.1@FANCD2@Recombination$_CO_and_NCO_outcome	none
BnaC08g12390D2	AT4G14970.1	FANCD2	Recombination$_CO_and_NCO_outcome	chrC08_contigs_placed_v81	18872634	18875148	BnaC08g12390D2@AT4G14970.1@FANCD2@Recombination$_CO_and_NCO_outcome	none
BnaC08g13170D2	AT4G16420.1	ADA2b	Recombination$_early_DSB_repair	chrC08_contigs_placed_v81	20299649	20302206	BnaC08g13170D2@AT4G16420.1@ADA2b@Recombination$_early_DSB_repair	none
BnaC08g16770D2	brassica_specific	MS5_xin	AxisSC	chrC08_contigs_placed_v81	23962334	23963750	BnaC08g16770D2@brassica_specific@MS5_xin@AxisSC	manually_added
BnaC08g17330D2	AT1G10930.1	RECQ4A	Recombination$_CO_and_NCO_outcome	chrC08_contigs_placed_v81	24335892	24342229	BnaC08g17330D2@AT1G10930.1@RECQ4A@Recombination$_CO_and_NCO_outcome	none
BnaC08g17590D2	AT1G08880.1	H2Ax	Recombination$_early_DSB_repair	chrC08_contigs_placed_v81	24545907	24546433	BnaC08g17590D2@AT1G08880.1@H2Ax@Recombination$_early_DSB_repair	none
BnaC08g19450D2	AT1G14750.1	SDS	Recombination$__IH_bias	chrC08_contigs_placed_v81	26037978	26040032	BnaC08g19450D2@AT1G14750.1@SDS@Recombination$__IH_bias	none
BnaC08g19850D2	AT1G15940.1	PDS5E	Putative_meiotic_genes	chrC08_contigs_placed_v81	26286203	26290169	BnaC08g19850D2@AT1G15940.1@PDS5E@Putative_meiotic_genes	none
BnaC08g23570D2	AT3G48750.1	CDKA;1	Cell_cycle_control_$_spindle__cytokinesis	chrC08_contigs_placed_v81	29168592	29170856	BnaC08g23570D2@AT3G48750.1@CDKA;1@Cell_cycle_control_$_spindle__cytokinesis	none
BnaC08g28390D2	AT3G54670.1	SMC1/TITAN8	Sister_chromatid_cohesion	chrC08_contigs_placed_v81	33453112	33460265	BnaC08g28390D2@AT3G54670.1@SMC1/TITAN8@Sister_chromatid_cohesion	none
BnaC08g32550D2	AT3G59550.1	SYN3/RAD21.2	Sister_chromatid_cohesion	chrC08_contigs_placed_v81	36465625	36468561	BnaC08g32550D2@AT3G59550.1@SYN3/RAD21.2@Sister_chromatid_cohesion	none
BnaC08g41580D2	AT1G15940.1	PDS5E	Putative_meiotic_genes	chrC08_contigs_placed_v81	41972835	41977160	BnaC08g41580D2@AT1G15940.1@PDS5E@Putative_meiotic_genes	none
BnaC08g42260D2	AT1G14750.1	SDS	Recombination$__IH_bias	chrC08_contigs_placed_v81	42283717	42285922	BnaC08g42260D2@AT1G14750.1@SDS@Recombination$__IH_bias	none
BnaC08g43050D2	AT5G22010.1	RFC1	Recombination$_CO_and_NCO_outcome	chrC08_contigs_placed_v81	42635299	42639066	BnaC08g43050D2@AT5G22010.1@RFC1@Recombination$_CO_and_NCO_outcome	none
BnaC08g45180D2	AT1G11060.1	WAPL1	Sister_chromatid_cohesion	chrC08_contigs_placed_v81	43998014	44002168	BnaC08g45180D2@AT1G11060.1@WAPL1@Sister_chromatid_cohesion	none
BnaC08g45250D2	AT1G10930.1	RECQ4A	Recombination$_CO_and_NCO_outcome	chrC08_contigs_placed_v81	44035511	44042563	BnaC08g45250D2@AT1G10930.1@RECQ4A@Recombination$_CO_and_NCO_outcome	none
BnaC09g02830D2	AT5G48720.1	XRI1	Entry_into_meiosis	chrC09_contigs_placed_v81	1536845	1538056	BnaC09g02830D2@AT5G48720.1@XRI1@Entry_into_meiosis	none
BnaC09g06860D2	AT5G63540.1	BLAP75/RMI1	Recombination$_CO_and_NCO_outcome	chrC09_contigs_placed_v81	4348118	4351188	BnaC09g06860D2@AT5G63540.1@BLAP75/RMI1@Recombination$_CO_and_NCO_outcome	none
BnaC09g07280D2	AT5G64520.1	XRCC2	Recombination$_CO_and_NCO_outcome	chrC09_contigs_placed_v81	4523021	4525013	BnaC09g07280D2@AT5G64520.1@XRCC2@Recombination$_CO_and_NCO_outcome	none
BnaC09g13080D2	AT1G63990.1	SPO11-2	Recombination$_DSB_formation	chrC09_contigs_placed_v81	9879728	9881631	BnaC09g13080D2@AT1G63990.1@SPO11-2@Recombination$_DSB_formation	none
BnaC09g15490D2	AT1G60930.1	RECQ4B	Recombination$_CO_and_NCO_outcome	chrC09_contigs_placed_v81	13185222	13191957	BnaC09g15490D2@AT1G60930.1@RECQ4B@Recombination$_CO_and_NCO_outcome	none
BnaC09g20180D2	AT5G45400.1	RPA1C	Recombination$_early_DSB_repair	chrC09_contigs_placed_v81	19343643	19346225	BnaC09g20180D2@AT5G45400.1@RPA1C@Recombination$_early_DSB_repair	none
BnaC09g20720D2	AT5G46210.1	CUL4	Putative_meiotic_genes	chrC09_contigs_placed_v81	20056351	20061116	BnaC09g20720D2@AT5G46210.1@CUL4@Putative_meiotic_genes	none
BnaC09g23730D2	AT4G21270.1	ATK1/KATA/KIN14a	Cell_cycle_control_$_spindle__cytokinesis	chrC09_contigs_placed_v81	23719396	23723496	BnaC09g23730D2@AT4G21270.1@ATK1/KATA/KIN14a@Cell_cycle_control_$_spindle__cytokinesis	none
BnaC09g29830D2	AT5G51330.1	SWI1/DYAD/AM1	Entry_into_meiosis	chrC09_contigs_placed_v81	35233062	35234110	BnaC09g29830D2@AT5G51330.1@SWI1/DYAD/AM1@Entry_into_meiosis	none
BnaC09g32630D2	AT4G30870.1	MUS81	Recombination$_CO_and_NCO_outcome	chrC09_contigs_placed_v81	39598909	39599917	BnaC09g32630D2@AT4G30870.1@MUS81@Recombination$_CO_and_NCO_outcome	none
BnaC09g33700D2	AT5G54260.1	MRE11	Recombination$_early_DSB_repair	chrC09_contigs_placed_v81	41523634	41528094	BnaC09g33700D2@AT5G54260.1@MRE11@Recombination$_early_DSB_repair	none
BnaC09g34860D2	AT1G34355.1	PS1	Cell_cycle_control_$_spindle__cytokinesis	chrC09_contigs_placed_v81	43009723	43014777	BnaC09g34860D2@AT1G34355.1@PS1@Cell_cycle_control_$_spindle__cytokinesis	none
BnaC09g37520D2	AT5G57880.1	PRD2	Recombination$_DSB_formation	chrC09_contigs_placed_v81	46446114	46448445	BnaC09g37520D2@AT5G57880.1@PRD2@Recombination$_DSB_formation	none
BnaC09g41360D2	AT5G21150.1	AGO9/AGO104	Entry_into_meiosis	chrC09_contigs_placed_v81	50514270	50520024	BnaC09g41360D2@AT5G21150.1@AGO9/AGO104@Entry_into_meiosis	none
BnaC09g41450D2	AT5G21150.1	AGO9/AGO104	Entry_into_meiosis	chrC09_contigs_placed_v81	50623649	50626294	BnaC09g41450D2@AT5G21150.1@AGO9/AGO104@Entry_into_meiosis	none
BnaC09g41620D2	AT5G20850.1	RAD51	Recombination$_early_DSB_repair	chrC09_contigs_placed_v81	50788874	50790848	BnaC09g41620D2@AT5G20850.1@RAD51@Recombination$_early_DSB_repair	none
BnaC09g42920D2	AT5G19400.1	SMG7	Cell_cycle_control_$_spindle__cytokinesis	chrC09_contigs_placed_v81	51695383	51699382	BnaC09g42920D2@AT5G19400.1@SMG7@Cell_cycle_control_$_spindle__cytokinesis	none
BnaC09g46130D2	AT5G16270.1	SYN4/RAD21.3	Sister_chromatid_cohesion	chrC09_contigs_placed_v81	54257850	54263531	BnaC09g46130D2@AT5G16270.1@SYN4/RAD21.3@Sister_chromatid_cohesion	none
BnaC09g46800D2	AT5G15540.1	SCC2	Sister_chromatid_cohesion	chrC09_contigs_placed_v81	54708120	54710398	BnaC09g46800D2@AT5G15540.1@SCC2@Sister_chromatid_cohesion	none
BnaC09g46920D2	AT5G15540.1	SCC2	Sister_chromatid_cohesion	chrC09_contigs_placed_v81	54751628	54760942	BnaC09g46920D2@AT5G15540.1@SCC2@Sister_chromatid_cohesion	none
BnaC09g54460D2	AT5G05490.1	SYN1/DIF1/REC8	Sister_chromatid_cohesion	chrC09_contigs_placed_v81	59206366	59210374	BnaC09g54460D2@AT5G05490.1@SYN1/DIF1/REC8@Sister_chromatid_cohesion	none
BnaC09g55530D2	AT5G04320.1	SGO1_copy2	Sister_chromatid_cohesion	chrC09_contigs_placed_v81	59694788	59698161	BnaC09g55530D2@AT5G04320.1@SGO1_copy2@Sister_chromatid_cohesion	none
BnaU01g01660D2	AT4G33270.1	CDC20	Cell_cycle_control_$_spindle__cytokinesis	Unplaced_contigs_v81	2139208	2140518	BnaU01g01660D2@AT4G33270.1@CDC20@Cell_cycle_control_$_spindle__cytokinesis	none
BnaU01g01670D2	AT4G33270.1	CDC20	Cell_cycle_control_$_spindle__cytokinesis	Unplaced_contigs_v81	2156635	2157945	BnaU01g01670D2@AT4G33270.1@CDC20@Cell_cycle_control_$_spindle__cytokinesis	none
BnaU01g01680D2	AT4G33270.1	CDC20	Cell_cycle_control_$_spindle__cytokinesis	Unplaced_contigs_v81	2167176	2168318	BnaU01g01680D2@AT4G33270.1@CDC20@Cell_cycle_control_$_spindle__cytokinesis	none
BnaU01g02920D2	AT3G48750.1	CDKA;1	Cell_cycle_control_$_spindle__cytokinesis	Unplaced_contigs_v81	3634282	3636101	BnaU01g02920D2@AT3G48750.1@CDKA;1@Cell_cycle_control_$_spindle__cytokinesis	none
BnaU01g06790D2	AT1G53490.1	HEI10	Recombination$_CO_and_NCO_outcome	Unplaced_contigs_v81	8573262	8574076	BnaU01g06790D2@AT1G53490.1@HEI10@Recombination$_CO_and_NCO_outcome	found_in_BLAST_against_genome
BnaU01g10440D2	AT2G45280.1	RAD51C	Recombination$_early_DSB_repair	Unplaced_contigs_v81	12782398	12783743	BnaU01g10440D2@AT2G45280.1@RAD51C@Recombination$_early_DSB_repair	none
BnaU01g11490D2	AT3G48190.1	ATM	Recombination$_early_DSB_repair	Unplaced_contigs_v81	13904154	13908863	BnaU01g11490D2@AT3G48190.1@ATM@Recombination$_early_DSB_repair	none
BnaU01g23490D2	AT4G30870.1	MUS81	Recombination$_CO_and_NCO_outcome	Unplaced_contigs_v81	28392826	28394611	BnaU01g23490D2@AT4G30870.1@MUS81@Recombination$_CO_and_NCO_outcome	none
BnaU01g24090D2	AT5G21150.1	AGO9/AGO104	Entry_into_meiosis	Unplaced_contigs_v81	28916447	28920991	BnaU01g24090D2@AT5G21150.1@AGO9/AGO104@Entry_into_meiosis	none
BnaU01g24880D2	AT5G19400.1	SMG7	Cell_cycle_control_$_spindle__cytokinesis	Unplaced_contigs_v81	29661484	29665070	BnaU01g24880D2@AT5G19400.1@SMG7@Cell_cycle_control_$_spindle__cytokinesis	none
BnaU01g26680D2	AT5G21150.1	AGO9/AGO104	Entry_into_meiosis	Unplaced_contigs_v81	31844492	31846429	BnaU01g26680D2@AT5G21150.1@AGO9/AGO104@Entry_into_meiosis	none
BnaU01g40650D2	XM_022708000.1	NA	NA	Unplaced_contigs_v81	48303782	48305410	BnaU01g40650D2@XM_022708000.1@NA@NA	none
NA	AT4G00020.1	BRCA2(IV)	Recombination$_early_DSB_repair	NA	NA	NA	NA@AT4G00020.1@BRCA2(IV)@Recombination$_early_DSB_repair	not_distinct_from_closely_related_gene_(BRCA2(V))
NA	AT3G13222.1	GIP1	Sister_chromatid_cohesion	NA	NA	NA	NA@AT3G13222.1@GIP1@Sister_chromatid_cohesion	hit_too_short
NA	AT1G73790.1	GIP2	Sister_chromatid_cohesion	NA	NA	NA	NA@AT1G73790.1@GIP2@Sister_chromatid_cohesion	no_hit
NA	AT5G50930.1	MHF1	Recombination$_CO_and_NCO_outcome	NA	NA	NA	NA@AT5G50930.1@MHF1@Recombination$_CO_and_NCO_outcome	hit_too_short
NA	AT1G78790.1	MHF2	Recombination$_CO_and_NCO_outcome	NA	NA	NA	NA@AT1G78790.1@MHF2@Recombination$_CO_and_NCO_outcome	hit_too_short
NA	AT3G57860.1	OSD1	Cell_cycle_control_$_spindle__cytokinesis	NA	NA	NA	NA@AT3G57860.1@OSD1@Cell_cycle_control_$_spindle__cytokinesis	no_hit
NA	AT5G12360.1	PAN2	Sister_chromatid_cohesion	NA	NA	NA	NA@AT5G12360.1@PAN2@Sister_chromatid_cohesion	hit_too_short
NA	AT5G10950.1	PDS5_like	Putative_meiotic_genes	NA	NA	NA	NA@AT5G10950.1@PDS5_like@Putative_meiotic_genes	no_hit
NA	AT1G10710.1	PHS1	Recombination$_DSB_formation	NA	NA	NA	NA@AT1G10710.1@PHS1@Recombination$_DSB_formation	hit_too_short
NA	AT3G63480.1	PSS1	Recombination$_Control_of_CO_distribution	NA	NA	NA	NA@AT3G63480.1@PSS1@Recombination$_Control_of_CO_distribution	no_hit
NA	AT3G10440.1	SGO1_copy1	Sister_chromatid_cohesion	NA	NA	NA	NA@AT3G10440.1@SGO1_copy1@Sister_chromatid_cohesion	no_hit
NA	AT1G61030.1	WAPL2	Sister_chromatid_cohesion	NA	NA	NA	NA@AT1G61030.1@WAPL2@Sister_chromatid_cohesion	not_distinct_from_closely_related_gene_(WAPL2)
