# Supplementary material for: Genetic factors inherited from both diploid parents interact to affect genome stability and fertility in resynthesized allotetraploid Brassica napus
Source: G3 (Bethesda). 2023 Jun 14;13(8):jkad136. doi: 10.1093/g3journal/jkad136 (PMC10411605; doi:10.1093/g3journal/jkad136)
Supplement: jkad136_Supplementary_Data [file jkad136_supplementary_data.zip › File_S6_G3-2023-404246.xlsx]

## Sheet: cover
Original Research Article for Theoretical and Applied Genetics
Genetic factors inherited from both diploid parents interact to affect genome stability and fertility in resynthesized allotetraploid B. napus
Elizabeth Ihien Katche, Antje Schierholt, Sarah-Veronica Schiessl, Fei He, Zhenling LV, Jacqueline Batley, Heiko C. Becker, Annaliese S. Mason
Department of Plant Breeding, Justus Liebig University. Heinrich-Buff-Ring 26-32, Giessen 35392 Germany
Plant Breeding Department, The University of Bonn, Katzenburgweg 5, 53115 Bonn, Germany
Corresponding author
Annaliese S. Mason
Email: annaliese.mason@uni-bonn.de
ORCID ID: https://orcid.org/0000-0003-2701-7964

## Sheet: Sheet1
Supplementary File S6 Phenotype information for all resynthesized Brassica napus S1 lines
codes	individuals	maternal parents	paternal parents	deletions	reduced copy number	higher copy number	total number of CNVs	seeds per ten pods	total number of self-pollinated seeds	pollen viability (%)
A0C0	A0C0_1	A0	C0	2	2	3	7	13	157	85
A0C0	A0C0_2	A0	C0	0	8	7	15	NA	337	78
A0C0	A0C0_3	A0	C0	1	7	10	18	NA	NA	77
A13C36	A13C36_1	A13	C36	0	2	1	3	50	1579	95
A13C36	A13C36_2	A13	C36	1	7	9	17	48	486	60
A13C36	A13C36_3	A13	C36	0	5	2	7	98	833	93
A16C37	A16C37_1	A16	C37	0	7	7	14	34	371	56
A16C37	A16C37_2	A16	C37	2	4	6	12	NA	10	26
A16C37	A16C37_3	A16	C37	1	8	7	16	NA	193	73
A16C38	A16C38_1	A16	C38	1	1	5	7	NA	30	NA
A16C38	A16C38_2	A16	C38	0	3	3	6	NA	80	71
A16C38	A16C38_3	A16	C38	0	2	5	7	47	504	85
A16C42	A16C42_1	A16	C42	0	1	3	4	NA	707	96
A16C42	A16C42_2	A16	C42	0	6	8	14	NA	166	90
A16C42	A16C42_3	A16	C42	0	2	3	5	38	544	92
A16C46	A16C46_1	A16	C46	0	1	0	1	41	973	95
A16C46	A16C46_2	A16	C46	0	1	0	1	24	262	93
A16C46	A16C46_3	A16	C46	0	2	4	6	NA	92	91
A16C47	A16C47_1	A16	C47	0	6	8	14	32	729	93
A16C47	A16C47_2	A16	C47	0	4	3	7	NA	233	87
A16C47	A16C47_3	A16	C47	0	3	4	7	44	394	85
A16C49	A16C49_1	A16	C49	0	2	2	4	91	803	64
A16C49	A16C49_2	A16	C49	0	3	4	7	55	838	81
A16C49	A16C49_3	A16	C49	0	0	11	11	0	147	89
A19C36	A19C36_1	A19	C36	1	8	6	15	148	1306	82
A19C36	A19C36_2	A19	C36	3	3	3	9	58	875	90
A19C36	A19C36_3	A19	C36	1	8	6	15	59	426	93
A19C37	A19C37_1	A19	C37	0	3	4	7	62	991	NA
A19C37	A19C37_2	A19	C37	0	3	2	5	40	1041	92
A19C37	A19C37_3	A19	C37	0	1	4	5	145	2067	88
A19C47	A19C47_1	A19	C47	0	5	3	8	29	607	66
A19C47	A19C47_2	A19	C47	1	3	3	7	14	367	68
A19C47	A19C47_3	A19	C47	1	6	9	16	19	253	88
A19C49	A19C49_1	A19	C49	0	4	8	12	NA	522	56
A19C49	A19C49_2	A19	C49	0	4	8	12	1	12	56
A19C49	A19C49_3	A19	C49	1	3	3	7	36	384	86
A4C34	A4C34_1	A4	C34	0	4	3	7	46	518	89
A4C34	A4C34_2	A4	C34	0	5	5	10	NA	31	78
A4C34	A4C34_3	A4	C34	0	5	5	10	20	66	83
A4C36	A4C36_1	A4	C36	1	1	3	5	26	456	85
A4C36	A4C36_2	A4	C36	0	2	8	10	67	130	90
A4C36	A4C36_3	A4	C36	0	1	3	4	28	86	91
A4C37	A4C37_1	A4	C37	0	4	3	7	31	221	83
A4C37	A4C37_2	A4	C37	0	1	2	3	44	526	88
A4C37	A4C37_3	A4	C37	0	2	0	2	42	1213	NA
A4C42	A4C42_1	A4	C42	2	6	5	13	37	561	97
A4C42	A4C42_2	A4	C42	1	4	3	8	NA	53	91
A4C42	A4C42_3	A4	C42	0	4	3	7	54	507	97
A4C46	A4C46_1	A4	C46	0	2	2	4	38	351	96
A4C46	A4C46_2	A4	C46	0	2	1	3	18	184	97
A4C46	A4C46_3	A4	C46	0	2	2	4	49	579	97
A4C47	A4C47_1	A4	C47	0	3	2	5	NA	NA	91
A4C47	A4C47_2	A4	C47	0	7	5	12	46	200	84
A4C47	A4C47_3	A4	C47	0	4	6	10	NA	44	62
A4C49	A4C49_1	A4	C49	0	2	4	6	84	744	93
A4C49	A4C49_2	A4	C49	1	2	3	6	70	465	92
A4C49	A4C49_3	A4	C49	0	3	2	5	51	359	95
A6aC37	A6aC37_1	A6a	C37	0	3	5	8	22	476	96
A6aC37	A6aC37_2	A6a	C37	0	2	4	6	48	981	94
A6aC37	A6aC37_3	A6a	C37	0	5	3	8	50	591	96
A6bC38	A6bC38_1	A6b	C38	0	3	4	7	56	730	92
A6bC38	A6bC38_2	A6b	C38	1	5	6	12	71	585	89
A6bC38	A6bC38_3	A6b	C38	1	8	6	15	NA	1	66
A6cC42	A6cC42_1	A6c	C42	0	2	1	3	NA	10	99
A6cC42	A6cC42_2	A6c	C42	0	3	2	5	NA	5	95
A6cC42	A6cC42_3	A6c	C42	0	0	3	3	NA	4	99
A6dC46	A6dC46_1	A6d	C46	0	4	3	7	12	14	83
A6dC46	A6dC46_2	A6d	C46	1	1	1	3	26	237	97
A6dC46	A6dC46_3	A6d	C46	0	5	5	10	17	96	95
A6eC47	A6eC47_1	A6e	C47	1	3	5	9	30	549	93
A6eC47	A6eC47_2	A6e	C47	1	5	5	11	53	286	84
A6eC47	A6eC47_3	A6e	C47	2	5	6	13	28	477	90
A7aC34	A7aC34_1	A7a	C34	0	2	2	4	NA	147	93
A7aC34	A7aC34_2	A7a	C34	0	2	6	8	16	119	96
A7aC34	A7aC34_3	A7a	C34	0	6	4	10	44	781	88
A7bC36	A7bC36_1	A7b	C36	0	5	3	8	12	389	89
A7bC36	A7bC36_2	A7b	C36	0	1	2	3	26	377	96
A7bC36	A7bC36_3	A7b	C36	0	4	3	7	12	60	90
A7cC37	A7cC37_1	A7c	C37	0	6	7	13	5	92	90
A7cC37	A7cC37_2	A7c	C37	1	6	10	17	17	71	72
A7cC37	A7cC37_3	A7c	C37	2	9	9	20	NA	13	56
A7dC38	A7dC38_1	A7d	C38	0	2	3	5	61	702	88
A7dC38	A7dC38_2	A7d	C38	0	3	4	7	85	1188	92
A7dC38	A7dC38_3	A7d	C38	0	1	3	4	98	776	60
A7eC42	A7eC42_1	A7e	C42	0	5	4	9	13	91	93
A7eC42	A7eC42_2	A7e	C42	1	2	3	6	NA	NA	2
A7eC42	A7eC42_3	A7e	C42	0	4	4	8	20	178	96
A7fC46	A7fC46_1	A7f	C46	2	4	5	11	85	618	91
A7fC46	A7fC46_2	A7f	C46	1	3	2	6	31	274	95
A7fC46	A7fC46_3	A7f	C46	2	1	4	7	73	392	93
A8C36	A8C36_1	A8	C42	0	4	3	7	NA	371	59
A8C36	A8C36_2	A8	C36	1	2	3	6	48	878	84
A8C36	A8C36_3	A8	C36	0	5	7	12	117	1242	76
A8C37	A8C37_1	A8	C37	0	5	7	12	30	830	40
A8C37	A8C37_2	A8	C37	0	7	7	14	NA	409	67
A8C37	A8C37_3	A8	C37	0	9	10	19	48	953	18
A8C42	A8C42_1	A8	C42	0	4	3	7	28	652	49
A8C42	A8C42_2	A8	C42	0	1	2	3	NA	518	65
A8C42	A8C42_3	A8	C36	0	3	2	5	54	1292	72
A8C46	A8C46_1	A8	C46	0	1	3	4	55	313	93
A8C46	A8C46_2	A8	C46	0	4	5	9	18	174	89
A8C46	A8C46_3	A8	C46	0	5	5	10	NA	NA	92
A8C47	A8C47_1	A8	C47	0	4	3	7	82	738	74
A8C47	A8C47_2	A8	C47	0	6	4	10	NA	277	78
A8C47	A8C47_3	A8	C47	0	2	4	6	15	651	83
A8C47	A8C47_4	A8	C47	0	4	5	9	16	91	46
A8C49	A8C49_1	A8	C49	NA	NA	NA	NA	5	1199	83
A8C49	A8C49_2	A8	C49	0	1	4	5	79	744	86
A8C49	A8C49_3	A8	C49	0	4	5	9	84	638	85
A9C36	A9C36_1	A9	C36	2	10	8	20	NA	8	62
A9C36	A9C36_2	A9	C36	2	6	12	20	NA	89	84
A9C38	A9C38_1	A9	C38	0	3	3	6	NA	186	70
A9C38	A9C38_2	A9	C38	1	4	5	10	25	183	88
A9C38	A9C38_3	A9	C38	0	4	3	7	84	638	83
A9C42	A9C42_1	A9	C42	0	8	8	16	NA	261	68
A9C42	A9C42_2	A9	C42	5	3	6	14	51	418	81
A9C42	A9C42_3	A9	C42	0	12	9	21	NA	67	71
A9C46	A9C46_1	A9	C46	0	4	7	11	61	438	89
A9C46	A9C46_2	A9	C46	0	3	3	6	48	204	87
A9C46	A9C46_3	A9	C46	0	2	2	4	NA	532	72
A9C47	A9C47_1	A9	C47	0	5	5	10	44	209	84
A9C47	A9C47_2	A9	C47	0	4	6	10	32	144	89
A9C47	A9C47_3	A9	C47	0	1	0	1	26	397	93
