# Supplementary material for: Genetic factors inherited from both diploid parents interact to affect genome stability and fertility in resynthesized allotetraploid Brassica napus
Source: G3 (Bethesda). 2023 Jun 14;13(8):jkad136. doi: 10.1093/g3journal/jkad136 (PMC10411605; doi:10.1093/g3journal/jkad136)
Supplement: jkad136_Supplementary_Data [file jkad136_supplementary_data.zip › File_S7_G3-2023-404246.xlsx]

## Sheet: cover
Original Research Article for Theoretical and Applied Genetics
Genetic factors inherited from both diploid parents interact to affect genome stability and fertility in resynthesized allotetraploid B. napus
Elizabeth Ihien Katche, Antje Schierholt, Sarah-Veronica Schiessl, Fei He, Zhenling LV, Jacqueline Batley, Heiko C. Becker, Annaliese S. Mason
Department of Plant Breeding, Justus Liebig University. Heinrich-Buff-Ring 26-32, Giessen 35392 Germany
Plant Breeding Department, The University of Bonn, Katzenburgweg 5, 53115 Bonn, Germany
Corresponding author
Annaliese S. Mason
Email: annaliese.mason@uni-bonn.de
ORCID ID: https://orcid.org/0000-0003-2701-7964

## Sheet: 7a SNPs_B_rapa
File S7a- SNP variation and meiosis gene positions in Brassica rapa parents
rapa_ID	gene_chrom	gene_start	gene_stop	AT_ID	gene_name	function	chrom.x	pos.x	id_snp	Variant_seq	Reference_seq	Variant_typ	note	A4.1	A8.1	A9.2	A13.1	A16.1	A19.1
BraA01000508	A01	2515804	2517726	AT4G33270.1	CDC20	Cell_cycle_control_$_spindle__cytokinesis	A01	2515879	snp_139	A	C	synonymous_codon	Note=cgg>Agg_R>R_aa26_codon_loc1	0/0	0/0	0/1	0/0	0/0	0/0
BraA01000508	A01	2515804	2517726	AT4G33270.1	CDC20	Cell_cycle_control_$_spindle__cytokinesis	A01	2515908	snp_2074	T	G	silent_mutation		0/0	0/0	0/1	0/0	0/0	0/0
BraA01000508	A01	2515804	2517726	AT4G33270.1	CDC20	Cell_cycle_control_$_spindle__cytokinesis	A01	2516650	snp_3302	C	G	synonymous_codon	Note=ctg>ctC_L>L_aa165_codon_loc3	0/0	0/0	./.	0/0	0/0	0/0
BraA01000508	A01	2515804	2517726	AT4G33270.1	CDC20	Cell_cycle_control_$_spindle__cytokinesis	A01	2516870	snp_3372	A	C	silent_mutation		0/0	0/0	0/0	0/0	0/0	1/1
BraA01000508	A01	2515804	2517726	AT4G33270.1	CDC20	Cell_cycle_control_$_spindle__cytokinesis	A01	2517234	snp_1910	T	C	synonymous_codon	Note=ctg>Ttg_L>L_aa330_codon_loc1	1/1	1/1	0/0	0/1	1/1	1/1
BraA01000508	A01	2515804	2517726	AT4G33270.1	CDC20	Cell_cycle_control_$_spindle__cytokinesis	A01	2517254	snp_1324	C	T	synonymous_codon	Note=ggt>ggC_G>G_aa336_codon_loc3	1/1	1/1	0/0	0/1	1/1	1/1
BraA01000508	A01	2515804	2517726	AT4G33270.1	CDC20	Cell_cycle_control_$_spindle__cytokinesis	A01	2517484	snp_654	G	A	silent_mutation		./.	./.	1/1	0/0	./.	1/1
BraA01000659	A01	3231931	3237082	AT4G31880.1	PDS5C	Putative_meiotic_genes	A01	3231951	snp_762	C	G	conservative_missense_codon	Note=gag>gaC_E>D_aa7_codon_loc3_CONSERVATIVE(45)	0/0	0/0	./.	0/0	0/0	0/1
BraA01000659	A01	3231931	3237082	AT4G31880.1	PDS5C	Putative_meiotic_genes	A01	3232129	snp_2328	T	C	silent_mutation		0/0	0/0	0/1	0/0	0/0	0/0
BraA01000659	A01	3231931	3237082	AT4G31880.1	PDS5C	Putative_meiotic_genes	A01	3232307	snp_419	T	A	silent_mutation		0/0	0/0	./.	0/0	0/0	0/0
BraA01000659	A01	3231931	3237082	AT4G31880.1	PDS5C	Putative_meiotic_genes	A01	3232635	snp_2303	T	C	silent_mutation		0/0	0/0	1/1	0/0	0/0	0/0
BraA01000659	A01	3231931	3237082	AT4G31880.1	PDS5C	Putative_meiotic_genes	A01	3234009	snp_214	C	T	silent_mutation		0/0	0/0	1/1	0/0	0/0	0/0
BraA01000659	A01	3231931	3237082	AT4G31880.1	PDS5C	Putative_meiotic_genes	A01	3234128	snp_2132	A	G	conservative_missense_codon	Note=gca>Aca_A>T_aa279_codon_loc1_MODERATELY_CONSERVATIVE(58)	1/1	0/0	0/0	0/0	0/0	1/1
BraA01000659	A01	3231931	3237082	AT4G31880.1	PDS5C	Putative_meiotic_genes	A01	3234256	snp_2051	T	C	conservative_missense_codon	Note=ccc>cTc_P>L_aa290_codon_loc2_MODERATELY_CONSERVATIVE(98)	0/0	0/0	1/1	0/0	0/0	0/0
BraA01000659	A01	3231931	3237082	AT4G31880.1	PDS5C	Putative_meiotic_genes	A01	3234317	snp_2082	A	G	synonymous_codon	Note=gcg>gcA_A>A_aa310_codon_loc3	0/0	0/0	1/1	0/0	0/0	0/0
BraA01000659	A01	3231931	3237082	AT4G31880.1	PDS5C	Putative_meiotic_genes	A01	3234938	snp_2246	G	T	silent_mutation		0/0	0/0	1/1	0/0	0/0	0/0
BraA01000659	A01	3231931	3237082	AT4G31880.1	PDS5C	Putative_meiotic_genes	A01	3235257	snp_955	A	G	conservative_missense_codon	Note=gct>Act_A>T_aa508_codon_loc1_MODERATELY_CONSERVATIVE(58)	0/0	0/0	1/1	0/0	0/0	0/0
BraA01000659	A01	3231931	3237082	AT4G31880.1	PDS5C	Putative_meiotic_genes	A01	3236147	snp_2429	A	T	conservative_missense_codon	Note=tca>Aca_S>T_aa633_codon_loc1_MODERATELY_CONSERVATIVE(58)	0/0	0/0	0/1	0/0	0/0	0/0
BraA01000659	A01	3231931	3237082	AT4G31880.1	PDS5C	Putative_meiotic_genes	A01	3236157	snp_726	A	C	non_conservative_missense_codon	Note=tct>tAt_S>Y_aa636_codon_loc2_MODERATELY_RADICAL(144)	0/0	0/0	0/1	0/0	0/0	0/0
BraA01001265	A01	6732296	6736580	AT4G21070.1	BRCA1	Putative_meiotic_genes	A01	6735001	snp_1692	T	C	conservative_missense_codon	Note=cct>Tct_P>S_aa573_codon_loc1_MODERATELY_CONSERVATIVE(74)	./.	./.	0/0	0/0	./.	./.
BraA01001265	A01	6732296	6736580	AT4G21070.1	BRCA1	Putative_meiotic_genes	A01	6735123	snp_2726	A	T	silent_mutation		./.	./.	1/1	0/0	./.	./.
BraA01001265	A01	6732296	6736580	AT4G21070.1	BRCA1	Putative_meiotic_genes	A01	6735181	snp_226	G	A	conservative_missense_codon	Note=acc>Gcc_T>A_aa604_codon_loc1_MODERATELY_CONSERVATIVE(58)	./.	./.	1/1	0/0	./.	./.
BraA01001265	A01	6732296	6736580	AT4G21070.1	BRCA1	Putative_meiotic_genes	A01	6735285	snp_3234	A	G	synonymous_codon	Note=aag>aaA_K>K_aa638_codon_loc3	./.	./.	1/1	0/0	./.	./.
BraA01001265	A01	6732296	6736580	AT4G21070.1	BRCA1	Putative_meiotic_genes	A01	6735465	snp_3134	A	G	conservative_missense_codon	Note=agt>aAt_S>N_aa677_codon_loc2_CONSERVATIVE(46)	./.	./.	1/1	0/0	./.	./.
BraA01001265	A01	6732296	6736580	AT4G21070.1	BRCA1	Putative_meiotic_genes	A01	6735526	snp_3285	A	G	silent_mutation		./.	./.	1/1	0/0	./.	./.
BraA01001265	A01	6732296	6736580	AT4G21070.1	BRCA1	Putative_meiotic_genes	A01	6736326	snp_1675	A	G	conservative_missense_codon	Note=gtt>Att_V>I_aa845_codon_loc1_CONSERVATIVE(29)	./.	./.	1/1	0/1	./.	./.
BraA01001265	A01	6732296	6736580	AT4G21070.1	BRCA1	Putative_meiotic_genes	A01	6736444	snp_3380	G	A	conservative_missense_codon	Note=gag>gGg_E>G_aa884_codon_loc2_MODERATELY_CONSERVATIVE(98)	./.	./.	0/0	0/0	./.	./.
BraA01001265	A01	6732296	6736580	AT4G21070.1	BRCA1	Putative_meiotic_genes	A01	6736460	snp_1960	C	A	conservative_missense_codon	Note=aaa>aaC_K>N_aa889_codon_loc3_MODERATELY_CONSERVATIVE(94)	./.	./.	0/0	0/0	./.	./.
BraA01001265	A01	6732296	6736580	AT4G21070.1	BRCA1	Putative_meiotic_genes	A01	6736480	snp_2819	T	C	non_conservative_missense_codon	Note=tct>tTt_S>F_aa896_codon_loc2_RADICAL(155)	./.	0/0	0/0	0/0	./.	./.
BraA01001265	A01	6732296	6736580	AT4G21070.1	BRCA1	Putative_meiotic_genes	A01	6736508	snp_1986	C	T	synonymous_codon	Note=tct>tcC_S>S_aa905_codon_loc3	0/0	0/0	0/0	0/0	./.	./.
BraA01001265	A01	6732296	6736580	AT4G21070.1	BRCA1	Putative_meiotic_genes	A01	6736510	snp_1007	C	G	conservative_missense_codon	Note=aga>aCa_R>T_aa906_codon_loc2_MODERATELY_CONSERVATIVE(71)	1/1	1/1	1/1	0/1	./.	./.
BraA01001265	A01	6732296	6736580	AT4G21070.1	BRCA1	Putative_meiotic_genes	A01	6736532	snp_528	T	A	synonymous_codon	Note=tca>tcT_S>S_aa913_codon_loc3	0/0	0/0	1/1	0/1	./.	./.
BraA01001460	A01	7800079	7810571	AT4G22970.1	AESP	Sister_chromatid_cohesion	A01	7800363	snp_1308	A	C	silent_mutation		0/0	0/0	./.	0/1	0/0	0/0
BraA01001460	A01	7800079	7810571	AT4G22970.1	AESP	Sister_chromatid_cohesion	A01	7801581	snp_2968	C	T	silent_mutation		1/1	1/1	./.	0/0	1/1	1/1
BraA01001460	A01	7800079	7810571	AT4G22970.1	AESP	Sister_chromatid_cohesion	A01	7801790	snp_3086	A	T	conservative_missense_codon	Note=gaa>gaT_E>D_aa1878_codon_loc3_CONSERVATIVE(45)	1/1	0/0	./.	0/0	0/0	0/0
BraA01001460	A01	7800079	7810571	AT4G22970.1	AESP	Sister_chromatid_cohesion	A01	7802171	snp_117	G	A	silent_mutation		0/0	0/0	1/1	0/0	0/0	0/0
BraA01001460	A01	7800079	7810571	AT4G22970.1	AESP	Sister_chromatid_cohesion	A01	7802222	snp_1571	T	G	silent_mutation		0/0	0/0	1/1	0/0	0/0	0/0
BraA01001460	A01	7800079	7810571	AT4G22970.1	AESP	Sister_chromatid_cohesion	A01	7802509	snp_833	A	C	synonymous_codon	Note=tcg>tcT_S>S_aa1722_codon_loc3	0/0	0/0	1/1	0/0	0/0	0/0
BraA01001460	A01	7800079	7810571	AT4G22970.1	AESP	Sister_chromatid_cohesion	A01	7802598	snp_2049	A	T	non_conservative_missense_codon	Note=agt>Tgt_S>C_aa1693_codon_loc1_MODERATELY_RADICAL(112)	0/0	0/0	1/1	0/0	0/0	0/0
BraA01001460	A01	7800079	7810571	AT4G22970.1	AESP	Sister_chromatid_cohesion	A01	7802700	snp_3663	T	C	silent_mutation		0/0	0/0	1/1	0/0	0/0	0/0
BraA01001460	A01	7800079	7810571	AT4G22970.1	AESP	Sister_chromatid_cohesion	A01	7802711	snp_1455	A	C	silent_mutation		0/0	0/0	1/1	0/0	0/0	0/0
BraA01001460	A01	7800079	7810571	AT4G22970.1	AESP	Sister_chromatid_cohesion	A01	7803012	snp_1896	A	T	silent_mutation		0/0	0/0	1/1	0/0	0/0	0/0
BraA01001460	A01	7800079	7810571	AT4G22970.1	AESP	Sister_chromatid_cohesion	A01	7803013	snp_565	T	A	silent_mutation		0/0	0/0	1/1	0/0	0/0	0/0
BraA01001460	A01	7800079	7810571	AT4G22970.1	AESP	Sister_chromatid_cohesion	A01	7803143	snp_3656	A	G	silent_mutation		0/0	0/0	1/1	0/0	0/0	0/0
BraA01001460	A01	7800079	7810571	AT4G22970.1	AESP	Sister_chromatid_cohesion	A01	7803145	snp_2169	T	A	silent_mutation		0/0	0/0	1/1	0/0	0/0	0/0
BraA01001460	A01	7800079	7810571	AT4G22970.1	AESP	Sister_chromatid_cohesion	A01	7803389	snp_2127	T	C	conservative_missense_codon	Note=gat>Aat_D>N_aa1533_codon_loc1_CONSERVATIVE(23)	0/0	0/0	1/1	0/0	0/0	0/0
BraA01001460	A01	7800079	7810571	AT4G22970.1	AESP	Sister_chromatid_cohesion	A01	7803528	snp_676	T	A	silent_mutation		0/0	0/0	1/1	0/0	0/0	0/0
BraA01001460	A01	7800079	7810571	AT4G22970.1	AESP	Sister_chromatid_cohesion	A01	7803591	snp_3330	T	C	synonymous_codon	Note=aag>aaA_K>K_aa1495_codon_loc3	0/0	0/0	1/1	0/0	0/0	0/0
BraA01001460	A01	7800079	7810571	AT4G22970.1	AESP	Sister_chromatid_cohesion	A01	7804299	snp_3348	G	A	silent_mutation		1/1	1/1	0/0	0/0	1/1	1/1
BraA01001460	A01	7800079	7810571	AT4G22970.1	AESP	Sister_chromatid_cohesion	A01	7804670	snp_16	A	T	synonymous_codon	Note=ata>atT_I>I_aa1318_codon_loc3	0/0	0/0	0/0	0/1	0/0	0/0
BraA01001460	A01	7800079	7810571	AT4G22970.1	AESP	Sister_chromatid_cohesion	A01	7806522	snp_30	C	T	synonymous_codon	Note=tca>tcG_S>S_aa865_codon_loc3	1/1	0/0	0/0	0/0	0/0	0/0
BraA01001460	A01	7800079	7810571	AT4G22970.1	AESP	Sister_chromatid_cohesion	A01	7807549	snp_454	T	C	non_conservative_missense_codon	Note=gga>Aga_G>R_aa658_codon_loc1_MODERATELY_RADICAL(125)	1/1	1/1	0/0	0/0	1/1	1/1
BraA01001460	A01	7800079	7810571	AT4G22970.1	AESP	Sister_chromatid_cohesion	A01	7807841	snp_3584	G	A	silent_mutation		1/1	1/1	0/0	0/0	1/1	1/1
BraA01001460	A01	7800079	7810571	AT4G22970.1	AESP	Sister_chromatid_cohesion	A01	7809328	snp_1295	C	T	conservative_missense_codon	Note=gat>gGt_D>G_aa301_codon_loc2_MODERATELY_CONSERVATIVE(94)	1/1	1/1	0/0	0/0	1/1	1/1
BraA01001460	A01	7800079	7810571	AT4G22970.1	AESP	Sister_chromatid_cohesion	A01	7809419	snp_1659	G	A	silent_mutation		0/1	1/1	0/0	0/0	1/1	./.
BraA01001460	A01	7800079	7810571	AT4G22970.1	AESP	Sister_chromatid_cohesion	A01	7809574	snp_2203	T	A	conservative_missense_codon	Note=gat>gaA_D>E_aa275_codon_loc3_CONSERVATIVE(45)	0/1	1/1	0/0	0/0	1/1	./.
BraA01001460	A01	7800079	7810571	AT4G22970.1	AESP	Sister_chromatid_cohesion	A01	7809727	snp_789	G	T	non_conservative_missense_codon	Note=aaa>GCa_K>A_aa253_codon_loc2_MODERATELY_RADICAL(106)	./.	1/1	0/0	0/0	1/1	./.
BraA01001460	A01	7800079	7810571	AT4G22970.1	AESP	Sister_chromatid_cohesion	A01	7809728	snp_1512	C	T	non_conservative_missense_codon	Note=aaa>GCa_K>A_aa253_codon_loc1_MODERATELY_RADICAL(106)	./.	1/1	0/0	0/0	1/1	./.
BraA01001460	A01	7800079	7810571	AT4G22970.1	AESP	Sister_chromatid_cohesion	A01	7809912	snp_3470	C	A	silent_mutation		./.	./.	1/1	0/1	./.	./.
BraA01001460	A01	7800079	7810571	AT4G22970.1	AESP	Sister_chromatid_cohesion	A01	7809972	snp_151	T	G	conservative_missense_codon	Note=ttc>ttA_F>L_aa200_codon_loc3_CONSERVATIVE(22)	1/1	./.	0/0	0/0	0/1	./.
BraA01001460	A01	7800079	7810571	AT4G22970.1	AESP	Sister_chromatid_cohesion	A01	7809978	snp_50	A	G	synonymous_codon	Note=gcc>gcT_A>A_aa198_codon_loc3	1/1	./.	0/0	0/0	0/1	./.
BraA01001460	A01	7800079	7810571	AT4G22970.1	AESP	Sister_chromatid_cohesion	A01	7810254	snp_2770	G	A	synonymous_codon	Note=cct>ccC_P>P_aa106_codon_loc3	0/0	./.	0/0	0/1	0/0	./.
BraA01001460	A01	7800079	7810571	AT4G22970.1	AESP	Sister_chromatid_cohesion	A01	7810314	snp_1189	T	G	synonymous_codon	Note=cgc>cgA_R>R_aa86_codon_loc3	./.	./.	0/0	0/0	0/1	./.
BraA01001460	A01	7800079	7810571	AT4G22970.1	AESP	Sister_chromatid_cohesion	A01	7810480	snp_635	G	A	conservative_missense_codon	Note=ctt>cCt_L>P_aa31_codon_loc2_MODERATELY_CONSERVATIVE(98)	./.	./.	1/1	0/1	./.	./.
BraA01001641	A01	8985310	8989236	AT4G24710.1	CRC1/PCH2	Recombination$_DSB_formation	A01	8985316	snp_2485	A	T	synonymous_codon	Note=cca>ccT_P>P_aa489_codon_loc3	1/1	1/1	0/0	0/0	1/1	1/1
BraA01001641	A01	8985310	8989236	AT4G24710.1	CRC1/PCH2	Recombination$_DSB_formation	A01	8985368	snp_2601	G	T	conservative_missense_codon	Note=aat>aCt_N>T_aa472_codon_loc2_MODERATELY_CONSERVATIVE(65)	1/1	1/1	0/0	0/0	1/1	1/1
BraA01001641	A01	8985310	8989236	AT4G24710.1	CRC1/PCH2	Recombination$_DSB_formation	A01	8985523	snp_3765	G	T	silent_mutation		0/0	0/0	1/1	0/0	0/0	0/0
BraA01001641	A01	8985310	8989236	AT4G24710.1	CRC1/PCH2	Recombination$_DSB_formation	A01	8985551	snp_3108	C	T	conservative_missense_codon	Note=aaa>Gaa_K>E_aa441_codon_loc1_MODERATELY_CONSERVATIVE(56)	1/1	1/1	1/1	0/0	1/1	1/1
BraA01001641	A01	8985310	8989236	AT4G24710.1	CRC1/PCH2	Recombination$_DSB_formation	A01	8985944	snp_3258	G	A	silent_mutation		1/1	1/1	0/0	0/0	1/1	1/1
BraA01001641	A01	8985310	8989236	AT4G24710.1	CRC1/PCH2	Recombination$_DSB_formation	A01	8985946	snp_3452	A	C	silent_mutation		1/1	1/1	1/1	0/0	1/1	1/1
BraA01001641	A01	8985310	8989236	AT4G24710.1	CRC1/PCH2	Recombination$_DSB_formation	A01	8986006	snp_628	A	T	silent_mutation		1/1	1/1	0/0	0/0	1/1	1/1
BraA01001641	A01	8985310	8989236	AT4G24710.1	CRC1/PCH2	Recombination$_DSB_formation	A01	8986045	snp_1473	G	A	silent_mutation		1/1	1/1	0/0	0/0	1/1	1/1
BraA01001641	A01	8985310	8989236	AT4G24710.1	CRC1/PCH2	Recombination$_DSB_formation	A01	8986215	snp_3655	C	T	silent_mutation		1/1	0/1	0/0	0/0	0/1	1/1
BraA01001641	A01	8985310	8989236	AT4G24710.1	CRC1/PCH2	Recombination$_DSB_formation	A01	8986253	snp_1731	C	A	silent_mutation		1/1	1/1	0/0	0/0	1/1	1/1
BraA01001641	A01	8985310	8989236	AT4G24710.1	CRC1/PCH2	Recombination$_DSB_formation	A01	8986417	snp_58	C	G	silent_mutation		1/1	1/1	0/0	0/0	1/1	1/1
BraA01001641	A01	8985310	8989236	AT4G24710.1	CRC1/PCH2	Recombination$_DSB_formation	A01	8986436	snp_958	A	C	silent_mutation		1/1	1/1	0/0	0/0	1/1	1/1
BraA01001641	A01	8985310	8989236	AT4G24710.1	CRC1/PCH2	Recombination$_DSB_formation	A01	8986572	snp_330	C	T	silent_mutation		1/1	1/1	1/1	0/1	1/1	1/1
BraA01001641	A01	8985310	8989236	AT4G24710.1	CRC1/PCH2	Recombination$_DSB_formation	A01	8986589	snp_3654	T	G	silent_mutation		0/1	1/1	0/0	0/0	1/1	0/1
BraA01001641	A01	8985310	8989236	AT4G24710.1	CRC1/PCH2	Recombination$_DSB_formation	A01	8986716	snp_2662	C	T	silent_mutation		0/0	0/0	1/1	0/0	0/0	0/0
BraA01001641	A01	8985310	8989236	AT4G24710.1	CRC1/PCH2	Recombination$_DSB_formation	A01	8986722	snp_2513	A	G	silent_mutation		1/1	1/1	0/0	0/0	0/1	1/1
BraA01001641	A01	8985310	8989236	AT4G24710.1	CRC1/PCH2	Recombination$_DSB_formation	A01	8986731	snp_737	A	G	silent_mutation		1/1	1/1	0/0	0/0	0/1	1/1
BraA01001641	A01	8985310	8989236	AT4G24710.1	CRC1/PCH2	Recombination$_DSB_formation	A01	8986826	snp_2401	G	T	silent_mutation		0/0	0/0	./.	0/0	./.	0/0
BraA01001641	A01	8985310	8989236	AT4G24710.1	CRC1/PCH2	Recombination$_DSB_formation	A01	8986878	snp_3357	A	C	silent_mutation		1/1	1/1	1/1	0/0	1/1	1/1
BraA01001641	A01	8985310	8989236	AT4G24710.1	CRC1/PCH2	Recombination$_DSB_formation	A01	8988432	snp_273	T	C	synonymous_codon	Note=ttg>ttA_L>L_aa157_codon_loc3	1/1	1/1	./.	0/1	1/1	1/1
BraA01001641	A01	8985310	8989236	AT4G24710.1	CRC1/PCH2	Recombination$_DSB_formation	A01	8988508	snp_2626	T	C	silent_mutation		0/0	0/0	./.	0/1	0/0	0/0
BraA01001641	A01	8985310	8989236	AT4G24710.1	CRC1/PCH2	Recombination$_DSB_formation	A01	8988532	snp_2153	A	G	synonymous_codon	Note=cac>caT_H>H_aa153_codon_loc3	1/1	1/1	./.	0/1	1/1	1/1
BraA01001641	A01	8985310	8989236	AT4G24710.1	CRC1/PCH2	Recombination$_DSB_formation	A01	8988565	snp_999	C	A	synonymous_codon	Note=gtt>gtG_V>V_aa142_codon_loc3	0/0	0/0	0/1	0/0	0/0	0/0
BraA01001641	A01	8985310	8989236	AT4G24710.1	CRC1/PCH2	Recombination$_DSB_formation	A01	8988661	snp_397	A	G	silent_mutation		1/1	1/1	1/1	0/0	1/1	1/1
BraA01001641	A01	8985310	8989236	AT4G24710.1	CRC1/PCH2	Recombination$_DSB_formation	A01	8988710	snp_3690	G	A	synonymous_codon	Note=ctt>ctC_L>L_aa121_codon_loc3	1/1	1/1	1/1	0/0	1/1	1/1
BraA01001641	A01	8985310	8989236	AT4G24710.1	CRC1/PCH2	Recombination$_DSB_formation	A01	8988755	snp_1846	A	G	synonymous_codon	Note=agc>agT_S>S_aa106_codon_loc3	./.	./.	1/1	0/0	./.	./.
BraA01001641	A01	8985310	8989236	AT4G24710.1	CRC1/PCH2	Recombination$_DSB_formation	A01	8988761	snp_3226	G	A	synonymous_codon	Note=agt>agC_S>S_aa104_codon_loc3	./.	./.	1/1	0/0	./.	./.
BraA01001641	A01	8985310	8989236	AT4G24710.1	CRC1/PCH2	Recombination$_DSB_formation	A01	8988873	snp_3612	T	A	synonymous_codon	Note=gtt>gtA_V>V_aa96_codon_loc3	./.	./.	1/1	0/0	./.	0/0
BraA01003049	A01	21630070	21632662	AT1G60460.1	PRD4	Recombination$_DSB_formation	A01	21630088	snp_2822	G	C	conservative_missense_codon	Note=ctt>Gtt_L>V_aa7_codon_loc1_CONSERVATIVE(32)	1/1	1/1	./.	0/0	1/1	1/1
BraA01003049	A01	21630070	21632662	AT1G60460.1	PRD4	Recombination$_DSB_formation	A01	21630152	snp_1460	G	A	silent_mutation		1/1	1/1	./.	0/0	1/1	1/1
BraA01003049	A01	21630070	21632662	AT1G60460.1	PRD4	Recombination$_DSB_formation	A01	21630285	snp_3619	A	T	synonymous_codon	Note=tct>tcA_S>S_aa48_codon_loc3	1/1	1/1	0/1	0/0	1/1	1/1
BraA01003049	A01	21630070	21632662	AT1G60460.1	PRD4	Recombination$_DSB_formation	A01	21630307	snp_1077	T	C	silent_mutation		1/1	1/1	./.	0/0	1/1	1/1
BraA01003049	A01	21630070	21632662	AT1G60460.1	PRD4	Recombination$_DSB_formation	A01	21630622	snp_2683	A	G	conservative_missense_codon	Note=gac>Aac_D>N_aa92_codon_loc1_CONSERVATIVE(23)	1/1	1/1	0/0	0/0	1/1	1/1
BraA01003049	A01	21630070	21632662	AT1G60460.1	PRD4	Recombination$_DSB_formation	A01	21630952	snp_3200	T	A	silent_mutation		1/1	1/1	./.	0/0	1/1	1/1
BraA01003049	A01	21630070	21632662	AT1G60460.1	PRD4	Recombination$_DSB_formation	A01	21631047	snp_2173	T	A	silent_mutation		1/1	1/1	./.	0/0	1/1	1/1
BraA01003049	A01	21630070	21632662	AT1G60460.1	PRD4	Recombination$_DSB_formation	A01	21631197	snp_817	G	C	silent_mutation		1/1	1/1	./.	0/0	1/1	1/1
BraA01003049	A01	21630070	21632662	AT1G60460.1	PRD4	Recombination$_DSB_formation	A01	21631217	snp_2481	T	C	silent_mutation		1/1	1/1	0/1	0/0	1/1	1/1
BraA01003049	A01	21630070	21632662	AT1G60460.1	PRD4	Recombination$_DSB_formation	A01	21631320	snp_837	G	C	silent_mutation		0/0	0/0	1/1	0/0	0/0	0/0
BraA01003049	A01	21630070	21632662	AT1G60460.1	PRD4	Recombination$_DSB_formation	A01	21631342	snp_2275	G	A	silent_mutation		0/0	0/0	1/1	0/0	0/0	0/0
BraA01003049	A01	21630070	21632662	AT1G60460.1	PRD4	Recombination$_DSB_formation	A01	21631375	snp_1821	G	A	silent_mutation		1/1	1/1	0/0	0/0	1/1	1/1
BraA01003049	A01	21630070	21632662	AT1G60460.1	PRD4	Recombination$_DSB_formation	A01	21631650	snp_1936	C	T	silent_mutation		0/0	0/0	0/0	0/0	0/0	1/1
BraA01003049	A01	21630070	21632662	AT1G60460.1	PRD4	Recombination$_DSB_formation	A01	21631680	snp_818	C	A	silent_mutation		1/1	1/1	0/0	0/0	1/1	1/1
BraA01003049	A01	21630070	21632662	AT1G60460.1	PRD4	Recombination$_DSB_formation	A01	21631930	snp_224	C	T	silent_mutation		1/1	1/1	0/0	0/0	1/1	1/1
BraA01003049	A01	21630070	21632662	AT1G60460.1	PRD4	Recombination$_DSB_formation	A01	21632138	snp_1383	T	G	conservative_missense_codon	Note=aag>aaT_K>N_aa334_codon_loc3_MODERATELY_CONSERVATIVE(94)	0/0	0/0	1/1	0/0	0/0	0/0
BraA01003049	A01	21630070	21632662	AT1G60460.1	PRD4	Recombination$_DSB_formation	A01	21632149	snp_2073	A	C	conservative_missense_codon	Note=aca>aAa_T>K_aa338_codon_loc2_MODERATELY_CONSERVATIVE(78)	1/1	1/1	0/0	0/0	1/1	1/1
BraA01003049	A01	21630070	21632662	AT1G60460.1	PRD4	Recombination$_DSB_formation	A01	21632156	snp_409	A	T	conservative_missense_codon	Note=cat>caA_H>Q_aa340_codon_loc3_CONSERVATIVE(24)	1/1	1/1	0/0	0/0	1/1	1/1
BraA01003049	A01	21630070	21632662	AT1G60460.1	PRD4	Recombination$_DSB_formation	A01	21632234	snp_1249	T	C	synonymous_codon	Note=ggc>ggT_G>G_aa366_codon_loc3	0/0	0/0	1/1	0/0	0/0	0/0
BraA01003049	A01	21630070	21632662	AT1G60460.1	PRD4	Recombination$_DSB_formation	A01	21632494	snp_3124	T	G	synonymous_codon	Note=gtg>gtT_V>V_aa419_codon_loc3	1/1	1/1	0/0	0/0	1/1	1/1
BraA01003049	A01	21630070	21632662	AT1G60460.1	PRD4	Recombination$_DSB_formation	A01	21632551	snp_3732	T	C	synonymous_codon	Note=ccc>ccT_P>P_aa438_codon_loc3	1/1	1/1	0/0	0/0	1/1	1/1
BraA01003049	A01	21630070	21632662	AT1G60460.1	PRD4	Recombination$_DSB_formation	A01	21632609	snp_3345	T	C	conservative_missense_codon	Note=cac>Tac_H>Y_aa458_codon_loc1_MODERATELY_CONSERVATIVE(83)	1/1	1/1	./.	0/0	1/1	1/1
BraA01003049	A01	21630070	21632662	AT1G60460.1	PRD4	Recombination$_DSB_formation	A01	21632613	snp_1638	C	A	non_conservative_missense_codon	Note=tat>tCt_Y>S_aa459_codon_loc2_MODERATELY_RADICAL(144)	1/1	1/1	./.	0/0	1/1	1/1
BraA01003360	A01	24562451	24564887	AT3G22880.1	DMC1	Recombination$__IH_bias	A01	24562865	snp_250	G	A	silent_mutation		./.	./.	1/1	0/0	./.	1/1
BraA01003360	A01	24562451	24564887	AT3G22880.1	DMC1	Recombination$__IH_bias	A01	24563058	snp_2588	C	G	silent_mutation		0/1	1/1	0/0	0/0	./.	0/1
BraA01003360	A01	24562451	24564887	AT3G22880.1	DMC1	Recombination$__IH_bias	A01	24563062	snp_363	A	G	silent_mutation		./.	0/1	0/0	0/0	./.	0/1
BraA01003360	A01	24562451	24564887	AT3G22880.1	DMC1	Recombination$__IH_bias	A01	24563150	snp_189	A	G	silent_mutation		./.	./.	1/1	0/0	0/1	./.
BraA01003360	A01	24562451	24564887	AT3G22880.1	DMC1	Recombination$__IH_bias	A01	24563217	snp_298	A	T	synonymous_codon	Note=gct>gcA_A>A_aa82_codon_loc3	./.	./.	0/0	0/0	0/0	./.
BraA01003360	A01	24562451	24564887	AT3G22880.1	DMC1	Recombination$__IH_bias	A01	24563257	snp_1165	T	C	silent_mutation		./.	./.	1/1	0/0	./.	./.
BraA01003360	A01	24562451	24564887	AT3G22880.1	DMC1	Recombination$__IH_bias	A01	24563386	snp_1391	G	A	silent_mutation		./.	./.	0/0	0/0	./.	./.
BraA01003360	A01	24562451	24564887	AT3G22880.1	DMC1	Recombination$__IH_bias	A01	24563677	snp_1263	T	G	silent_mutation		./.	./.	1/1	0/0	./.	./.
BraA01003360	A01	24562451	24564887	AT3G22880.1	DMC1	Recombination$__IH_bias	A01	24563682	snp_379	A	G	silent_mutation		./.	./.	0/0	0/0	./.	./.
BraA01003360	A01	24562451	24564887	AT3G22880.1	DMC1	Recombination$__IH_bias	A01	24563691	snp_3162	C	A	silent_mutation		./.	./.	1/1	0/0	./.	./.
BraA01003360	A01	24562451	24564887	AT3G22880.1	DMC1	Recombination$__IH_bias	A01	24563746	snp_1347	A	G	synonymous_codon	Note=ggg>ggA_G>G_aa137_codon_loc3	./.	./.	0/0	0/0	./.	./.
BraA01003360	A01	24562451	24564887	AT3G22880.1	DMC1	Recombination$__IH_bias	A01	24564000	snp_312	A	T	silent_mutation		1/1	1/1	1/1	0/0	1/1	1/1
BraA01003360	A01	24562451	24564887	AT3G22880.1	DMC1	Recombination$__IH_bias	A01	24564002	snp_872	C	G	silent_mutation		1/1	1/1	1/1	0/0	1/1	1/1
BraA01003360	A01	24562451	24564887	AT3G22880.1	DMC1	Recombination$__IH_bias	A01	24564146	snp_2509	A	G	silent_mutation		0/0	0/0	1/1	0/0	0/0	0/0
BraA01003360	A01	24562451	24564887	AT3G22880.1	DMC1	Recombination$__IH_bias	A01	24564162	snp_1658	A	C	silent_mutation		1/1	1/1	0/0	0/0	1/1	1/1
BraA01003360	A01	24562451	24564887	AT3G22880.1	DMC1	Recombination$__IH_bias	A01	24564180	snp_3145	A	G	silent_mutation		1/1	1/1	1/1	0/0	1/1	1/1
BraA01003360	A01	24562451	24564887	AT3G22880.1	DMC1	Recombination$__IH_bias	A01	24564506	snp_3600	C	T	silent_mutation		1/1	1/1	1/1	0/0	1/1	1/1
BraA01003360	A01	24562451	24564887	AT3G22880.1	DMC1	Recombination$__IH_bias	A01	24564671	snp_3395	G	A	silent_mutation		1/1	1/1	1/1	0/0	1/1	1/1
BraA01003666	A01	26905705	26907467	AT3G48750.1	CDKA;1	Cell_cycle_control_$_spindle__cytokinesis	A01	26905860	snp_1034	A	G	silent_mutation		0/0	0/0	0/0	0/0	0/0	0/1
BraA01003666	A01	26905705	26907467	AT3G48750.1	CDKA;1	Cell_cycle_control_$_spindle__cytokinesis	A01	26905867	snp_1815	A	C	silent_mutation		0/1	1/1	0/0	0/0	./.	1/1
BraA01003666	A01	26905705	26907467	AT3G48750.1	CDKA;1	Cell_cycle_control_$_spindle__cytokinesis	A01	26905985	snp_1058	C	A	silent_mutation		0/0	0/0	0/1	0/0	0/0	0/0
BraA01003666	A01	26905705	26907467	AT3G48750.1	CDKA;1	Cell_cycle_control_$_spindle__cytokinesis	A01	26905987	snp_558	C	T	silent_mutation		0/0	0/0	0/1	0/0	0/0	0/0
BraA01003666	A01	26905705	26907467	AT3G48750.1	CDKA;1	Cell_cycle_control_$_spindle__cytokinesis	A01	26906076	snp_3161	T	G	conservative_missense_codon	Note=cta>Ata_L>I_aa282_codon_loc1_CONSERVATIVE(5)	0/1	0/0	0/0	0/0	0/0	0/0
BraA01003666	A01	26905705	26907467	AT3G48750.1	CDKA;1	Cell_cycle_control_$_spindle__cytokinesis	A01	26906265	snp_2253	C	G	synonymous_codon	Note=ccc>ccG_P>P_aa253_codon_loc3	0/0	0/0	1/1	0/0	0/0	0/0
BraA01003666	A01	26905705	26907467	AT3G48750.1	CDKA;1	Cell_cycle_control_$_spindle__cytokinesis	A01	26906333	snp_3230	A	G	silent_mutation		1/1	1/1	0/1	0/0	1/1	1/1
BraA01003666	A01	26905705	26907467	AT3G48750.1	CDKA;1	Cell_cycle_control_$_spindle__cytokinesis	A01	26906457	snp_3485	G	A	silent_mutation		0/0	0/0	./.	0/0	0/0	0/0
BraA01003666	A01	26905705	26907467	AT3G48750.1	CDKA;1	Cell_cycle_control_$_spindle__cytokinesis	A01	26906519	snp_1533	A	T	synonymous_codon	Note=gga>ggT_G>G_aa224_codon_loc3	1/1	1/1	./.	0/0	1/1	1/1
BraA01003666	A01	26905705	26907467	AT3G48750.1	CDKA;1	Cell_cycle_control_$_spindle__cytokinesis	A01	26906702	snp_2350	A	C	silent_mutation		./.	./.	./.	0/0	./.	./.
BraA01003666	A01	26905705	26907467	AT3G48750.1	CDKA;1	Cell_cycle_control_$_spindle__cytokinesis	A01	26907054	snp_2591	C	A	synonymous_codon	Note=ctt>ctG_L>L_aa96_codon_loc3	./.	1/1	./.	0/0	1/1	1/1
BraA01004148	A01	30297722	30300621	AT3G13222.1	GIP1	Sister_chromatid_cohesion	A01	30297772	snp_3279	C	G	synonymous_codon	Note=gcg>gcC_A>A_aa17_codon_loc3	./.	./.	0/0	1/1	./.	./.
BraA01004148	A01	30297722	30300621	AT3G13222.1	GIP1	Sister_chromatid_cohesion	A01	30297820	snp_241	A	G	synonymous_codon	Note=cag>caA_Q>Q_aa33_codon_loc3	./.	0/0	0/0	1/1	0/0	./.
BraA01004148	A01	30297722	30300621	AT3G13222.1	GIP1	Sister_chromatid_cohesion	A01	30297883	snp_3625	A	T	synonymous_codon	Note=gct>gcA_A>A_aa54_codon_loc3	./.	1/1	0/0	0/0	0/1	./.
BraA01004148	A01	30297722	30300621	AT3G13222.1	GIP1	Sister_chromatid_cohesion	A01	30297958	snp_2783	C	T	silent_mutation		./.	0/0	0/0	0/1	0/0	0/0
BraA01004148	A01	30297722	30300621	AT3G13222.1	GIP1	Sister_chromatid_cohesion	A01	30297960	snp_2324	G	C	silent_mutation		./.	0/0	0/0	0/0	0/0	1/1
BraA01004148	A01	30297722	30300621	AT3G13222.1	GIP1	Sister_chromatid_cohesion	A01	30297987	snp_580	T	C	silent_mutation		./.	0/0	0/0	1/1	0/0	1/1
BraA01004148	A01	30297722	30300621	AT3G13222.1	GIP1	Sister_chromatid_cohesion	A01	30298143	snp_569	A	C	silent_mutation		./.	0/0	0/0	0/1	0/1	1/1
BraA01004148	A01	30297722	30300621	AT3G13222.1	GIP1	Sister_chromatid_cohesion	A01	30298147	snp_159	G	A	silent_mutation		./.	0/0	0/0	0/1	0/0	1/1
BraA01004148	A01	30297722	30300621	AT3G13222.1	GIP1	Sister_chromatid_cohesion	A01	30298443	snp_68	G	T	silent_mutation		./.	0/0	0/0	0/1	0/0	0/0
BraA01004148	A01	30297722	30300621	AT3G13222.1	GIP1	Sister_chromatid_cohesion	A01	30298609	snp_2924	A	C	silent_mutation		./.	./.	1/1	./.	./.	./.
BraA01004148	A01	30297722	30300621	AT3G13222.1	GIP1	Sister_chromatid_cohesion	A01	30299128	snp_660	T	A	silent_mutation		1/1	1/1	1/1	0/1	1/1	1/1
BraA01004148	A01	30297722	30300621	AT3G13222.1	GIP1	Sister_chromatid_cohesion	A01	30299219	snp_1175	C	T	conservative_missense_codon	Note=att>aCt_I>T_aa211_codon_loc2_MODERATELY_CONSERVATIVE(89)	1/1	1/1	0/0	1/1	1/1	0/0
BraA01004148	A01	30297722	30300621	AT3G13222.1	GIP1	Sister_chromatid_cohesion	A01	30299306	snp_184	T	C	conservative_missense_codon	Note=gcc>gTc_A>V_aa240_codon_loc2_MODERATELY_CONSERVATIVE(64)	1/1	0/0	0/0	0/0	0/0	0/0
BraA01004148	A01	30297722	30300621	AT3G13222.1	GIP1	Sister_chromatid_cohesion	A01	30299339	snp_3288	C	G	conservative_missense_codon	Note=ggt>gCt_G>A_aa251_codon_loc2_MODERATELY_CONSERVATIVE(60)	0/0	1/1	0/0	0/0	1/1	0/0
BraA01004148	A01	30297722	30300621	AT3G13222.1	GIP1	Sister_chromatid_cohesion	A01	30299396	snp_1814	T	G	non_conservative_missense_codon	Note=cgt>cTt_R>L_aa270_codon_loc2_MODERATELY_RADICAL(102)	./.	0/0	1/1	1/1	0/0	1/1
BraA01004148	A01	30297722	30300621	AT3G13222.1	GIP1	Sister_chromatid_cohesion	A01	30299400	snp_3643	T	C	synonymous_codon	Note=acc>acT_T>T_aa271_codon_loc3	./.	0/0	1/1	1/1	0/0	1/1
BraA01004148	A01	30297722	30300621	AT3G13222.1	GIP1	Sister_chromatid_cohesion	A01	30299420	snp_3199	C	T	conservative_missense_codon	Note=att>aCt_I>T_aa278_codon_loc2_MODERATELY_CONSERVATIVE(89)	0/1	0/0	./.	1/1	0/0	./.
BraA01004148	A01	30297722	30300621	AT3G13222.1	GIP1	Sister_chromatid_cohesion	A01	30299469	snp_161	T	G	silent_mutation		1/1	0/0	0/0	0/0	0/0	0/0
BraA01004148	A01	30297722	30300621	AT3G13222.1	GIP1	Sister_chromatid_cohesion	A01	30299482	snp_1112	T	C	silent_mutation		0/0	0/0	1/1	0/0	0/0	1/1
BraA01004148	A01	30297722	30300621	AT3G13222.1	GIP1	Sister_chromatid_cohesion	A01	30299486	snp_2167	C	T	silent_mutation		0/0	0/0	1/1	0/0	0/0	1/1
BraA01004148	A01	30297722	30300621	AT3G13222.1	GIP1	Sister_chromatid_cohesion	A01	30299586	snp_1699	C	T	silent_mutation		1/1	0/0	0/0	./.	0/0	0/0
BraA01004148	A01	30297722	30300621	AT3G13222.1	GIP1	Sister_chromatid_cohesion	A01	30299650	snp_1866	C	T	synonymous_codon	Note=act>acC_T>T_aa298_codon_loc3	1/1	0/0	0/0	0/0	0/0	0/0
BraA01004148	A01	30297722	30300621	AT3G13222.1	GIP1	Sister_chromatid_cohesion	A01	30299742	snp_7	A	C	non_conservative_missense_codon	Note=tcc>tAc_S>Y_aa329_codon_loc2_MODERATELY_RADICAL(144)	0/0	1/1	0/0	0/0	1/1	0/0
BraA01004148	A01	30297722	30300621	AT3G13222.1	GIP1	Sister_chromatid_cohesion	A01	30300040	snp_1037	G	A	non_conservative_missense_codon	Note=tat>tGt_Y>C_aa390_codon_loc2_RADICAL(194)	0/0	0/0	1/1	0/0	0/0	1/1
BraA01004148	A01	30297722	30300621	AT3G13222.1	GIP1	Sister_chromatid_cohesion	A01	30300044	snp_2315	A	G	conservative_missense_codon	Note=atg>atA_M>I_aa391_codon_loc3_CONSERVATIVE(10)	0/0	0/0	1/1	0/0	0/0	1/1
BraA01004148	A01	30297722	30300621	AT3G13222.1	GIP1	Sister_chromatid_cohesion	A01	30300128	snp_1791	G	A	synonymous_codon	Note=cta>ctG_L>L_aa419_codon_loc3	0/0	0/0	1/1	0/0	0/0	0/1
BraA01004148	A01	30297722	30300621	AT3G13222.1	GIP1	Sister_chromatid_cohesion	A01	30300167	snp_1779	A	G	synonymous_codon	Note=ccg>ccA_P>P_aa432_codon_loc3	1/1	1/1	1/1	1/1	1/1	1/1
BraA01004148	A01	30297722	30300621	AT3G13222.1	GIP1	Sister_chromatid_cohesion	A01	30300193	snp_201	T	C	conservative_missense_codon	Note=cct>cTt_P>L_aa441_codon_loc2_MODERATELY_CONSERVATIVE(98)	0/1	0/0	0/0	1/1	0/0	0/0
BraA01004148	A01	30297722	30300621	AT3G13222.1	GIP1	Sister_chromatid_cohesion	A01	30300216	snp_464	C	G	conservative_missense_codon	Note=gat>Cat_D>H_aa449_codon_loc1_MODERATELY_CONSERVATIVE(81)	./.	0/0	0/0	0/1	0/0	0/0
BraA01004148	A01	30297722	30300621	AT3G13222.1	GIP1	Sister_chromatid_cohesion	A01	30300245	snp_2797	T	C	synonymous_codon	Note=atc>atT_I>I_aa458_codon_loc3	0/0	0/0	1/1	0/0	0/0	1/1
BraA01004148	A01	30297722	30300621	AT3G13222.1	GIP1	Sister_chromatid_cohesion	A01	30300302	snp_223	C	T	synonymous_codon	Note=gat>gaC_D>D_aa477_codon_loc3	1/1	0/0	0/0	0/0	0/0	0/0
BraA01004148	A01	30297722	30300621	AT3G13222.1	GIP1	Sister_chromatid_cohesion	A01	30300322	snp_1439	T	C	splice_donor_variant		1/1	1/1	1/1	1/1	1/1	1/1
BraA01004148	A01	30297722	30300621	AT3G13222.1	GIP1	Sister_chromatid_cohesion	A01	30300464	snp_1024	A	C	conservative_missense_codon	Note=ccg>cAg_P>Q_aa506_codon_loc2_MODERATELY_CONSERVATIVE(76)	0/0	0/0	0/0	1/1	0/0	0/0
BraA01004148	A01	30297722	30300621	AT3G13222.1	GIP1	Sister_chromatid_cohesion	A01	30300543	snp_3618	C	T	synonymous_codon	Note=act>acC_T>T_aa532_codon_loc3	0/0	1/1	0/0	0/0	1/1	0/0
BraA01004155	A01	30333223	30335712	AT3G13170.1	SPO11-1	Recombination$_DSB_formation	A01	30333262	snp_2878	T	C	conservative_missense_codon	Note=ctt>Ttt_L>F_aa14_codon_loc1_CONSERVATIVE(22)	./.	0/0	0/0	0/0	0/0	0/0
BraA01004155	A01	30333223	30335712	AT3G13170.1	SPO11-1	Recombination$_DSB_formation	A01	30333312	snp_514	T	C	silent_mutation		0/1	1/1	0/0	0/0	1/1	0/0
BraA01004155	A01	30333223	30335712	AT3G13170.1	SPO11-1	Recombination$_DSB_formation	A01	30333367	snp_2236	G	A	synonymous_codon	Note=cga>cgG_R>R_aa22_codon_loc3	0/0	1/1	0/0	0/0	1/1	0/0
BraA01004155	A01	30333223	30335712	AT3G13170.1	SPO11-1	Recombination$_DSB_formation	A01	30333500	snp_1095	A	G	silent_mutation		1/1	1/1	1/1	0/0	1/1	./.
BraA01004155	A01	30333223	30335712	AT3G13170.1	SPO11-1	Recombination$_DSB_formation	A01	30333555	snp_1911	G	A	silent_mutation		1/1	./.	0/0	0/0	0/0	./.
BraA01004155	A01	30333223	30335712	AT3G13170.1	SPO11-1	Recombination$_DSB_formation	A01	30333937	snp_196	T	C	conservative_missense_codon	Note=gct>gTt_A>V_aa114_codon_loc2_MODERATELY_CONSERVATIVE(64)	1/1	./.	./.	1/1	./.	./.
BraA01004155	A01	30333223	30335712	AT3G13170.1	SPO11-1	Recombination$_DSB_formation	A01	30334376	snp_3644	C	G	silent_mutation		0/0	./.	0/1	0/0	./.	0/0
BraA01004155	A01	30333223	30335712	AT3G13170.1	SPO11-1	Recombination$_DSB_formation	A01	30334548	snp_422	T	C	silent_mutation		0/0	./.	./.	0/0	./.	1/1
BraA01004155	A01	30333223	30335712	AT3G13170.1	SPO11-1	Recombination$_DSB_formation	A01	30334664	snp_1319	C	A	silent_mutation		0/0	./.	./.	0/0	./.	0/0
BraA01004155	A01	30333223	30335712	AT3G13170.1	SPO11-1	Recombination$_DSB_formation	A01	30334759	snp_376	C	T	synonymous_codon	Note=ttt>ttC_F>F_aa202_codon_loc3	0/0	./.	./.	0/0	./.	0/0
BraA01004155	A01	30333223	30335712	AT3G13170.1	SPO11-1	Recombination$_DSB_formation	A01	30334762	snp_1952	T	C	synonymous_codon	Note=tgc>tgT_C>C_aa203_codon_loc3	0/0	./.	./.	0/0	./.	0/0
BraA01004155	A01	30333223	30335712	AT3G13170.1	SPO11-1	Recombination$_DSB_formation	A01	30334982	snp_339	C	G	silent_mutation		1/1	./.	1/1	0/0	./.	1/1
BraA01004155	A01	30333223	30335712	AT3G13170.1	SPO11-1	Recombination$_DSB_formation	A01	30335021	snp_2020	A	G	synonymous_codon	Note=ttg>ttA_L>L_aa225_codon_loc3	1/1	./.	0/0	0/0	./.	0/0
BraA01004155	A01	30333223	30335712	AT3G13170.1	SPO11-1	Recombination$_DSB_formation	A01	30335312	snp_2290	A	G	synonymous_codon	Note=tcg>tcA_S>S_aa280_codon_loc3	1/1	./.	1/1	0/0	./.	0/0
BraA01004155	A01	30333223	30335712	AT3G13170.1	SPO11-1	Recombination$_DSB_formation	A01	30335649	snp_1884	G	A	synonymous_codon	Note=tca>tcG_S>S_aa342_codon_loc3	0/0	0/1	0/0	0/0	0/1	0/0
BraA01004155	A01	30333223	30335712	AT3G13170.1	SPO11-1	Recombination$_DSB_formation	A01	30335682	snp_3707	A	T	synonymous_codon	Note=tct>tcA_S>S_aa353_codon_loc3	0/0	0/0	./.	0/0	0/0	0/0
BraA01004155	A01	30333223	30335712	AT3G13170.1	SPO11-1	Recombination$_DSB_formation	A01	30335688	snp_3691	G	A	conservative_missense_codon	Note=ata>atG_I>M_aa355_codon_loc3_CONSERVATIVE(10)	0/0	0/0	./.	0/0	0/0	0/0
BraA01004155	A01	30333223	30335712	AT3G13170.1	SPO11-1	Recombination$_DSB_formation	A01	30335703	snp_2487	C	T	synonymous_codon	Note=agt>agC_S>S_aa360_codon_loc3	0/0	0/1	./.	0/0	0/1	0/0
BraA01004229	A01	30713242	30717813	AT3G12280.1	RBR1	Recombination$_CO_and_NCO_outcome	A01	30714061	snp_2977	C	T	silent_mutation		1/1	1/1	./.	./.	1/1	./.
BraA01004229	A01	30713242	30717813	AT3G12280.1	RBR1	Recombination$_CO_and_NCO_outcome	A01	30714119	snp_722	G	A	silent_mutation		1/1	1/1	./.	./.	1/1	./.
BraA01004229	A01	30713242	30717813	AT3G12280.1	RBR1	Recombination$_CO_and_NCO_outcome	A01	30714249	snp_3265	G	T	synonymous_codon	Note=cgt>cgG_R>R_aa166_codon_loc3	1/1	1/1	./.	./.	1/1	./.
BraA01004229	A01	30713242	30717813	AT3G12280.1	RBR1	Recombination$_CO_and_NCO_outcome	A01	30715192	snp_689	T	A	conservative_missense_codon	Note=aca>Tca_T>S_aa397_codon_loc1_MODERATELY_CONSERVATIVE(58)	./.	./.	0/0	0/1	./.	0/0
BraA01004229	A01	30713242	30717813	AT3G12280.1	RBR1	Recombination$_CO_and_NCO_outcome	A01	30715212	snp_648	T	A	synonymous_codon	Note=cca>ccT_P>P_aa403_codon_loc3	./.	./.	1/1	0/0	./.	0/0
BraA01004229	A01	30713242	30717813	AT3G12280.1	RBR1	Recombination$_CO_and_NCO_outcome	A01	30715698	snp_405	C	T	synonymous_codon	Note=ttt>ttC_F>F_aa565_codon_loc3	./.	./.	./.	1/1	./.	1/1
BraA01004229	A01	30713242	30717813	AT3G12280.1	RBR1	Recombination$_CO_and_NCO_outcome	A01	30716260	snp_1476	T	A	silent_mutation		0/0	0/0	./.	1/1	0/0	0/0
BraA01004229	A01	30713242	30717813	AT3G12280.1	RBR1	Recombination$_CO_and_NCO_outcome	A01	30716397	snp_1264	T	C	synonymous_codon	Note=acc>acT_T>T_aa732_codon_loc3	0/0	0/0	./.	1/1	0/0	1/1
BraA01004229	A01	30713242	30717813	AT3G12280.1	RBR1	Recombination$_CO_and_NCO_outcome	A01	30716738	snp_2118	A	C	silent_mutation		0/0	0/0	./.	0/0	0/0	1/1
BraA01004229	A01	30713242	30717813	AT3G12280.1	RBR1	Recombination$_CO_and_NCO_outcome	A01	30716898	snp_2017	T	C	silent_mutation		1/1	./.	./.	./.	./.	1/1
BraA01004229	A01	30713242	30717813	AT3G12280.1	RBR1	Recombination$_CO_and_NCO_outcome	A01	30717190	snp_3323	A	T	silent_mutation		0/0	0/0	./.	0/0	0/0	1/1
BraA01004229	A01	30713242	30717813	AT3G12280.1	RBR1	Recombination$_CO_and_NCO_outcome	A01	30717326	snp_3449	A	C	synonymous_codon	Note=tcc>tcA_S>S_aa913_codon_loc3	0/0	0/0	./.	1/1	0/0	1/1
BraA01004229	A01	30713242	30717813	AT3G12280.1	RBR1	Recombination$_CO_and_NCO_outcome	A01	30717373	snp_3008	C	G	silent_mutation		0/0	0/0	./.	0/0	0/0	0/1
BraA01004699	A01	33332600	33335102	AT3G02920.1	RPA2.B	Putative_meiotic_genes	A01	33332705	snp_19	T	C	silent_mutation		0/0	0/0	1/1	0/0	0/0	1/1
BraA01004699	A01	33332600	33335102	AT3G02920.1	RPA2.B	Putative_meiotic_genes	A01	33332922	snp_2436	C	A	synonymous_codon	Note=cca>ccC_P>P_aa43_codon_loc3	0/0	0/0	1/1	./.	0/0	1/1
BraA01004699	A01	33332600	33335102	AT3G02920.1	RPA2.B	Putative_meiotic_genes	A01	33332929	snp_1340	C	T	synonymous_codon	Note=ttg>Ctg_L>L_aa46_codon_loc1	0/0	0/0	1/1	./.	0/0	1/1
BraA01004699	A01	33332600	33335102	AT3G02920.1	RPA2.B	Putative_meiotic_genes	A01	33333534	snp_942	T	G	conservative_missense_codon	Note=gtt>Ttt_V>F_aa89_codon_loc1_CONSERVATIVE(50)	0/0	0/0	./.	1/1	0/0	./.
BraA01004699	A01	33332600	33335102	AT3G02920.1	RPA2.B	Putative_meiotic_genes	A01	33334178	snp_3012	T	C	silent_mutation		0/0	0/0	./.	1/1	0/0	0/1
BraA01004699	A01	33332600	33335102	AT3G02920.1	RPA2.B	Putative_meiotic_genes	A01	33334392	snp_2371	T	A	silent_mutation		0/0	0/0	0/1	0/0	0/0	1/1
BraA01004699	A01	33332600	33335102	AT3G02920.1	RPA2.B	Putative_meiotic_genes	A01	33334414	snp_3270	T	A	silent_mutation		1/1	1/1	0/0	0/0	1/1	0/0
BraA01004699	A01	33332600	33335102	AT3G02920.1	RPA2.B	Putative_meiotic_genes	A01	33334434	snp_1136	A	G	synonymous_codon	Note=tcg>tcA_S>S_aa203_codon_loc3	0/0	0/0	0/1	0/0	0/0	0/1
BraA01004699	A01	33332600	33335102	AT3G02920.1	RPA2.B	Putative_meiotic_genes	A01	33334529	snp_3043	A	G	silent_mutation		1/1	1/1	./.	0/0	1/1	./.
BraA01004699	A01	33332600	33335102	AT3G02920.1	RPA2.B	Putative_meiotic_genes	A01	33334549	snp_1835	C	T	silent_mutation		1/1	0/1	./.	0/0	./.	./.
BraA01004699	A01	33332600	33335102	AT3G02920.1	RPA2.B	Putative_meiotic_genes	A01	33334693	snp_2360	T	C	silent_mutation		./.	./.	1/1	0/0	1/1	1/1
BraA01004699	A01	33332600	33335102	AT3G02920.1	RPA2.B	Putative_meiotic_genes	A01	33334708	snp_1580	A	G	silent_mutation		./.	./.	0/0	1/1	0/0	0/0
BraA02000258	A02	1377846	1383661	AT5G07660.1	SMC6A	Putative_meiotic_genes	A02	1377999	snp_2735	C	A	silent_mutation		./.	./.	./.	0/0	1/1	1/1
BraA02000258	A02	1377846	1383661	AT5G07660.1	SMC6A	Putative_meiotic_genes	A02	1380585	snp_2857	C	T	synonymous_codon	Note=aat>aaC_N>N_aa485_codon_loc3	./.	./.	1/1	0/0	./.	./.
BraA02000258	A02	1377846	1383661	AT5G07660.1	SMC6A	Putative_meiotic_genes	A02	1380778	snp_3414	T	C	silent_mutation		./.	./.	1/1	0/0	./.	./.
BraA02000258	A02	1377846	1383661	AT5G07660.1	SMC6A	Putative_meiotic_genes	A02	1380869	snp_1758	G	A	synonymous_codon	Note=caa>caG_Q>Q_aa548_codon_loc3	./.	./.	1/1	0/0	0/1	./.
BraA02000258	A02	1377846	1383661	AT5G07660.1	SMC6A	Putative_meiotic_genes	A02	1380933	snp_3614	A	G	conservative_missense_codon	Note=gtg>Atg_V>M_aa570_codon_loc1_CONSERVATIVE(21)	./.	1/1	./.	0/0	1/1	1/1
BraA02000258	A02	1377846	1383661	AT5G07660.1	SMC6A	Putative_meiotic_genes	A02	1380977	snp_1026	A	G	silent_mutation		1/1	1/1	./.	0/0	1/1	1/1
BraA02000258	A02	1377846	1383661	AT5G07660.1	SMC6A	Putative_meiotic_genes	A02	1381075	snp_1255	A	G	synonymous_codon	Note=aag>aaA_K>K_aa588_codon_loc3	0/0	0/0	0/1	0/0	./.	0/0
BraA02000258	A02	1377846	1383661	AT5G07660.1	SMC6A	Putative_meiotic_genes	A02	1381078	snp_3056	A	G	synonymous_codon	Note=acg>acA_T>T_aa589_codon_loc3	1/1	1/1	0/0	0/0	./.	1/1
BraA02000258	A02	1377846	1383661	AT5G07660.1	SMC6A	Putative_meiotic_genes	A02	1381100	snp_3455	G	C	conservative_missense_codon	Note=cca>Gca_P>A_aa597_codon_loc1_CONSERVATIVE(27)	1/1	1/1	1/1	0/0	./.	1/1
BraA02000258	A02	1377846	1383661	AT5G07660.1	SMC6A	Putative_meiotic_genes	A02	1381550	snp_2901	T	G	conservative_missense_codon	Note=ttg>ttT_L>F_aa687_codon_loc3_CONSERVATIVE(22)	./.	./.	0/0	0/0	./.	./.
BraA02000258	A02	1377846	1383661	AT5G07660.1	SMC6A	Putative_meiotic_genes	A02	1381554	snp_2805	C	A	synonymous_codon	Note=agg>Cgg_R>R_aa689_codon_loc1	./.	./.	0/0	0/0	./.	./.
BraA02000258	A02	1377846	1383661	AT5G07660.1	SMC6A	Putative_meiotic_genes	A02	1381600	snp_1349	T	A	non_conservative_missense_codon	Note=gaa>gTa_E>V_aa704_codon_loc2_MODERATELY_RADICAL(121)	./.	./.	0/0	0/0	./.	./.
BraA02000258	A02	1377846	1383661	AT5G07660.1	SMC6A	Putative_meiotic_genes	A02	1382302	snp_3335	T	C	synonymous_codon	Note=agc>agT_S>S_aa833_codon_loc3	./.	./.	0/0	0/0	1/1	./.
BraA02000258	A02	1377846	1383661	AT5G07660.1	SMC6A	Putative_meiotic_genes	A02	1382317	snp_73	G	A	synonymous_codon	Note=tta>ttG_L>L_aa838_codon_loc3	./.	./.	0/0	0/0	0/1	./.
BraA02000258	A02	1377846	1383661	AT5G07660.1	SMC6A	Putative_meiotic_genes	A02	1382522	snp_592	T	G	non_conservative_missense_codon	Note=cgc>cTc_R>L_aa878_codon_loc2_MODERATELY_RADICAL(102)	./.	./.	0/0	0/0	./.	./.
BraA02000258	A02	1377846	1383661	AT5G07660.1	SMC6A	Putative_meiotic_genes	A02	1383248	snp_590	G	A	synonymous_codon	Note=tca>tcG_S>S_aa979_codon_loc3	./.	./.	1/1	0/0	./.	./.
BraA02000258	A02	1377846	1383661	AT5G07660.1	SMC6A	Putative_meiotic_genes	A02	1383252	snp_1749	C	T	synonymous_codon	Note=tta>Cta_L>L_aa981_codon_loc1	./.	./.	1/1	0/0	./.	./.
BraA02000258	A02	1377846	1383661	AT5G07660.1	SMC6A	Putative_meiotic_genes	A02	1383288	snp_3255	T	G	conservative_missense_codon	Note=gcc>Tcc_A>S_aa993_codon_loc1_MODERATELY_CONSERVATIVE(99)	./.	1/1	1/1	0/0	1/1	1/1
BraA02000258	A02	1377846	1383661	AT5G07660.1	SMC6A	Putative_meiotic_genes	A02	1383294	snp_3130	A	G	conservative_missense_codon	Note=gtt>Att_V>I_aa995_codon_loc1_CONSERVATIVE(29)	./.	1/1	1/1	0/0	1/1	1/1
BraA02000258	A02	1377846	1383661	AT5G07660.1	SMC6A	Putative_meiotic_genes	A02	1383568	snp_2582	T	C	silent_mutation		./.	1/1	0/0	0/0	1/1	1/1
BraA02000258	A02	1377846	1383661	AT5G07660.1	SMC6A	Putative_meiotic_genes	A02	1383623	snp_2777	G	A	non_conservative_missense_codon	Note=agg>Ggg_R>G_aa1044_codon_loc1_MODERATELY_RADICAL(125)	./.	1/1	0/0	0/0	0/1	0/1
BraA02000653	A02	3186705	3195977	AT5G15540.1	SCC2	Sister_chromatid_cohesion	A02	3187980	snp_3096	T	C	synonymous_codon	Note=tcg>tcA_S>S_aa1548_codon_loc3	1/1	1/1	0/1	1/1	1/1	1/1
BraA02000653	A02	3186705	3195977	AT5G15540.1	SCC2	Sister_chromatid_cohesion	A02	3188135	snp_266	C	A	non_conservative_missense_codon	Note=tgt>Ggt_C>G_aa1497_codon_loc1_RADICAL(159)	1/1	1/1	1/1	1/1	1/1	1/1
BraA02000653	A02	3186705	3195977	AT5G15540.1	SCC2	Sister_chromatid_cohesion	A02	3188267	snp_3109	C	G	silent_mutation		1/1	1/1	./.	1/1	1/1	1/1
BraA02000653	A02	3186705	3195977	AT5G15540.1	SCC2	Sister_chromatid_cohesion	A02	3188310	snp_1929	T	G	silent_mutation		1/1	1/1	./.	1/1	1/1	1/1
BraA02000653	A02	3186705	3195977	AT5G15540.1	SCC2	Sister_chromatid_cohesion	A02	3188311	snp_1557	G	C	silent_mutation		1/1	1/1	./.	1/1	1/1	1/1
BraA02000653	A02	3186705	3195977	AT5G15540.1	SCC2	Sister_chromatid_cohesion	A02	3188515	snp_1113	G	C	silent_mutation		0/0	0/0	./.	1/1	0/0	0/0
BraA02000653	A02	3186705	3195977	AT5G15540.1	SCC2	Sister_chromatid_cohesion	A02	3188716	snp_3607	G	A	conservative_missense_codon	Note=tct>Cct_S>P_aa1359_codon_loc1_MODERATELY_CONSERVATIVE(74)	1/1	1/1	./.	0/0	1/1	1/1
BraA02000653	A02	3186705	3195977	AT5G15540.1	SCC2	Sister_chromatid_cohesion	A02	3188917	snp_903	C	T	synonymous_codon	Note=aaa>aaG_K>K_aa1321_codon_loc3	1/1	1/1	./.	1/1	1/1	1/1
BraA02000653	A02	3186705	3195977	AT5G15540.1	SCC2	Sister_chromatid_cohesion	A02	3188959	snp_3296	T	C	synonymous_codon	Note=ctg>ctA_L>L_aa1307_codon_loc3	1/1	1/1	1/1	0/0	1/1	1/1
BraA02000653	A02	3186705	3195977	AT5G15540.1	SCC2	Sister_chromatid_cohesion	A02	3189126	snp_3498	A	G	synonymous_codon	Note=ggc>ggT_G>G_aa1279_codon_loc3	0/0	0/0	0/0	1/1	0/0	0/0
BraA02000653	A02	3186705	3195977	AT5G15540.1	SCC2	Sister_chromatid_cohesion	A02	3189180	snp_1539	A	G	synonymous_codon	Note=cgc>cgT_R>R_aa1261_codon_loc3	0/0	0/0	0/0	1/1	0/0	0/0
BraA02000653	A02	3186705	3195977	AT5G15540.1	SCC2	Sister_chromatid_cohesion	A02	3189219	snp_41	T	A	synonymous_codon	Note=att>atA_I>I_aa1248_codon_loc3	./.	0/1	0/0	0/0	0/1	0/1
BraA02000653	A02	3186705	3195977	AT5G15540.1	SCC2	Sister_chromatid_cohesion	A02	3189300	snp_1274	T	G	silent_mutation		0/0	0/0	1/1	0/0	0/0	0/0
BraA02000653	A02	3186705	3195977	AT5G15540.1	SCC2	Sister_chromatid_cohesion	A02	3189349	snp_2754	A	T	silent_mutation		0/0	0/0	0/0	1/1	0/0	0/0
BraA02000653	A02	3186705	3195977	AT5G15540.1	SCC2	Sister_chromatid_cohesion	A02	3189379	snp_1402	T	C	silent_mutation		0/1	1/1	0/0	0/0	1/1	0/1
BraA02000653	A02	3186705	3195977	AT5G15540.1	SCC2	Sister_chromatid_cohesion	A02	3189403	snp_3647	A	G	silent_mutation		0/1	1/1	0/0	0/0	1/1	0/1
BraA02000653	A02	3186705	3195977	AT5G15540.1	SCC2	Sister_chromatid_cohesion	A02	3189455	snp_851	C	A	silent_mutation		./.	./.	1/1	0/0	./.	./.
BraA02000653	A02	3186705	3195977	AT5G15540.1	SCC2	Sister_chromatid_cohesion	A02	3189530	snp_1535	T	C	synonymous_codon	Note=cag>caA_Q>Q_aa1241_codon_loc3	1/1	1/1	1/1	1/1	1/1	1/1
BraA02000653	A02	3186705	3195977	AT5G15540.1	SCC2	Sister_chromatid_cohesion	A02	3189635	snp_794	G	A	silent_mutation		1/1	./.	1/1	0/0	1/1	./.
BraA02000653	A02	3186705	3195977	AT5G15540.1	SCC2	Sister_chromatid_cohesion	A02	3189677	snp_860	A	G	silent_mutation		./.	./.	1/1	0/0	./.	./.
BraA02000653	A02	3186705	3195977	AT5G15540.1	SCC2	Sister_chromatid_cohesion	A02	3189710	snp_641	A	T	silent_mutation		./.	./.	0/0	1/1	./.	./.
BraA02000653	A02	3186705	3195977	AT5G15540.1	SCC2	Sister_chromatid_cohesion	A02	3189736	snp_1283	C	T	silent_mutation		./.	./.	1/1	1/1	./.	./.
BraA02000653	A02	3186705	3195977	AT5G15540.1	SCC2	Sister_chromatid_cohesion	A02	3189746	snp_1224	A	C	silent_mutation		./.	./.	1/1	0/0	./.	./.
BraA02000653	A02	3186705	3195977	AT5G15540.1	SCC2	Sister_chromatid_cohesion	A02	3189967	snp_1868	G	A	synonymous_codon	Note=gtt>gtC_V>V_aa1155_codon_loc3	1/1	1/1	0/0	1/1	1/1	1/1
BraA02000653	A02	3186705	3195977	AT5G15540.1	SCC2	Sister_chromatid_cohesion	A02	3190093	snp_920	A	T	silent_mutation		./.	1/1	./.	1/1	1/1	1/1
BraA02000653	A02	3186705	3195977	AT5G15540.1	SCC2	Sister_chromatid_cohesion	A02	3190352	snp_2992	T	C	silent_mutation		1/1	1/1	0/1	1/1	1/1	./.
BraA02000653	A02	3186705	3195977	AT5G15540.1	SCC2	Sister_chromatid_cohesion	A02	3190359	snp_66	T	C	silent_mutation		1/1	1/1	0/0	1/1	1/1	1/1
BraA02000653	A02	3186705	3195977	AT5G15540.1	SCC2	Sister_chromatid_cohesion	A02	3190381	snp_770	G	A	silent_mutation		1/1	1/1	1/1	1/1	1/1	1/1
BraA02000653	A02	3186705	3195977	AT5G15540.1	SCC2	Sister_chromatid_cohesion	A02	3190627	snp_1959	T	G	conservative_missense_codon	Note=acc>aAc_T>N_aa1027_codon_loc2_MODERATELY_CONSERVATIVE(65)	0/0	0/0	1/1	0/0	0/0	0/0
BraA02000653	A02	3186705	3195977	AT5G15540.1	SCC2	Sister_chromatid_cohesion	A02	3190697	snp_557	A	G	silent_mutation		0/0	0/0	1/1	0/0	0/0	0/0
BraA02000653	A02	3186705	3195977	AT5G15540.1	SCC2	Sister_chromatid_cohesion	A02	3190726	snp_2918	C	T	silent_mutation		1/1	1/1	0/0	1/1	1/1	1/1
BraA02000653	A02	3186705	3195977	AT5G15540.1	SCC2	Sister_chromatid_cohesion	A02	3190956	snp_3007	T	G	synonymous_codon	Note=gcc>gcA_A>A_aa954_codon_loc3	0/0	0/0	1/1	0/0	0/0	0/0
BraA02000653	A02	3186705	3195977	AT5G15540.1	SCC2	Sister_chromatid_cohesion	A02	3191011	snp_2881	T	C	silent_mutation		0/0	0/0	1/1	0/0	0/0	0/0
BraA02000653	A02	3186705	3195977	AT5G15540.1	SCC2	Sister_chromatid_cohesion	A02	3191034	snp_2382	A	T	silent_mutation		0/0	0/0	1/1	0/0	0/0	0/0
BraA02000653	A02	3186705	3195977	AT5G15540.1	SCC2	Sister_chromatid_cohesion	A02	3191259	snp_2331	C	T	silent_mutation		1/1	1/1	0/0	1/1	1/1	1/1
BraA02000653	A02	3186705	3195977	AT5G15540.1	SCC2	Sister_chromatid_cohesion	A02	3191343	snp_1299	T	A	synonymous_codon	Note=gct>gcA_A>A_aa892_codon_loc3	0/0	0/0	1/1	0/0	0/0	0/0
BraA02000653	A02	3186705	3195977	AT5G15540.1	SCC2	Sister_chromatid_cohesion	A02	3191431	snp_1116	A	T	silent_mutation		./.	1/1	./.	1/1	1/1	./.
BraA02000653	A02	3186705	3195977	AT5G15540.1	SCC2	Sister_chromatid_cohesion	A02	3191439	snp_2959	A	G	silent_mutation		1/1	1/1	./.	1/1	1/1	1/1
BraA02000653	A02	3186705	3195977	AT5G15540.1	SCC2	Sister_chromatid_cohesion	A02	3191599	snp_2495	G	A	synonymous_codon	Note=ttg>Ctg_L>L_aa832_codon_loc1	0/0	0/0	1/1	0/0	0/0	0/0
BraA02000653	A02	3186705	3195977	AT5G15540.1	SCC2	Sister_chromatid_cohesion	A02	3191683	snp_793	T	C	silent_mutation		0/0	0/0	0/0	1/1	0/0	0/0
BraA02000653	A02	3186705	3195977	AT5G15540.1	SCC2	Sister_chromatid_cohesion	A02	3191715	snp_3379	C	T	silent_mutation		0/0	0/0	1/1	0/0	0/0	0/0
BraA02000653	A02	3186705	3195977	AT5G15540.1	SCC2	Sister_chromatid_cohesion	A02	3191824	snp_1462	G	T	synonymous_codon	Note=aca>acC_T>T_aa780_codon_loc3	1/1	1/1	0/0	1/1	1/1	1/1
BraA02000653	A02	3186705	3195977	AT5G15540.1	SCC2	Sister_chromatid_cohesion	A02	3191857	snp_3209	T	C	synonymous_codon	Note=aag>aaA_K>K_aa769_codon_loc3	1/1	1/1	0/0	1/1	1/1	1/1
BraA02000653	A02	3186705	3195977	AT5G15540.1	SCC2	Sister_chromatid_cohesion	A02	3191915	snp_989	C	T	non_conservative_missense_codon	Note=tac>tGc_Y>C_aa750_codon_loc2_RADICAL(194)	./.	./.	1/1	./.	1/1	./.
BraA02000653	A02	3186705	3195977	AT5G15540.1	SCC2	Sister_chromatid_cohesion	A02	3191950	snp_436	A	G	synonymous_codon	Note=atc>atT_I>I_aa738_codon_loc3	1/1	1/1	1/1	1/1	1/1	1/1
BraA02000653	A02	3186705	3195977	AT5G15540.1	SCC2	Sister_chromatid_cohesion	A02	3192039	snp_2828	G	A	synonymous_codon	Note=tta>Cta_L>L_aa709_codon_loc1	0/0	0/0	1/1	0/0	0/0	0/0
BraA02000653	A02	3186705	3195977	AT5G15540.1	SCC2	Sister_chromatid_cohesion	A02	3192169	snp_1589	C	T	synonymous_codon	Note=tta>ttG_L>L_aa665_codon_loc3	0/0	0/0	1/1	0/0	0/0	0/0
BraA02000653	A02	3186705	3195977	AT5G15540.1	SCC2	Sister_chromatid_cohesion	A02	3192278	snp_2911	C	T	silent_mutation		1/1	1/1	0/0	0/0	1/1	1/1
BraA02000653	A02	3186705	3195977	AT5G15540.1	SCC2	Sister_chromatid_cohesion	A02	3192310	snp_1770	G	C	silent_mutation		0/0	0/0	1/1	0/0	0/0	0/0
BraA02000653	A02	3186705	3195977	AT5G15540.1	SCC2	Sister_chromatid_cohesion	A02	3192312	snp_2284	G	A	silent_mutation		1/1	1/1	0/0	0/0	1/1	1/1
BraA02000653	A02	3186705	3195977	AT5G15540.1	SCC2	Sister_chromatid_cohesion	A02	3192430	snp_3567	C	T	synonymous_codon	Note=tta>ttG_L>L_aa603_codon_loc3	1/1	1/1	1/1	1/1	1/1	1/1
BraA02000653	A02	3186705	3195977	AT5G15540.1	SCC2	Sister_chromatid_cohesion	A02	3192536	snp_105	C	A	conservative_missense_codon	Note=ata>aGa_I>R_aa568_codon_loc2_MODERATELY_CONSERVATIVE(97)	0/0	0/0	1/1	0/0	0/0	0/0
BraA02000653	A02	3186705	3195977	AT5G15540.1	SCC2	Sister_chromatid_cohesion	A02	3192667	snp_978	G	C	synonymous_codon	Note=gtg>gtC_V>V_aa524_codon_loc3	1/1	1/1	0/0	0/0	1/1	1/1
BraA02000653	A02	3186705	3195977	AT5G15540.1	SCC2	Sister_chromatid_cohesion	A02	3192759	snp_1517	T	A	silent_mutation		1/1	1/1	1/1	0/0	1/1	1/1
BraA02000653	A02	3186705	3195977	AT5G15540.1	SCC2	Sister_chromatid_cohesion	A02	3192780	snp_1604	G	A	silent_mutation		0/0	./.	1/1	0/0	0/0	./.
BraA02000653	A02	3186705	3195977	AT5G15540.1	SCC2	Sister_chromatid_cohesion	A02	3192841	snp_2372	A	T	silent_mutation		0/1	1/1	0/0	0/0	1/1	1/1
BraA02000653	A02	3186705	3195977	AT5G15540.1	SCC2	Sister_chromatid_cohesion	A02	3192979	snp_733	A	C	conservative_missense_codon	Note=ttg>ttT_L>F_aa457_codon_loc3_CONSERVATIVE(22)	0/0	0/0	1/1	0/0	0/0	0/0
BraA02000653	A02	3186705	3195977	AT5G15540.1	SCC2	Sister_chromatid_cohesion	A02	3193006	snp_1924	G	A	synonymous_codon	Note=att>atC_I>I_aa448_codon_loc3	./.	1/1	0/0	0/0	1/1	0/1
BraA02000653	A02	3186705	3195977	AT5G15540.1	SCC2	Sister_chromatid_cohesion	A02	3193030	snp_2887	A	G	synonymous_codon	Note=acc>acT_T>T_aa440_codon_loc3	./.	1/1	1/1	0/0	./.	1/1
BraA02000653	A02	3186705	3195977	AT5G15540.1	SCC2	Sister_chromatid_cohesion	A02	3193047	snp_1488	A	T	conservative_missense_codon	Note=act>Tct_T>S_aa435_codon_loc1_MODERATELY_CONSERVATIVE(58)	./.	0/1	0/0	0/0	1/1	0/1
BraA02000653	A02	3186705	3195977	AT5G15540.1	SCC2	Sister_chromatid_cohesion	A02	3193078	snp_2237	G	A	silent_mutation		./.	1/1	0/0	0/0	1/1	1/1
BraA02000653	A02	3186705	3195977	AT5G15540.1	SCC2	Sister_chromatid_cohesion	A02	3193288	snp_707	G	C	silent_mutation		1/1	1/1	2/2	0/0	1/1	1/1
BraA02000653	A02	3186705	3195977	AT5G15540.1	SCC2	Sister_chromatid_cohesion	A02	3193406	snp_1923	T	C	silent_mutation		1/1	./.	0/0	0/0	1/1	1/1
BraA02000653	A02	3186705	3195977	AT5G15540.1	SCC2	Sister_chromatid_cohesion	A02	3193413	snp_3398	T	C	silent_mutation		0/0	./.	0/0	1/1	0/0	0/0
BraA02000653	A02	3186705	3195977	AT5G15540.1	SCC2	Sister_chromatid_cohesion	A02	3194079	snp_2890	A	G	conservative_missense_codon	Note=cat>Tat_H>Y_aa313_codon_loc1_MODERATELY_CONSERVATIVE(83)	./.	./.	./.	1/1	./.	./.
BraA02000653	A02	3186705	3195977	AT5G15540.1	SCC2	Sister_chromatid_cohesion	A02	3194124	snp_2829	T	C	conservative_missense_codon	Note=gtg>Atg_V>M_aa298_codon_loc1_CONSERVATIVE(21)	./.	./.	./.	1/1	./.	./.
BraA02000653	A02	3186705	3195977	AT5G15540.1	SCC2	Sister_chromatid_cohesion	A02	3194178	snp_702	C	T	conservative_missense_codon	Note=att>Gtt_I>V_aa280_codon_loc1_CONSERVATIVE(29)	./.	1/1	./.	0/0	1/1	1/1
BraA02000653	A02	3186705	3195977	AT5G15540.1	SCC2	Sister_chromatid_cohesion	A02	3194193	snp_1415	T	C	conservative_missense_codon	Note=gtg>Atg_V>M_aa275_codon_loc1_CONSERVATIVE(21)	./.	1/1	./.	0/0	1/1	1/1
BraA02000653	A02	3186705	3195977	AT5G15540.1	SCC2	Sister_chromatid_cohesion	A02	3194254	snp_1384	T	C	synonymous_codon	Note=gag>gaA_E>E_aa254_codon_loc3	./.	0/0	./.	1/1	0/0	0/0
BraA02000653	A02	3186705	3195977	AT5G15540.1	SCC2	Sister_chromatid_cohesion	A02	3194398	snp_813	G	C	conservative_missense_codon	Note=gtt>Ctt_V>L_aa234_codon_loc1_CONSERVATIVE(32)	0/0	0/0	./.	0/1	0/0	0/0
BraA02000653	A02	3186705	3195977	AT5G15540.1	SCC2	Sister_chromatid_cohesion	A02	3194594	snp_3439	T	G	conservative_missense_codon	Note=cca>cAa_P>Q_aa193_codon_loc2_MODERATELY_CONSERVATIVE(76)	0/0	0/0	1/1	1/1	0/0	0/0
BraA02000653	A02	3186705	3195977	AT5G15540.1	SCC2	Sister_chromatid_cohesion	A02	3194691	snp_2966	C	G	conservative_missense_codon	Note=cct>Gct_P>A_aa161_codon_loc1_CONSERVATIVE(27)	0/0	0/0	1/1	1/1	0/0	0/0
BraA02000653	A02	3186705	3195977	AT5G15540.1	SCC2	Sister_chromatid_cohesion	A02	3194829	snp_309	G	A	silent_mutation		0/0	0/0	0/0	1/1	0/0	0/0
BraA02000653	A02	3186705	3195977	AT5G15540.1	SCC2	Sister_chromatid_cohesion	A02	3194896	snp_1935	G	A	silent_mutation		0/0	0/0	1/1	0/0	0/0	0/0
BraA02000653	A02	3186705	3195977	AT5G15540.1	SCC2	Sister_chromatid_cohesion	A02	3194934	snp_3773	G	A	silent_mutation		1/1	1/1	0/0	1/1	1/1	1/1
BraA02000653	A02	3186705	3195977	AT5G15540.1	SCC2	Sister_chromatid_cohesion	A02	3195125	snp_132	G	A	synonymous_codon	Note=tta>Cta_L>L_aa114_codon_loc1	1/1	1/1	./.	0/0	1/1	1/1
BraA02000653	A02	3186705	3195977	AT5G15540.1	SCC2	Sister_chromatid_cohesion	A02	3195159	snp_1570	G	A	synonymous_codon	Note=aat>aaC_N>N_aa102_codon_loc3	1/1	1/1	./.	1/1	1/1	1/1
BraA02000653	A02	3186705	3195977	AT5G15540.1	SCC2	Sister_chromatid_cohesion	A02	3195222	snp_2344	A	C	silent_mutation		./.	./.	./.	1/1	./.	./.
BraA02000653	A02	3186705	3195977	AT5G15540.1	SCC2	Sister_chromatid_cohesion	A02	3195268	snp_480	A	G	silent_mutation		./.	./.	./.	1/1	./.	./.
BraA02000700	A02	3386165	3390720	AT5G16270.1	SYN4/RAD21.3	Sister_chromatid_cohesion	A02	3386206	snp_1809	C	T	synonymous_codon	Note=ctt>ctC_L>L_aa14_codon_loc3	1/1	./.	0/0	0/0	0/1	0/1
BraA02000700	A02	3386165	3390720	AT5G16270.1	SYN4/RAD21.3	Sister_chromatid_cohesion	A02	3386212	snp_1243	A	T	synonymous_codon	Note=act>acA_T>T_aa16_codon_loc3	1/1	./.	0/1	1/1	1/1	1/1
BraA02000700	A02	3386165	3390720	AT5G16270.1	SYN4/RAD21.3	Sister_chromatid_cohesion	A02	3386275	snp_2604	C	T	synonymous_codon	Note=att>atC_I>I_aa37_codon_loc3	1/1	1/1	1/1	./.	1/1	1/1
BraA02000700	A02	3386165	3390720	AT5G16270.1	SYN4/RAD21.3	Sister_chromatid_cohesion	A02	3386456	snp_3151	C	A	conservative_missense_codon	Note=aac>Cac_N>H_aa72_codon_loc1_MODERATELY_CONSERVATIVE(68)	1/1	1/1	./.	./.	1/1	1/1
BraA02000700	A02	3386165	3390720	AT5G16270.1	SYN4/RAD21.3	Sister_chromatid_cohesion	A02	3386470	snp_83	T	C	synonymous_codon	Note=gac>gaT_D>D_aa76_codon_loc3	1/1	1/1	0/1	./.	1/1	1/1
BraA02000700	A02	3386165	3390720	AT5G16270.1	SYN4/RAD21.3	Sister_chromatid_cohesion	A02	3386618	snp_2592	C	A	conservative_missense_codon	Note=atc>Ctc_I>L_aa126_codon_loc1_CONSERVATIVE(5)	1/1	1/1	0/0	./.	1/1	1/1
BraA02000700	A02	3386165	3390720	AT5G16270.1	SYN4/RAD21.3	Sister_chromatid_cohesion	A02	3386626	snp_2621	G	A	synonymous_codon	Note=caa>caG_Q>Q_aa128_codon_loc3	1/1	1/1	0/0	./.	1/1	1/1
BraA02000700	A02	3386165	3390720	AT5G16270.1	SYN4/RAD21.3	Sister_chromatid_cohesion	A02	3386778	snp_209	C	T	synonymous_codon	Note=tct>tcC_S>S_aa154_codon_loc3	1/1	1/1	0/0	./.	1/1	1/1
BraA02000700	A02	3386165	3390720	AT5G16270.1	SYN4/RAD21.3	Sister_chromatid_cohesion	A02	3386793	snp_1808	A	G	synonymous_codon	Note=ggg>ggA_G>G_aa159_codon_loc3	1/1	1/1	0/0	./.	./.	1/1
BraA02000700	A02	3386165	3390720	AT5G16270.1	SYN4/RAD21.3	Sister_chromatid_cohesion	A02	3386893	snp_1334	C	A	synonymous_codon	Note=aga>Cga_R>R_aa163_codon_loc1	1/1	1/1	0/0	./.	1/1	./.
BraA02000700	A02	3386165	3390720	AT5G16270.1	SYN4/RAD21.3	Sister_chromatid_cohesion	A02	3387368	snp_2348	C	A	synonymous_codon	Note=gta>gtC_V>V_aa215_codon_loc3	0/0	1/1	0/0	./.	1/1	0/0
BraA02000700	A02	3386165	3390720	AT5G16270.1	SYN4/RAD21.3	Sister_chromatid_cohesion	A02	3387476	snp_2478	A	C	silent_mutation		0/0	0/0	1/1	0/0	0/0	0/0
BraA02000700	A02	3386165	3390720	AT5G16270.1	SYN4/RAD21.3	Sister_chromatid_cohesion	A02	3387696	snp_3646	G	A	conservative_missense_codon	Note=gaa>gGa_E>G_aa299_codon_loc2_MODERATELY_CONSERVATIVE(98)	1/1	1/1	0/0	./.	1/1	1/1
BraA02000700	A02	3386165	3390720	AT5G16270.1	SYN4/RAD21.3	Sister_chromatid_cohesion	A02	3387715	snp_540	T	A	synonymous_codon	Note=tca>tcT_S>S_aa305_codon_loc3	1/1	1/1	0/0	./.	1/1	1/1
BraA02000700	A02	3386165	3390720	AT5G16270.1	SYN4/RAD21.3	Sister_chromatid_cohesion	A02	3388482	snp_2336	T	C	silent_mutation		./.	./.	0/0	./.	./.	./.
BraA02000700	A02	3386165	3390720	AT5G16270.1	SYN4/RAD21.3	Sister_chromatid_cohesion	A02	3388569	snp_1328	G	T	synonymous_codon	Note=gtt>gtG_V>V_aa519_codon_loc3	0/1	1/1	0/0	./.	./.	./.
BraA02000700	A02	3386165	3390720	AT5G16270.1	SYN4/RAD21.3	Sister_chromatid_cohesion	A02	3389043	snp_1343	G	A	synonymous_codon	Note=aaa>aaG_K>K_aa575_codon_loc3	1/1	1/1	0/0	1/1	1/1	./.
BraA02000700	A02	3386165	3390720	AT5G16270.1	SYN4/RAD21.3	Sister_chromatid_cohesion	A02	3389076	snp_354	C	G	silent_mutation		1/1	1/1	0/0	1/1	1/1	./.
BraA02000700	A02	3386165	3390720	AT5G16270.1	SYN4/RAD21.3	Sister_chromatid_cohesion	A02	3389209	snp_2059	T	C	synonymous_codon	Note=aac>aaT_N>N_aa604_codon_loc3	1/1	1/1	0/0	1/1	1/1	1/1
BraA02000700	A02	3386165	3390720	AT5G16270.1	SYN4/RAD21.3	Sister_chromatid_cohesion	A02	3389222	snp_1104	G	A	conservative_missense_codon	Note=act>Gct_T>A_aa609_codon_loc1_MODERATELY_CONSERVATIVE(58)	0/1	1/1	0/0	./.	./.	0/1
BraA02000700	A02	3386165	3390720	AT5G16270.1	SYN4/RAD21.3	Sister_chromatid_cohesion	A02	3389315	snp_571	G	T	non_conservative_missense_codon	Note=ttt>GCt_F>A_aa640_codon_loc1_MODERATELY_RADICAL(113)	1/1	1/1	0/0	1/1	1/1	1/1
BraA02000700	A02	3386165	3390720	AT5G16270.1	SYN4/RAD21.3	Sister_chromatid_cohesion	A02	3389316	snp_3517	C	T	non_conservative_missense_codon	Note=ttt>GCt_F>A_aa640_codon_loc2_MODERATELY_RADICAL(113)	1/1	1/1	0/0	1/1	1/1	1/1
BraA02000700	A02	3386165	3390720	AT5G16270.1	SYN4/RAD21.3	Sister_chromatid_cohesion	A02	3389675	snp_3122	G	A	conservative_missense_codon	Note=ata>Gta_I>V_aa760_codon_loc1_CONSERVATIVE(29)	1/1	1/1	0/0	0/0	1/1	1/1
BraA02000700	A02	3386165	3390720	AT5G16270.1	SYN4/RAD21.3	Sister_chromatid_cohesion	A02	3389688	snp_943	G	C	conservative_missense_codon	Note=act>aGt_T>S_aa764_codon_loc2_MODERATELY_CONSERVATIVE(58)	1/1	1/1	0/0	0/0	1/1	1/1
BraA02000700	A02	3386165	3390720	AT5G16270.1	SYN4/RAD21.3	Sister_chromatid_cohesion	A02	3389861	snp_538	A	G	conservative_missense_codon	Note=gca>Aca_A>T_aa822_codon_loc1_MODERATELY_CONSERVATIVE(58)	0/0	0/0	0/0	0/1	0/0	0/0
BraA02000700	A02	3386165	3390720	AT5G16270.1	SYN4/RAD21.3	Sister_chromatid_cohesion	A02	3389901	snp_1474	T	G	non_conservative_missense_codon	Note=ggt>gTt_G>V_aa835_codon_loc2_MODERATELY_RADICAL(109)	1/1	1/1	0/0	0/0	1/1	1/1
BraA02000700	A02	3386165	3390720	AT5G16270.1	SYN4/RAD21.3	Sister_chromatid_cohesion	A02	3389910	snp_2639	C	T	silent_mutation		1/1	1/1	0/0	0/0	1/1	1/1
BraA02000700	A02	3386165	3390720	AT5G16270.1	SYN4/RAD21.3	Sister_chromatid_cohesion	A02	3389992	snp_2168	T	C	conservative_missense_codon	Note=acg>aTg_T>M_aa837_codon_loc2_MODERATELY_CONSERVATIVE(81)	0/1	1/1	0/0	0/0	1/1	./.
BraA02000700	A02	3386165	3390720	AT5G16270.1	SYN4/RAD21.3	Sister_chromatid_cohesion	A02	3390053	snp_1230	G	A	silent_mutation		0/0	0/0	0/0	0/0	0/0	./.
BraA02000700	A02	3386165	3390720	AT5G16270.1	SYN4/RAD21.3	Sister_chromatid_cohesion	A02	3390274	snp_572	C	T	synonymous_codon	Note=aat>aaC_N>N_aa877_codon_loc3	./.	./.	0/0	1/1	./.	./.
BraA02000700	A02	3386165	3390720	AT5G16270.1	SYN4/RAD21.3	Sister_chromatid_cohesion	A02	3390408	snp_602	C	T	synonymous_codon	Note=att>atC_I>I_aa894_codon_loc3	./.	./.	1/1	./.	0/1	./.
BraA02000700	A02	3386165	3390720	AT5G16270.1	SYN4/RAD21.3	Sister_chromatid_cohesion	A02	3390537	snp_3378	G	A	silent_mutation		0/1	0/1	0/0	0/0	1/1	./.
BraA02000700	A02	3386165	3390720	AT5G16270.1	SYN4/RAD21.3	Sister_chromatid_cohesion	A02	3390559	snp_1776	G	A	silent_mutation		1/1	1/1	0/0	1/1	1/1	./.
BraA02000700	A02	3386165	3390720	AT5G16270.1	SYN4/RAD21.3	Sister_chromatid_cohesion	A02	3390603	snp_2637	T	C	silent_mutation		./.	./.	1/1	1/1	./.	./.
BraA02000700	A02	3386165	3390720	AT5G16270.1	SYN4/RAD21.3	Sister_chromatid_cohesion	A02	3390645	snp_3053	T	C	synonymous_codon	Note=atc>atT_I>I_aa937_codon_loc3	1/1	./.	0/0	0/0	0/1	./.
BraA02000897	A02	4332721	4336305	AT5G19400.1	SMG7	Cell_cycle_control_$_spindle__cytokinesis	A02	4332766	snp_3009	C	A	conservative_missense_codon	Note=ata>Cta_I>L_aa16_codon_loc1_CONSERVATIVE(5)	1/1	1/1	./.	0/0	1/1	1/1
BraA02000897	A02	4332721	4336305	AT5G19400.1	SMG7	Cell_cycle_control_$_spindle__cytokinesis	A02	4333243	snp_2397	T	C	synonymous_codon	Note=gtc>gtT_V>V_aa109_codon_loc3	./.	./.	./.	0/0	./.	./.
BraA02000897	A02	4332721	4336305	AT5G19400.1	SMG7	Cell_cycle_control_$_spindle__cytokinesis	A02	4333441	snp_1967	T	C	synonymous_codon	Note=tgc>tgT_C>C_aa175_codon_loc3	0/0	0/0	./.	0/0	0/0	0/0
BraA02000897	A02	4332721	4336305	AT5G19400.1	SMG7	Cell_cycle_control_$_spindle__cytokinesis	A02	4333477	snp_1361	G	A	synonymous_codon	Note=gga>ggG_G>G_aa187_codon_loc3	0/0	0/0	0/1	0/0	0/0	0/0
BraA02000897	A02	4332721	4336305	AT5G19400.1	SMG7	Cell_cycle_control_$_spindle__cytokinesis	A02	4333555	snp_1783	A	G	synonymous_codon	Note=ctg>ctA_L>L_aa213_codon_loc3	0/1	1/1	0/0	0/0	0/1	0/1
BraA02000897	A02	4332721	4336305	AT5G19400.1	SMG7	Cell_cycle_control_$_spindle__cytokinesis	A02	4333564	snp_2464	T	C	synonymous_codon	Note=gcc>gcT_A>A_aa216_codon_loc3	0/1	1/1	0/0	0/0	0/1	0/1
BraA02000897	A02	4332721	4336305	AT5G19400.1	SMG7	Cell_cycle_control_$_spindle__cytokinesis	A02	4333610	snp_498	C	T	silent_mutation		./.	./.	1/1	0/0	./.	./.
BraA02000897	A02	4332721	4336305	AT5G19400.1	SMG7	Cell_cycle_control_$_spindle__cytokinesis	A02	4333666	snp_3076	G	T	synonymous_codon	Note=gct>gcG_A>A_aa225_codon_loc3	0/0	0/0	1/1	0/0	0/0	0/0
BraA02000897	A02	4332721	4336305	AT5G19400.1	SMG7	Cell_cycle_control_$_spindle__cytokinesis	A02	4333744	snp_267	C	T	synonymous_codon	Note=ttt>ttC_F>F_aa251_codon_loc3	0/1	1/1	0/0	0/0	0/1	1/1
BraA02000897	A02	4332721	4336305	AT5G19400.1	SMG7	Cell_cycle_control_$_spindle__cytokinesis	A02	4334199	snp_2227	A	C	silent_mutation		1/1	1/1	./.	0/0	1/1	1/1
BraA02000897	A02	4332721	4336305	AT5G19400.1	SMG7	Cell_cycle_control_$_spindle__cytokinesis	A02	4334279	snp_3064	A	T	non_conservative_missense_codon	Note=gtg>gAg_V>E_aa362_codon_loc2_MODERATELY_RADICAL(121)	1/1	1/1	./.	0/0	1/1	1/1
BraA02000897	A02	4332721	4336305	AT5G19400.1	SMG7	Cell_cycle_control_$_spindle__cytokinesis	A02	4334283	snp_3359	C	G	synonymous_codon	Note=ctg>ctC_L>L_aa363_codon_loc3	0/0	0/0	./.	0/0	0/0	0/0
BraA02000897	A02	4332721	4336305	AT5G19400.1	SMG7	Cell_cycle_control_$_spindle__cytokinesis	A02	4334487	snp_2402	A	G	synonymous_codon	Note=gag>gaA_E>E_aa431_codon_loc3	0/0	0/0	1/1	0/0	0/0	0/0
BraA02000897	A02	4332721	4336305	AT5G19400.1	SMG7	Cell_cycle_control_$_spindle__cytokinesis	A02	4334504	snp_3611	C	G	non_conservative_missense_codon	Note=cgt>cCt_R>P_aa437_codon_loc2_MODERATELY_RADICAL(103)	0/0	0/0	1/1	0/0	0/0	0/0
BraA02000897	A02	4332721	4336305	AT5G19400.1	SMG7	Cell_cycle_control_$_spindle__cytokinesis	A02	4334973	snp_35	T	C	synonymous_codon	Note=ctc>ctT_L>L_aa593_codon_loc3	0/0	0/0	./.	0/0	0/0	0/0
BraA02000897	A02	4332721	4336305	AT5G19400.1	SMG7	Cell_cycle_control_$_spindle__cytokinesis	A02	4335333	snp_1717	G	C	conservative_missense_codon	Note=cac>caG_H>Q_aa713_codon_loc3_CONSERVATIVE(24)	1/1	1/1	./.	0/0	1/1	1/1
BraA02000897	A02	4332721	4336305	AT5G19400.1	SMG7	Cell_cycle_control_$_spindle__cytokinesis	A02	4335636	snp_2218	C	T	synonymous_codon	Note=aat>aaC_N>N_aa814_codon_loc3	0/0	0/0	0/1	0/0	0/0	0/0
BraA02000897	A02	4332721	4336305	AT5G19400.1	SMG7	Cell_cycle_control_$_spindle__cytokinesis	A02	4335663	snp_474	T	C	synonymous_codon	Note=ttc>ttT_F>F_aa823_codon_loc3	1/1	1/1	1/1	0/0	1/1	1/1
BraA02000897	A02	4332721	4336305	AT5G19400.1	SMG7	Cell_cycle_control_$_spindle__cytokinesis	A02	4335678	snp_2362	A	T	conservative_missense_codon	Note=aat>aaA_N>K_aa828_codon_loc3_MODERATELY_CONSERVATIVE(94)	0/0	0/0	0/1	0/0	0/0	0/0
BraA02000897	A02	4332721	4336305	AT5G19400.1	SMG7	Cell_cycle_control_$_spindle__cytokinesis	A02	4335952	snp_3638	T	C	conservative_missense_codon	Note=cct>Tct_P>S_aa920_codon_loc1_MODERATELY_CONSERVATIVE(74)	1/1	1/1	1/1	0/0	1/1	1/1
BraA02000897	A02	4332721	4336305	AT5G19400.1	SMG7	Cell_cycle_control_$_spindle__cytokinesis	A02	4336056	snp_1499	T	G	conservative_missense_codon	Note=cag>caT_Q>H_aa954_codon_loc3_CONSERVATIVE(24)	1/1	1/1	0/0	0/0	1/1	1/1
BraA02000897	A02	4332721	4336305	AT5G19400.1	SMG7	Cell_cycle_control_$_spindle__cytokinesis	A02	4336100	snp_3320	A	C	non_conservative_missense_codon	Note=tct>tAt_S>Y_aa969_codon_loc2_MODERATELY_RADICAL(144)	0/0	0/0	1/1	0/0	0/0	0/0
BraA02000897	A02	4332721	4336305	AT5G19400.1	SMG7	Cell_cycle_control_$_spindle__cytokinesis	A02	4336150	snp_3367	G	T	conservative_missense_codon	Note=tcc>Gcc_S>A_aa986_codon_loc1_MODERATELY_CONSERVATIVE(99)	1/1	1/1	0/0	0/0	1/1	1/1
BraA02001020	A02	4936339	4941164	AT5G21150.1	AGO9/AGO104	Entry_into_meiosis	A02	4936521	snp_1863	T	C	synonymous_codon	Note=gcc>gcT_A>A_aa61_codon_loc3	1/1	1/1	./.	0/0	1/1	./.
BraA02001020	A02	4936339	4941164	AT5G21150.1	AGO9/AGO104	Entry_into_meiosis	A02	4936523	snp_1325	G	A	conservative_missense_codon	Note=aac>aGc_N>S_aa62_codon_loc2_CONSERVATIVE(46)	1/1	1/1	./.	0/0	1/1	./.
BraA02001020	A02	4936339	4941164	AT5G21150.1	AGO9/AGO104	Entry_into_meiosis	A02	4936915	snp_1322	G	A	conservative_missense_codon	Note=aag>Gag_K>E_aa92_codon_loc1_MODERATELY_CONSERVATIVE(56)	1/1	1/1	0/0	0/0	1/1	./.
BraA02001020	A02	4936339	4941164	AT5G21150.1	AGO9/AGO104	Entry_into_meiosis	A02	4937085	snp_3152	C	A	silent_mutation		1/1	./.	0/0	0/0	1/1	./.
BraA02001020	A02	4936339	4941164	AT5G21150.1	AGO9/AGO104	Entry_into_meiosis	A02	4937532	snp_2070	T	C	synonymous_codon	Note=ttc>ttT_F>F_aa241_codon_loc3	./.	./.	./.	0/0	./.	./.
BraA02001020	A02	4936339	4941164	AT5G21150.1	AGO9/AGO104	Entry_into_meiosis	A02	4938580	snp_1733	C	A	silent_mutation		./.	./.	./.	0/1	./.	1/1
BraA02001020	A02	4936339	4941164	AT5G21150.1	AGO9/AGO104	Entry_into_meiosis	A02	4938641	snp_574	C	T	silent_mutation		1/1	./.	./.	0/0	1/1	1/1
BraA02001020	A02	4936339	4941164	AT5G21150.1	AGO9/AGO104	Entry_into_meiosis	A02	4938728	snp_3467	C	A	silent_mutation		1/1	./.	./.	0/0	1/1	1/1
BraA02001020	A02	4936339	4941164	AT5G21150.1	AGO9/AGO104	Entry_into_meiosis	A02	4938806	snp_198	T	C	synonymous_codon	Note=acc>acT_T>T_aa478_codon_loc3	1/1	1/1	./.	0/0	1/1	1/1
BraA02001020	A02	4936339	4941164	AT5G21150.1	AGO9/AGO104	Entry_into_meiosis	A02	4939140	snp_2060	T	C	synonymous_codon	Note=aac>aaT_N>N_aa562_codon_loc3	0/0	0/0	1/1	0/0	0/0	./.
BraA02001020	A02	4936339	4941164	AT5G21150.1	AGO9/AGO104	Entry_into_meiosis	A02	4939347	snp_3350	T	C	synonymous_codon	Note=gcc>gcT_A>A_aa604_codon_loc3	./.	./.	1/1	0/0	./.	./.
BraA02001020	A02	4936339	4941164	AT5G21150.1	AGO9/AGO104	Entry_into_meiosis	A02	4939365	snp_1592	T	C	silent_mutation		./.	./.	1/1	0/0	./.	./.
BraA02001020	A02	4936339	4941164	AT5G21150.1	AGO9/AGO104	Entry_into_meiosis	A02	4939468	snp_3245	G	C	conservative_missense_codon	Note=ctg>Gtg_L>V_aa612_codon_loc1_CONSERVATIVE(32)	./.	0/1	0/0	0/0	1/1	0/1
BraA02001020	A02	4936339	4941164	AT5G21150.1	AGO9/AGO104	Entry_into_meiosis	A02	4939533	snp_507	G	C	synonymous_codon	Note=ggc>ggG_G>G_aa633_codon_loc3	./.	0/0	1/1	0/0	0/0	0/0
BraA02001020	A02	4936339	4941164	AT5G21150.1	AGO9/AGO104	Entry_into_meiosis	A02	4939539	snp_3040	C	T	synonymous_codon	Note=gat>gaC_D>D_aa635_codon_loc3	./.	0/1	0/0	0/0	1/1	0/1
BraA02001020	A02	4936339	4941164	AT5G21150.1	AGO9/AGO104	Entry_into_meiosis	A02	4939597	snp_2135	A	C	silent_mutation		./.	./.	1/1	0/1	./.	./.
BraA02001020	A02	4936339	4941164	AT5G21150.1	AGO9/AGO104	Entry_into_meiosis	A02	4939713	snp_426	T	C	synonymous_codon	Note=tac>taT_Y>Y_aa664_codon_loc3	./.	0/0	0/0	0/0	0/0	0/0
BraA02001020	A02	4936339	4941164	AT5G21150.1	AGO9/AGO104	Entry_into_meiosis	A02	4939761	snp_2482	T	C	synonymous_codon	Note=aac>aaT_N>N_aa680_codon_loc3	./.	1/1	0/0	0/0	1/1	1/1
BraA02001033	A02	5033439	5039850	AT5G22010.1	RFC1	Recombination$_CO_and_NCO_outcome	A02	5033491	snp_2080	C	G	conservative_missense_codon	Note=gcg>gGg_A>G_aa957_codon_loc2_MODERATELY_CONSERVATIVE(60)	1/1	1/1	0/0	0/0	1/1	1/1
BraA02001033	A02	5033439	5039850	AT5G22010.1	RFC1	Recombination$_CO_and_NCO_outcome	A02	5033667	snp_2029	C	A	silent_mutation		1/1	1/1	1/1	1/1	1/1	1/1
BraA02001033	A02	5033439	5039850	AT5G22010.1	RFC1	Recombination$_CO_and_NCO_outcome	A02	5033723	snp_1825	A	T	silent_mutation		1/1	1/1	1/1	0/0	1/1	1/1
BraA02001033	A02	5033439	5039850	AT5G22010.1	RFC1	Recombination$_CO_and_NCO_outcome	A02	5033885	snp_1620	G	A	silent_mutation		1/1	1/1	0/0	0/0	1/1	1/1
BraA02001033	A02	5033439	5039850	AT5G22010.1	RFC1	Recombination$_CO_and_NCO_outcome	A02	5034543	snp_633	C	T	synonymous_codon	Note=cca>ccG_P>P_aa784_codon_loc3	0/0	0/0	0/0	0/1	0/0	0/0
BraA02001033	A02	5033439	5039850	AT5G22010.1	RFC1	Recombination$_CO_and_NCO_outcome	A02	5034868	snp_2346	A	G	synonymous_codon	Note=cgc>cgT_R>R_aa727_codon_loc3	0/0	0/0	0/0	0/1	0/0	0/0
BraA02001033	A02	5033439	5039850	AT5G22010.1	RFC1	Recombination$_CO_and_NCO_outcome	A02	5034903	snp_1182	A	T	silent_mutation		1/1	1/1	0/0	0/0	1/1	1/1
BraA02001033	A02	5033439	5039850	AT5G22010.1	RFC1	Recombination$_CO_and_NCO_outcome	A02	5034936	snp_2480	T	C	silent_mutation		0/1	1/1	0/0	0/0	1/1	0/1
BraA02001033	A02	5033439	5039850	AT5G22010.1	RFC1	Recombination$_CO_and_NCO_outcome	A02	5034962	snp_2061	G	T	silent_mutation		0/1	1/1	0/0	0/0	1/1	0/1
BraA02001033	A02	5033439	5039850	AT5G22010.1	RFC1	Recombination$_CO_and_NCO_outcome	A02	5035129	snp_1621	G	A	silent_mutation		1/1	1/1	0/0	0/0	1/1	1/1
BraA02001033	A02	5033439	5039850	AT5G22010.1	RFC1	Recombination$_CO_and_NCO_outcome	A02	5035206	snp_2691	G	A	silent_mutation		0/0	0/0	0/0	0/1	0/0	0/0
BraA02001033	A02	5033439	5039850	AT5G22010.1	RFC1	Recombination$_CO_and_NCO_outcome	A02	5035386	snp_2671	T	C	silent_mutation		1/1	1/1	0/0	0/1	1/1	1/1
BraA02001033	A02	5033439	5039850	AT5G22010.1	RFC1	Recombination$_CO_and_NCO_outcome	A02	5035411	snp_2062	A	G	silent_mutation		0/0	0/0	0/0	0/1	0/0	0/0
BraA02001033	A02	5033439	5039850	AT5G22010.1	RFC1	Recombination$_CO_and_NCO_outcome	A02	5035565	snp_302	T	C	synonymous_codon	Note=gtg>gtA_V>V_aa689_codon_loc3	1/1	1/1	0/0	0/0	1/1	1/1
BraA02001033	A02	5033439	5039850	AT5G22010.1	RFC1	Recombination$_CO_and_NCO_outcome	A02	5035853	snp_449	T	C	synonymous_codon	Note=cgg>cgA_R>R_aa636_codon_loc3	0/1	1/1	0/0	0/0	./.	./.
BraA02001033	A02	5033439	5039850	AT5G22010.1	RFC1	Recombination$_CO_and_NCO_outcome	A02	5035859	snp_372	A	G	synonymous_codon	Note=gac>gaT_D>D_aa634_codon_loc3	0/1	1/1	0/0	0/0	./.	./.
BraA02001033	A02	5033439	5039850	AT5G22010.1	RFC1	Recombination$_CO_and_NCO_outcome	A02	5036392	snp_2903	A	G	silent_mutation		1/1	1/1	0/0	0/0	1/1	1/1
BraA02001033	A02	5033439	5039850	AT5G22010.1	RFC1	Recombination$_CO_and_NCO_outcome	A02	5036532	snp_610	A	C	silent_mutation		1/1	1/1	0/0	0/0	1/1	1/1
BraA02001033	A02	5033439	5039850	AT5G22010.1	RFC1	Recombination$_CO_and_NCO_outcome	A02	5036648	snp_3764	T	C	silent_mutation		1/1	1/1	0/0	0/0	1/1	1/1
BraA02001033	A02	5033439	5039850	AT5G22010.1	RFC1	Recombination$_CO_and_NCO_outcome	A02	5036926	snp_1689	A	G	silent_mutation		./.	1/1	0/0	0/1	1/1	1/1
BraA02001033	A02	5033439	5039850	AT5G22010.1	RFC1	Recombination$_CO_and_NCO_outcome	A02	5037104	snp_1168	C	T	synonymous_codon	Note=aaa>aaG_K>K_aa545_codon_loc3	0/0	0/0	0/0	0/1	0/0	0/0
BraA02001033	A02	5033439	5039850	AT5G22010.1	RFC1	Recombination$_CO_and_NCO_outcome	A02	5037200	snp_3610	T	C	synonymous_codon	Note=aag>aaA_K>K_aa513_codon_loc3	0/0	0/0	0/0	0/1	0/0	0/0
BraA02001033	A02	5033439	5039850	AT5G22010.1	RFC1	Recombination$_CO_and_NCO_outcome	A02	5037322	snp_3061	G	C	silent_mutation		0/0	0/0	0/0	0/1	0/0	0/0
BraA02001033	A02	5033439	5039850	AT5G22010.1	RFC1	Recombination$_CO_and_NCO_outcome	A02	5037325	snp_2134	C	T	silent_mutation		1/1	1/1	0/0	0/0	1/1	1/1
BraA02001033	A02	5033439	5039850	AT5G22010.1	RFC1	Recombination$_CO_and_NCO_outcome	A02	5037339	snp_774	A	T	silent_mutation		1/1	1/1	0/0	0/1	1/1	1/1
BraA02001033	A02	5033439	5039850	AT5G22010.1	RFC1	Recombination$_CO_and_NCO_outcome	A02	5037639	snp_2803	G	C	conservative_missense_codon	Note=agt>aCt_S>T_aa428_codon_loc2_MODERATELY_CONSERVATIVE(58)	0/0	0/0	0/0	0/1	0/0	0/0
BraA02001033	A02	5033439	5039850	AT5G22010.1	RFC1	Recombination$_CO_and_NCO_outcome	A02	5037896	snp_447	T	C	synonymous_codon	Note=ggg>ggA_G>G_aa370_codon_loc3	1/1	1/1	0/0	0/0	1/1	1/1
BraA02001033	A02	5033439	5039850	AT5G22010.1	RFC1	Recombination$_CO_and_NCO_outcome	A02	5037961	snp_3219	T	C	conservative_missense_codon	Note=gtt>Att_V>I_aa349_codon_loc1_CONSERVATIVE(29)	1/1	1/1	0/0	0/1	1/1	1/1
BraA02001033	A02	5033439	5039850	AT5G22010.1	RFC1	Recombination$_CO_and_NCO_outcome	A02	5038101	snp_2594	G	A	silent_mutation		1/1	./.	0/0	0/0	0/1	./.
BraA02001033	A02	5033439	5039850	AT5G22010.1	RFC1	Recombination$_CO_and_NCO_outcome	A02	5038120	snp_3727	G	A	silent_mutation		1/1	./.	0/0	0/0	0/1	./.
BraA02001033	A02	5033439	5039850	AT5G22010.1	RFC1	Recombination$_CO_and_NCO_outcome	A02	5038306	snp_2116	A	G	non_conservative_missense_codon	Note=cgt>Tgt_R>C_aa290_codon_loc1_RADICAL(180)	./.	./.	1/1	0/0	./.	./.
BraA02001033	A02	5033439	5039850	AT5G22010.1	RFC1	Recombination$_CO_and_NCO_outcome	A02	5038750	snp_446	T	G	synonymous_codon	Note=acc>acA_T>T_aa221_codon_loc3	./.	./.	0/0	0/1	./.	./.
BraA02001033	A02	5033439	5039850	AT5G22010.1	RFC1	Recombination$_CO_and_NCO_outcome	A02	5038840	snp_3628	T	C	silent_mutation		./.	1/1	0/0	0/1	./.	1/1
BraA02001033	A02	5033439	5039850	AT5G22010.1	RFC1	Recombination$_CO_and_NCO_outcome	A02	5038998	snp_2900	A	G	synonymous_codon	Note=ggc>ggT_G>G_aa166_codon_loc3	./.	0/1	0/0	0/0	./.	0/1
BraA02001033	A02	5033439	5039850	AT5G22010.1	RFC1	Recombination$_CO_and_NCO_outcome	A02	5039052	snp_2745	G	A	synonymous_codon	Note=ggt>ggC_G>G_aa148_codon_loc3	./.	0/0	0/0	0/1	./.	0/0
BraA02001298	A02	6422553	6424850	AT5G57880.1	PRD2	Recombination$_DSB_formation	A02	6422602	snp_3220	G	C	non_conservative_missense_codon	Note=cgg>cCg_R>P_aa347_codon_loc2_MODERATELY_RADICAL(103)	1/1	1/1	0/0	1/1	1/1	1/1
BraA02001298	A02	6422553	6424850	AT5G57880.1	PRD2	Recombination$_DSB_formation	A02	6422955	snp_188	A	T	silent_mutation		./.	./.	1/1	0/0	./.	./.
BraA02001298	A02	6422553	6424850	AT5G57880.1	PRD2	Recombination$_DSB_formation	A02	6422960	snp_217	C	G	silent_mutation		./.	./.	1/1	0/0	./.	./.
BraA02001298	A02	6422553	6424850	AT5G57880.1	PRD2	Recombination$_DSB_formation	A02	6423406	snp_3615	G	A	silent_mutation		./.	./.	./.	0/0	./.	./.
BraA02001298	A02	6422553	6424850	AT5G57880.1	PRD2	Recombination$_DSB_formation	A02	6424350	snp_645	G	C	non_conservative_missense_codon	Note=tgt>tCt_C>S_aa66_codon_loc2_MODERATELY_RADICAL(112)	./.	./.	1/1	0/0	./.	./.
BraA02001298	A02	6422553	6424850	AT5G57880.1	PRD2	Recombination$_DSB_formation	A02	6424617	snp_869	A	G	silent_mutation		./.	./.	1/1	1/1	./.	./.
BraA02001732	A02	9376271	9378740	AT5G51330.1	SWI1/DYAD/AM1	Entry_into_meiosis	A02	9376894	snp_484	T	A	conservative_missense_codon	Note=cat>cTt_H>L_aa146_codon_loc2_MODERATELY_CONSERVATIVE(99)	0/0	0/0	0/0	0/1	0/0	0/0
BraA02001732	A02	9376271	9378740	AT5G51330.1	SWI1/DYAD/AM1	Entry_into_meiosis	A02	9377068	snp_3447	T	G	non_conservative_missense_codon	Note=ggg>gTC_G>V_aa204_codon_loc2_MODERATELY_RADICAL(109)	1/1	1/1	0/0	1/1	1/1	1/1
BraA02001732	A02	9376271	9378740	AT5G51330.1	SWI1/DYAD/AM1	Entry_into_meiosis	A02	9377069	snp_537	C	G	non_conservative_missense_codon	Note=ggg>gTC_G>V_aa204_codon_loc3_MODERATELY_RADICAL(109)	1/1	1/1	0/0	1/1	1/1	1/1
BraA02001732	A02	9376271	9378740	AT5G51330.1	SWI1/DYAD/AM1	Entry_into_meiosis	A02	9377147	snp_2922	A	T	conservative_missense_codon	Note=gat>gaA_D>E_aa230_codon_loc3_CONSERVATIVE(45)	./.	./.	1/1	./.	./.	./.
BraA02001732	A02	9376271	9378740	AT5G51330.1	SWI1/DYAD/AM1	Entry_into_meiosis	A02	9377150	snp_1013	C	T	synonymous_codon	Note=aat>aaC_N>N_aa231_codon_loc3	./.	./.	1/1	./.	./.	./.
BraA02001732	A02	9376271	9378740	AT5G51330.1	SWI1/DYAD/AM1	Entry_into_meiosis	A02	9377229	snp_651	C	A	conservative_missense_codon	Note=aag>Cag_K>Q_aa258_codon_loc1_MODERATELY_CONSERVATIVE(53)	1/1	./.	1/1	1/1	1/1	1/1
BraA02001732	A02	9376271	9378740	AT5G51330.1	SWI1/DYAD/AM1	Entry_into_meiosis	A02	9377311	snp_3685	A	G	silent_mutation		./.	./.	0/1	0/0	./.	./.
BraA02001732	A02	9376271	9378740	AT5G51330.1	SWI1/DYAD/AM1	Entry_into_meiosis	A02	9377389	snp_2004	T	G	synonymous_codon	Note=gcg>gcT_A>A_aa287_codon_loc3	./.	./.	1/1	1/1	./.	./.
BraA02001732	A02	9376271	9378740	AT5G51330.1	SWI1/DYAD/AM1	Entry_into_meiosis	A02	9377404	snp_2578	G	A	synonymous_codon	Note=tta>ttG_L>L_aa292_codon_loc3	./.	./.	0/0	1/1	./.	./.
BraA02001732	A02	9376271	9378740	AT5G51330.1	SWI1/DYAD/AM1	Entry_into_meiosis	A02	9377465	snp_1211	G	T	conservative_missense_codon	Note=tca>Gca_S>A_aa313_codon_loc1_MODERATELY_CONSERVATIVE(99)	1/1	1/1	0/0	1/1	1/1	./.
BraA02001732	A02	9376271	9378740	AT5G51330.1	SWI1/DYAD/AM1	Entry_into_meiosis	A02	9377638	snp_2375	A	T	synonymous_codon	Note=gct>gcA_A>A_aa370_codon_loc3	1/1	1/1	1/1	0/1	1/1	1/1
BraA02001732	A02	9376271	9378740	AT5G51330.1	SWI1/DYAD/AM1	Entry_into_meiosis	A02	9377767	snp_1999	G	A	silent_mutation		1/1	1/1	1/1	1/1	1/1	1/1
BraA02001732	A02	9376271	9378740	AT5G51330.1	SWI1/DYAD/AM1	Entry_into_meiosis	A02	9377810	snp_1202	T	C	silent_mutation		1/1	1/1	1/1	1/1	1/1	./.
BraA02001732	A02	9376271	9378740	AT5G51330.1	SWI1/DYAD/AM1	Entry_into_meiosis	A02	9378032	snp_3211	G	C	conservative_missense_codon	Note=atc>atG_I>M_aa452_codon_loc3_CONSERVATIVE(10)	1/1	1/1	0/0	1/1	1/1	1/1
BraA02001732	A02	9376271	9378740	AT5G51330.1	SWI1/DYAD/AM1	Entry_into_meiosis	A02	9378117	snp_2684	G	A	silent_mutation		0/0	0/0	1/1	0/0	0/0	0/0
BraA02001732	A02	9376271	9378740	AT5G51330.1	SWI1/DYAD/AM1	Entry_into_meiosis	A02	9378231	snp_3533	G	A	silent_mutation		0/0	0/0	1/1	0/0	0/0	0/0
BraA02001732	A02	9376271	9378740	AT5G51330.1	SWI1/DYAD/AM1	Entry_into_meiosis	A02	9378297	snp_1581	C	T	silent_mutation		1/1	1/1	0/0	1/1	1/1	1/1
BraA02001732	A02	9376271	9378740	AT5G51330.1	SWI1/DYAD/AM1	Entry_into_meiosis	A02	9378320	snp_3213	G	T	silent_mutation		1/1	1/1	1/1	1/1	1/1	1/1
BraA02001732	A02	9376271	9378740	AT5G51330.1	SWI1/DYAD/AM1	Entry_into_meiosis	A02	9378676	snp_3695	T	C	conservative_missense_codon	Note=ccc>cTc_P>L_aa583_codon_loc2_MODERATELY_CONSERVATIVE(98)	0/0	0/0	./.	0/0	0/0	0/0
BraA02001732	A02	9376271	9378740	AT5G51330.1	SWI1/DYAD/AM1	Entry_into_meiosis	A02	9378701	snp_951	T	C	synonymous_codon	Note=ctc>ctT_L>L_aa591_codon_loc3	1/1	1/1	./.	1/1	1/1	1/1
BraA02001858	A02	10115640	10118055	AT1G66170.1	MMD/DUET	Cell_cycle_control_$_spindle__cytokinesis	A02	10115757	snp_3194	A	T	synonymous_codon	Note=cca>ccT_P>P_aa682_codon_loc3	0/0	0/0	1/1	0/0	0/0	0/0
BraA02001858	A02	10115640	10118055	AT1G66170.1	MMD/DUET	Cell_cycle_control_$_spindle__cytokinesis	A02	10115871	snp_2015	A	G	synonymous_codon	Note=tgc>tgT_C>C_aa644_codon_loc3	0/0	0/0	1/1	0/0	0/0	0/0
BraA02001858	A02	10115640	10118055	AT1G66170.1	MMD/DUET	Cell_cycle_control_$_spindle__cytokinesis	A02	10116311	snp_1505	A	G	non_conservative_missense_codon	Note=cgg>Tgg_R>W_aa498_codon_loc1_MODERATELY_RADICAL(101)	1/1	1/1	1/1	0/0	1/1	1/1
BraA02001858	A02	10115640	10118055	AT1G66170.1	MMD/DUET	Cell_cycle_control_$_spindle__cytokinesis	A02	10116395	snp_94	C	A	conservative_missense_codon	Note=ttg>Gtg_L>V_aa470_codon_loc1_CONSERVATIVE(32)	1/1	1/1	0/0	0/0	1/1	1/1
BraA02001858	A02	10115640	10118055	AT1G66170.1	MMD/DUET	Cell_cycle_control_$_spindle__cytokinesis	A02	10116725	snp_505	A	G	synonymous_codon	Note=cta>Tta_L>L_aa360_codon_loc1	1/1	1/1	1/1	0/0	1/1	1/1
BraA02001858	A02	10115640	10118055	AT1G66170.1	MMD/DUET	Cell_cycle_control_$_spindle__cytokinesis	A02	10116750	snp_144	G	A	synonymous_codon	Note=tat>taC_Y>Y_aa351_codon_loc3	1/1	1/1	1/1	0/0	1/1	1/1
BraA02001858	A02	10115640	10118055	AT1G66170.1	MMD/DUET	Cell_cycle_control_$_spindle__cytokinesis	A02	10116883	snp_1595	A	G	conservative_missense_codon	Note=ccg>cTg_P>L_aa307_codon_loc2_MODERATELY_CONSERVATIVE(98)	0/0	0/0	1/1	0/0	0/0	0/0
BraA02001858	A02	10115640	10118055	AT1G66170.1	MMD/DUET	Cell_cycle_control_$_spindle__cytokinesis	A02	10116937	snp_235	C	T	conservative_missense_codon	Note=aaa>CGa_K>R_aa289_codon_loc2_CONSERVATIVE(26)	0/0	0/0	0/1	0/0	0/0	0/0
BraA02001858	A02	10115640	10118055	AT1G66170.1	MMD/DUET	Cell_cycle_control_$_spindle__cytokinesis	A02	10116938	snp_3120	G	T	conservative_missense_codon	Note=aaa>CGa_K>R_aa289_codon_loc1_CONSERVATIVE(26)	0/0	0/0	0/1	0/0	0/0	0/0
BraA02001858	A02	10115640	10118055	AT1G66170.1	MMD/DUET	Cell_cycle_control_$_spindle__cytokinesis	A02	10117467	snp_729	A	G	synonymous_codon	Note=ctg>Ttg_L>L_aa139_codon_loc1	0/0	0/0	./.	0/0	0/0	0/0
BraA02001858	A02	10115640	10118055	AT1G66170.1	MMD/DUET	Cell_cycle_control_$_spindle__cytokinesis	A02	10117951	snp_2317	T	C	synonymous_codon	Note=ggg>ggA_G>G_aa35_codon_loc3	0/0	0/0	1/1	0/0	0/0	0/0
BraA02002513	A02	15018746	15019435	AT1G75950.1	ASK1	Cell_cycle_control_$_spindle__cytokinesis	A02	15018949	snp_1632	C	T	synonymous_codon	Note=tct>tcC_S>S_aa68_codon_loc3	./.	./.	0/0	0/1	./.	./.
BraA02002513	A02	15018746	15019435	AT1G75950.1	ASK1	Cell_cycle_control_$_spindle__cytokinesis	A02	15019354	snp_1502	T	C	synonymous_codon	Note=cgc>cgT_R>R_aa134_codon_loc3	./.	./.	1/1	./.	./.	./.
BraA02002625	A02	15858779	15867997	AT1G77600.1	PDS5B	Putative_meiotic_genes	A02	15859224	snp_1561	C	G	silent_mutation		1/1	./.	./.	0/0	0/0	1/1
BraA02002625	A02	15858779	15867997	AT1G77600.1	PDS5B	Putative_meiotic_genes	A02	15859340	snp_444	T	C	non_conservative_missense_codon	Note=gga>Aga_G>R_aa1342_codon_loc1_MODERATELY_RADICAL(125)	./.	1/1	./.	0/0	0/0	0/1
BraA02002625	A02	15858779	15867997	AT1G77600.1	PDS5B	Putative_meiotic_genes	A02	15859474	snp_735	A	G	silent_mutation		1/1	1/1	0/0	0/0	0/0	1/1
BraA02002625	A02	15858779	15867997	AT1G77600.1	PDS5B	Putative_meiotic_genes	A02	15859515	snp_1069	A	G	synonymous_codon	Note=ctg>Ttg_L>L_aa1330_codon_loc1	0/0	0/0	0/1	0/0	0/0	0/0
BraA02002625	A02	15858779	15867997	AT1G77600.1	PDS5B	Putative_meiotic_genes	A02	15859617	snp_1317	G	T	silent_mutation		1/1	1/1	./.	0/0	0/0	1/1
BraA02002625	A02	15858779	15867997	AT1G77600.1	PDS5B	Putative_meiotic_genes	A02	15860037	snp_2475	G	A	conservative_missense_codon	Note=atg>aCg_M>T_aa1267_codon_loc2_MODERATELY_CONSERVATIVE(81)	1/1	1/1	./.	1/1	1/1	1/1
BraA02002625	A02	15858779	15867997	AT1G77600.1	PDS5B	Putative_meiotic_genes	A02	15860084	snp_3756	G	A	synonymous_codon	Note=agt>agC_S>S_aa1251_codon_loc3	0/0	0/0	1/1	0/0	0/0	0/0
BraA02002625	A02	15858779	15867997	AT1G77600.1	PDS5B	Putative_meiotic_genes	A02	15860090	snp_1025	T	C	synonymous_codon	Note=ggg>ggA_G>G_aa1249_codon_loc3	0/0	0/0	1/1	0/0	0/0	0/0
BraA02002625	A02	15858779	15867997	AT1G77600.1	PDS5B	Putative_meiotic_genes	A02	15860248	snp_1179	A	T	conservative_missense_codon	Note=acc>Tcc_T>S_aa1197_codon_loc1_MODERATELY_CONSERVATIVE(58)	0/0	0/0	1/1	0/0	0/0	0/0
BraA02002625	A02	15858779	15867997	AT1G77600.1	PDS5B	Putative_meiotic_genes	A02	15860272	snp_3606	T	A	conservative_missense_codon	Note=ttg>Atg_L>M_aa1189_codon_loc1_CONSERVATIVE(15)	0/0	0/0	1/1	0/0	0/0	0/0
BraA02002625	A02	15858779	15867997	AT1G77600.1	PDS5B	Putative_meiotic_genes	A02	15860411	snp_846	C	T	synonymous_codon	Note=caa>caG_Q>Q_aa1142_codon_loc3	1/1	1/1	0/0	0/0	0/0	1/1
BraA02002625	A02	15858779	15867997	AT1G77600.1	PDS5B	Putative_meiotic_genes	A02	15860445	snp_3445	A	G	silent_mutation		0/0	0/0	0/1	0/0	0/0	0/0
BraA02002625	A02	15858779	15867997	AT1G77600.1	PDS5B	Putative_meiotic_genes	A02	15860963	snp_2948	T	C	synonymous_codon	Note=ttg>ttA_L>L_aa1043_codon_loc3	0/0	0/0	1/1	0/0	0/0	0/0
BraA02002625	A02	15858779	15867997	AT1G77600.1	PDS5B	Putative_meiotic_genes	A02	15860983	snp_3092	T	G	conservative_missense_codon	Note=cct>Act_P>T_aa1037_codon_loc1_CONSERVATIVE(38)	0/0	0/0	0/0	1/1	0/0	0/0
BraA02002625	A02	15858779	15867997	AT1G77600.1	PDS5B	Putative_meiotic_genes	A02	15861019	snp_1706	T	C	conservative_missense_codon	Note=gtc>Atc_V>I_aa1025_codon_loc1_CONSERVATIVE(29)	0/0	0/0	0/1	0/0	0/0	0/0
BraA02002625	A02	15858779	15867997	AT1G77600.1	PDS5B	Putative_meiotic_genes	A02	15861158	snp_460	T	A	conservative_missense_codon	Note=ttc>tAc_F>Y_aa1004_codon_loc2_CONSERVATIVE(22)	0/0	0/0	1/1	0/0	0/0	0/0
BraA02002625	A02	15858779	15867997	AT1G77600.1	PDS5B	Putative_meiotic_genes	A02	15861220	snp_1762	A	G	synonymous_codon	Note=ctc>ctT_L>L_aa983_codon_loc3	0/0	0/0	0/1	0/0	0/0	0/0
BraA02002625	A02	15858779	15867997	AT1G77600.1	PDS5B	Putative_meiotic_genes	A02	15861320	snp_1134	A	G	silent_mutation		0/0	0/0	1/1	0/0	0/0	0/0
BraA02002625	A02	15858779	15867997	AT1G77600.1	PDS5B	Putative_meiotic_genes	A02	15861419	snp_3541	G	A	conservative_missense_codon	Note=tcc>Ccc_S>P_aa948_codon_loc1_MODERATELY_CONSERVATIVE(74)	1/1	1/1	1/1	0/0	0/0	1/1
BraA02002625	A02	15858779	15867997	AT1G77600.1	PDS5B	Putative_meiotic_genes	A02	15861850	snp_2183	A	G	silent_mutation		1/1	1/1	./.	0/0	0/0	1/1
BraA02002625	A02	15858779	15867997	AT1G77600.1	PDS5B	Putative_meiotic_genes	A02	15861858	snp_1553	A	T	silent_mutation		0/0	0/0	./.	1/1	1/1	0/0
BraA02002625	A02	15858779	15867997	AT1G77600.1	PDS5B	Putative_meiotic_genes	A02	15862141	snp_894	A	T	silent_mutation		0/0	0/0	./.	0/0	0/0	1/1
BraA02002625	A02	15858779	15867997	AT1G77600.1	PDS5B	Putative_meiotic_genes	A02	15862443	snp_1984	T	A	silent_mutation		0/0	0/0	./.	0/0	0/0	1/1
BraA02002625	A02	15858779	15867997	AT1G77600.1	PDS5B	Putative_meiotic_genes	A02	15862478	snp_3140	C	A	silent_mutation		0/0	0/0	./.	0/0	0/0	0/0
BraA02002625	A02	15858779	15867997	AT1G77600.1	PDS5B	Putative_meiotic_genes	A02	15862504	snp_1737	T	C	silent_mutation		0/0	0/0	./.	0/0	0/0	0/0
BraA02002625	A02	15858779	15867997	AT1G77600.1	PDS5B	Putative_meiotic_genes	A02	15862576	snp_2182	G	C	silent_mutation		0/0	0/0	0/1	0/0	0/0	0/0
BraA02002625	A02	15858779	15867997	AT1G77600.1	PDS5B	Putative_meiotic_genes	A02	15862611	snp_2702	T	A	silent_mutation		0/0	0/0	1/1	0/0	0/0	0/0
BraA02002625	A02	15858779	15867997	AT1G77600.1	PDS5B	Putative_meiotic_genes	A02	15862726	snp_2793	C	T	silent_mutation		0/0	0/0	1/1	0/0	0/0	0/0
BraA02002625	A02	15858779	15867997	AT1G77600.1	PDS5B	Putative_meiotic_genes	A02	15862804	snp_2782	A	G	silent_mutation		1/1	1/1	1/1	1/1	1/1	1/1
BraA02002625	A02	15858779	15867997	AT1G77600.1	PDS5B	Putative_meiotic_genes	A02	15862807	snp_1526	C	A	silent_mutation		1/1	1/1	0/0	0/0	0/0	1/1
BraA02002625	A02	15858779	15867997	AT1G77600.1	PDS5B	Putative_meiotic_genes	A02	15862836	snp_2824	C	T	conservative_missense_codon	Note=att>Gtt_I>V_aa802_codon_loc1_CONSERVATIVE(29)	0/0	0/0	1/1	0/0	0/0	0/0
BraA02002625	A02	15858779	15867997	AT1G77600.1	PDS5B	Putative_meiotic_genes	A02	15862984	snp_719	C	A	silent_mutation		0/0	0/0	1/1	0/0	0/0	0/0
BraA02002625	A02	15858779	15867997	AT1G77600.1	PDS5B	Putative_meiotic_genes	A02	15863142	snp_1994	C	T	silent_mutation		1/1	1/1	./.	1/1	1/1	1/1
BraA02002625	A02	15858779	15867997	AT1G77600.1	PDS5B	Putative_meiotic_genes	A02	15863248	snp_1358	G	C	silent_mutation		1/1	1/1	./.	0/0	0/0	1/1
BraA02002625	A02	15858779	15867997	AT1G77600.1	PDS5B	Putative_meiotic_genes	A02	15863329	snp_2	G	A	conservative_missense_codon	Note=gtc>gCc_V>A_aa752_codon_loc2_MODERATELY_CONSERVATIVE(64)	0/0	0/0	./.	0/0	1/1	0/0
BraA02002625	A02	15858779	15867997	AT1G77600.1	PDS5B	Putative_meiotic_genes	A02	15863333	snp_162	A	G	conservative_missense_codon	Note=cct>Tct_P>S_aa751_codon_loc1_MODERATELY_CONSERVATIVE(74)	1/1	1/1	./.	1/1	1/1	1/1
BraA02002625	A02	15858779	15867997	AT1G77600.1	PDS5B	Putative_meiotic_genes	A02	15863739	snp_3352	C	G	silent_mutation		1/1	1/1	0/0	0/0	0/0	1/1
BraA02002625	A02	15858779	15867997	AT1G77600.1	PDS5B	Putative_meiotic_genes	A02	15863785	snp_3057	A	G	silent_mutation		0/0	0/0	0/1	0/0	0/0	0/0
BraA02002625	A02	15858779	15867997	AT1G77600.1	PDS5B	Putative_meiotic_genes	A02	15863817	snp_1410	G	A	silent_mutation		1/1	1/1	0/0	0/0	0/0	1/1
BraA02002625	A02	15858779	15867997	AT1G77600.1	PDS5B	Putative_meiotic_genes	A02	15863837	snp_52	C	T	silent_mutation		1/1	1/1	./.	1/1	0/0	1/1
BraA02002625	A02	15858779	15867997	AT1G77600.1	PDS5B	Putative_meiotic_genes	A02	15863847	snp_3639	G	A	silent_mutation		0/0	0/0	./.	0/0	0/0	0/0
BraA02002625	A02	15858779	15867997	AT1G77600.1	PDS5B	Putative_meiotic_genes	A02	15864049	snp_1351	A	G	silent_mutation		./.	./.	1/1	0/0	0/0	./.
BraA02002625	A02	15858779	15867997	AT1G77600.1	PDS5B	Putative_meiotic_genes	A02	15864088	snp_3523	C	A	silent_mutation		./.	./.	./.	1/1	0/0	./.
BraA02002625	A02	15858779	15867997	AT1G77600.1	PDS5B	Putative_meiotic_genes	A02	15864235	snp_359	C	T	synonymous_codon	Note=cta>ctG_L>L_aa689_codon_loc3	0/0	1/1	./.	0/0	0/0	0/0
BraA02002625	A02	15858779	15867997	AT1G77600.1	PDS5B	Putative_meiotic_genes	A02	15864301	snp_1271	A	C	silent_mutation		0/0	0/0	./.	0/0	0/0	0/0
BraA02002625	A02	15858779	15867997	AT1G77600.1	PDS5B	Putative_meiotic_genes	A02	15864384	snp_293	T	C	silent_mutation		0/0	0/0	./.	0/0	1/1	0/0
BraA02002625	A02	15858779	15867997	AT1G77600.1	PDS5B	Putative_meiotic_genes	A02	15864424	snp_2962	C	T	silent_mutation		0/0	0/0	./.	1/1	0/0	0/0
BraA02002625	A02	15858779	15867997	AT1G77600.1	PDS5B	Putative_meiotic_genes	A02	15864540	snp_2868	T	C	conservative_missense_codon	Note=cgg>cAg_R>Q_aa645_codon_loc2_CONSERVATIVE(43)	0/0	0/0	./.	0/0	0/0	0/0
BraA02002625	A02	15858779	15867997	AT1G77600.1	PDS5B	Putative_meiotic_genes	A02	15864691	snp_3365	G	T	silent_mutation		1/1	1/1	./.	0/0	0/0	1/1
BraA02002625	A02	15858779	15867997	AT1G77600.1	PDS5B	Putative_meiotic_genes	A02	15865001	snp_1464	A	T	conservative_missense_codon	Note=aca>Tca_T>S_aa588_codon_loc1_MODERATELY_CONSERVATIVE(58)	1/1	1/1	0/1	0/0	0/0	1/1
BraA02002625	A02	15858779	15867997	AT1G77600.1	PDS5B	Putative_meiotic_genes	A02	15865230	snp_524	C	T	conservative_missense_codon	Note=aag>Gag_K>E_aa547_codon_loc1_MODERATELY_CONSERVATIVE(56)	1/1	./.	./.	0/0	0/0	1/1
BraA02002625	A02	15858779	15867997	AT1G77600.1	PDS5B	Putative_meiotic_genes	A02	15865467	snp_1548	T	A	non_conservative_missense_codon	Note=gtt>gAt_V>D_aa491_codon_loc2_RADICAL(152)	1/1	1/1	./.	1/1	0/0	1/1
BraA02002625	A02	15858779	15867997	AT1G77600.1	PDS5B	Putative_meiotic_genes	A02	15865587	snp_1847	A	T	synonymous_codon	Note=tca>tcT_S>S_aa480_codon_loc3	0/0	0/0	./.	0/0	0/0	0/0
BraA02002625	A02	15858779	15867997	AT1G77600.1	PDS5B	Putative_meiotic_genes	A02	15865635	snp_485	C	G	conservative_missense_codon	Note=atc>atG_I>M_aa464_codon_loc3_CONSERVATIVE(10)	0/0	0/0	0/1	0/0	0/0	0/0
BraA02002625	A02	15858779	15867997	AT1G77600.1	PDS5B	Putative_meiotic_genes	A02	15865664	snp_3104	T	G	conservative_missense_codon	Note=ctg>Atg_L>M_aa455_codon_loc1_CONSERVATIVE(15)	0/0	0/0	0/1	0/0	0/0	0/0
BraA02002625	A02	15858779	15867997	AT1G77600.1	PDS5B	Putative_meiotic_genes	A02	15865757	snp_3408	G	A	silent_mutation		./.	1/1	0/0	0/0	0/0	0/1
BraA02002625	A02	15858779	15867997	AT1G77600.1	PDS5B	Putative_meiotic_genes	A02	15865912	snp_1798	T	C	conservative_missense_codon	Note=gct>Act_A>T_aa401_codon_loc1_MODERATELY_CONSERVATIVE(58)	0/0	0/0	1/1	0/0	0/0	0/0
BraA02002625	A02	15858779	15867997	AT1G77600.1	PDS5B	Putative_meiotic_genes	A02	15866006	snp_2298	G	A	silent_mutation		1/1	1/1	0/1	0/0	0/0	0/1
BraA02002625	A02	15858779	15867997	AT1G77600.1	PDS5B	Putative_meiotic_genes	A02	15866342	snp_1326	T	C	silent_mutation		1/1	1/1	1/1	1/1	1/1	1/1
BraA02002625	A02	15858779	15867997	AT1G77600.1	PDS5B	Putative_meiotic_genes	A02	15866428	snp_150	T	C	silent_mutation		1/1	1/1	./.	0/0	0/0	1/1
BraA02002625	A02	15858779	15867997	AT1G77600.1	PDS5B	Putative_meiotic_genes	A02	15866621	snp_411	C	T	conservative_missense_codon	Note=aac>aGc_N>S_aa249_codon_loc2_CONSERVATIVE(46)	0/0	0/0	./.	0/0	0/0	0/0
BraA02002625	A02	15858779	15867997	AT1G77600.1	PDS5B	Putative_meiotic_genes	A02	15866714	snp_6	C	A	silent_mutation		1/1	1/1	./.	1/1	1/1	1/1
BraA02002625	A02	15858779	15867997	AT1G77600.1	PDS5B	Putative_meiotic_genes	A02	15866936	snp_649	A	G	synonymous_codon	Note=cac>caT_H>H_aa173_codon_loc3	0/0	0/0	./.	0/0	0/0	0/0
BraA02002625	A02	15858779	15867997	AT1G77600.1	PDS5B	Putative_meiotic_genes	A02	15866939	snp_2171	C	A	conservative_missense_codon	Note=gat>gaG_D>E_aa172_codon_loc3_CONSERVATIVE(45)	0/0	0/0	./.	0/0	0/0	0/0
BraA02002625	A02	15858779	15867997	AT1G77600.1	PDS5B	Putative_meiotic_genes	A02	15866947	snp_2825	G	A	silent_mutation		1/1	1/1	./.	0/0	0/0	1/1
BraA02002625	A02	15858779	15867997	AT1G77600.1	PDS5B	Putative_meiotic_genes	A02	15866957	snp_2606	A	G	silent_mutation		0/0	0/0	0/0	1/1	0/0	0/0
BraA02002625	A02	15858779	15867997	AT1G77600.1	PDS5B	Putative_meiotic_genes	A02	15867001	snp_901	C	T	silent_mutation		1/1	1/1	0/0	0/0	0/0	1/1
BraA02002625	A02	15858779	15867997	AT1G77600.1	PDS5B	Putative_meiotic_genes	A02	15867054	snp_3238	T	C	conservative_missense_codon	Note=gta>Ata_V>I_aa170_codon_loc1_CONSERVATIVE(29)	0/0	0/0	0/1	0/0	0/0	0/0
BraA02002625	A02	15858779	15867997	AT1G77600.1	PDS5B	Putative_meiotic_genes	A02	15867193	snp_960	G	T	synonymous_codon	Note=cta>ctC_L>L_aa123_codon_loc3	0/1	./.	./.	0/0	0/0	1/1
BraA02002625	A02	15858779	15867997	AT1G77600.1	PDS5B	Putative_meiotic_genes	A02	15867297	snp_2304	C	A	silent_mutation		1/1	1/1	./.	0/0	0/0	1/1
BraA02002625	A02	15858779	15867997	AT1G77600.1	PDS5B	Putative_meiotic_genes	A02	15867385	snp_3442	T	C	silent_mutation		1/1	1/1	./.	0/0	0/0	1/1
BraA02002625	A02	15858779	15867997	AT1G77600.1	PDS5B	Putative_meiotic_genes	A02	15867386	snp_2638	G	A	silent_mutation		1/1	1/1	./.	0/0	0/0	1/1
BraA02002625	A02	15858779	15867997	AT1G77600.1	PDS5B	Putative_meiotic_genes	A02	15867394	snp_930	C	G	silent_mutation		0/0	0/0	./.	0/0	1/1	0/0
BraA02002625	A02	15858779	15867997	AT1G77600.1	PDS5B	Putative_meiotic_genes	A02	15867618	snp_3037	T	G	synonymous_codon	Note=ctc>ctA_L>L_aa38_codon_loc3	1/1	1/1	./.	0/0	0/0	1/1
BraA02002625	A02	15858779	15867997	AT1G77600.1	PDS5B	Putative_meiotic_genes	A02	15867650	snp_1931	T	A	silent_mutation		0/0	0/0	./.	1/1	1/1	0/0
BraA02002625	A02	15858779	15867997	AT1G77600.1	PDS5B	Putative_meiotic_genes	A02	15867671	snp_1078	T	C	silent_mutation		0/0	1/1	./.	./.	0/0	0/0
BraA02002640	A02	15939518	15942581	AT4G33270.1	CDC20	Cell_cycle_control_$_spindle__cytokinesis	A02	15942168	snp_3719	A	G	synonymous_codon	Note=acc>acT_T>T_aa109_codon_loc3	0/0	0/0	1/1	1/1	0/0	0/0
BraA02002640	A02	15939518	15942581	AT4G33270.1	CDC20	Cell_cycle_control_$_spindle__cytokinesis	A02	15942462	snp_1450	A	G	silent_mutation		1/1	1/1	1/1	1/1	./.	1/1
BraA02002643	A02	15951038	15954101	AT4G33270.1	CDC20	Cell_cycle_control_$_spindle__cytokinesis	A02	15953372	snp_3720	T	C	conservative_missense_codon	Note=gta>Ata_V>I_aa215_codon_loc1_CONSERVATIVE(29)	0/0	0/0	1/1	0/0	0/0	0/0
BraA02002643	A02	15951038	15954101	AT4G33270.1	CDC20	Cell_cycle_control_$_spindle__cytokinesis	A02	15953377	snp_2875	G	C	conservative_missense_codon	Note=agt>aCt_S>T_aa213_codon_loc2_MODERATELY_CONSERVATIVE(58)	0/0	0/0	1/1	0/0	0/0	0/0
BraA02002643	A02	15951038	15954101	AT4G33270.1	CDC20	Cell_cycle_control_$_spindle__cytokinesis	A02	15953688	snp_2646	A	G	synonymous_codon	Note=acc>acT_T>T_aa109_codon_loc3	0/0	0/0	1/1	1/1	0/0	0/0
BraA02002643	A02	15951038	15954101	AT4G33270.1	CDC20	Cell_cycle_control_$_spindle__cytokinesis	A02	15953982	snp_3580	A	G	silent_mutation		1/1	1/1	1/1	1/1	0/0	1/1
BraA02002643	A02	15951038	15954101	AT4G33270.1	CDC20	Cell_cycle_control_$_spindle__cytokinesis	A02	15954045	snp_3790	C	G	conservative_missense_codon	Note=aac>aaG_N>K_aa19_codon_loc3_MODERATELY_CONSERVATIVE(94)	0/0	0/0	0/1	0/0	0/0	0/0
BraA02003272	A02	20977275	20988788	AT5G47690.1	PDS5A	Putative_meiotic_genes	A02	20977278	snp_1225	C	G	conservative_missense_codon	Note=gct>Cct_A>P_aa2_codon_loc1_CONSERVATIVE(27)	0/0	1/1	1/1	0/0	0/0	0/0
BraA02003272	A02	20977275	20988788	AT5G47690.1	PDS5A	Putative_meiotic_genes	A02	20977328	snp_1156	C	T	synonymous_codon	Note=tct>tcC_S>S_aa18_codon_loc3	0/0	1/1	1/1	0/0	0/0	0/0
BraA02003272	A02	20977275	20988788	AT5G47690.1	PDS5A	Putative_meiotic_genes	A02	20977424	snp_3469	G	T	silent_mutation		1/1	./.	./.	0/0	1/1	1/1
BraA02003272	A02	20977275	20988788	AT5G47690.1	PDS5A	Putative_meiotic_genes	A02	20977425	snp_2614	G	T	silent_mutation		1/1	./.	./.	0/0	1/1	1/1
BraA02003272	A02	20977275	20988788	AT5G47690.1	PDS5A	Putative_meiotic_genes	A02	20978050	snp_2737	A	G	synonymous_codon	Note=gcg>gcA_A>A_aa43_codon_loc3	1/1	0/0	0/0	0/0	1/1	0/1
BraA02003272	A02	20977275	20988788	AT5G47690.1	PDS5A	Putative_meiotic_genes	A02	20978057	snp_2157	T	C	synonymous_codon	Note=ctg>Ttg_L>L_aa46_codon_loc1	0/0	1/1	0/1	0/0	0/0	0/0
BraA02003272	A02	20977275	20988788	AT5G47690.1	PDS5A	Putative_meiotic_genes	A02	20978173	snp_764	A	T	synonymous_codon	Note=act>acA_T>T_aa84_codon_loc3	0/1	0/1	./.	0/0	./.	1/1
BraA02003272	A02	20977275	20988788	AT5G47690.1	PDS5A	Putative_meiotic_genes	A02	20978253	snp_2358	A	T	silent_mutation		0/1	./.	./.	0/0	./.	1/1
BraA02003272	A02	20977275	20988788	AT5G47690.1	PDS5A	Putative_meiotic_genes	A02	20978445	snp_3715	C	G	conservative_missense_codon	Note=gaa>Caa_E>Q_aa147_codon_loc1_CONSERVATIVE(29)	1/1	1/1	1/1	0/0	1/1	1/1
BraA02003272	A02	20977275	20988788	AT5G47690.1	PDS5A	Putative_meiotic_genes	A02	20978512	snp_3128	C	T	silent_mutation		0/0	1/1	0/1	0/0	0/0	0/0
BraA02003272	A02	20977275	20988788	AT5G47690.1	PDS5A	Putative_meiotic_genes	A02	20978581	snp_3446	T	A	silent_mutation		0/0	1/1	0/1	0/0	0/0	0/0
BraA02003272	A02	20977275	20988788	AT5G47690.1	PDS5A	Putative_meiotic_genes	A02	20978595	snp_3227	T	G	silent_mutation		0/0	1/1	0/1	0/0	0/0	0/0
BraA02003272	A02	20977275	20988788	AT5G47690.1	PDS5A	Putative_meiotic_genes	A02	20978717	snp_180	G	A	synonymous_codon	Note=gaa>gaG_E>E_aa184_codon_loc3	1/1	./.	./.	0/0	0/1	1/1
BraA02003272	A02	20977275	20988788	AT5G47690.1	PDS5A	Putative_meiotic_genes	A02	20978727	snp_3482	T	C	synonymous_codon	Note=cta>Tta_L>L_aa188_codon_loc1	1/1	./.	./.	0/0	0/1	0/1
BraA02003272	A02	20977275	20988788	AT5G47690.1	PDS5A	Putative_meiotic_genes	A02	20979045	snp_2680	A	T	non_conservative_missense_codon	Note=tgc>ACc_C>T_aa259_codon_loc1_MODERATELY_RADICAL(149)	0/1	0/0	0/0	0/0	0/1	./.
BraA02003272	A02	20977275	20988788	AT5G47690.1	PDS5A	Putative_meiotic_genes	A02	20979046	snp_2434	C	G	non_conservative_missense_codon	Note=tgc>ACc_C>T_aa259_codon_loc2_MODERATELY_RADICAL(149)	0/1	0/0	0/0	0/0	0/1	./.
BraA02003272	A02	20977275	20988788	AT5G47690.1	PDS5A	Putative_meiotic_genes	A02	20979125	snp_2207	T	A	silent_mutation		0/0	1/1	1/1	0/0	0/0	0/0
BraA02003272	A02	20977275	20988788	AT5G47690.1	PDS5A	Putative_meiotic_genes	A02	20979184	snp_2528	T	G	silent_mutation		1/1	./.	1/1	0/0	1/1	1/1
BraA02003272	A02	20977275	20988788	AT5G47690.1	PDS5A	Putative_meiotic_genes	A02	20979272	snp_2598	G	T	synonymous_codon	Note=gtt>gtG_V>V_aa282_codon_loc3	0/0	0/1	0/1	0/0	0/0	0/0
BraA02003272	A02	20977275	20988788	AT5G47690.1	PDS5A	Putative_meiotic_genes	A02	20979395	snp_370	T	C	synonymous_codon	Note=atc>atT_I>I_aa323_codon_loc3	0/0	0/1	0/1	0/0	0/0	0/0
BraA02003272	A02	20977275	20988788	AT5G47690.1	PDS5A	Putative_meiotic_genes	A02	20979641	snp_1139	A	C	conservative_missense_codon	Note=act>aAt_T>N_aa381_codon_loc2_MODERATELY_CONSERVATIVE(65)	1/1	./.	./.	0/0	0/0	0/0
BraA02003272	A02	20977275	20988788	AT5G47690.1	PDS5A	Putative_meiotic_genes	A02	20979736	snp_1091	C	T	silent_mutation		0/0	./.	./.	0/0	0/0	0/0
BraA02003272	A02	20977275	20988788	AT5G47690.1	PDS5A	Putative_meiotic_genes	A02	20979812	snp_1761	G	A	non_conservative_missense_codon	Note=tac>tGc_Y>C_aa408_codon_loc2_RADICAL(194)	1/1	./.	./.	0/0	1/1	1/1
BraA02003272	A02	20977275	20988788	AT5G47690.1	PDS5A	Putative_meiotic_genes	A02	20980721	snp_155	G	C	synonymous_codon	Note=ctc>ctG_L>L_aa589_codon_loc3	0/0	1/1	./.	0/0	0/0	0/0
BraA02003272	A02	20977275	20988788	AT5G47690.1	PDS5A	Putative_meiotic_genes	A02	20980808	snp_345	G	T	synonymous_codon	Note=gct>gcG_A>A_aa618_codon_loc3	1/1	0/0	0/0	0/0	1/1	1/1
BraA02003272	A02	20977275	20988788	AT5G47690.1	PDS5A	Putative_meiotic_genes	A02	20980817	snp_578	G	T	conservative_missense_codon	Note=gat>gaG_D>E_aa621_codon_loc3_CONSERVATIVE(45)	0/0	1/1	1/1	0/0	0/0	0/0
BraA02003272	A02	20977275	20988788	AT5G47690.1	PDS5A	Putative_meiotic_genes	A02	20980951	snp_1267	C	G	silent_mutation		0/0	1/1	0/1	0/0	0/0	0/0
BraA02003272	A02	20977275	20988788	AT5G47690.1	PDS5A	Putative_meiotic_genes	A02	20981047	snp_3538	G	T	non_conservative_missense_codon	Note=tat>Gat_Y>D_aa656_codon_loc1_RADICAL(160)	0/0	0/1	1/1	0/0	0/0	0/0
BraA02003272	A02	20977275	20988788	AT5G47690.1	PDS5A	Putative_meiotic_genes	A02	20981066	snp_2989	T	A	conservative_missense_codon	Note=aag>aTg_K>M_aa662_codon_loc2_MODERATELY_CONSERVATIVE(95)	0/0	./.	1/1	0/0	0/0	0/0
BraA02003272	A02	20977275	20988788	AT5G47690.1	PDS5A	Putative_meiotic_genes	A02	20982146	snp_2138	T	C	synonymous_codon	Note=cac>caT_H>H_aa864_codon_loc3	1/1	./.	./.	0/0	1/1	1/1
BraA02003272	A02	20977275	20988788	AT5G47690.1	PDS5A	Putative_meiotic_genes	A02	20982642	snp_3589	G	T	conservative_missense_codon	Note=ttt>Gtt_F>V_aa968_codon_loc1_CONSERVATIVE(50)	1/1	./.	./.	0/0	1/1	1/1
BraA02003272	A02	20977275	20988788	AT5G47690.1	PDS5A	Putative_meiotic_genes	A02	20982964	snp_1729	T	G	silent_mutation		1/1	./.	./.	0/0	1/1	1/1
BraA02003272	A02	20977275	20988788	AT5G47690.1	PDS5A	Putative_meiotic_genes	A02	20983077	snp_884	G	A	silent_mutation		1/1	./.	./.	0/0	1/1	1/1
BraA02003272	A02	20977275	20988788	AT5G47690.1	PDS5A	Putative_meiotic_genes	A02	20983452	snp_3495	T	C	conservative_missense_codon	Note=gca>gTa_A>V_aa1108_codon_loc2_MODERATELY_CONSERVATIVE(64)	1/1	0/0	./.	0/0	1/1	1/1
BraA02003272	A02	20977275	20988788	AT5G47690.1	PDS5A	Putative_meiotic_genes	A02	20983529	snp_99	C	T	silent_mutation		./.	0/0	./.	0/0	1/1	0/1
BraA02003272	A02	20977275	20988788	AT5G47690.1	PDS5A	Putative_meiotic_genes	A02	20983658	snp_3492	G	T	conservative_missense_codon	Note=tta>Gta_L>V_aa1149_codon_loc1_CONSERVATIVE(32)	1/1	0/0	0/0	0/0	1/1	1/1
BraA02003272	A02	20977275	20988788	AT5G47690.1	PDS5A	Putative_meiotic_genes	A02	20983719	snp_908	T	C	conservative_missense_codon	Note=cca>cTa_P>L_aa1169_codon_loc2_MODERATELY_CONSERVATIVE(98)	0/0	0/0	1/1	0/0	0/0	0/0
BraA02003272	A02	20977275	20988788	AT5G47690.1	PDS5A	Putative_meiotic_genes	A02	20984346	snp_2354	T	A	silent_mutation		0/0	1/1	0/0	0/0	0/0	0/0
BraA02003272	A02	20977275	20988788	AT5G47690.1	PDS5A	Putative_meiotic_genes	A02	20984427	snp_2620	A	G	synonymous_codon	Note=gag>gaA_E>E_aa1346_codon_loc3	0/0	1/1	1/1	0/0	0/0	0/0
BraA02003272	A02	20977275	20988788	AT5G47690.1	PDS5A	Putative_meiotic_genes	A02	20984838	snp_1630	C	T	synonymous_codon	Note=gtt>gtC_V>V_aa1386_codon_loc3	1/1	1/1	1/1	0/0	1/1	1/1
BraA02003272	A02	20977275	20988788	AT5G47690.1	PDS5A	Putative_meiotic_genes	A02	20984954	snp_2364	A	G	silent_mutation		0/0	1/1	./.	0/0	0/0	0/0
BraA02003272	A02	20977275	20988788	AT5G47690.1	PDS5A	Putative_meiotic_genes	A02	20985070	snp_2753	A	T	silent_mutation		1/1	1/1	./.	0/0	1/1	1/1
BraA02003272	A02	20977275	20988788	AT5G47690.1	PDS5A	Putative_meiotic_genes	A02	20985362	snp_3579	T	C	conservative_missense_codon	Note=aca>aTa_T>I_aa1452_codon_loc2_MODERATELY_CONSERVATIVE(89)	1/1	1/1	./.	0/0	1/1	1/1
BraA02003272	A02	20977275	20988788	AT5G47690.1	PDS5A	Putative_meiotic_genes	A02	20986308	snp_1881	A	T	silent_mutation		1/1	./.	./.	0/0	1/1	./.
BraA02003272	A02	20977275	20988788	AT5G47690.1	PDS5A	Putative_meiotic_genes	A02	20986872	snp_2196	C	A	silent_mutation		0/0	1/1	./.	0/0	0/0	0/0
BraA02003272	A02	20977275	20988788	AT5G47690.1	PDS5A	Putative_meiotic_genes	A02	20987141	snp_1031	T	C	silent_mutation		0/0	0/0	1/1	0/0	0/0	0/0
BraA02003272	A02	20977275	20988788	AT5G47690.1	PDS5A	Putative_meiotic_genes	A02	20987172	snp_693	T	C	silent_mutation		1/1	0/0	1/1	0/0	1/1	1/1
BraA02003272	A02	20977275	20988788	AT5G47690.1	PDS5A	Putative_meiotic_genes	A02	20987175	snp_1155	T	C	silent_mutation		1/1	0/0	0/0	0/0	1/1	1/1
BraA02003272	A02	20977275	20988788	AT5G47690.1	PDS5A	Putative_meiotic_genes	A02	20988533	snp_1982	C	T	synonymous_codon	Note=ggt>ggC_G>G_aa1738_codon_loc3	0/0	1/1	0/0	0/0	0/0	0/0
BraA02003272	A02	20977275	20988788	AT5G47690.1	PDS5A	Putative_meiotic_genes	A02	20988575	snp_1928	G	A	synonymous_codon	Note=aga>agG_R>R_aa1752_codon_loc3	0/0	0/0	1/1	0/0	0/0	0/0
BraA02003272	A02	20977275	20988788	AT5G47690.1	PDS5A	Putative_meiotic_genes	A02	20988782	snp_3588	G	T	conservative_missense_codon	Note=gat>gaG_D>E_aa1821_codon_loc3_CONSERVATIVE(45)	1/1	0/0	0/0	0/0	0/1	0/1
BraA02003698	A02	24909662	24913820	AT3G27120.1	FIGL1	Recombination$__IH_bias	A02	24909737	snp_2444	A	T	synonymous_codon	Note=gta>gtT_V>V_aa624_codon_loc3	0/0	0/0	1/1	0/0	0/0	0/0
BraA02003698	A02	24909662	24913820	AT3G27120.1	FIGL1	Recombination$__IH_bias	A02	24909810	snp_138	T	C	silent_mutation		1/1	1/1	./.	0/0	1/1	./.
BraA02003698	A02	24909662	24913820	AT3G27120.1	FIGL1	Recombination$__IH_bias	A02	24909814	snp_1280	A	C	silent_mutation		1/1	1/1	./.	0/0	1/1	./.
BraA02003698	A02	24909662	24913820	AT3G27120.1	FIGL1	Recombination$__IH_bias	A02	24909851	snp_3393	G	A	silent_mutation		./.	./.	./.	0/0	./.	./.
BraA02003698	A02	24909662	24913820	AT3G27120.1	FIGL1	Recombination$__IH_bias	A02	24909959	snp_3195	G	T	synonymous_codon	Note=gga>ggC_G>G_aa598_codon_loc3	1/1	1/1	1/1	0/0	1/1	1/1
BraA02003698	A02	24909662	24913820	AT3G27120.1	FIGL1	Recombination$__IH_bias	A02	24910782	snp_1883	A	G	silent_mutation		./.	./.	1/1	0/1	./.	./.
BraA02003698	A02	24909662	24913820	AT3G27120.1	FIGL1	Recombination$__IH_bias	A02	24910926	snp_2302	A	T	silent_mutation		0/0	./.	1/1	0/1	0/0	0/0
BraA02003698	A02	24909662	24913820	AT3G27120.1	FIGL1	Recombination$__IH_bias	A02	24910930	snp_1660	A	G	silent_mutation		0/0	./.	1/1	0/0	0/0	0/0
BraA02003698	A02	24909662	24913820	AT3G27120.1	FIGL1	Recombination$__IH_bias	A02	24910962	snp_997	T	C	silent_mutation		1/1	./.	0/0	0/1	1/1	1/1
BraA02003698	A02	24909662	24913820	AT3G27120.1	FIGL1	Recombination$__IH_bias	A02	24911011	snp_304	T	C	synonymous_codon	Note=tcg>tcA_S>S_aa439_codon_loc3	./.	./.	1/1	0/1	./.	./.
BraA02003698	A02	24909662	24913820	AT3G27120.1	FIGL1	Recombination$__IH_bias	A02	24911023	snp_2109	A	T	synonymous_codon	Note=ata>atT_I>I_aa435_codon_loc3	./.	./.	1/1	0/1	./.	./.
BraA02003698	A02	24909662	24913820	AT3G27120.1	FIGL1	Recombination$__IH_bias	A02	24911132	snp_115	A	T	silent_mutation		./.	./.	1/1	0/0	./.	./.
BraA02003698	A02	24909662	24913820	AT3G27120.1	FIGL1	Recombination$__IH_bias	A02	24911151	snp_2291	A	C	silent_mutation		./.	./.	1/1	0/1	./.	./.
BraA02003698	A02	24909662	24913820	AT3G27120.1	FIGL1	Recombination$__IH_bias	A02	24911318	snp_1704	A	C	silent_mutation		./.	./.	1/1	0/0	./.	1/1
BraA02003698	A02	24909662	24913820	AT3G27120.1	FIGL1	Recombination$__IH_bias	A02	24911335	snp_2305	T	A	silent_mutation		./.	./.	1/1	0/0	./.	1/1
BraA02003698	A02	24909662	24913820	AT3G27120.1	FIGL1	Recombination$__IH_bias	A02	24911524	snp_465	T	C	silent_mutation		./.	./.	./.	0/1	./.	./.
BraA02003698	A02	24909662	24913820	AT3G27120.1	FIGL1	Recombination$__IH_bias	A02	24911857	snp_3268	T	C	conservative_missense_codon	Note=agt>aAt_S>N_aa308_codon_loc2_CONSERVATIVE(46)	0/0	0/0	./.	0/1	0/0	0/0
BraA02003698	A02	24909662	24913820	AT3G27120.1	FIGL1	Recombination$__IH_bias	A02	24912659	snp_1385	T	G	silent_mutation		./.	./.	1/1	0/0	./.	./.
BraA02003698	A02	24909662	24913820	AT3G27120.1	FIGL1	Recombination$__IH_bias	A02	24912747	snp_427	A	G	conservative_missense_codon	Note=cca>cTa_P>L_aa230_codon_loc2_MODERATELY_CONSERVATIVE(98)	./.	./.	1/1	0/0	./.	./.
BraA02003698	A02	24909662	24913820	AT3G27120.1	FIGL1	Recombination$__IH_bias	A02	24912794	snp_381	A	G	synonymous_codon	Note=cac>caT_H>H_aa214_codon_loc3	./.	./.	1/1	0/0	./.	./.
BraA02003698	A02	24909662	24913820	AT3G27120.1	FIGL1	Recombination$__IH_bias	A02	24913689	snp_167	T	C	synonymous_codon	Note=cag>caA_Q>Q_aa44_codon_loc3	./.	./.	./.	0/0	1/1	1/1
BraA02003698	A02	24909662	24913820	AT3G27120.1	FIGL1	Recombination$__IH_bias	A02	24913761	snp_1765	A	T	synonymous_codon	Note=cta>ctT_L>L_aa20_codon_loc3	./.	./.	./.	0/0	1/1	./.
BraA02003741	A02	25183717	25192856	AT3G27730.1	MER3/RCK	Recombination$_CO_and_NCO_outcome	A02	25183793	snp_1667	A	G	non_conservative_missense_codon	Note=tcc>tTc_S>F_aa1402_codon_loc2_RADICAL(155)	./.	1/1	./.	0/0	1/1	./.
BraA02003741	A02	25183717	25192856	AT3G27730.1	MER3/RCK	Recombination$_CO_and_NCO_outcome	A02	25183837	snp_1290	A	C	conservative_missense_codon	Note=atg>atT_M>I_aa1387_codon_loc3_CONSERVATIVE(10)	./.	1/1	./.	0/0	1/1	./.
BraA02003741	A02	25183717	25192856	AT3G27730.1	MER3/RCK	Recombination$_CO_and_NCO_outcome	A02	25183971	snp_3048	T	C	conservative_missense_codon	Note=gcc>Acc_A>T_aa1343_codon_loc1_MODERATELY_CONSERVATIVE(58)	1/1	0/0	./.	0/0	0/0	1/1
BraA02003741	A02	25183717	25192856	AT3G27730.1	MER3/RCK	Recombination$_CO_and_NCO_outcome	A02	25183986	snp_1143	T	C	conservative_missense_codon	Note=gtt>Att_V>I_aa1338_codon_loc1_CONSERVATIVE(29)	1/1	0/0	./.	0/0	0/0	1/1
BraA02003741	A02	25183717	25192856	AT3G27730.1	MER3/RCK	Recombination$_CO_and_NCO_outcome	A02	25184563	snp_1210	T	A	silent_mutation		1/1	1/1	./.	0/0	1/1	1/1
BraA02003741	A02	25183717	25192856	AT3G27730.1	MER3/RCK	Recombination$_CO_and_NCO_outcome	A02	25184651	snp_1989	T	A	synonymous_codon	Note=cct>ccA_P>P_aa1193_codon_loc3	0/0	0/0	./.	0/0	0/0	0/0
BraA02003741	A02	25183717	25192856	AT3G27730.1	MER3/RCK	Recombination$_CO_and_NCO_outcome	A02	25184655	snp_2000	G	C	conservative_missense_codon	Note=gga>gCa_G>A_aa1192_codon_loc2_MODERATELY_CONSERVATIVE(60)	0/0	0/0	./.	0/0	0/0	0/0
BraA02003741	A02	25183717	25192856	AT3G27730.1	MER3/RCK	Recombination$_CO_and_NCO_outcome	A02	25185672	snp_1454	G	T	silent_mutation		0/0	0/0	0/1	0/0	0/0	0/0
BraA02003741	A02	25183717	25192856	AT3G27730.1	MER3/RCK	Recombination$_CO_and_NCO_outcome	A02	25185730	snp_321	T	C	silent_mutation		0/0	0/0	0/1	0/0	0/0	0/0
BraA02003741	A02	25183717	25192856	AT3G27730.1	MER3/RCK	Recombination$_CO_and_NCO_outcome	A02	25185734	snp_1354	C	A	silent_mutation		0/0	0/0	0/1	0/0	0/0	0/0
BraA02003741	A02	25183717	25192856	AT3G27730.1	MER3/RCK	Recombination$_CO_and_NCO_outcome	A02	25185962	snp_1363	A	G	silent_mutation		0/0	0/0	1/1	0/0	0/0	0/0
BraA02003741	A02	25183717	25192856	AT3G27730.1	MER3/RCK	Recombination$_CO_and_NCO_outcome	A02	25185963	snp_470	G	A	silent_mutation		0/0	0/0	1/1	0/0	0/0	0/0
BraA02003741	A02	25183717	25192856	AT3G27730.1	MER3/RCK	Recombination$_CO_and_NCO_outcome	A02	25186165	snp_3471	G	A	synonymous_codon	Note=cat>caC_H>H_aa906_codon_loc3	0/0	0/0	0/1	0/0	0/0	0/0
BraA02003741	A02	25183717	25192856	AT3G27730.1	MER3/RCK	Recombination$_CO_and_NCO_outcome	A02	25186662	snp_650	T	C	silent_mutation		0/0	0/0	1/1	0/0	0/0	0/0
BraA02003741	A02	25183717	25192856	AT3G27730.1	MER3/RCK	Recombination$_CO_and_NCO_outcome	A02	25186770	snp_2733	C	A	silent_mutation		0/0	0/0	1/1	0/0	0/0	0/0
BraA02003741	A02	25183717	25192856	AT3G27730.1	MER3/RCK	Recombination$_CO_and_NCO_outcome	A02	25186858	snp_3190	T	C	conservative_missense_codon	Note=gag>Aag_E>K_aa776_codon_loc1_MODERATELY_CONSERVATIVE(56)	0/0	0/0	1/1	0/0	0/0	0/0
BraA02003741	A02	25183717	25192856	AT3G27730.1	MER3/RCK	Recombination$_CO_and_NCO_outcome	A02	25186874	snp_688	A	G	synonymous_codon	Note=gac>gaT_D>D_aa770_codon_loc3	0/0	0/0	1/1	0/0	0/0	0/0
BraA02003741	A02	25183717	25192856	AT3G27730.1	MER3/RCK	Recombination$_CO_and_NCO_outcome	A02	25186962	snp_3699	C	T	silent_mutation		0/0	0/0	1/1	0/0	0/0	0/0
BraA02003741	A02	25183717	25192856	AT3G27730.1	MER3/RCK	Recombination$_CO_and_NCO_outcome	A02	25186968	snp_2084	A	G	silent_mutation		0/0	0/0	1/1	0/0	0/0	0/0
BraA02003741	A02	25183717	25192856	AT3G27730.1	MER3/RCK	Recombination$_CO_and_NCO_outcome	A02	25187075	snp_3658	A	G	synonymous_codon	Note=tac>taT_Y>Y_aa737_codon_loc3	0/0	0/0	1/1	0/0	0/0	0/0
BraA02003741	A02	25183717	25192856	AT3G27730.1	MER3/RCK	Recombination$_CO_and_NCO_outcome	A02	25187144	snp_1544	T	C	silent_mutation		1/1	1/1	1/1	0/0	1/1	1/1
BraA02003741	A02	25183717	25192856	AT3G27730.1	MER3/RCK	Recombination$_CO_and_NCO_outcome	A02	25187166	snp_2965	A	C	silent_mutation		0/0	0/0	1/1	0/0	0/0	0/0
BraA02003741	A02	25183717	25192856	AT3G27730.1	MER3/RCK	Recombination$_CO_and_NCO_outcome	A02	25187326	snp_1291	G	A	silent_mutation		0/0	0/0	1/1	0/0	0/0	0/0
BraA02003741	A02	25183717	25192856	AT3G27730.1	MER3/RCK	Recombination$_CO_and_NCO_outcome	A02	25187414	snp_3737	T	C	synonymous_codon	Note=aag>aaA_K>K_aa694_codon_loc3	0/0	0/0	1/1	0/0	0/0	0/0
BraA02003741	A02	25183717	25192856	AT3G27730.1	MER3/RCK	Recombination$_CO_and_NCO_outcome	A02	25187538	snp_2007	T	C	synonymous_codon	Note=ctg>ctA_L>L_aa679_codon_loc3	0/0	0/0	1/1	0/0	0/0	0/0
BraA02003741	A02	25183717	25192856	AT3G27730.1	MER3/RCK	Recombination$_CO_and_NCO_outcome	A02	25188400	snp_1303	G	A	silent_mutation		1/1	1/1	./.	0/0	1/1	1/1
BraA02003741	A02	25183717	25192856	AT3G27730.1	MER3/RCK	Recombination$_CO_and_NCO_outcome	A02	25189281	snp_1050	G	A	synonymous_codon	Note=agt>agC_S>S_aa374_codon_loc3	1/1	1/1	0/0	0/0	1/1	1/1
BraA02003741	A02	25183717	25192856	AT3G27730.1	MER3/RCK	Recombination$_CO_and_NCO_outcome	A02	25189302	snp_2552	T	A	synonymous_codon	Note=ctt>ctA_L>L_aa367_codon_loc3	0/0	0/0	1/1	0/0	0/0	0/0
BraA02003741	A02	25183717	25192856	AT3G27730.1	MER3/RCK	Recombination$_CO_and_NCO_outcome	A02	25189317	snp_2798	A	C	synonymous_codon	Note=ctg>ctT_L>L_aa362_codon_loc3	0/0	0/0	1/1	0/0	0/0	0/0
BraA02003741	A02	25183717	25192856	AT3G27730.1	MER3/RCK	Recombination$_CO_and_NCO_outcome	A02	25189323	snp_2657	A	G	synonymous_codon	Note=ttc>ttT_F>F_aa360_codon_loc3	1/1	1/1	0/0	0/0	1/1	1/1
BraA02003741	A02	25183717	25192856	AT3G27730.1	MER3/RCK	Recombination$_CO_and_NCO_outcome	A02	25189535	snp_3706	G	A	synonymous_codon	Note=ttt>ttC_F>F_aa319_codon_loc3	1/1	1/1	./.	0/0	1/1	1/1
BraA02003741	A02	25183717	25192856	AT3G27730.1	MER3/RCK	Recombination$_CO_and_NCO_outcome	A02	25189574	snp_1056	A	T	synonymous_codon	Note=aca>acT_T>T_aa306_codon_loc3	0/0	0/0	./.	0/0	0/0	0/0
BraA02003741	A02	25183717	25192856	AT3G27730.1	MER3/RCK	Recombination$_CO_and_NCO_outcome	A02	25190523	snp_1107	G	A	silent_mutation		1/1	1/1	1/1	0/0	1/1	1/1
BraA02003741	A02	25183717	25192856	AT3G27730.1	MER3/RCK	Recombination$_CO_and_NCO_outcome	A02	25190541	snp_1333	T	C	silent_mutation		1/1	1/1	0/0	0/0	1/1	1/1
BraA02003741	A02	25183717	25192856	AT3G27730.1	MER3/RCK	Recombination$_CO_and_NCO_outcome	A02	25191019	snp_2146	A	G	silent_mutation		1/1	0/0	0/0	0/0	0/0	1/1
BraA02003741	A02	25183717	25192856	AT3G27730.1	MER3/RCK	Recombination$_CO_and_NCO_outcome	A02	25191741	snp_111	G	C	synonymous_codon	Note=gtg>gtC_V>V_aa176_codon_loc3	./.	./.	1/1	0/0	./.	./.
BraA02003741	A02	25183717	25192856	AT3G27730.1	MER3/RCK	Recombination$_CO_and_NCO_outcome	A02	25191745	snp_1008	C	G	non_conservative_missense_codon	Note=tct>tGt_S>C_aa175_codon_loc2_MODERATELY_RADICAL(112)	./.	./.	1/1	0/0	./.	./.
BraA02003741	A02	25183717	25192856	AT3G27730.1	MER3/RCK	Recombination$_CO_and_NCO_outcome	A02	25191793	snp_2930	A	G	conservative_missense_codon	Note=gct>gTt_A>V_aa159_codon_loc2_MODERATELY_CONSERVATIVE(64)	./.	./.	1/1	0/0	./.	./.
BraA02003741	A02	25183717	25192856	AT3G27730.1	MER3/RCK	Recombination$_CO_and_NCO_outcome	A02	25192659	snp_22	C	A	conservative_missense_codon	Note=aat>aaG_N>K_aa66_codon_loc3_MODERATELY_CONSERVATIVE(94)	./.	./.	0/1	0/0	./.	./.
BraA02003741	A02	25183717	25192856	AT3G27730.1	MER3/RCK	Recombination$_CO_and_NCO_outcome	A02	25192682	snp_1405	A	C	conservative_missense_codon	Note=gct>Tct_A>S_aa59_codon_loc1_MODERATELY_CONSERVATIVE(99)	./.	0/1	./.	0/0	./.	1/1
BraA02003741	A02	25183717	25192856	AT3G27730.1	MER3/RCK	Recombination$_CO_and_NCO_outcome	A02	25192729	snp_3486	T	A	non_conservative_missense_codon	Note=gta>gAa_V>E_aa43_codon_loc2_MODERATELY_RADICAL(121)	./.	0/1	0/0	0/0	./.	1/1
BraA02003741	A02	25183717	25192856	AT3G27730.1	MER3/RCK	Recombination$_CO_and_NCO_outcome	A02	25192839	snp_1633	G	A	synonymous_codon	Note=gct>gcC_A>A_aa6_codon_loc3	./.	0/0	1/1	0/0	0/0	0/0
BraA02004374	A02	29301078	29303190	AT5G63370.1	CDKG1	Recombination$_CO_and_NCO_outcome	A02	29301210	snp_855	T	C	synonymous_codon	Note=ttg>ttA_L>L_aa603_codon_loc3	./.	./.	./.	0/0	./.	./.
BraA02004374	A02	29301078	29303190	AT5G63370.1	CDKG1	Recombination$_CO_and_NCO_outcome	A02	29301556	snp_14	G	A	synonymous_codon	Note=ctt>ctC_L>L_aa545_codon_loc3	./.	1/1	./.	0/0	./.	./.
BraA02004374	A02	29301078	29303190	AT5G63370.1	CDKG1	Recombination$_CO_and_NCO_outcome	A02	29301616	snp_3343	G	A	synonymous_codon	Note=att>atC_I>I_aa525_codon_loc3	./.	1/1	./.	0/0	./.	1/1
BraA02004374	A02	29301078	29303190	AT5G63370.1	CDKG1	Recombination$_CO_and_NCO_outcome	A02	29301802	snp_179	T	A	synonymous_codon	Note=cct>ccA_P>P_aa463_codon_loc3	./.	1/1	./.	0/0	./.	1/1
BraA02004374	A02	29301078	29303190	AT5G63370.1	CDKG1	Recombination$_CO_and_NCO_outcome	A02	29301859	snp_1331	C	T	synonymous_codon	Note=cta>ctG_L>L_aa444_codon_loc3	./.	1/1	./.	0/0	1/1	1/1
BraA02004374	A02	29301078	29303190	AT5G63370.1	CDKG1	Recombination$_CO_and_NCO_outcome	A02	29301924	snp_2096	C	A	non_conservative_missense_codon	Note=tgc>Ggc_C>G_aa423_codon_loc1_RADICAL(159)	./.	1/1	./.	0/0	1/1	1/1
BraA02004374	A02	29301078	29303190	AT5G63370.1	CDKG1	Recombination$_CO_and_NCO_outcome	A02	29302141	snp_2697	G	A	synonymous_codon	Note=gat>gaC_D>D_aa350_codon_loc3	./.	./.	./.	0/0	1/1	1/1
BraA02004374	A02	29301078	29303190	AT5G63370.1	CDKG1	Recombination$_CO_and_NCO_outcome	A02	29302146	snp_255	T	G	synonymous_codon	Note=cgg>Agg_R>R_aa349_codon_loc1	./.	./.	./.	0/0	0/0	0/0
BraA02004374	A02	29301078	29303190	AT5G63370.1	CDKG1	Recombination$_CO_and_NCO_outcome	A02	29302238	snp_1951	C	A	non_conservative_missense_codon	Note=gtg>gGg_V>G_aa318_codon_loc2_MODERATELY_RADICAL(109)	./.	./.	./.	0/0	./.	./.
BraA02004374	A02	29301078	29303190	AT5G63370.1	CDKG1	Recombination$_CO_and_NCO_outcome	A02	29302375	snp_3340	T	A	conservative_missense_codon	Note=cat>caA_H>Q_aa272_codon_loc3_CONSERVATIVE(24)	./.	./.	./.	0/0	./.	./.
BraA02004405	A02	29493913	29499382	AT5G63920.1	Topo3alpha	Recombination$_CO_and_NCO_outcome	A02	29493942	snp_3669	G	T	synonymous_codon	Note=act>acG_T>T_aa10_codon_loc3	0/0	0/0	./.	1/1	0/0	0/0
BraA02004405	A02	29493913	29499382	AT5G63920.1	Topo3alpha	Recombination$_CO_and_NCO_outcome	A02	29494023	snp_393	G	A	synonymous_codon	Note=gaa>gaG_E>E_aa37_codon_loc3	0/0	0/0	1/1	0/0	0/0	0/0
BraA02004405	A02	29493913	29499382	AT5G63920.1	Topo3alpha	Recombination$_CO_and_NCO_outcome	A02	29494086	snp_3090	T	C	synonymous_codon	Note=cgc>cgT_R>R_aa58_codon_loc3	0/0	0/0	0/0	1/1	0/0	0/0
BraA02004405	A02	29493913	29499382	AT5G63920.1	Topo3alpha	Recombination$_CO_and_NCO_outcome	A02	29494342	snp_1908	A	G	synonymous_codon	Note=gag>gaA_E>E_aa111_codon_loc3	0/0	0/0	./.	0/0	0/0	0/0
BraA02004405	A02	29493913	29499382	AT5G63920.1	Topo3alpha	Recombination$_CO_and_NCO_outcome	A02	29494459	snp_2995	G	A	synonymous_codon	Note=aga>agG_R>R_aa150_codon_loc3	0/0	0/0	./.	0/0	0/0	0/0
BraA02004405	A02	29493913	29499382	AT5G63920.1	Topo3alpha	Recombination$_CO_and_NCO_outcome	A02	29494582	snp_39	A	T	synonymous_codon	Note=gct>gcA_A>A_aa164_codon_loc3	0/0	0/0	1/1	0/0	0/0	0/0
BraA02004405	A02	29493913	29499382	AT5G63920.1	Topo3alpha	Recombination$_CO_and_NCO_outcome	A02	29495328	snp_12	C	A	synonymous_codon	Note=aca>acC_T>T_aa310_codon_loc3	0/0	0/0	1/1	./.	0/0	0/0
BraA02004405	A02	29493913	29499382	AT5G63920.1	Topo3alpha	Recombination$_CO_and_NCO_outcome	A02	29496018	snp_1996	G	T	synonymous_codon	Note=gtt>gtG_V>V_aa420_codon_loc3	0/0	0/0	1/1	0/0	0/0	0/0
BraA02004405	A02	29493913	29499382	AT5G63920.1	Topo3alpha	Recombination$_CO_and_NCO_outcome	A02	29496045	snp_2886	A	G	synonymous_codon	Note=ctg>ctA_L>L_aa429_codon_loc3	0/0	0/0	./.	0/0	0/0	0/0
BraA02004405	A02	29493913	29499382	AT5G63920.1	Topo3alpha	Recombination$_CO_and_NCO_outcome	A02	29496206	snp_2174	G	A	silent_mutation		0/0	0/0	./.	1/1	0/0	0/0
BraA02004405	A02	29493913	29499382	AT5G63920.1	Topo3alpha	Recombination$_CO_and_NCO_outcome	A02	29496276	snp_2523	G	A	conservative_missense_codon	Note=atg>Gtg_M>V_aa477_codon_loc1_CONSERVATIVE(21)	1/1	1/1	./.	1/1	1/1	1/1
BraA02004405	A02	29493913	29499382	AT5G63920.1	Topo3alpha	Recombination$_CO_and_NCO_outcome	A02	29496407	snp_3240	T	A	silent_mutation		0/0	0/0	./.	1/1	0/0	0/0
BraA02004405	A02	29493913	29499382	AT5G63920.1	Topo3alpha	Recombination$_CO_and_NCO_outcome	A02	29496838	snp_2141	C	T	silent_mutation		0/0	0/0	1/1	0/0	0/0	0/0
BraA02004405	A02	29493913	29499382	AT5G63920.1	Topo3alpha	Recombination$_CO_and_NCO_outcome	A02	29496891	snp_1254	T	G	silent_mutation		0/0	0/0	1/1	0/0	0/0	0/0
BraA02004405	A02	29493913	29499382	AT5G63920.1	Topo3alpha	Recombination$_CO_and_NCO_outcome	A02	29496892	snp_2259	G	T	silent_mutation		0/0	0/0	1/1	0/0	0/0	0/0
BraA02004405	A02	29493913	29499382	AT5G63920.1	Topo3alpha	Recombination$_CO_and_NCO_outcome	A02	29497166	snp_684	G	A	silent_mutation		0/0	0/0	./.	1/1	0/0	0/0
BraA02004405	A02	29493913	29499382	AT5G63920.1	Topo3alpha	Recombination$_CO_and_NCO_outcome	A02	29497745	snp_2927	T	A	conservative_missense_codon	Note=cat>cTt_H>L_aa647_codon_loc2_MODERATELY_CONSERVATIVE(99)	0/0	0/0	./.	1/1	0/0	0/0
BraA02004405	A02	29493913	29499382	AT5G63920.1	Topo3alpha	Recombination$_CO_and_NCO_outcome	A02	29498146	snp_657	G	A	silent_mutation		1/1	1/1	./.	0/0	1/1	1/1
BraA02004405	A02	29493913	29499382	AT5G63920.1	Topo3alpha	Recombination$_CO_and_NCO_outcome	A02	29498640	snp_2435	A	G	silent_mutation		0/0	0/0	1/1	0/0	0/0	0/0
BraA02004405	A02	29493913	29499382	AT5G63920.1	Topo3alpha	Recombination$_CO_and_NCO_outcome	A02	29498711	snp_1508	T	A	non_conservative_missense_codon	Note=aat>Tat_N>Y_aa755_codon_loc1_MODERATELY_RADICAL(143)	0/0	0/0	1/1	0/0	0/0	0/0
BraA02004405	A02	29493913	29499382	AT5G63920.1	Topo3alpha	Recombination$_CO_and_NCO_outcome	A02	29498794	snp_2563	A	G	synonymous_codon	Note=acg>acA_T>T_aa782_codon_loc3	0/0	0/0	1/1	0/0	0/0	0/0
BraA02004405	A02	29493913	29499382	AT5G63920.1	Topo3alpha	Recombination$_CO_and_NCO_outcome	A02	29498859	snp_1584	T	C	silent_mutation		0/0	0/0	1/1	0/0	0/0	0/0
BraA02004405	A02	29493913	29499382	AT5G63920.1	Topo3alpha	Recombination$_CO_and_NCO_outcome	A02	29498884	snp_2126	T	C	silent_mutation		0/0	0/0	0/0	1/1	0/0	0/0
BraA02004405	A02	29493913	29499382	AT5G63920.1	Topo3alpha	Recombination$_CO_and_NCO_outcome	A02	29499041	snp_2981	T	C	synonymous_codon	Note=aac>aaT_N>N_aa838_codon_loc3	0/0	0/0	0/1	0/0	0/0	0/0
BraA02004405	A02	29493913	29499382	AT5G63920.1	Topo3alpha	Recombination$_CO_and_NCO_outcome	A02	29499166	snp_1598	C	T	synonymous_codon	Note=act>acC_T>T_aa850_codon_loc3	0/0	0/0	0/1	0/0	0/0	0/0
BraA03000022	A03	86041	91713	AT5G01630.1	BRCA2(V)	Recombination$_early_DSB_repair	A03	86053	snp_2432	C	A	non_conservative_missense_codon	Note=agt>Cgt_S>R_aa5_codon_loc1_MODERATELY_RADICAL(110)	1/1	0/0	0/0	0/0	1/1	1/1
BraA03000022	A03	86041	91713	AT5G01630.1	BRCA2(V)	Recombination$_early_DSB_repair	A03	86096	snp_857	T	G	non_conservative_missense_codon	Note=ggc>gTc_G>V_aa19_codon_loc2_MODERATELY_RADICAL(109)	0/0	1/1	1/1	0/0	0/0	0/0
BraA03000022	A03	86041	91713	AT5G01630.1	BRCA2(V)	Recombination$_early_DSB_repair	A03	86217	snp_2264	T	C	silent_mutation		0/0	0/0	1/1	0/0	0/0	0/0
BraA03000022	A03	86041	91713	AT5G01630.1	BRCA2(V)	Recombination$_early_DSB_repair	A03	86223	snp_3253	G	A	silent_mutation		1/1	1/1	1/1	0/0	1/1	1/1
BraA03000022	A03	86041	91713	AT5G01630.1	BRCA2(V)	Recombination$_early_DSB_repair	A03	86562	snp_3248	A	G	conservative_missense_codon	Note=agt>aAt_S>N_aa93_codon_loc2_CONSERVATIVE(46)	0/0	1/1	./.	0/0	0/0	0/0
BraA03000022	A03	86041	91713	AT5G01630.1	BRCA2(V)	Recombination$_early_DSB_repair	A03	86739	snp_3673	T	G	silent_mutation		0/0	1/1	./.	0/0	0/0	0/0
BraA03000022	A03	86041	91713	AT5G01630.1	BRCA2(V)	Recombination$_early_DSB_repair	A03	86776	snp_1569	A	G	silent_mutation		0/0	1/1	0/1	0/0	0/0	0/0
BraA03000022	A03	86041	91713	AT5G01630.1	BRCA2(V)	Recombination$_early_DSB_repair	A03	86899	snp_2674	A	T	synonymous_codon	Note=gct>gcA_A>A_aa151_codon_loc3	0/0	1/1	0/0	0/0	0/0	0/0
BraA03000022	A03	86041	91713	AT5G01630.1	BRCA2(V)	Recombination$_early_DSB_repair	A03	87078	snp_1992	T	C	conservative_missense_codon	Note=act>aTt_T>I_aa211_codon_loc2_MODERATELY_CONSERVATIVE(89)	0/0	1/1	./.	0/0	0/0	0/0
BraA03000022	A03	86041	91713	AT5G01630.1	BRCA2(V)	Recombination$_early_DSB_repair	A03	89683	snp_195	T	C	silent_mutation		1/1	./.	./.	0/0	1/1	1/1
BraA03000022	A03	86041	91713	AT5G01630.1	BRCA2(V)	Recombination$_early_DSB_repair	A03	89977	snp_34	G	T	conservative_missense_codon	Note=ttc>Gtc_F>V_aa792_codon_loc1_CONSERVATIVE(50)	0/0	1/1	1/1	0/0	0/0	0/0
BraA03000022	A03	86041	91713	AT5G01630.1	BRCA2(V)	Recombination$_early_DSB_repair	A03	90209	snp_261	A	C	conservative_missense_codon	Note=cac>caA_H>Q_aa843_codon_loc3_CONSERVATIVE(24)	0/0	1/1	1/1	0/0	0/0	0/0
BraA03000022	A03	86041	91713	AT5G01630.1	BRCA2(V)	Recombination$_early_DSB_repair	A03	90516	snp_3119	A	G	silent_mutation		1/1	./.	./.	0/0	1/1	1/1
BraA03000022	A03	86041	91713	AT5G01630.1	BRCA2(V)	Recombination$_early_DSB_repair	A03	91037	snp_1006	A	C	conservative_missense_codon	Note=ctc>Atc_L>I_aa973_codon_loc1_CONSERVATIVE(5)	0/0	./.	0/1	0/0	0/0	0/0
BraA03000022	A03	86041	91713	AT5G01630.1	BRCA2(V)	Recombination$_early_DSB_repair	A03	91106	snp_631	C	G	conservative_missense_codon	Note=gtg>Ctg_V>L_aa996_codon_loc1_CONSERVATIVE(32)	0/0	./.	1/1	0/0	0/0	0/0
BraA03000022	A03	86041	91713	AT5G01630.1	BRCA2(V)	Recombination$_early_DSB_repair	A03	91273	snp_3746	G	C	silent_mutation		0/0	./.	1/1	0/0	0/0	0/0
BraA03000022	A03	86041	91713	AT5G01630.1	BRCA2(V)	Recombination$_early_DSB_repair	A03	91343	snp_506	G	A	conservative_missense_codon	Note=aaa>aGa_K>R_aa1048_codon_loc2_CONSERVATIVE(26)	0/0	./.	1/1	0/0	0/0	0/0
BraA03000022	A03	86041	91713	AT5G01630.1	BRCA2(V)	Recombination$_early_DSB_repair	A03	91374	snp_394	T	C	synonymous_codon	Note=gtc>gtT_V>V_aa1058_codon_loc3	0/0	./.	1/1	0/0	0/0	0/0
BraA03000766	A03	3412266	3415601	AT5G15920.1	SMC5	Putative_meiotic_genes	A03	3412991	snp_69	G	A	synonymous_codon	Note=cca>ccG_P>P_aa242_codon_loc3	1/1	1/1	1/1	0/0	1/1	1/1
BraA03000766	A03	3412266	3415601	AT5G15920.1	SMC5	Putative_meiotic_genes	A03	3414878	snp_1496	T	C	synonymous_codon	Note=atc>atT_I>I_aa871_codon_loc3	1/1	1/1	0/0	1/1	1/1	1/1
BraA03000766	A03	3412266	3415601	AT5G15920.1	SMC5	Putative_meiotic_genes	A03	3415073	snp_1444	T	C	synonymous_codon	Note=agc>agT_S>S_aa936_codon_loc3	1/1	1/1	1/1	1/1	1/1	1/1
BraA03000766	A03	3412266	3415601	AT5G15920.1	SMC5	Putative_meiotic_genes	A03	3415371	snp_3421	A	G	silent_mutation		1/1	1/1	./.	1/1	1/1	1/1
BraA03000779	A03	3477662	3482825	AT5G16270.1	SYN4/RAD21.3	Sister_chromatid_cohesion	A03	3477703	snp_3749	C	T	synonymous_codon	Note=ctt>ctC_L>L_aa14_codon_loc3	0/0	0/0	./.	1/1	0/0	0/0
BraA03000779	A03	3477662	3482825	AT5G16270.1	SYN4/RAD21.3	Sister_chromatid_cohesion	A03	3477794	snp_3484	C	G	silent_mutation		0/0	0/0	./.	1/1	0/0	0/0
BraA03000779	A03	3477662	3482825	AT5G16270.1	SYN4/RAD21.3	Sister_chromatid_cohesion	A03	3478021	snp_2776	G	A	synonymous_codon	Note=gca>gcG_A>A_aa93_codon_loc3	0/0	0/0	./.	1/1	0/0	0/0
BraA03000779	A03	3477662	3482825	AT5G16270.1	SYN4/RAD21.3	Sister_chromatid_cohesion	A03	3478315	snp_674	T	C	silent_mutation		0/0	0/0	0/0	1/1	0/0	0/0
BraA03000779	A03	3477662	3482825	AT5G16270.1	SYN4/RAD21.3	Sister_chromatid_cohesion	A03	3478329	snp_586	T	C	silent_mutation		1/1	1/1	1/1	1/1	1/1	0/0
BraA03000779	A03	3477662	3482825	AT5G16270.1	SYN4/RAD21.3	Sister_chromatid_cohesion	A03	3478557	snp_62	A	G	silent_mutation		0/0	0/0	0/0	1/1	0/0	0/0
BraA03000779	A03	3477662	3482825	AT5G16270.1	SYN4/RAD21.3	Sister_chromatid_cohesion	A03	3478602	snp_2341	T	C	silent_mutation		0/0	0/0	0/0	1/1	0/0	0/0
BraA03000779	A03	3477662	3482825	AT5G16270.1	SYN4/RAD21.3	Sister_chromatid_cohesion	A03	3479411	snp_2928	T	C	synonymous_codon	Note=atc>atT_I>I_aa283_codon_loc3	0/0	0/0	0/0	0/0	0/0	1/1
BraA03000779	A03	3477662	3482825	AT5G16270.1	SYN4/RAD21.3	Sister_chromatid_cohesion	A03	3479485	snp_3062	G	T	conservative_missense_codon	Note=atg>aGg_M>R_aa308_codon_loc2_MODERATELY_CONSERVATIVE(91)	0/0	0/0	0/0	0/0	0/0	1/1
BraA03000779	A03	3477662	3482825	AT5G16270.1	SYN4/RAD21.3	Sister_chromatid_cohesion	A03	3479536	snp_2497	G	C	non_conservative_missense_codon	Note=ccg>cGg_P>R_aa325_codon_loc2_MODERATELY_RADICAL(103)	0/0	0/0	0/0	0/0	0/0	1/1
BraA03000779	A03	3477662	3482825	AT5G16270.1	SYN4/RAD21.3	Sister_chromatid_cohesion	A03	3480328	snp_1203	T	C	silent_mutation		0/0	0/0	1/1	1/1	0/0	./.
BraA03000779	A03	3477662	3482825	AT5G16270.1	SYN4/RAD21.3	Sister_chromatid_cohesion	A03	3480455	snp_1040	A	C	synonymous_codon	Note=ctc>ctA_L>L_aa576_codon_loc3	0/0	0/0	0/0	0/0	0/0	1/1
BraA03000779	A03	3477662	3482825	AT5G16270.1	SYN4/RAD21.3	Sister_chromatid_cohesion	A03	3480541	snp_437	G	A	silent_mutation		1/1	1/1	1/1	1/1	1/1	1/1
BraA03000779	A03	3477662	3482825	AT5G16270.1	SYN4/RAD21.3	Sister_chromatid_cohesion	A03	3480616	snp_984	A	T	silent_mutation		0/0	0/0	1/1	1/1	0/0	1/1
BraA03000779	A03	3477662	3482825	AT5G16270.1	SYN4/RAD21.3	Sister_chromatid_cohesion	A03	3481114	snp_1038	G	A	conservative_missense_codon	Note=act>Gct_T>A_aa660_codon_loc1_MODERATELY_CONSERVATIVE(58)	0/0	0/0	./.	./.	0/0	1/1
BraA03000779	A03	3477662	3482825	AT5G16270.1	SYN4/RAD21.3	Sister_chromatid_cohesion	A03	3482031	snp_1233	T	C	silent_mutation		0/0	0/0	./.	./.	0/0	1/1
BraA03000779	A03	3477662	3482825	AT5G16270.1	SYN4/RAD21.3	Sister_chromatid_cohesion	A03	3482803	snp_245	G	A	conservative_missense_codon	Note=aaa>aGa_K>R_aa1009_codon_loc2_CONSERVATIVE(26)	0/0	0/0	1/1	0/1	0/0	0/0
BraA03001048	A03	4632296	4634244	AT5G20850.1	RAD51	Recombination$_early_DSB_repair	A03	4632340	snp_1528	T	G	synonymous_codon	Note=cga>Aga_R>R_aa329_codon_loc1	./.	0/1	0/0	0/0	0/0	0/1
BraA03001048	A03	4632296	4634244	AT5G20850.1	RAD51	Recombination$_early_DSB_repair	A03	4634095	snp_2859	A	T	silent_mutation		1/1	1/1	0/0	0/0	./.	1/1
BraA03001048	A03	4632296	4634244	AT5G20850.1	RAD51	Recombination$_early_DSB_repair	A03	4634103	snp_3022	T	G	silent_mutation		0/0	0/0	0/0	1/1	./.	0/0
BraA03001048	A03	4632296	4634244	AT5G20850.1	RAD51	Recombination$_early_DSB_repair	A03	4634106	snp_2043	G	A	silent_mutation		0/0	0/0	0/0	1/1	./.	0/0
BraA03001298	A03	5858886	5859788	AT5G57450.1	XRCC3	Recombination$_early_DSB_repair	A03	5858988	snp_1730	A	G	conservative_missense_codon	Note=gac>Aac_D>N_aa35_codon_loc1_CONSERVATIVE(23)	1/1	1/1	0/0	0/0	1/1	1/1
BraA03001298	A03	5858886	5859788	AT5G57450.1	XRCC3	Recombination$_early_DSB_repair	A03	5858999	snp_2190	A	C	synonymous_codon	Note=acc>acA_T>T_aa38_codon_loc3	1/1	1/1	0/0	0/0	1/1	1/1
BraA03001298	A03	5858886	5859788	AT5G57450.1	XRCC3	Recombination$_early_DSB_repair	A03	5859026	snp_1751	A	G	synonymous_codon	Note=ggg>ggA_G>G_aa47_codon_loc3	0/0	0/0	0/0	1/1	0/0	0/0
BraA03001298	A03	5858886	5859788	AT5G57450.1	XRCC3	Recombination$_early_DSB_repair	A03	5859068	snp_529	C	T	synonymous_codon	Note=ctt>ctC_L>L_aa61_codon_loc3	0/0	0/0	0/0	1/1	0/0	0/0
BraA03001298	A03	5858886	5859788	AT5G57450.1	XRCC3	Recombination$_early_DSB_repair	A03	5859086	snp_1636	G	A	synonymous_codon	Note=gga>ggG_G>G_aa67_codon_loc3	1/1	1/1	1/1	0/0	1/1	1/1
BraA03001298	A03	5858886	5859788	AT5G57450.1	XRCC3	Recombination$_early_DSB_repair	A03	5859134	snp_2263	T	C	synonymous_codon	Note=ttc>ttT_F>F_aa83_codon_loc3	0/0	0/0	./.	1/1	0/0	0/0
BraA03001298	A03	5858886	5859788	AT5G57450.1	XRCC3	Recombination$_early_DSB_repair	A03	5859209	snp_596	T	A	synonymous_codon	Note=cca>ccT_P>P_aa108_codon_loc3	1/1	1/1	1/1	0/0	1/1	1/1
BraA03001298	A03	5858886	5859788	AT5G57450.1	XRCC3	Recombination$_early_DSB_repair	A03	5859312	snp_1977	T	C	synonymous_codon	Note=ctg>Ttg_L>L_aa143_codon_loc1	1/1	1/1	0/0	0/0	1/1	1/1
BraA03001298	A03	5858886	5859788	AT5G57450.1	XRCC3	Recombination$_early_DSB_repair	A03	5859416	snp_1524	A	T	synonymous_codon	Note=tct>tcA_S>S_aa177_codon_loc3	1/1	1/1	0/0	0/0	1/1	0/1
BraA03001298	A03	5858886	5859788	AT5G57450.1	XRCC3	Recombination$_early_DSB_repair	A03	5859442	snp_1470	G	A	conservative_missense_codon	Note=aag>aGg_K>R_aa186_codon_loc2_CONSERVATIVE(26)	./.	0/1	0/0	1/1	1/1	./.
BraA03001298	A03	5858886	5859788	AT5G57450.1	XRCC3	Recombination$_early_DSB_repair	A03	5859458	snp_2823	T	G	synonymous_codon	Note=gtg>gtT_V>V_aa191_codon_loc3	./.	0/1	0/0	0/0	0/1	./.
BraA03001298	A03	5858886	5859788	AT5G57450.1	XRCC3	Recombination$_early_DSB_repair	A03	5859476	snp_1617	G	T	synonymous_codon	Note=gtt>gtG_V>V_aa197_codon_loc3	0/0	0/0	0/0	1/1	0/0	./.
BraA03001298	A03	5858886	5859788	AT5G57450.1	XRCC3	Recombination$_early_DSB_repair	A03	5859575	snp_3403	A	T	synonymous_codon	Note=ggt>ggA_G>G_aa230_codon_loc3	1/1	1/1	0/0	0/1	1/1	0/1
BraA03001298	A03	5858886	5859788	AT5G57450.1	XRCC3	Recombination$_early_DSB_repair	A03	5859608	snp_2652	G	T	synonymous_codon	Note=gtt>gtG_V>V_aa241_codon_loc3	0/0	0/0	0/0	1/1	0/0	./.
BraA03001577	A03	7398497	7404448	AT5G52290.1	SHOC1	Recombination$_CO_and_NCO_outcome	A03	7399152	snp_2964	T	C	synonymous_codon	Note=ctc>ctT_L>L_aa143_codon_loc3	./.	./.	./.	./.	./.	./.
BraA03001577	A03	7398497	7404448	AT5G52290.1	SHOC1	Recombination$_CO_and_NCO_outcome	A03	7399279	snp_1819	G	T	silent_mutation		./.	1/1	./.	./.	1/1	./.
BraA03001577	A03	7398497	7404448	AT5G52290.1	SHOC1	Recombination$_CO_and_NCO_outcome	A03	7399348	snp_608	A	G	conservative_missense_codon	Note=gag>Aag_E>K_aa182_codon_loc1_MODERATELY_CONSERVATIVE(56)	1/1	1/1	./.	./.	1/1	1/1
BraA03001577	A03	7398497	7404448	AT5G52290.1	SHOC1	Recombination$_CO_and_NCO_outcome	A03	7399409	snp_591	A	G	conservative_missense_codon	Note=aga>aAa_R>K_aa202_codon_loc2_CONSERVATIVE(26)	1/1	1/1	./.	./.	./.	1/1
BraA03001577	A03	7398497	7404448	AT5G52290.1	SHOC1	Recombination$_CO_and_NCO_outcome	A03	7399504	snp_2539	A	T	non_conservative_missense_codon	Note=tgc>Agc_C>S_aa234_codon_loc1_MODERATELY_RADICAL(112)	1/1	1/1	./.	./.	1/1	1/1
BraA03001577	A03	7398497	7404448	AT5G52290.1	SHOC1	Recombination$_CO_and_NCO_outcome	A03	7399517	snp_2800	T	G	non_conservative_missense_codon	Note=cgt>cTt_R>L_aa238_codon_loc2_MODERATELY_RADICAL(102)	1/1	1/1	1/1	./.	1/1	1/1
BraA03001577	A03	7398497	7404448	AT5G52290.1	SHOC1	Recombination$_CO_and_NCO_outcome	A03	7399692	snp_1154	T	A	conservative_missense_codon	Note=gaa>gaT_E>D_aa296_codon_loc3_CONSERVATIVE(45)	1/1	1/1	1/1	1/1	1/1	1/1
BraA03001577	A03	7398497	7404448	AT5G52290.1	SHOC1	Recombination$_CO_and_NCO_outcome	A03	7399749	snp_3388	A	T	conservative_missense_codon	Note=gat>gaA_D>E_aa315_codon_loc3_CONSERVATIVE(45)	1/1	1/1	1/1	1/1	1/1	1/1
BraA03001577	A03	7398497	7404448	AT5G52290.1	SHOC1	Recombination$_CO_and_NCO_outcome	A03	7399891	snp_1256	C	G	conservative_missense_codon	Note=gaa>Caa_E>Q_aa363_codon_loc1_CONSERVATIVE(29)	1/1	1/1	0/0	0/0	1/1	1/1
BraA03001577	A03	7398497	7404448	AT5G52290.1	SHOC1	Recombination$_CO_and_NCO_outcome	A03	7399987	snp_3627	C	A	conservative_missense_codon	Note=aat>Cat_N>H_aa395_codon_loc1_MODERATELY_CONSERVATIVE(68)	1/1	1/1	1/1	1/1	1/1	1/1
BraA03001577	A03	7398497	7404448	AT5G52290.1	SHOC1	Recombination$_CO_and_NCO_outcome	A03	7400156	snp_289	C	T	conservative_missense_codon	Note=ata>aCa_I>T_aa451_codon_loc2_MODERATELY_CONSERVATIVE(89)	0/0	0/0	1/1	0/0	0/0	0/0
BraA03001577	A03	7398497	7404448	AT5G52290.1	SHOC1	Recombination$_CO_and_NCO_outcome	A03	7400231	snp_316	C	A	non_conservative_missense_codon	Note=gaa>gCa_E>A_aa476_codon_loc2_MODERATELY_RADICAL(107)	1/1	1/1	0/0	0/0	1/1	1/1
BraA03001577	A03	7398497	7404448	AT5G52290.1	SHOC1	Recombination$_CO_and_NCO_outcome	A03	7400253	snp_2765	G	T	synonymous_codon	Note=ctt>ctG_L>L_aa483_codon_loc3	1/1	1/1	1/1	1/1	1/1	1/1
BraA03001577	A03	7398497	7404448	AT5G52290.1	SHOC1	Recombination$_CO_and_NCO_outcome	A03	7400295	snp_55	C	T	synonymous_codon	Note=ctt>ctC_L>L_aa497_codon_loc3	1/1	1/1	1/1	1/1	1/1	1/1
BraA03001577	A03	7398497	7404448	AT5G52290.1	SHOC1	Recombination$_CO_and_NCO_outcome	A03	7400302	snp_2768	C	T	conservative_missense_codon	Note=tac>Cac_Y>H_aa500_codon_loc1_MODERATELY_CONSERVATIVE(83)	1/1	1/1	1/1	1/1	1/1	1/1
BraA03001577	A03	7398497	7404448	AT5G52290.1	SHOC1	Recombination$_CO_and_NCO_outcome	A03	7400446	snp_3283	T	A	conservative_missense_codon	Note=atg>Ttg_M>L_aa548_codon_loc1_CONSERVATIVE(15)	1/1	1/1	1/1	1/1	1/1	1/1
BraA03001577	A03	7398497	7404448	AT5G52290.1	SHOC1	Recombination$_CO_and_NCO_outcome	A03	7400549	snp_1431	A	G	non_conservative_missense_codon	Note=tgt>tAt_C>Y_aa582_codon_loc2_RADICAL(194)	1/1	1/1	0/0	0/0	1/1	1/1
BraA03001577	A03	7398497	7404448	AT5G52290.1	SHOC1	Recombination$_CO_and_NCO_outcome	A03	7400558	snp_3660	T	G	non_conservative_missense_codon	Note=ggt>gTt_G>V_aa585_codon_loc2_MODERATELY_RADICAL(109)	1/1	1/1	0/0	0/0	1/1	1/1
BraA03001577	A03	7398497	7404448	AT5G52290.1	SHOC1	Recombination$_CO_and_NCO_outcome	A03	7401219	snp_1829	T	C	synonymous_codon	Note=ctc>ctT_L>L_aa805_codon_loc3	1/1	1/1	1/1	1/1	1/1	1/1
BraA03001577	A03	7398497	7404448	AT5G52290.1	SHOC1	Recombination$_CO_and_NCO_outcome	A03	7401559	snp_210	T	C	silent_mutation		1/1	1/1	0/0	0/0	1/1	1/1
BraA03001577	A03	7398497	7404448	AT5G52290.1	SHOC1	Recombination$_CO_and_NCO_outcome	A03	7401607	snp_2960	T	A	non_conservative_missense_codon	Note=agc>Tgc_S>C_aa821_codon_loc1_MODERATELY_RADICAL(112)	1/1	1/1	0/0	0/0	1/1	1/1
BraA03001577	A03	7398497	7404448	AT5G52290.1	SHOC1	Recombination$_CO_and_NCO_outcome	A03	7401813	snp_2388	G	T	silent_mutation		1/1	1/1	0/0	0/0	1/1	1/1
BraA03001577	A03	7398497	7404448	AT5G52290.1	SHOC1	Recombination$_CO_and_NCO_outcome	A03	7401904	snp_3621	T	A	silent_mutation		1/1	0/0	0/0	0/0	1/1	0/0
BraA03001577	A03	7398497	7404448	AT5G52290.1	SHOC1	Recombination$_CO_and_NCO_outcome	A03	7402435	snp_873	T	A	non_conservative_missense_codon	Note=agt>Tgt_S>C_aa1000_codon_loc1_MODERATELY_RADICAL(112)	1/1	1/1	0/0	0/0	1/1	1/1
BraA03001577	A03	7398497	7404448	AT5G52290.1	SHOC1	Recombination$_CO_and_NCO_outcome	A03	7402569	snp_1823	C	T	silent_mutation		1/1	1/1	1/1	1/1	1/1	1/1
BraA03001577	A03	7398497	7404448	AT5G52290.1	SHOC1	Recombination$_CO_and_NCO_outcome	A03	7403521	snp_3049	T	C	synonymous_codon	Note=tcc>tcT_S>S_aa1322_codon_loc3	./.	1/1	1/1	./.	1/1	1/1
BraA03001577	A03	7398497	7404448	AT5G52290.1	SHOC1	Recombination$_CO_and_NCO_outcome	A03	7403970	snp_1320	T	C	non_conservative_missense_codon	Note=tca>tTa_S>L_aa1472_codon_loc2_MODERATELY_RADICAL(145)	./.	./.	0/0	0/0	./.	1/1
BraA03001577	A03	7398497	7404448	AT5G52290.1	SHOC1	Recombination$_CO_and_NCO_outcome	A03	7404002	snp_1002	G	C	non_conservative_missense_codon	Note=cgt>Ggt_R>G_aa1483_codon_loc1_MODERATELY_RADICAL(125)	./.	./.	1/1	1/1	./.	1/1
BraA03001577	A03	7398497	7404448	AT5G52290.1	SHOC1	Recombination$_CO_and_NCO_outcome	A03	7404073	snp_2087	T	A	synonymous_codon	Note=tca>tcT_S>S_aa1506_codon_loc3	./.	./.	./.	1/1	./.	./.
BraA03001577	A03	7398497	7404448	AT5G52290.1	SHOC1	Recombination$_CO_and_NCO_outcome	A03	7404130	snp_1443	G	T	synonymous_codon	Note=cct>ccG_P>P_aa1525_codon_loc3	./.	./.	./.	./.	./.	1/1
BraA03001577	A03	7398497	7404448	AT5G52290.1	SHOC1	Recombination$_CO_and_NCO_outcome	A03	7404163	snp_3786	G	A	synonymous_codon	Note=gaa>gaG_E>E_aa1536_codon_loc3	./.	./.	./.	1/1	1/1	1/1
BraA03001790	A03	8567365	8575864	AT2G31970.1	RAD50	Recombination$_early_DSB_repair	A03	8569393	snp_2381	T	G	silent_mutation		1/1	./.	0/0	1/1	1/1	1/1
BraA03001790	A03	8567365	8575864	AT2G31970.1	RAD50	Recombination$_early_DSB_repair	A03	8569437	snp_2561	C	T	silent_mutation		1/1	1/1	0/0	1/1	1/1	1/1
BraA03001790	A03	8567365	8575864	AT2G31970.1	RAD50	Recombination$_early_DSB_repair	A03	8569515	snp_3694	C	T	silent_mutation		1/1	1/1	0/0	1/1	1/1	1/1
BraA03001790	A03	8567365	8575864	AT2G31970.1	RAD50	Recombination$_early_DSB_repair	A03	8569690	snp_839	G	A	synonymous_codon	Note=caa>caG_Q>Q_aa270_codon_loc3	1/1	1/1	0/0	1/1	1/1	1/1
BraA03001790	A03	8567365	8575864	AT2G31970.1	RAD50	Recombination$_early_DSB_repair	A03	8569896	snp_2393	A	G	silent_mutation		1/1	1/1	0/0	1/1	1/1	1/1
BraA03001790	A03	8567365	8575864	AT2G31970.1	RAD50	Recombination$_early_DSB_repair	A03	8569932	snp_2751	C	A	silent_mutation		1/1	1/1	0/0	1/1	1/1	1/1
BraA03001790	A03	8567365	8575864	AT2G31970.1	RAD50	Recombination$_early_DSB_repair	A03	8569977	snp_1114	G	A	synonymous_codon	Note=cta>ctG_L>L_aa305_codon_loc3	1/1	1/1	0/0	1/1	1/1	1/1
BraA03001790	A03	8567365	8575864	AT2G31970.1	RAD50	Recombination$_early_DSB_repair	A03	8570102	snp_3091	T	A	conservative_missense_codon	Note=tat>tTt_Y>F_aa347_codon_loc2_CONSERVATIVE(22)	1/1	1/1	0/0	1/1	1/1	1/1
BraA03001790	A03	8567365	8575864	AT2G31970.1	RAD50	Recombination$_early_DSB_repair	A03	8570147	snp_2072	T	C	silent_mutation		1/1	1/1	0/0	1/1	1/1	1/1
BraA03001790	A03	8567365	8575864	AT2G31970.1	RAD50	Recombination$_early_DSB_repair	A03	8570318	snp_916	G	A	synonymous_codon	Note=gta>gtG_V>V_aa393_codon_loc3	1/1	1/1	0/0	1/1	1/1	1/1
BraA03001790	A03	8567365	8575864	AT2G31970.1	RAD50	Recombination$_early_DSB_repair	A03	8570334	snp_15	A	C	conservative_missense_codon	Note=cat>Aat_H>N_aa399_codon_loc1_MODERATELY_CONSERVATIVE(68)	1/1	1/1	0/0	1/1	1/1	1/1
BraA03001790	A03	8567365	8575864	AT2G31970.1	RAD50	Recombination$_early_DSB_repair	A03	8570444	snp_3082	A	G	silent_mutation		1/1	1/1	0/0	1/1	1/1	./.
BraA03001790	A03	8567365	8575864	AT2G31970.1	RAD50	Recombination$_early_DSB_repair	A03	8570463	snp_1277	A	C	silent_mutation		1/1	1/1	0/0	1/1	1/1	./.
BraA03001790	A03	8567365	8575864	AT2G31970.1	RAD50	Recombination$_early_DSB_repair	A03	8570791	snp_2538	C	T	silent_mutation		./.	./.	0/0	./.	./.	./.
BraA03001790	A03	8567365	8575864	AT2G31970.1	RAD50	Recombination$_early_DSB_repair	A03	8570800	snp_2703	T	C	silent_mutation		./.	./.	0/0	./.	./.	./.
BraA03001790	A03	8567365	8575864	AT2G31970.1	RAD50	Recombination$_early_DSB_repair	A03	8570819	snp_2545	T	G	silent_mutation		1/1	./.	0/0	1/1	1/1	1/1
BraA03001790	A03	8567365	8575864	AT2G31970.1	RAD50	Recombination$_early_DSB_repair	A03	8570879	snp_845	T	C	conservative_missense_codon	Note=gct>gTt_A>V_aa489_codon_loc2_MODERATELY_CONSERVATIVE(64)	1/1	1/1	1/1	1/1	1/1	1/1
BraA03001790	A03	8567365	8575864	AT2G31970.1	RAD50	Recombination$_early_DSB_repair	A03	8571404	snp_790	T	A	silent_mutation		1/1	1/1	0/0	1/1	1/1	1/1
BraA03001790	A03	8567365	8575864	AT2G31970.1	RAD50	Recombination$_early_DSB_repair	A03	8571509	snp_3593	A	G	synonymous_codon	Note=gtg>gtA_V>V_aa619_codon_loc3	1/1	1/1	0/0	1/1	1/1	1/1
BraA03001790	A03	8567365	8575864	AT2G31970.1	RAD50	Recombination$_early_DSB_repair	A03	8571558	snp_598	G	T	silent_mutation		1/1	1/1	0/0	1/1	1/1	1/1
BraA03001790	A03	8567365	8575864	AT2G31970.1	RAD50	Recombination$_early_DSB_repair	A03	8571666	snp_2554	A	C	silent_mutation		1/1	1/1	0/0	1/1	1/1	1/1
BraA03001790	A03	8567365	8575864	AT2G31970.1	RAD50	Recombination$_early_DSB_repair	A03	8571670	snp_1287	G	T	silent_mutation		1/1	1/1	0/0	1/1	1/1	1/1
BraA03001790	A03	8567365	8575864	AT2G31970.1	RAD50	Recombination$_early_DSB_repair	A03	8571760	snp_213	A	C	silent_mutation		1/1	1/1	0/0	1/1	1/1	1/1
BraA03001790	A03	8567365	8575864	AT2G31970.1	RAD50	Recombination$_early_DSB_repair	A03	8572214	snp_1234	C	G	silent_mutation		1/1	1/1	0/0	0/0	1/1	1/1
BraA03001790	A03	8567365	8575864	AT2G31970.1	RAD50	Recombination$_early_DSB_repair	A03	8572243	snp_2811	G	C	silent_mutation		1/1	1/1	0/0	1/1	1/1	1/1
BraA03001790	A03	8567365	8575864	AT2G31970.1	RAD50	Recombination$_early_DSB_repair	A03	8572512	snp_2457	G	T	silent_mutation		1/1	1/1	0/0	1/1	1/1	1/1
BraA03001790	A03	8567365	8575864	AT2G31970.1	RAD50	Recombination$_early_DSB_repair	A03	8572632	snp_1103	G	T	silent_mutation		1/1	1/1	0/0	1/1	1/1	1/1
BraA03001790	A03	8567365	8575864	AT2G31970.1	RAD50	Recombination$_early_DSB_repair	A03	8572657	snp_3358	A	G	silent_mutation		1/1	1/1	0/0	1/1	1/1	1/1
BraA03001790	A03	8567365	8575864	AT2G31970.1	RAD50	Recombination$_early_DSB_repair	A03	8572953	snp_2334	T	C	silent_mutation		1/1	1/1	0/0	1/1	./.	1/1
BraA03001790	A03	8567365	8575864	AT2G31970.1	RAD50	Recombination$_early_DSB_repair	A03	8573046	snp_759	C	T	synonymous_codon	Note=ctt>ctC_L>L_aa877_codon_loc3	1/1	1/1	0/0	1/1	./.	./.
BraA03001790	A03	8567365	8575864	AT2G31970.1	RAD50	Recombination$_early_DSB_repair	A03	8573148	snp_2780	G	A	synonymous_codon	Note=gaa>gaG_E>E_aa911_codon_loc3	1/1	1/1	0/0	1/1	./.	./.
BraA03001790	A03	8567365	8575864	AT2G31970.1	RAD50	Recombination$_early_DSB_repair	A03	8573602	snp_385	T	A	silent_mutation		./.	./.	0/0	./.	./.	./.
BraA03001790	A03	8567365	8575864	AT2G31970.1	RAD50	Recombination$_early_DSB_repair	A03	8573663	snp_3404	G	A	synonymous_codon	Note=gaa>gaG_E>E_aa924_codon_loc3	1/1	1/1	0/0	1/1	1/1	1/1
BraA03001790	A03	8567365	8575864	AT2G31970.1	RAD50	Recombination$_early_DSB_repair	A03	8573982	snp_3650	T	C	synonymous_codon	Note=tcc>tcT_S>S_aa1004_codon_loc3	1/1	1/1	0/0	1/1	1/1	1/1
BraA03001790	A03	8567365	8575864	AT2G31970.1	RAD50	Recombination$_early_DSB_repair	A03	8573992	snp_3437	A	C	synonymous_codon	Note=cgg>Agg_R>R_aa1008_codon_loc1	1/1	1/1	0/0	1/1	1/1	1/1
BraA03001790	A03	8567365	8575864	AT2G31970.1	RAD50	Recombination$_early_DSB_repair	A03	8574076	snp_2505	T	C	synonymous_codon	Note=ctg>Ttg_L>L_aa1036_codon_loc1	./.	1/1	0/0	./.	./.	1/1
BraA03001790	A03	8567365	8575864	AT2G31970.1	RAD50	Recombination$_early_DSB_repair	A03	8574087	snp_263	T	A	synonymous_codon	Note=cga>cgT_R>R_aa1039_codon_loc3	./.	1/1	0/0	./.	./.	1/1
BraA03001790	A03	8567365	8575864	AT2G31970.1	RAD50	Recombination$_early_DSB_repair	A03	8574168	snp_2590	C	A	synonymous_codon	Note=cca>ccC_P>P_aa1066_codon_loc3	1/1	1/1	0/0	./.	./.	1/1
BraA03001790	A03	8567365	8575864	AT2G31970.1	RAD50	Recombination$_early_DSB_repair	A03	8574192	snp_669	A	G	synonymous_codon	Note=aag>aaA_K>K_aa1074_codon_loc3	1/1	1/1	0/0	./.	./.	1/1
BraA03001790	A03	8567365	8575864	AT2G31970.1	RAD50	Recombination$_early_DSB_repair	A03	8574917	snp_1818	A	G	silent_mutation		1/1	1/1	0/0	1/1	1/1	1/1
BraA03001790	A03	8567365	8575864	AT2G31970.1	RAD50	Recombination$_early_DSB_repair	A03	8574992	snp_852	T	A	synonymous_codon	Note=ata>atT_I>I_aa1162_codon_loc3	1/1	1/1	0/0	1/1	1/1	1/1
BraA03001790	A03	8567365	8575864	AT2G31970.1	RAD50	Recombination$_early_DSB_repair	A03	8575122	snp_3551	C	T	silent_mutation		1/1	1/1	0/0	1/1	1/1	1/1
BraA03001790	A03	8567365	8575864	AT2G31970.1	RAD50	Recombination$_early_DSB_repair	A03	8575123	snp_1973	C	T	silent_mutation		1/1	1/1	0/0	2/2	1/1	1/1
BraA03001790	A03	8567365	8575864	AT2G31970.1	RAD50	Recombination$_early_DSB_repair	A03	8575249	snp_1483	T	C	silent_mutation		1/1	1/1	0/0	0/0	1/1	1/1
BraA03001790	A03	8567365	8575864	AT2G31970.1	RAD50	Recombination$_early_DSB_repair	A03	8575464	snp_3116	G	A	silent_mutation		0/0	0/0	0/0	./.	0/0	0/0
BraA03001790	A03	8567365	8575864	AT2G31970.1	RAD50	Recombination$_early_DSB_repair	A03	8575471	snp_278	G	T	silent_mutation		1/1	1/1	0/0	./.	1/1	1/1
BraA03002666	A03	13190914	13197295	AT2G27170.1	AtSMC3	Sister_chromatid_cohesion	A03	13194167	snp_2452	A	T	conservative_missense_codon	Note=ttt>tAt_F>Y_aa545_codon_loc2_CONSERVATIVE(22)	1/1	0/0	0/0	0/0	0/0	0/0
BraA03002666	A03	13190914	13197295	AT2G27170.1	AtSMC3	Sister_chromatid_cohesion	A03	13195291	snp_2440	G	C	non_conservative_missense_codon	Note=cca>cGa_P>R_aa734_codon_loc2_MODERATELY_RADICAL(103)	0/0	0/0	0/0	0/0	0/0	1/1
BraA03002837	A03	14100595	14104309	AT4G09140.1	MLH1	Recombination$_CO_and_NCO_outcome	A03	14100793	snp_2357	G	A	synonymous_codon	Note=gct>gcC_A>A_aa725_codon_loc3	0/0	./.	1/1	0/0	0/0	0/0
BraA03002837	A03	14100595	14104309	AT4G09140.1	MLH1	Recombination$_CO_and_NCO_outcome	A03	14100889	snp_1877	C	G	conservative_missense_codon	Note=gac>gaG_D>E_aa693_codon_loc3_CONSERVATIVE(45)	0/0	0/0	1/1	0/0	0/0	0/0
BraA03002837	A03	14100595	14104309	AT4G09140.1	MLH1	Recombination$_CO_and_NCO_outcome	A03	14100942	snp_2613	T	G	silent_mutation		0/0	1/1	0/0	0/0	0/0	0/0
BraA03002837	A03	14100595	14104309	AT4G09140.1	MLH1	Recombination$_CO_and_NCO_outcome	A03	14101059	snp_2795	C	G	non_conservative_missense_codon	Note=cgg>Ggg_R>G_aa663_codon_loc1_MODERATELY_RADICAL(125)	0/0	1/1	0/0	0/0	0/0	0/0
BraA03002837	A03	14100595	14104309	AT4G09140.1	MLH1	Recombination$_CO_and_NCO_outcome	A03	14101471	snp_2467	C	G	silent_mutation		0/0	1/1	1/1	0/0	0/0	0/0
BraA03002837	A03	14100595	14104309	AT4G09140.1	MLH1	Recombination$_CO_and_NCO_outcome	A03	14101475	snp_10	C	A	silent_mutation		0/0	1/1	1/1	0/0	0/0	0/0
BraA03002837	A03	14100595	14104309	AT4G09140.1	MLH1	Recombination$_CO_and_NCO_outcome	A03	14101978	snp_288	A	T	silent_mutation		0/0	1/1	0/0	0/0	0/0	0/0
BraA03002837	A03	14100595	14104309	AT4G09140.1	MLH1	Recombination$_CO_and_NCO_outcome	A03	14102522	snp_883	C	T	synonymous_codon	Note=gaa>gaG_E>E_aa383_codon_loc3	0/0	1/1	1/1	0/0	0/0	0/0
BraA03002837	A03	14100595	14104309	AT4G09140.1	MLH1	Recombination$_CO_and_NCO_outcome	A03	14103188	snp_1466	T	C	synonymous_codon	Note=gag>gaA_E>E_aa268_codon_loc3	0/0	1/1	1/1	0/0	0/0	0/0
BraA03002837	A03	14100595	14104309	AT4G09140.1	MLH1	Recombination$_CO_and_NCO_outcome	A03	14103402	snp_3667	T	G	synonymous_codon	Note=cga>Aga_R>R_aa226_codon_loc1	0/0	0/0	0/0	1/1	0/0	0/0
BraA03002837	A03	14100595	14104309	AT4G09140.1	MLH1	Recombination$_CO_and_NCO_outcome	A03	14103454	snp_2461	C	A	synonymous_codon	Note=gtt>gtG_V>V_aa208_codon_loc3	0/0	0/1	0/1	0/0	0/0	0/0
BraA03002901	A03	14465303	14468702	AT4G14180.1	PRD1	Recombination$_DSB_formation	A03	14465320	snp_1195	G	A	synonymous_codon	Note=tca>tcG_S>S_aa6_codon_loc3	1/1	./.	./.	0/0	./.	1/1
BraA03002901	A03	14465303	14468702	AT4G14180.1	PRD1	Recombination$_DSB_formation	A03	14465382	snp_297	C	T	conservative_missense_codon	Note=cta>cCa_L>P_aa27_codon_loc2_MODERATELY_CONSERVATIVE(98)	1/1	./.	./.	0/0	./.	1/1
BraA03002901	A03	14465303	14468702	AT4G14180.1	PRD1	Recombination$_DSB_formation	A03	14465422	snp_696	G	A	synonymous_codon	Note=aca>acG_T>T_aa40_codon_loc3	0/0	0/1	0/1	0/0	./.	0/0
BraA03002901	A03	14465303	14468702	AT4G14180.1	PRD1	Recombination$_DSB_formation	A03	14465431	snp_2488	C	A	synonymous_codon	Note=cta>ctC_L>L_aa43_codon_loc3	1/1	1/1	1/1	0/0	./.	1/1
BraA03002901	A03	14465303	14468702	AT4G14180.1	PRD1	Recombination$_DSB_formation	A03	14465579	snp_2653	C	T	conservative_missense_codon	Note=tca>Cca_S>P_aa93_codon_loc1_MODERATELY_CONSERVATIVE(74)	0/0	0/0	0/0	0/0	1/1	0/0
BraA03002901	A03	14465303	14468702	AT4G14180.1	PRD1	Recombination$_DSB_formation	A03	14465611	snp_1252	C	T	synonymous_codon	Note=gtt>gtC_V>V_aa103_codon_loc3	0/0	1/1	1/1	0/0	1/1	0/0
BraA03002901	A03	14465303	14468702	AT4G14180.1	PRD1	Recombination$_DSB_formation	A03	14466530	snp_3493	A	T	synonymous_codon	Note=act>acA_T>T_aa294_codon_loc3	0/0	1/1	0/1	0/0	0/0	0/0
BraA03002901	A03	14465303	14468702	AT4G14180.1	PRD1	Recombination$_DSB_formation	A03	14466675	snp_1157	C	T	synonymous_codon	Note=ttg>Ctg_L>L_aa343_codon_loc1	0/0	1/1	0/1	0/0	0/0	0/0
BraA03002901	A03	14465303	14468702	AT4G14180.1	PRD1	Recombination$_DSB_formation	A03	14466734	snp_1551	T	C	silent_mutation		0/0	1/1	0/1	0/0	0/0	0/0
BraA03002901	A03	14465303	14468702	AT4G14180.1	PRD1	Recombination$_DSB_formation	A03	14466857	snp_3751	C	A	silent_mutation		0/0	1/1	1/1	0/0	0/0	0/0
BraA03002901	A03	14465303	14468702	AT4G14180.1	PRD1	Recombination$_DSB_formation	A03	14466896	snp_1971	T	C	silent_mutation		0/0	1/1	1/1	0/0	0/0	0/0
BraA03002901	A03	14465303	14468702	AT4G14180.1	PRD1	Recombination$_DSB_formation	A03	14467032	snp_2014	A	T	conservative_missense_codon	Note=ctt>cAt_L>H_aa362_codon_loc2_MODERATELY_CONSERVATIVE(99)	0/0	1/1	1/1	0/0	0/0	0/0
BraA03002903	A03	14470640	14472359	AT4G14180.1	PRD1	Recombination$_DSB_formation	A03	14470953	snp_1742	G	T	silent_mutation		0/0	1/1	0/1	0/0	1/1	0/0
BraA03002903	A03	14470640	14472359	AT4G14180.1	PRD1	Recombination$_DSB_formation	A03	14471091	snp_74	T	C	synonymous_codon	Note=atc>atT_I>I_aa124_codon_loc3	0/0	0/1	0/0	0/0	0/0	0/0
BraA03002903	A03	14470640	14472359	AT4G14180.1	PRD1	Recombination$_DSB_formation	A03	14471098	snp_1769	G	A	conservative_missense_codon	Note=aat>Gat_N>D_aa127_codon_loc1_CONSERVATIVE(23)	0/1	0/0	0/0	0/0	0/0	1/1
BraA03002903	A03	14470640	14472359	AT4G14180.1	PRD1	Recombination$_DSB_formation	A03	14471130	snp_2771	G	T	synonymous_codon	Note=gtt>gtG_V>V_aa137_codon_loc3	0/0	1/1	0/1	0/0	0/0	0/0
BraA03002903	A03	14470640	14472359	AT4G14180.1	PRD1	Recombination$_DSB_formation	A03	14471228	snp_1146	T	C	non_conservative_missense_codon	Note=tcc>tTc_S>F_aa170_codon_loc2_RADICAL(155)	0/1	1/1	0/1	0/0	0/1	0/1
BraA03002903	A03	14470640	14472359	AT4G14180.1	PRD1	Recombination$_DSB_formation	A03	14471232	snp_1115	A	G	synonymous_codon	Note=tcg>tcA_S>S_aa171_codon_loc3	0/1	1/1	./.	0/0	0/1	0/1
BraA03002903	A03	14470640	14472359	AT4G14180.1	PRD1	Recombination$_DSB_formation	A03	14471406	snp_204	A	T	conservative_missense_codon	Note=cat>caA_H>Q_aa204_codon_loc3_CONSERVATIVE(24)	0/0	0/1	0/1	0/0	0/0	0/0
BraA03002903	A03	14470640	14472359	AT4G14180.1	PRD1	Recombination$_DSB_formation	A03	14471478	snp_1236	G	A	synonymous_codon	Note=tta>ttG_L>L_aa228_codon_loc3	0/1	1/1	./.	0/0	0/1	0/1
BraA03002903	A03	14470640	14472359	AT4G14180.1	PRD1	Recombination$_DSB_formation	A03	14471647	snp_1188	A	G	conservative_missense_codon	Note=gaa>Aaa_E>K_aa285_codon_loc1_MODERATELY_CONSERVATIVE(56)	0/1	0/1	./.	0/0	0/1	0/1
BraA03002903	A03	14470640	14472359	AT4G14180.1	PRD1	Recombination$_DSB_formation	A03	14471882	snp_3723	G	T	non_conservative_missense_codon	Note=gtg>gGg_V>G_aa363_codon_loc2_MODERATELY_RADICAL(109)	0/1	1/1	./.	0/0	0/0	0/0
BraA03002903	A03	14470640	14472359	AT4G14180.1	PRD1	Recombination$_DSB_formation	A03	14471889	snp_3289	C	T	synonymous_codon	Note=aat>aaC_N>N_aa365_codon_loc3	0/1	1/1	./.	0/0	0/0	0/0
BraA03002903	A03	14470640	14472359	AT4G14180.1	PRD1	Recombination$_DSB_formation	A03	14471928	snp_1382	G	T	conservative_missense_codon	Note=att>atG_I>M_aa378_codon_loc3_CONSERVATIVE(10)	0/1	1/1	./.	0/0	0/0	0/1
BraA03002903	A03	14470640	14472359	AT4G14180.1	PRD1	Recombination$_DSB_formation	A03	14471937	snp_1946	G	A	synonymous_codon	Note=caa>caG_Q>Q_aa381_codon_loc3	0/1	1/1	./.	0/0	0/0	0/1
BraA03002903	A03	14470640	14472359	AT4G14180.1	PRD1	Recombination$_DSB_formation	A03	14472045	snp_1161	G	A	silent_mutation		0/0	1/1	1/1	0/0	0/0	0/0
BraA03002903	A03	14470640	14472359	AT4G14180.1	PRD1	Recombination$_DSB_formation	A03	14472086	snp_1652	G	C	synonymous_codon	Note=ggc>ggG_G>G_aa406_codon_loc3	0/0	0/1	1/1	0/0	0/0	0/0
BraA03002903	A03	14470640	14472359	AT4G14180.1	PRD1	Recombination$_DSB_formation	A03	14472131	snp_2278	G	A	synonymous_codon	Note=tca>tcG_S>S_aa421_codon_loc3	0/1	0/0	0/0	0/0	0/0	0/0
BraA03002903	A03	14470640	14472359	AT4G14180.1	PRD1	Recombination$_DSB_formation	A03	14472187	snp_2148	A	G	conservative_missense_codon	Note=agt>aAt_S>N_aa440_codon_loc2_CONSERVATIVE(46)	0/0	0/1	1/1	0/0	0/0	0/0
BraA03002903	A03	14470640	14472359	AT4G14180.1	PRD1	Recombination$_DSB_formation	A03	14472274	snp_2897	G	T	non_conservative_missense_codon	Note=cta>cGa_L>R_aa469_codon_loc2_MODERATELY_RADICAL(102)	0/0	0/1	1/1	0/0	0/0	0/0
BraA03003186	A03	16115295	16117176	AT4G01370.1	MPK4	Cell_cycle_control_$_spindle__cytokinesis	A03	16116561	snp_720	A	C	synonymous_codon	Note=tcc>tcA_S>S_aa219_codon_loc3	1/1	./.	./.	1/1	0/0	0/0
BraA03003186	A03	16115295	16117176	AT4G01370.1	MPK4	Cell_cycle_control_$_spindle__cytokinesis	A03	16116615	snp_388	A	C	synonymous_codon	Note=acc>acA_T>T_aa237_codon_loc3	1/1	./.	./.	1/1	0/0	0/0
BraA03003186	A03	16115295	16117176	AT4G01370.1	MPK4	Cell_cycle_control_$_spindle__cytokinesis	A03	16116624	snp_1151	A	G	synonymous_codon	Note=agg>agA_R>R_aa240_codon_loc3	./.	./.	1/1	1/1	0/0	0/0
BraA03003186	A03	16115295	16117176	AT4G01370.1	MPK4	Cell_cycle_control_$_spindle__cytokinesis	A03	16116654	snp_3626	C	T	synonymous_codon	Note=gtt>gtC_V>V_aa250_codon_loc3	1/1	1/1	1/1	1/1	0/0	0/0
BraA03003186	A03	16115295	16117176	AT4G01370.1	MPK4	Cell_cycle_control_$_spindle__cytokinesis	A03	16116842	snp_2154	T	G	synonymous_codon	Note=ccg>ccT_P>P_aa287_codon_loc3	1/1	0/0	1/1	1/1	0/0	0/0
BraA03003186	A03	16115295	16117176	AT4G01370.1	MPK4	Cell_cycle_control_$_spindle__cytokinesis	A03	16116855	snp_515	G	T	conservative_missense_codon	Note=tct>Gct_S>A_aa292_codon_loc1_MODERATELY_CONSERVATIVE(99)	1/1	1/1	1/1	1/1	0/0	0/0
BraA03003186	A03	16115295	16117176	AT4G01370.1	MPK4	Cell_cycle_control_$_spindle__cytokinesis	A03	16117152	snp_431	A	G	synonymous_codon	Note=gag>gaA_E>E_aa366_codon_loc3	0/1	1/1	./.	./.	0/0	0/0
BraA03003209	A03	16227034	16229950	AT4G00440.1	PAIR1/PRD3_copy2	Recombination$_DSB_formation	A03	16227226	snp_605	C	T	conservative_missense_codon	Note=ata>atG_I>M_aa741_codon_loc3_CONSERVATIVE(10)	1/1	0/0	./.	0/0	1/1	1/1
BraA03003209	A03	16227034	16229950	AT4G00440.1	PAIR1/PRD3_copy2	Recombination$_DSB_formation	A03	16227415	snp_2274	T	A	conservative_missense_codon	Note=cat>caA_H>Q_aa678_codon_loc3_CONSERVATIVE(24)	1/1	1/1	0/0	0/0	1/1	1/1
BraA03003209	A03	16227034	16229950	AT4G00440.1	PAIR1/PRD3_copy2	Recombination$_DSB_formation	A03	16227460	snp_2189	T	C	synonymous_codon	Note=ccg>ccA_P>P_aa663_codon_loc3	0/0	./.	0/0	0/0	0/0	0/0
BraA03003209	A03	16227034	16229950	AT4G00440.1	PAIR1/PRD3_copy2	Recombination$_DSB_formation	A03	16227487	snp_1623	C	T	synonymous_codon	Note=gca>gcG_A>A_aa654_codon_loc3	./.	./.	1/1	0/0	1/1	1/1
BraA03003209	A03	16227034	16229950	AT4G00440.1	PAIR1/PRD3_copy2	Recombination$_DSB_formation	A03	16227718	snp_1656	C	T	silent_mutation		1/1	1/1	0/0	0/0	1/1	1/1
BraA03003209	A03	16227034	16229950	AT4G00440.1	PAIR1/PRD3_copy2	Recombination$_DSB_formation	A03	16227780	snp_2052	T	C	synonymous_codon	Note=gag>gaA_E>E_aa584_codon_loc3	1/1	1/1	0/0	0/0	1/1	1/1
BraA03003209	A03	16227034	16229950	AT4G00440.1	PAIR1/PRD3_copy2	Recombination$_DSB_formation	A03	16227794	snp_3460	C	T	conservative_missense_codon	Note=ata>Gta_I>V_aa580_codon_loc1_CONSERVATIVE(29)	1/1	1/1	0/0	0/0	1/1	1/1
BraA03003209	A03	16227034	16229950	AT4G00440.1	PAIR1/PRD3_copy2	Recombination$_DSB_formation	A03	16227865	snp_1537	G	T	non_conservative_missense_codon	Note=gaa>gCa_E>A_aa556_codon_loc2_MODERATELY_RADICAL(107)	0/0	0/0	0/1	0/0	0/0	0/0
BraA03003209	A03	16227034	16229950	AT4G00440.1	PAIR1/PRD3_copy2	Recombination$_DSB_formation	A03	16228572	snp_2982	C	G	synonymous_codon	Note=ctc>ctG_L>L_aa385_codon_loc3	0/0	0/0	1/1	0/0	0/0	0/0
BraA03003209	A03	16227034	16229950	AT4G00440.1	PAIR1/PRD3_copy2	Recombination$_DSB_formation	A03	16229583	snp_945	A	C	silent_mutation		1/1	0/0	0/0	0/0	0/1	./.
BraA03003209	A03	16227034	16229950	AT4G00440.1	PAIR1/PRD3_copy2	Recombination$_DSB_formation	A03	16229584	snp_3117	C	A	silent_mutation		1/1	0/0	0/0	0/0	0/1	./.
BraA03003209	A03	16227034	16229950	AT4G00440.1	PAIR1/PRD3_copy2	Recombination$_DSB_formation	A03	16229648	snp_730	G	A	conservative_missense_codon	Note=tct>Cct_S>P_aa66_codon_loc1_MODERATELY_CONSERVATIVE(74)	1/1	0/0	1/1	0/0	0/1	0/1
BraA03003209	A03	16227034	16229950	AT4G00440.1	PAIR1/PRD3_copy2	Recombination$_DSB_formation	A03	16229903	snp_840	T	C	synonymous_codon	Note=agg>agA_R>R_aa16_codon_loc3	1/1	0/0	0/0	0/0	1/1	1/1
BraA03003777	A03	18773621	18778547	AT3G12280.1	RBR1	Recombination$_CO_and_NCO_outcome	A03	18773693	snp_1275	C	T	synonymous_codon	Note=caa>caG_Q>Q_aa988_codon_loc3	1/1	1/1	0/0	1/1	1/1	1/1
BraA03003777	A03	18773621	18778547	AT3G12280.1	RBR1	Recombination$_CO_and_NCO_outcome	A03	18773746	snp_1316	C	T	conservative_missense_codon	Note=ata>Gta_I>V_aa971_codon_loc1_CONSERVATIVE(29)	1/1	1/1	0/0	./.	1/1	1/1
BraA03003777	A03	18773621	18778547	AT3G12280.1	RBR1	Recombination$_CO_and_NCO_outcome	A03	18773851	snp_2507	G	A	silent_mutation		1/1	./.	0/0	./.	1/1	1/1
BraA03003777	A03	18773621	18778547	AT3G12280.1	RBR1	Recombination$_CO_and_NCO_outcome	A03	18773894	snp_1665	T	A	synonymous_codon	Note=tct>tcA_S>S_aa949_codon_loc3	1/1	1/1	0/0	1/1	1/1	1/1
BraA03003777	A03	18773621	18778547	AT3G12280.1	RBR1	Recombination$_CO_and_NCO_outcome	A03	18773994	snp_2952	C	A	silent_mutation		1/1	1/1	0/0	1/1	1/1	1/1
BraA03003777	A03	18773621	18778547	AT3G12280.1	RBR1	Recombination$_CO_and_NCO_outcome	A03	18774060	snp_1686	G	A	silent_mutation		1/1	1/1	0/0	./.	1/1	1/1
BraA03003777	A03	18773621	18778547	AT3G12280.1	RBR1	Recombination$_CO_and_NCO_outcome	A03	18774110	snp_1956	A	G	synonymous_codon	Note=cac>caT_H>H_aa907_codon_loc3	1/1	1/1	0/0	1/1	1/1	1/1
BraA03003777	A03	18773621	18778547	AT3G12280.1	RBR1	Recombination$_CO_and_NCO_outcome	A03	18774311	snp_2050	C	T	conservative_missense_codon	Note=cag>cGg_Q>R_aa871_codon_loc2_CONSERVATIVE(43)	1/1	1/1	0/0	0/0	0/1	1/1
BraA03003777	A03	18773621	18778547	AT3G12280.1	RBR1	Recombination$_CO_and_NCO_outcome	A03	18774361	snp_3501	T	A	synonymous_codon	Note=gtt>gtA_V>V_aa854_codon_loc3	1/1	1/1	0/0	0/0	1/1	1/1
BraA03003777	A03	18773621	18778547	AT3G12280.1	RBR1	Recombination$_CO_and_NCO_outcome	A03	18774546	snp_2986	G	T	synonymous_codon	Note=gga>ggC_G>G_aa823_codon_loc3	0/0	0/0	0/0	1/1	0/0	0/0
BraA03003777	A03	18773621	18778547	AT3G12280.1	RBR1	Recombination$_CO_and_NCO_outcome	A03	18774811	snp_1457	A	T	conservative_missense_codon	Note=cat>cTt_H>L_aa769_codon_loc2_MODERATELY_CONSERVATIVE(99)	0/0	0/0	0/0	1/1	0/0	0/0
BraA03003777	A03	18773621	18778547	AT3G12280.1	RBR1	Recombination$_CO_and_NCO_outcome	A03	18774909	snp_898	C	T	silent_mutation		0/0	0/0	0/0	1/1	0/0	0/0
BraA03003777	A03	18773621	18778547	AT3G12280.1	RBR1	Recombination$_CO_and_NCO_outcome	A03	18775221	snp_2430	T	A	silent_mutation		0/0	0/0	0/0	1/1	0/0	0/0
BraA03003777	A03	18773621	18778547	AT3G12280.1	RBR1	Recombination$_CO_and_NCO_outcome	A03	18775354	snp_3060	G	A	silent_mutation		1/1	1/1	0/0	0/0	1/1	1/1
BraA03003777	A03	18773621	18778547	AT3G12280.1	RBR1	Recombination$_CO_and_NCO_outcome	A03	18775823	snp_1901	G	C	synonymous_codon	Note=ctg>ctC_L>L_aa622_codon_loc3	1/1	1/1	0/0	./.	1/1	1/1
BraA03003777	A03	18773621	18778547	AT3G12280.1	RBR1	Recombination$_CO_and_NCO_outcome	A03	18775898	snp_3389	C	T	synonymous_codon	Note=gta>gtG_V>V_aa597_codon_loc3	1/1	1/1	0/0	0/0	1/1	1/1
BraA03003777	A03	18773621	18778547	AT3G12280.1	RBR1	Recombination$_CO_and_NCO_outcome	A03	18776093	snp_3712	G	A	synonymous_codon	Note=gct>gcC_A>A_aa532_codon_loc3	1/1	1/1	0/0	./.	1/1	1/1
BraA03003777	A03	18773621	18778547	AT3G12280.1	RBR1	Recombination$_CO_and_NCO_outcome	A03	18776108	snp_3461	G	A	synonymous_codon	Note=cat>caC_H>H_aa527_codon_loc3	1/1	1/1	0/0	0/1	1/1	1/1
BraA03003777	A03	18773621	18778547	AT3G12280.1	RBR1	Recombination$_CO_and_NCO_outcome	A03	18776209	snp_2510	C	T	conservative_missense_codon	Note=atc>Gtc_I>V_aa494_codon_loc1_CONSERVATIVE(29)	1/1	1/1	0/0	1/1	1/1	1/1
BraA03003777	A03	18773621	18778547	AT3G12280.1	RBR1	Recombination$_CO_and_NCO_outcome	A03	18776309	snp_1930	T	A	synonymous_codon	Note=att>atA_I>I_aa460_codon_loc3	0/0	0/0	0/0	1/1	0/0	0/0
BraA03003777	A03	18773621	18778547	AT3G12280.1	RBR1	Recombination$_CO_and_NCO_outcome	A03	18777073	snp_1904	G	A	silent_mutation		1/1	1/1	0/0	0/0	1/1	1/1
BraA03003777	A03	18773621	18778547	AT3G12280.1	RBR1	Recombination$_CO_and_NCO_outcome	A03	18777210	snp_2266	C	T	silent_mutation		1/1	1/1	0/0	0/0	1/1	1/1
BraA03003777	A03	18773621	18778547	AT3G12280.1	RBR1	Recombination$_CO_and_NCO_outcome	A03	18777721	snp_2906	G	C	silent_mutation		0/1	./.	0/0	0/0	0/1	0/1
BraA03003777	A03	18773621	18778547	AT3G12280.1	RBR1	Recombination$_CO_and_NCO_outcome	A03	18777745	snp_2521	A	T	silent_mutation		0/1	1/1	0/0	0/0	1/1	0/1
BraA03003777	A03	18773621	18778547	AT3G12280.1	RBR1	Recombination$_CO_and_NCO_outcome	A03	18777903	snp_2255	T	C	synonymous_codon	Note=ctg>ctA_L>L_aa131_codon_loc3	1/1	1/1	0/0	0/0	1/1	1/1
BraA03003777	A03	18773621	18778547	AT3G12280.1	RBR1	Recombination$_CO_and_NCO_outcome	A03	18777947	snp_1131	C	A	conservative_missense_codon	Note=ttt>Gtt_F>V_aa117_codon_loc1_CONSERVATIVE(50)	1/1	1/1	0/0	0/0	1/1	1/1
BraA03003777	A03	18773621	18778547	AT3G12280.1	RBR1	Recombination$_CO_and_NCO_outcome	A03	18778025	snp_3164	A	T	silent_mutation		./.	1/1	0/0	0/0	1/1	1/1
BraA03003777	A03	18773621	18778547	AT3G12280.1	RBR1	Recombination$_CO_and_NCO_outcome	A03	18778174	snp_3622	A	G	conservative_missense_codon	Note=ctc>Ttc_L>F_aa70_codon_loc1_CONSERVATIVE(22)	1/1	./.	0/0	0/0	1/1	1/1
BraA03003777	A03	18773621	18778547	AT3G12280.1	RBR1	Recombination$_CO_and_NCO_outcome	A03	18778183	snp_414	C	T	conservative_missense_codon	Note=atg>Gtg_M>V_aa67_codon_loc1_CONSERVATIVE(21)	1/1	./.	0/0	0/0	1/1	1/1
BraA03003777	A03	18773621	18778547	AT3G12280.1	RBR1	Recombination$_CO_and_NCO_outcome	A03	18778311	snp_1053	A	T	non_conservative_missense_codon	Note=cag>cTg_Q>L_aa50_codon_loc2_MODERATELY_RADICAL(113)	1/1	1/1	0/0	0/0	1/1	1/1
BraA03003777	A03	18773621	18778547	AT3G12280.1	RBR1	Recombination$_CO_and_NCO_outcome	A03	18778325	snp_2177	A	G	synonymous_codon	Note=ttc>ttT_F>F_aa45_codon_loc3	1/1	1/1	1/1	1/1	1/1	1/1
BraA03003882	A03	19309195	19310052	AT3G14190.1	PAN1	Sister_chromatid_cohesion	A03	19309251	snp_797	A	T	synonymous_codon	Note=att>atA_I>I_aa19_codon_loc3	./.	./.	1/1	0/0	./.	./.
BraA03004100	A03	20487620	20491521	AT3G18524.1	MSH2	Recombination$_CO_and_NCO_outcome	A03	20487775	snp_1386	C	T	non_conservative_missense_codon	Note=aga>Gga_R>G_aa887_codon_loc1_MODERATELY_RADICAL(125)	1/1	1/1	./.	0/0	1/1	1/1
BraA03004100	A03	20487620	20491521	AT3G18524.1	MSH2	Recombination$_CO_and_NCO_outcome	A03	20487800	snp_1885	C	T	synonymous_codon	Note=aga>agG_R>R_aa878_codon_loc3	0/0	0/0	./.	0/0	0/0	0/0
BraA03004100	A03	20487620	20491521	AT3G18524.1	MSH2	Recombination$_CO_and_NCO_outcome	A03	20487839	snp_325	G	A	silent_mutation		0/0	0/0	./.	0/0	0/0	0/0
BraA03004100	A03	20487620	20491521	AT3G18524.1	MSH2	Recombination$_CO_and_NCO_outcome	A03	20488113	snp_2789	G	A	silent_mutation		1/1	1/1	0/0	0/0	1/1	1/1
BraA03004100	A03	20487620	20491521	AT3G18524.1	MSH2	Recombination$_CO_and_NCO_outcome	A03	20489084	snp_1001	G	A	silent_mutation		1/1	1/1	0/0	1/1	1/1	1/1
BraA03004100	A03	20487620	20491521	AT3G18524.1	MSH2	Recombination$_CO_and_NCO_outcome	A03	20489248	snp_982	C	T	silent_mutation		1/1	1/1	0/0	0/0	1/1	1/1
BraA03004100	A03	20487620	20491521	AT3G18524.1	MSH2	Recombination$_CO_and_NCO_outcome	A03	20489342	snp_2850	G	A	silent_mutation		./.	./.	0/0	1/1	./.	0/1
BraA03004100	A03	20487620	20491521	AT3G18524.1	MSH2	Recombination$_CO_and_NCO_outcome	A03	20489453	snp_1895	A	G	synonymous_codon	Note=agc>agT_S>S_aa584_codon_loc3	0/0	0/0	1/1	1/1	0/0	0/0
BraA03004100	A03	20487620	20491521	AT3G18524.1	MSH2	Recombination$_CO_and_NCO_outcome	A03	20489690	snp_3333	G	A	synonymous_codon	Note=gct>gcC_A>A_aa505_codon_loc3	1/1	1/1	1/1	1/1	1/1	./.
BraA03004381	A03	22250980	22258304	AT3G54670.1	SMC1/TITAN8	Sister_chromatid_cohesion	A03	22251762	snp_1075	G	T	conservative_missense_codon	Note=caa>caC_Q>H_aa1158_codon_loc3_CONSERVATIVE(24)	./.	1/1	./.	1/1	1/1	1/1
BraA03004381	A03	22250980	22258304	AT3G54670.1	SMC1/TITAN8	Sister_chromatid_cohesion	A03	22251780	snp_882	A	C	conservative_missense_codon	Note=atg>atT_M>I_aa1152_codon_loc3_CONSERVATIVE(10)	1/1	1/1	./.	1/1	1/1	1/1
BraA03004381	A03	22250980	22258304	AT3G54670.1	SMC1/TITAN8	Sister_chromatid_cohesion	A03	22251839	snp_2309	T	G	conservative_missense_codon	Note=ctg>Atg_L>M_aa1133_codon_loc1_CONSERVATIVE(15)	1/1	1/1	./.	1/1	1/1	1/1
BraA03004381	A03	22250980	22258304	AT3G54670.1	SMC1/TITAN8	Sister_chromatid_cohesion	A03	22251978	snp_1711	G	A	silent_mutation		1/1	1/1	./.	1/1	1/1	1/1
BraA03004381	A03	22250980	22258304	AT3G54670.1	SMC1/TITAN8	Sister_chromatid_cohesion	A03	22252100	snp_504	T	G	synonymous_codon	Note=acc>acA_T>T_aa1097_codon_loc3	0/0	0/0	1/1	0/0	0/0	0/0
BraA03004381	A03	22250980	22258304	AT3G54670.1	SMC1/TITAN8	Sister_chromatid_cohesion	A03	22252283	snp_3572	A	G	silent_mutation		1/1	./.	./.	1/1	1/1	./.
BraA03004381	A03	22250980	22258304	AT3G54670.1	SMC1/TITAN8	Sister_chromatid_cohesion	A03	22252651	snp_800	T	A	conservative_missense_codon	Note=tca>Aca_S>T_aa989_codon_loc1_MODERATELY_CONSERVATIVE(58)	0/0	./.	0/1	0/0	0/0	0/0
BraA03004381	A03	22250980	22258304	AT3G54670.1	SMC1/TITAN8	Sister_chromatid_cohesion	A03	22252707	snp_2295	T	G	conservative_missense_codon	Note=cca>cAa_P>Q_aa970_codon_loc2_MODERATELY_CONSERVATIVE(76)	1/1	./.	./.	1/1	1/1	1/1
BraA03004381	A03	22250980	22258304	AT3G54670.1	SMC1/TITAN8	Sister_chromatid_cohesion	A03	22252710	snp_326	T	A	conservative_missense_codon	Note=ctc>cAc_L>H_aa969_codon_loc2_MODERATELY_CONSERVATIVE(99)	1/1	./.	./.	1/1	1/1	1/1
BraA03004381	A03	22250980	22258304	AT3G54670.1	SMC1/TITAN8	Sister_chromatid_cohesion	A03	22252946	snp_536	T	C	conservative_missense_codon	Note=gat>Aat_D>N_aa919_codon_loc1_CONSERVATIVE(23)	1/1	1/1	./.	1/1	1/1	1/1
BraA03004381	A03	22250980	22258304	AT3G54670.1	SMC1/TITAN8	Sister_chromatid_cohesion	A03	22252957	snp_3502	T	A	non_conservative_missense_codon	Note=ata>aAa_I>K_aa915_codon_loc2_MODERATELY_RADICAL(102)	1/1	1/1	./.	1/1	1/1	1/1
BraA03004381	A03	22250980	22258304	AT3G54670.1	SMC1/TITAN8	Sister_chromatid_cohesion	A03	22253071	snp_3702	T	A	silent_mutation		0/0	0/0	./.	0/0	0/0	0/0
BraA03004381	A03	22250980	22258304	AT3G54670.1	SMC1/TITAN8	Sister_chromatid_cohesion	A03	22253078	snp_1738	A	G	silent_mutation		0/0	0/0	./.	0/0	0/0	0/0
BraA03004381	A03	22250980	22258304	AT3G54670.1	SMC1/TITAN8	Sister_chromatid_cohesion	A03	22253199	snp_977	T	A	silent_mutation		0/0	0/0	1/1	0/0	0/0	0/0
BraA03004381	A03	22250980	22258304	AT3G54670.1	SMC1/TITAN8	Sister_chromatid_cohesion	A03	22253663	snp_2527	A	G	silent_mutation		0/0	0/0	1/1	0/0	0/0	0/0
BraA03004381	A03	22250980	22258304	AT3G54670.1	SMC1/TITAN8	Sister_chromatid_cohesion	A03	22253847	snp_662	C	T	silent_mutation		0/0	0/0	1/1	0/0	0/0	0/0
BraA03004381	A03	22250980	22258304	AT3G54670.1	SMC1/TITAN8	Sister_chromatid_cohesion	A03	22254120	snp_1048	T	A	silent_mutation		1/1	1/1	1/1	1/1	1/1	1/1
BraA03004381	A03	22250980	22258304	AT3G54670.1	SMC1/TITAN8	Sister_chromatid_cohesion	A03	22254161	snp_1602	A	C	silent_mutation		0/0	0/0	1/1	0/0	0/0	0/0
BraA03004381	A03	22250980	22258304	AT3G54670.1	SMC1/TITAN8	Sister_chromatid_cohesion	A03	22255032	snp_915	G	T	silent_mutation		0/0	0/0	./.	0/0	0/0	0/0
BraA03004381	A03	22250980	22258304	AT3G54670.1	SMC1/TITAN8	Sister_chromatid_cohesion	A03	22255077	snp_1961	G	T	silent_mutation		0/0	0/0	./.	0/0	0/0	0/0
BraA03004381	A03	22250980	22258304	AT3G54670.1	SMC1/TITAN8	Sister_chromatid_cohesion	A03	22255247	snp_2630	T	C	silent_mutation		0/0	0/0	1/1	0/0	0/0	0/0
BraA03004381	A03	22250980	22258304	AT3G54670.1	SMC1/TITAN8	Sister_chromatid_cohesion	A03	22255271	snp_1302	T	C	silent_mutation		0/0	0/0	1/1	0/0	0/0	0/0
BraA03004381	A03	22250980	22258304	AT3G54670.1	SMC1/TITAN8	Sister_chromatid_cohesion	A03	22255351	snp_59	C	G	silent_mutation		0/0	0/0	1/1	0/0	0/0	0/0
BraA03004381	A03	22250980	22258304	AT3G54670.1	SMC1/TITAN8	Sister_chromatid_cohesion	A03	22255490	snp_1894	A	T	synonymous_codon	Note=gta>gtT_V>V_aa586_codon_loc3	0/0	0/0	1/1	0/0	0/0	0/0
BraA03004381	A03	22250980	22258304	AT3G54670.1	SMC1/TITAN8	Sister_chromatid_cohesion	A03	22255622	snp_207	G	A	silent_mutation		0/0	0/0	1/1	0/0	0/0	0/0
BraA03004381	A03	22250980	22258304	AT3G54670.1	SMC1/TITAN8	Sister_chromatid_cohesion	A03	22255661	snp_3031	C	G	silent_mutation		0/0	0/0	1/1	0/0	0/0	0/0
BraA03004381	A03	22250980	22258304	AT3G54670.1	SMC1/TITAN8	Sister_chromatid_cohesion	A03	22255946	snp_711	C	T	synonymous_codon	Note=gca>gcG_A>A_aa554_codon_loc3	0/0	0/0	1/1	0/0	0/0	0/0
BraA03004381	A03	22250980	22258304	AT3G54670.1	SMC1/TITAN8	Sister_chromatid_cohesion	A03	22256097	snp_3039	C	T	conservative_missense_codon	Note=gaa>gGa_E>G_aa504_codon_loc2_MODERATELY_CONSERVATIVE(98)	0/0	0/0	1/1	0/0	0/0	0/0
BraA03004381	A03	22250980	22258304	AT3G54670.1	SMC1/TITAN8	Sister_chromatid_cohesion	A03	22256430	snp_1412	C	G	non_conservative_missense_codon	Note=cca>cGa_P>R_aa468_codon_loc2_MODERATELY_RADICAL(103)	0/0	0/0	./.	0/0	0/0	0/0
BraA03004381	A03	22250980	22258304	AT3G54670.1	SMC1/TITAN8	Sister_chromatid_cohesion	A03	22256459	snp_3315	G	C	conservative_missense_codon	Note=aag>aaC_K>N_aa458_codon_loc3_MODERATELY_CONSERVATIVE(94)	0/0	0/0	0/1	0/0	0/0	0/0
BraA03004381	A03	22250980	22258304	AT3G54670.1	SMC1/TITAN8	Sister_chromatid_cohesion	A03	22256609	snp_264	G	A	synonymous_codon	Note=gat>gaC_D>D_aa408_codon_loc3	0/0	0/0	1/1	0/0	0/0	0/0
BraA03004381	A03	22250980	22258304	AT3G54670.1	SMC1/TITAN8	Sister_chromatid_cohesion	A03	22256647	snp_2569	G	T	conservative_missense_codon	Note=aaa>Caa_K>Q_aa396_codon_loc1_MODERATELY_CONSERVATIVE(53)	0/0	0/0	1/1	0/0	0/0	0/0
BraA03004381	A03	22250980	22258304	AT3G54670.1	SMC1/TITAN8	Sister_chromatid_cohesion	A03	22257392	snp_3085	A	C	conservative_missense_codon	Note=aga>aTa_R>I_aa280_codon_loc2_MODERATELY_CONSERVATIVE(97)	0/0	0/0	./.	1/1	0/0	0/0
BraA03004381	A03	22250980	22258304	AT3G54670.1	SMC1/TITAN8	Sister_chromatid_cohesion	A03	22257757	snp_879	A	T	non_conservative_missense_codon	Note=gag>gTg_E>V_aa183_codon_loc2_MODERATELY_RADICAL(121)	0/0	0/0	1/1	0/0	0/0	0/0
BraA03004381	A03	22250980	22258304	AT3G54670.1	SMC1/TITAN8	Sister_chromatid_cohesion	A03	22258281	snp_1771	T	C	synonymous_codon	Note=ccg>ccA_P>P_aa8_codon_loc3	0/0	0/0	./.	1/1	0/0	0/0
BraA03004381	A03	22250980	22258304	AT3G54670.1	SMC1/TITAN8	Sister_chromatid_cohesion	A03	22258292	snp_3006	C	G	conservative_missense_codon	Note=caa>Gaa_Q>E_aa5_codon_loc1_CONSERVATIVE(29)	1/1	1/1	./.	1/1	1/1	1/1
BraA03004404	A03	22399242	22401023	AT3G25100.1	CDC45	Entry_into_meiosis	A03	22399283	snp_655	T	C	synonymous_codon	Note=ctc>ctT_L>L_aa14_codon_loc3	./.	0/1	0/0	1/1	0/1	./.
BraA03004404	A03	22399242	22401023	AT3G25100.1	CDC45	Entry_into_meiosis	A03	22399340	snp_317	G	A	synonymous_codon	Note=tca>tcG_S>S_aa33_codon_loc3	./.	1/1	1/1	1/1	./.	./.
BraA03004404	A03	22399242	22401023	AT3G25100.1	CDC45	Entry_into_meiosis	A03	22399373	snp_919	T	C	synonymous_codon	Note=gtc>gtT_V>V_aa44_codon_loc3	./.	0/0	1/1	0/0	./.	./.
BraA03004404	A03	22399242	22401023	AT3G25100.1	CDC45	Entry_into_meiosis	A03	22399412	snp_2369	G	T	synonymous_codon	Note=tct>tcG_S>S_aa57_codon_loc3	./.	0/1	0/0	0/0	./.	./.
BraA03004404	A03	22399242	22401023	AT3G25100.1	CDC45	Entry_into_meiosis	A03	22399421	snp_3406	T	C	synonymous_codon	Note=ccc>ccT_P>P_aa60_codon_loc3	./.	0/0	./.	0/0	./.	./.
BraA03004404	A03	22399242	22401023	AT3G25100.1	CDC45	Entry_into_meiosis	A03	22400144	snp_168	G	T	synonymous_codon	Note=tct>tcG_S>S_aa301_codon_loc3	./.	./.	./.	0/0	./.	./.
BraA03004404	A03	22399242	22401023	AT3G25100.1	CDC45	Entry_into_meiosis	A03	22400291	snp_1664	T	C	synonymous_codon	Note=ttc>ttT_F>F_aa350_codon_loc3	1/1	1/1	./.	0/0	1/1	1/1
BraA03004404	A03	22399242	22401023	AT3G25100.1	CDC45	Entry_into_meiosis	A03	22400328	snp_89	G	A	conservative_missense_codon	Note=aac>Gac_N>D_aa363_codon_loc1_CONSERVATIVE(23)	1/1	1/1	./.	0/0	1/1	1/1
BraA03004404	A03	22399242	22401023	AT3G25100.1	CDC45	Entry_into_meiosis	A03	22400564	snp_43	G	T	synonymous_codon	Note=ctt>ctG_L>L_aa441_codon_loc3	0/0	0/0	1/1	0/0	0/0	0/0
BraA03004404	A03	22399242	22401023	AT3G25100.1	CDC45	Entry_into_meiosis	A03	22400618	snp_3411	T	C	synonymous_codon	Note=ctc>ctT_L>L_aa459_codon_loc3	1/1	1/1	0/0	0/0	1/1	1/1
BraA03004404	A03	22399242	22401023	AT3G25100.1	CDC45	Entry_into_meiosis	A03	22400621	snp_2941	G	A	synonymous_codon	Note=aga>agG_R>R_aa460_codon_loc3	1/1	1/1	0/0	0/0	1/1	1/1
BraA03004404	A03	22399242	22401023	AT3G25100.1	CDC45	Entry_into_meiosis	A03	22400684	snp_2404	A	G	synonymous_codon	Note=gtg>gtA_V>V_aa481_codon_loc3	1/1	1/1	0/0	0/0	1/1	1/1
BraA03004404	A03	22399242	22401023	AT3G25100.1	CDC45	Entry_into_meiosis	A03	22401000	snp_2268	G	A	conservative_missense_codon	Note=att>Gtt_I>V_aa587_codon_loc1_CONSERVATIVE(29)	0/1	0/1	./.	0/0	./.	0/0
BraA03004727	A03	24310026	24317670	AT5G61460.1	SMC6B	Putative_meiotic_genes	A03	24310101	snp_804	T	A	silent_mutation		./.	./.	0/0	0/0	./.	./.
BraA03004727	A03	24310026	24317670	AT5G61460.1	SMC6B	Putative_meiotic_genes	A03	24310151	snp_893	A	G	silent_mutation		./.	0/0	0/0	1/1	./.	./.
BraA03004727	A03	24310026	24317670	AT5G61460.1	SMC6B	Putative_meiotic_genes	A03	24310220	snp_3099	A	G	synonymous_codon	Note=ttc>ttT_F>F_aa1229_codon_loc3	1/1	1/1	0/0	1/1	./.	./.
BraA03004727	A03	24310026	24317670	AT5G61460.1	SMC6B	Putative_meiotic_genes	A03	24310296	snp_1035	G	A	silent_mutation		1/1	1/1	0/0	0/0	./.	./.
BraA03004727	A03	24310026	24317670	AT5G61460.1	SMC6B	Putative_meiotic_genes	A03	24310409	snp_1005	C	A	conservative_missense_codon	Note=gat>gaG_D>E_aa1198_codon_loc3_CONSERVATIVE(45)	1/1	1/1	0/0	0/0	1/1	1/1
BraA03004727	A03	24310026	24317670	AT5G61460.1	SMC6B	Putative_meiotic_genes	A03	24310465	snp_614	A	G	silent_mutation		1/1	1/1	0/0	0/0	1/1	1/1
BraA03004727	A03	24310026	24317670	AT5G61460.1	SMC6B	Putative_meiotic_genes	A03	24310596	snp_2635	C	A	non_conservative_missense_codon	Note=gtt>gGt_V>G_aa1174_codon_loc2_MODERATELY_RADICAL(109)	1/1	1/1	0/0	0/0	1/1	1/1
BraA03004727	A03	24310026	24317670	AT5G61460.1	SMC6B	Putative_meiotic_genes	A03	24312376	snp_1451	A	T	conservative_missense_codon	Note=aca>Tca_T>S_aa884_codon_loc1_MODERATELY_CONSERVATIVE(58)	1/1	1/1	0/0	0/0	1/1	1/1
BraA03004727	A03	24310026	24317670	AT5G61460.1	SMC6B	Putative_meiotic_genes	A03	24312770	snp_129	C	T	synonymous_codon	Note=gga>ggG_G>G_aa816_codon_loc3	1/1	1/1	0/0	0/0	1/1	1/1
BraA03004727	A03	24310026	24317670	AT5G61460.1	SMC6B	Putative_meiotic_genes	A03	24312947	snp_1826	G	A	silent_mutation		1/1	1/1	0/0	0/0	1/1	1/1
BraA03004727	A03	24310026	24317670	AT5G61460.1	SMC6B	Putative_meiotic_genes	A03	24313675	snp_1588	T	C	silent_mutation		1/1	1/1	0/0	1/1	1/1	1/1
BraA03004727	A03	24310026	24317670	AT5G61460.1	SMC6B	Putative_meiotic_genes	A03	24313774	snp_2957	G	A	silent_mutation		0/0	0/0	0/0	1/1	0/0	0/0
BraA03004727	A03	24310026	24317670	AT5G61460.1	SMC6B	Putative_meiotic_genes	A03	24313924	snp_983	A	T	synonymous_codon	Note=tca>tcT_S>S_aa618_codon_loc3	0/0	0/0	0/0	1/1	0/0	0/0
BraA03004727	A03	24310026	24317670	AT5G61460.1	SMC6B	Putative_meiotic_genes	A03	24314179	snp_2654	T	C	silent_mutation		1/1	1/1	0/0	0/1	1/1	1/1
BraA03004727	A03	24310026	24317670	AT5G61460.1	SMC6B	Putative_meiotic_genes	A03	24314228	snp_3424	T	C	silent_mutation		1/1	1/1	1/1	1/1	1/1	1/1
BraA03004727	A03	24310026	24317670	AT5G61460.1	SMC6B	Putative_meiotic_genes	A03	24314506	snp_714	G	A	silent_mutation		0/0	0/0	0/0	1/1	0/0	0/0
BraA03004727	A03	24310026	24317670	AT5G61460.1	SMC6B	Putative_meiotic_genes	A03	24314630	snp_194	T	C	silent_mutation		1/1	1/1	0/0	0/0	1/1	1/1
BraA03004727	A03	24310026	24317670	AT5G61460.1	SMC6B	Putative_meiotic_genes	A03	24314842	snp_2418	A	G	silent_mutation		1/1	1/1	0/0	0/0	1/1	1/1
BraA03004727	A03	24310026	24317670	AT5G61460.1	SMC6B	Putative_meiotic_genes	A03	24315135	snp_3716	A	G	silent_mutation		1/1	1/1	1/1	1/1	1/1	1/1
BraA03004727	A03	24310026	24317670	AT5G61460.1	SMC6B	Putative_meiotic_genes	A03	24315290	snp_712	C	A	synonymous_codon	Note=tct>tcG_S>S_aa460_codon_loc3	1/1	1/1	0/0	0/0	1/1	1/1
BraA03004727	A03	24310026	24317670	AT5G61460.1	SMC6B	Putative_meiotic_genes	A03	24315299	snp_3054	C	A	synonymous_codon	Note=ctt>ctG_L>L_aa457_codon_loc3	1/1	1/1	0/0	0/0	1/1	1/1
BraA03004727	A03	24310026	24317670	AT5G61460.1	SMC6B	Putative_meiotic_genes	A03	24315386	snp_1529	C	T	synonymous_codon	Note=aaa>aaG_K>K_aa428_codon_loc3	1/1	1/1	1/1	1/1	1/1	1/1
BraA03004727	A03	24310026	24317670	AT5G61460.1	SMC6B	Putative_meiotic_genes	A03	24316545	snp_754	C	T	synonymous_codon	Note=aaa>aaG_K>K_aa221_codon_loc3	1/1	1/1	1/1	1/1	1/1	1/1
BraA03004727	A03	24310026	24317670	AT5G61460.1	SMC6B	Putative_meiotic_genes	A03	24317423	snp_1574	G	A	silent_mutation		./.	./.	1/1	./.	./.	./.
BraA03004727	A03	24310026	24317670	AT5G61460.1	SMC6B	Putative_meiotic_genes	A03	24317428	snp_1482	A	C	silent_mutation		./.	./.	1/1	./.	./.	./.
BraA03004727	A03	24310026	24317670	AT5G61460.1	SMC6B	Putative_meiotic_genes	A03	24317485	snp_3434	T	A	silent_mutation		./.	./.	0/0	./.	./.	./.
BraA03004727	A03	24310026	24317670	AT5G61460.1	SMC6B	Putative_meiotic_genes	A03	24317602	snp_3422	T	A	synonymous_codon	Note=ctt>ctA_L>L_aa23_codon_loc3	./.	./.	./.	./.	./.	./.
BraA03004727	A03	24310026	24317670	AT5G61460.1	SMC6B	Putative_meiotic_genes	A03	24317608	snp_3286	C	A	synonymous_codon	Note=act>acG_T>T_aa21_codon_loc3	1/1	./.	./.	./.	./.	./.
not_annotated_rapa	A03	25728682	25729482	AT4G16420.1	ADA2b	Recombination$_early_DSB_repair	A03	25728721	snp_2365	A	G	silent_mutation		0/0	0/0	1/1	0/0	0/0	1/1
not_annotated_rapa	A03	25728682	25729482	AT4G16420.1	ADA2b	Recombination$_early_DSB_repair	A03	25728754	snp_3557	A	C	silent_mutation		0/0	0/0	1/1	0/0	0/0	1/1
not_annotated_rapa	A03	25728682	25729482	AT4G16420.1	ADA2b	Recombination$_early_DSB_repair	A03	25729076	snp_723	C	A	silent_mutation		1/1	1/1	./.	1/1	1/1	./.
BraA03005003	A03	25730418	25732309	AT4G16420.1	ADA2b	Recombination$_early_DSB_repair	A03	25730508	snp_1546	G	C	synonymous_codon	Note=gtg>gtC_V>V_aa331_codon_loc3	0/0	0/0	1/1	0/0	0/0	1/1
BraA03005003	A03	25730418	25732309	AT4G16420.1	ADA2b	Recombination$_early_DSB_repair	A03	25730532	snp_2707	G	A	synonymous_codon	Note=cat>caC_H>H_aa323_codon_loc3	0/0	0/0	0/0	0/0	0/0	1/1
BraA03005003	A03	25730418	25732309	AT4G16420.1	ADA2b	Recombination$_early_DSB_repair	A03	25730628	snp_2243	T	C	synonymous_codon	Note=ttg>ttA_L>L_aa291_codon_loc3	0/0	0/0	1/1	0/0	0/0	1/1
BraA03005003	A03	25730418	25732309	AT4G16420.1	ADA2b	Recombination$_early_DSB_repair	A03	25730631	snp_900	G	C	synonymous_codon	Note=ctg>ctC_L>L_aa290_codon_loc3	1/1	1/1	0/0	0/0	1/1	0/0
BraA03005003	A03	25730418	25732309	AT4G16420.1	ADA2b	Recombination$_early_DSB_repair	A03	25730639	snp_853	G	T	synonymous_codon	Note=aga>Cga_R>R_aa288_codon_loc1	1/1	1/1	0/0	0/0	1/1	0/0
BraA03005003	A03	25730418	25732309	AT4G16420.1	ADA2b	Recombination$_early_DSB_repair	A03	25730767	snp_1903	A	T	silent_mutation		1/1	1/1	0/0	0/0	1/1	0/0
BraA03005003	A03	25730418	25732309	AT4G16420.1	ADA2b	Recombination$_early_DSB_repair	A03	25730817	snp_2879	C	T	synonymous_codon	Note=gaa>gaG_E>E_aa259_codon_loc3	1/1	1/1	0/0	0/0	1/1	0/0
BraA03005003	A03	25730418	25732309	AT4G16420.1	ADA2b	Recombination$_early_DSB_repair	A03	25730886	snp_2044	A	G	synonymous_codon	Note=gac>gaT_D>D_aa236_codon_loc3	0/0	0/0	1/1	0/0	0/0	1/1
BraA03005003	A03	25730418	25732309	AT4G16420.1	ADA2b	Recombination$_early_DSB_repair	A03	25731025	snp_1096	A	G	silent_mutation		0/0	0/0	1/1	0/0	0/0	./.
BraA03005003	A03	25730418	25732309	AT4G16420.1	ADA2b	Recombination$_early_DSB_repair	A03	25731031	snp_3247	A	G	silent_mutation		0/0	0/0	1/1	0/0	0/0	./.
BraA03005003	A03	25730418	25732309	AT4G16420.1	ADA2b	Recombination$_early_DSB_repair	A03	25731051	snp_1624	T	C	silent_mutation		1/1	1/1	0/0	0/0	1/1	./.
BraA03005003	A03	25730418	25732309	AT4G16420.1	ADA2b	Recombination$_early_DSB_repair	A03	25731067	snp_3311	A	G	silent_mutation		0/1	1/1	0/1	0/0	1/1	./.
BraA03005003	A03	25730418	25732309	AT4G16420.1	ADA2b	Recombination$_early_DSB_repair	A03	25731201	snp_1269	C	T	silent_mutation		./.	1/1	1/1	0/0	1/1	./.
BraA03005003	A03	25730418	25732309	AT4G16420.1	ADA2b	Recombination$_early_DSB_repair	A03	25731240	snp_870	A	G	silent_mutation		./.	1/1	1/1	0/0	1/1	1/1
BraA03005003	A03	25730418	25732309	AT4G16420.1	ADA2b	Recombination$_early_DSB_repair	A03	25731516	snp_2786	T	A	synonymous_codon	Note=cct>ccA_P>P_aa155_codon_loc3	0/0	0/0	0/0	0/0	0/0	1/1
BraA03005003	A03	25730418	25732309	AT4G16420.1	ADA2b	Recombination$_early_DSB_repair	A03	25731533	snp_838	T	C	conservative_missense_codon	Note=gac>Aac_D>N_aa150_codon_loc1_CONSERVATIVE(23)	0/0	0/0	0/0	1/1	0/0	0/0
BraA03005003	A03	25730418	25732309	AT4G16420.1	ADA2b	Recombination$_early_DSB_repair	A03	25731579	snp_3583	G	C	synonymous_codon	Note=acg>acC_T>T_aa134_codon_loc3	1/1	1/1	1/1	0/0	1/1	1/1
BraA03005003	A03	25730418	25732309	AT4G16420.1	ADA2b	Recombination$_early_DSB_repair	A03	25731597	snp_271	G	A	synonymous_codon	Note=gtt>gtC_V>V_aa128_codon_loc3	0/0	0/0	0/0	1/1	0/0	0/1
BraA03005003	A03	25730418	25732309	AT4G16420.1	ADA2b	Recombination$_early_DSB_repair	A03	25731699	snp_1867	T	G	silent_mutation		1/1	1/1	0/0	0/0	1/1	1/1
BraA03005003	A03	25730418	25732309	AT4G16420.1	ADA2b	Recombination$_early_DSB_repair	A03	25731929	snp_3218	A	G	synonymous_codon	Note=tgc>tgT_C>C_aa71_codon_loc3	./.	./.	1/1	1/1	./.	1/1
BraA03005003	A03	25730418	25732309	AT4G16420.1	ADA2b	Recombination$_early_DSB_repair	A03	25731950	snp_2628	G	A	synonymous_codon	Note=gtt>gtC_V>V_aa64_codon_loc3	./.	./.	1/1	1/1	./.	1/1
BraA03005197	A03	26910190	26912736	AT4G19130.1	RPA1.E	Putative_meiotic_genes	A03	26910323	snp_1481	A	T	non_conservative_missense_codon	Note=aac>aTc_N>I_aa769_codon_loc2_MODERATELY_RADICAL(149)	1/1	1/1	0/0	0/0	1/1	1/1
BraA03005197	A03	26910190	26912736	AT4G19130.1	RPA1.E	Putative_meiotic_genes	A03	26910342	snp_1162	C	T	conservative_missense_codon	Note=agc>Ggc_S>G_aa763_codon_loc1_MODERATELY_CONSERVATIVE(56)	0/0	0/0	0/0	1/1	0/0	0/0
BraA03005197	A03	26910190	26912736	AT4G19130.1	RPA1.E	Putative_meiotic_genes	A03	26910355	snp_2155	G	A	synonymous_codon	Note=ggt>ggC_G>G_aa758_codon_loc3	0/0	0/0	0/0	1/1	./.	./.
BraA03005197	A03	26910190	26912736	AT4G19130.1	RPA1.E	Putative_meiotic_genes	A03	26910397	snp_351	C	T	synonymous_codon	Note=caa>caG_Q>Q_aa744_codon_loc3	0/0	0/0	0/0	1/1	0/0	0/0
BraA03005197	A03	26910190	26912736	AT4G19130.1	RPA1.E	Putative_meiotic_genes	A03	26910431	snp_3598	G	C	conservative_missense_codon	Note=agg>aCg_R>T_aa733_codon_loc2_MODERATELY_CONSERVATIVE(71)	1/1	1/1	0/0	0/0	1/1	1/1
BraA03005197	A03	26910190	26912736	AT4G19130.1	RPA1.E	Putative_meiotic_genes	A03	26910769	snp_172	C	A	synonymous_codon	Note=ctt>ctG_L>L_aa620_codon_loc3	1/1	1/1	0/0	1/1	1/1	1/1
BraA03005197	A03	26910190	26912736	AT4G19130.1	RPA1.E	Putative_meiotic_genes	A03	26910787	snp_2242	C	T	synonymous_codon	Note=tta>ttG_L>L_aa614_codon_loc3	1/1	1/1	0/0	1/1	1/1	1/1
BraA03005197	A03	26910190	26912736	AT4G19130.1	RPA1.E	Putative_meiotic_genes	A03	26910982	snp_2417	T	A	synonymous_codon	Note=cct>ccA_P>P_aa549_codon_loc3	1/1	1/1	0/0	1/1	1/1	1/1
BraA03005197	A03	26910190	26912736	AT4G19130.1	RPA1.E	Putative_meiotic_genes	A03	26911027	snp_2813	C	G	synonymous_codon	Note=acc>acG_T>T_aa534_codon_loc3	0/1	1/1	0/0	./.	0/1	./.
BraA03005197	A03	26910190	26912736	AT4G19130.1	RPA1.E	Putative_meiotic_genes	A03	26911957	snp_1811	T	G	synonymous_codon	Note=tcc>tcA_S>S_aa224_codon_loc3	1/1	./.	1/1	./.	1/1	./.
BraA03005197	A03	26910190	26912736	AT4G19130.1	RPA1.E	Putative_meiotic_genes	A03	26912085	snp_2727	A	C	non_conservative_missense_codon	Note=ggt>Tgt_G>C_aa182_codon_loc1_RADICAL(159)	./.	./.	1/1	./.	./.	./.
BraA03005197	A03	26910190	26912736	AT4G19130.1	RPA1.E	Putative_meiotic_genes	A03	26912133	snp_617	C	A	conservative_missense_codon	Note=ttt>Gtt_F>V_aa166_codon_loc1_CONSERVATIVE(50)	./.	./.	1/1	./.	./.	./.
BraA03005197	A03	26910190	26912736	AT4G19130.1	RPA1.E	Putative_meiotic_genes	A03	26912260	snp_1379	A	T	conservative_missense_codon	Note=gaa>gaT_E>D_aa123_codon_loc3_CONSERVATIVE(45)	1/1	./.	1/1	./.	1/1	./.
BraA03005197	A03	26910190	26912736	AT4G19130.1	RPA1.E	Putative_meiotic_genes	A03	26912308	snp_3710	C	A	synonymous_codon	Note=act>acG_T>T_aa107_codon_loc3	./.	./.	1/1	./.	./.	./.
BraA03005197	A03	26910190	26912736	AT4G19130.1	RPA1.E	Putative_meiotic_genes	A03	26912438	snp_2987	A	G	silent_mutation		1/1	1/1	./.	1/1	./.	1/1
BraA03005197	A03	26910190	26912736	AT4G19130.1	RPA1.E	Putative_meiotic_genes	A03	26912520	snp_1060	T	C	non_conservative_missense_codon	Note=ggg>Agg_G>R_aa73_codon_loc1_MODERATELY_RADICAL(125)	0/0	0/0	./.	0/0	0/0	1/1
BraA03005197	A03	26910190	26912736	AT4G19130.1	RPA1.E	Putative_meiotic_genes	A03	26912527	snp_3276	A	G	synonymous_codon	Note=gtc>gtT_V>V_aa70_codon_loc3	0/0	0/0	./.	0/0	0/0	0/0
BraA03005197	A03	26910190	26912736	AT4G19130.1	RPA1.E	Putative_meiotic_genes	A03	26912601	snp_461	T	G	synonymous_codon	Note=cgg>Agg_R>R_aa46_codon_loc1	1/1	1/1	./.	1/1	1/1	1/1
BraA03005197	A03	26910190	26912736	AT4G19130.1	RPA1.E	Putative_meiotic_genes	A03	26912662	snp_3181	T	C	synonymous_codon	Note=aag>aaA_K>K_aa25_codon_loc3	0/0	0/0	./.	0/0	0/0	0/0
BraA03005273	A03	27409237	27410862	AT4G20900.1	MS5/TDM_copy1	Cell_cycle_control_$_spindle__cytokinesis	A03	27409366	snp_3235	A	T	conservative_missense_codon	Note=caa>caT_Q>H_aa390_codon_loc3_CONSERVATIVE(24)	1/1	1/1	./.	./.	1/1	./.
BraA03005273	A03	27409237	27410862	AT4G20900.1	MS5/TDM_copy1	Cell_cycle_control_$_spindle__cytokinesis	A03	27409401	snp_546	T	C	conservative_missense_codon	Note=gtg>Atg_V>M_aa379_codon_loc1_CONSERVATIVE(21)	1/1	1/1	./.	1/1	1/1	1/1
BraA03005273	A03	27409237	27410862	AT4G20900.1	MS5/TDM_copy1	Cell_cycle_control_$_spindle__cytokinesis	A03	27409517	snp_483	T	G	conservative_missense_codon	Note=ccg>cAg_P>Q_aa340_codon_loc2_MODERATELY_CONSERVATIVE(76)	1/1	./.	./.	0/0	1/1	1/1
BraA03005273	A03	27409237	27410862	AT4G20900.1	MS5/TDM_copy1	Cell_cycle_control_$_spindle__cytokinesis	A03	27409576	snp_1387	T	C	synonymous_codon	Note=gcg>gcA_A>A_aa320_codon_loc3	1/1	1/1	./.	0/0	1/1	1/1
BraA03005273	A03	27409237	27410862	AT4G20900.1	MS5/TDM_copy1	Cell_cycle_control_$_spindle__cytokinesis	A03	27409615	snp_981	A	G	synonymous_codon	Note=aac>aaT_N>N_aa307_codon_loc3	0/0	0/0	./.	1/1	0/0	0/0
BraA03005273	A03	27409237	27410862	AT4G20900.1	MS5/TDM_copy1	Cell_cycle_control_$_spindle__cytokinesis	A03	27409681	snp_2489	C	T	synonymous_codon	Note=tca>tcG_S>S_aa285_codon_loc3	0/0	0/0	./.	1/1	0/0	0/0
BraA03005273	A03	27409237	27410862	AT4G20900.1	MS5/TDM_copy1	Cell_cycle_control_$_spindle__cytokinesis	A03	27409729	snp_1845	A	G	synonymous_codon	Note=gtc>gtT_V>V_aa269_codon_loc3	0/0	0/0	./.	0/0	0/0	0/0
BraA03005273	A03	27409237	27410862	AT4G20900.1	MS5/TDM_copy1	Cell_cycle_control_$_spindle__cytokinesis	A03	27409762	snp_1181	G	A	synonymous_codon	Note=gat>gaC_D>D_aa258_codon_loc3	0/0	0/0	./.	0/0	0/0	0/0
BraA03005273	A03	27409237	27410862	AT4G20900.1	MS5/TDM_copy1	Cell_cycle_control_$_spindle__cytokinesis	A03	27409786	snp_1705	T	A	synonymous_codon	Note=tct>tcA_S>S_aa250_codon_loc3	0/0	0/0	./.	1/1	0/0	0/0
BraA03005273	A03	27409237	27410862	AT4G20900.1	MS5/TDM_copy1	Cell_cycle_control_$_spindle__cytokinesis	A03	27409795	snp_428	A	C	synonymous_codon	Note=gtg>gtT_V>V_aa247_codon_loc3	0/0	0/0	./.	1/1	0/0	0/0
BraA03005273	A03	27409237	27410862	AT4G20900.1	MS5/TDM_copy1	Cell_cycle_control_$_spindle__cytokinesis	A03	27409929	snp_2027	A	G	silent_mutation		0/0	0/0	0/0	1/1	./.	0/0
BraA03005273	A03	27409237	27410862	AT4G20900.1	MS5/TDM_copy1	Cell_cycle_control_$_spindle__cytokinesis	A03	27409930	snp_2113	A	G	silent_mutation		0/0	0/0	0/0	1/1	./.	0/0
BraA03005273	A03	27409237	27410862	AT4G20900.1	MS5/TDM_copy1	Cell_cycle_control_$_spindle__cytokinesis	A03	27410151	snp_1906	G	A	synonymous_codon	Note=cat>caC_H>H_aa178_codon_loc3	1/1	./.	./.	./.	1/1	./.
BraA03005273	A03	27409237	27410862	AT4G20900.1	MS5/TDM_copy1	Cell_cycle_control_$_spindle__cytokinesis	A03	27410180	snp_1209	T	C	conservative_missense_codon	Note=gtg>Atg_V>M_aa169_codon_loc1_CONSERVATIVE(21)	1/1	1/1	./.	./.	1/1	1/1
BraA03005273	A03	27409237	27410862	AT4G20900.1	MS5/TDM_copy1	Cell_cycle_control_$_spindle__cytokinesis	A03	27410385	snp_1690	G	A	synonymous_codon	Note=ttt>ttC_F>F_aa124_codon_loc3	1/1	1/1	0/1	./.	1/1	1/1
BraA03005273	A03	27409237	27410862	AT4G20900.1	MS5/TDM_copy1	Cell_cycle_control_$_spindle__cytokinesis	A03	27410400	snp_3088	G	A	synonymous_codon	Note=cgt>cgC_R>R_aa119_codon_loc3	0/0	0/0	1/1	./.	0/0	0/0
BraA03005273	A03	27409237	27410862	AT4G20900.1	MS5/TDM_copy1	Cell_cycle_control_$_spindle__cytokinesis	A03	27410545	snp_3491	G	T	non_conservative_missense_codon	Note=tat>tCt_Y>S_aa71_codon_loc2_MODERATELY_RADICAL(144)	./.	1/1	1/1	./.	./.	./.
BraA03005273	A03	27409237	27410862	AT4G20900.1	MS5/TDM_copy1	Cell_cycle_control_$_spindle__cytokinesis	A03	27410677	snp_776	A	G	synonymous_codon	Note=gtc>gtT_V>V_aa62_codon_loc3	./.	./.	1/1	./.	./.	./.
BraA03005273	A03	27409237	27410862	AT4G20900.1	MS5/TDM_copy1	Cell_cycle_control_$_spindle__cytokinesis	A03	27410749	snp_473	C	T	synonymous_codon	Note=aga>agG_R>R_aa38_codon_loc3	./.	./.	1/1	./.	./.	./.
BraA03005273	A03	27409237	27410862	AT4G20900.1	MS5/TDM_copy1	Cell_cycle_control_$_spindle__cytokinesis	A03	27410766	snp_1597	T	A	conservative_missense_codon	Note=ttg>Atg_L>M_aa33_codon_loc1_CONSERVATIVE(15)	./.	./.	1/1	./.	./.	./.
not_annotated_rapa	A03	28334379	28335708	AT4G22970.1	AESP	Sister_chromatid_cohesion	A03	28334671	snp_1948	T	G	silent_mutation		./.	./.	./.	0/0	./.	./.
not_annotated_rapa	A03	28334379	28335708	AT4G22970.1	AESP	Sister_chromatid_cohesion	A03	28334953	snp_885	A	C	silent_mutation		./.	./.	./.	0/0	1/1	1/1
not_annotated_rapa	A03	28334379	28335708	AT4G22970.1	AESP	Sister_chromatid_cohesion	A03	28335078	snp_876	C	T	silent_mutation		1/1	0/1	0/0	0/0	1/1	1/1
not_annotated_rapa	A03	28334379	28335708	AT4G22970.1	AESP	Sister_chromatid_cohesion	A03	28335174	snp_86	C	T	silent_mutation		./.	0/1	0/0	0/0	0/1	0/1
not_annotated_rapa	A03	28334379	28335708	AT4G22970.1	AESP	Sister_chromatid_cohesion	A03	28335184	snp_1927	T	A	silent_mutation		./.	1/1	1/1	0/0	1/1	1/1
not_annotated_rapa	A03	28334379	28335708	AT4G22970.1	AESP	Sister_chromatid_cohesion	A03	28335320	snp_2679	A	G	silent_mutation		1/1	1/1	1/1	0/0	1/1	1/1
not_annotated_rapa	A03	28334379	28335708	AT4G22970.1	AESP	Sister_chromatid_cohesion	A03	28335380	snp_1054	C	T	silent_mutation		./.	./.	0/1	0/0	1/1	./.
not_annotated_rapa	A03	28334379	28335708	AT4G22970.1	AESP	Sister_chromatid_cohesion	A03	28335391	snp_646	T	C	silent_mutation		./.	./.	0/0	0/0	0/0	./.
not_annotated_rapa	A03	28334379	28335708	AT4G22970.1	AESP	Sister_chromatid_cohesion	A03	28335697	snp_496	G	T	silent_mutation		./.	./.	./.	0/0	./.	./.
BraA03005866	A03	31162656	31164457	AT4G29170.1	MND1	Recombination$__IH_bias	A03	31162940	snp_2759	G	T	silent_mutation		0/0	0/0	1/1	0/0	0/0	./.
BraA03005866	A03	31162656	31164457	AT4G29170.1	MND1	Recombination$__IH_bias	A03	31162995	snp_2806	T	G	silent_mutation		0/0	0/0	1/1	0/0	0/0	./.
BraA03005866	A03	31162656	31164457	AT4G29170.1	MND1	Recombination$__IH_bias	A03	31163594	snp_3728	A	G	conservative_missense_codon	Note=ggt>gAt_G>D_aa94_codon_loc2_MODERATELY_CONSERVATIVE(94)	0/0	0/0	0/0	0/0	0/0	1/1
BraA03005866	A03	31162656	31164457	AT4G29170.1	MND1	Recombination$__IH_bias	A03	31163669	snp_3407	T	C	silent_mutation		0/0	0/0	./.	0/0	0/0	1/1
BraA03006047	A03	32410194	32411835	AT4G31400.1	CTF7/ECO1	Sister_chromatid_cohesion	A03	32410312	snp_412	A	G	conservative_missense_codon	Note=agt>aAt_S>N_aa40_codon_loc2_CONSERVATIVE(46)	0/0	0/0	./.	0/1	0/0	0/0
BraA03006047	A03	32410194	32411835	AT4G31400.1	CTF7/ECO1	Sister_chromatid_cohesion	A03	32410457	snp_1834	A	T	silent_mutation		1/1	1/1	./.	0/1	1/1	1/1
BraA03006047	A03	32410194	32411835	AT4G31400.1	CTF7/ECO1	Sister_chromatid_cohesion	A03	32410538	snp_1978	T	G	conservative_missense_codon	Note=atg>atT_M>I_aa65_codon_loc3_CONSERVATIVE(10)	1/1	1/1	1/1	1/1	1/1	1/1
BraA03006047	A03	32410194	32411835	AT4G31400.1	CTF7/ECO1	Sister_chromatid_cohesion	A03	32410577	snp_1590	G	C	non_conservative_missense_codon	Note=tcc>tTG_S>L_aa78_codon_loc3_MODERATELY_RADICAL(145)	1/1	1/1	0/0	0/1	1/1	1/1
BraA03006047	A03	32410194	32411835	AT4G31400.1	CTF7/ECO1	Sister_chromatid_cohesion	A03	32410596	snp_1577	A	C	synonymous_codon	Note=cgg>Agg_R>R_aa85_codon_loc1	0/0	0/0	1/1	0/0	0/0	0/0
BraA03006047	A03	32410194	32411835	AT4G31400.1	CTF7/ECO1	Sister_chromatid_cohesion	A03	32410661	snp_1419	A	G	synonymous_codon	Note=gag>gaA_E>E_aa106_codon_loc3	1/1	1/1	0/0	0/0	1/1	1/1
BraA03006047	A03	32410194	32411835	AT4G31400.1	CTF7/ECO1	Sister_chromatid_cohesion	A03	32410819	snp_532	A	G	silent_mutation		1/1	1/1	1/1	1/1	1/1	1/1
BraA03006047	A03	32410194	32411835	AT4G31400.1	CTF7/ECO1	Sister_chromatid_cohesion	A03	32410854	snp_2533	T	C	synonymous_codon	Note=ttc>ttT_F>F_aa144_codon_loc3	0/0	0/0	./.	1/1	0/0	0/0
BraA03006047	A03	32410194	32411835	AT4G31400.1	CTF7/ECO1	Sister_chromatid_cohesion	A03	32410894	snp_2788	A	T	conservative_missense_codon	Note=tta>Ata_L>I_aa158_codon_loc1_CONSERVATIVE(5)	0/0	0/0	0/1	0/1	0/0	0/0
BraA03006047	A03	32410194	32411835	AT4G31400.1	CTF7/ECO1	Sister_chromatid_cohesion	A03	32410902	snp_2531	G	A	synonymous_codon	Note=gaa>gaG_E>E_aa160_codon_loc3	0/0	0/0	0/1	0/1	0/0	0/1
BraA03006098	A03	32698878	32703843	AT4G31880.1	PDS5C	Putative_meiotic_genes	A03	32698966	snp_3700	T	G	conservative_missense_codon	Note=aca>aAa_T>K_aa830_codon_loc2_MODERATELY_CONSERVATIVE(78)	1/1	1/1	0/0	0/0	1/1	1/1
BraA03006098	A03	32698878	32703843	AT4G31880.1	PDS5C	Putative_meiotic_genes	A03	32699877	snp_2544	A	T	silent_mutation		1/1	1/1	0/0	0/0	1/1	1/1
BraA03006098	A03	32698878	32703843	AT4G31880.1	PDS5C	Putative_meiotic_genes	A03	32700872	snp_2034	C	T	synonymous_codon	Note=tca>tcG_S>S_aa514_codon_loc3	0/0	0/0	1/1	0/0	0/0	0/0
BraA03006098	A03	32698878	32703843	AT4G31880.1	PDS5C	Putative_meiotic_genes	A03	32700901	snp_3781	G	T	conservative_missense_codon	Note=acc>Ccc_T>P_aa505_codon_loc1_CONSERVATIVE(38)	0/0	0/0	1/1	0/0	0/0	0/0
BraA03006098	A03	32698878	32703843	AT4G31880.1	PDS5C	Putative_meiotic_genes	A03	32701582	snp_2855	A	G	silent_mutation		1/1	1/1	0/0	0/0	1/1	1/1
BraA03006098	A03	32698878	32703843	AT4G31880.1	PDS5C	Putative_meiotic_genes	A03	32701639	snp_3771	A	C	silent_mutation		1/1	1/1	0/0	0/0	1/1	0/1
BraA03006098	A03	32698878	32703843	AT4G31880.1	PDS5C	Putative_meiotic_genes	A03	32701827	snp_1268	G	T	non_conservative_missense_codon	Note=gaa>gCa_E>A_aa401_codon_loc2_MODERATELY_RADICAL(107)	1/1	1/1	0/0	0/0	1/1	1/1
BraA03006098	A03	32698878	32703843	AT4G31880.1	PDS5C	Putative_meiotic_genes	A03	32702394	snp_61	T	C	silent_mutation		1/1	1/1	0/0	0/0	1/1	1/1
BraA03006098	A03	32698878	32703843	AT4G31880.1	PDS5C	Putative_meiotic_genes	A03	32702774	snp_550	T	C	synonymous_codon	Note=aag>aaA_K>K_aa176_codon_loc3	1/1	1/1	0/0	0/0	1/1	1/1
BraA03006098	A03	32698878	32703843	AT4G31880.1	PDS5C	Putative_meiotic_genes	A03	32702878	snp_3030	T	G	silent_mutation		1/1	1/1	0/0	0/0	1/1	1/1
BraA03006098	A03	32698878	32703843	AT4G31880.1	PDS5C	Putative_meiotic_genes	A03	32702883	snp_3189	G	A	silent_mutation		1/1	1/1	0/0	0/0	1/1	1/1
BraA03006098	A03	32698878	32703843	AT4G31880.1	PDS5C	Putative_meiotic_genes	A03	32703058	snp_2961	C	T	synonymous_codon	Note=gaa>gaG_E>E_aa146_codon_loc3	1/1	1/1	0/0	0/0	1/1	1/1
BraA03006098	A03	32698878	32703843	AT4G31880.1	PDS5C	Putative_meiotic_genes	A03	32703172	snp_3671	A	G	synonymous_codon	Note=atc>atT_I>I_aa108_codon_loc3	1/1	1/1	0/0	0/0	1/1	1/1
BraA03006098	A03	32698878	32703843	AT4G31880.1	PDS5C	Putative_meiotic_genes	A03	32703263	snp_1338	C	G	silent_mutation		1/1	1/1	0/0	0/0	1/1	1/1
BraA03006098	A03	32698878	32703843	AT4G31880.1	PDS5C	Putative_meiotic_genes	A03	32703301	snp_3176	C	A	synonymous_codon	Note=cct>ccG_P>P_aa92_codon_loc3	./.	0/1	0/0	0/0	0/1	1/1
BraA03006098	A03	32698878	32703843	AT4G31880.1	PDS5C	Putative_meiotic_genes	A03	32703334	snp_895	A	G	synonymous_codon	Note=gcc>gcT_A>A_aa81_codon_loc3	1/1	0/1	0/0	0/0	1/1	1/1
BraA03006098	A03	32698878	32703843	AT4G31880.1	PDS5C	Putative_meiotic_genes	A03	32703364	snp_1185	C	T	synonymous_codon	Note=tca>tcG_S>S_aa71_codon_loc3	1/1	1/1	0/0	0/0	1/1	1/1
BraA03006098	A03	32698878	32703843	AT4G31880.1	PDS5C	Putative_meiotic_genes	A03	32703603	snp_2083	G	C	silent_mutation		0/1	0/1	0/0	0/0	./.	./.
BraA03006098	A03	32698878	32703843	AT4G31880.1	PDS5C	Putative_meiotic_genes	A03	32703684	snp_3522	A	G	silent_mutation		./.	./.	0/0	0/0	./.	./.
BraA03006129	A03	32889030	32894192	AT4G33270.1	CDC20	Cell_cycle_control_$_spindle__cytokinesis	A03	32889065	snp_3603	G	T	synonymous_codon	Note=tct>tcG_S>S_aa12_codon_loc3	0/0	0/0	1/1	./.	0/0	0/0
BraA03006129	A03	32889030	32894192	AT4G33270.1	CDC20	Cell_cycle_control_$_spindle__cytokinesis	A03	32889148	snp_2283	T	C	conservative_missense_codon	Note=acc>aTc_T>I_aa40_codon_loc2_MODERATELY_CONSERVATIVE(89)	1/1	1/1	1/1	./.	1/1	1/1
BraA03006129	A03	32889030	32894192	AT4G33270.1	CDC20	Cell_cycle_control_$_spindle__cytokinesis	A03	32889613	snp_1088	G	C	conservative_missense_codon	Note=ctc>Gtc_L>V_aa164_codon_loc1_CONSERVATIVE(32)	./.	./.	1/1	./.	./.	./.
BraA03006129	A03	32889030	32894192	AT4G33270.1	CDC20	Cell_cycle_control_$_spindle__cytokinesis	A03	32889918	snp_1191	G	A	silent_mutation		./.	1/1	1/1	./.	./.	1/1
BraA03006129	A03	32889030	32894192	AT4G33270.1	CDC20	Cell_cycle_control_$_spindle__cytokinesis	A03	32890003	snp_3494	T	G	silent_mutation		1/1	1/1	0/1	1/1	1/1	1/1
BraA03006129	A03	32889030	32894192	AT4G33270.1	CDC20	Cell_cycle_control_$_spindle__cytokinesis	A03	32890207	snp_2932	T	C	silent_mutation		0/0	0/0	0/1	0/1	0/1	0/0
BraA03006129	A03	32889030	32894192	AT4G33270.1	CDC20	Cell_cycle_control_$_spindle__cytokinesis	A03	32890210	snp_2791	C	A	silent_mutation		0/0	0/0	0/1	0/1	0/0	0/0
BraA03006129	A03	32889030	32894192	AT4G33270.1	CDC20	Cell_cycle_control_$_spindle__cytokinesis	A03	32890259	snp_3079	A	G	silent_mutation		0/0	0/0	0/1	0/0	0/0	0/0
BraA03006129	A03	32889030	32894192	AT4G33270.1	CDC20	Cell_cycle_control_$_spindle__cytokinesis	A03	32890279	snp_2864	A	G	silent_mutation		1/1	0/1	0/0	0/0	0/1	0/1
BraA03006129	A03	32889030	32894192	AT4G33270.1	CDC20	Cell_cycle_control_$_spindle__cytokinesis	A03	32890309	snp_647	A	G	silent_mutation		1/1	0/1	0/0	0/0	0/1	0/1
BraA03006129	A03	32889030	32894192	AT4G33270.1	CDC20	Cell_cycle_control_$_spindle__cytokinesis	A03	32890348	snp_2714	A	G	silent_mutation		0/1	0/1	0/0	0/0	0/1	0/1
BraA03006129	A03	32889030	32894192	AT4G33270.1	CDC20	Cell_cycle_control_$_spindle__cytokinesis	A03	32890495	snp_2379	T	C	silent_mutation		1/1	1/1	0/0	0/1	0/1	1/1
BraA03006129	A03	32889030	32894192	AT4G33270.1	CDC20	Cell_cycle_control_$_spindle__cytokinesis	A03	32890537	snp_358	T	C	silent_mutation		0/0	./.	1/1	0/0	0/0	0/0
BraA03006129	A03	32889030	32894192	AT4G33270.1	CDC20	Cell_cycle_control_$_spindle__cytokinesis	A03	32890549	snp_1055	C	A	silent_mutation		./.	./.	1/1	./.	./.	./.
BraA03006129	A03	32889030	32894192	AT4G33270.1	CDC20	Cell_cycle_control_$_spindle__cytokinesis	A03	32890672	snp_533	G	A	silent_mutation		./.	0/0	0/0	0/0	0/1	0/1
BraA03006129	A03	32889030	32894192	AT4G33270.1	CDC20	Cell_cycle_control_$_spindle__cytokinesis	A03	32890774	snp_3651	A	G	silent_mutation		0/0	0/0	0/1	0/1	0/0	0/0
BraA03006129	A03	32889030	32894192	AT4G33270.1	CDC20	Cell_cycle_control_$_spindle__cytokinesis	A03	32890926	snp_2254	A	G	silent_mutation		0/0	0/0	0/0	0/0	0/1	0/1
BraA03006129	A03	32889030	32894192	AT4G33270.1	CDC20	Cell_cycle_control_$_spindle__cytokinesis	A03	32891282	snp_2210	G	T	silent_mutation		./.	./.	1/1	0/0	0/0	./.
BraA03006129	A03	32889030	32894192	AT4G33270.1	CDC20	Cell_cycle_control_$_spindle__cytokinesis	A03	32891368	snp_995	A	G	silent_mutation		./.	0/0	0/0	0/0	0/0	./.
BraA03006129	A03	32889030	32894192	AT4G33270.1	CDC20	Cell_cycle_control_$_spindle__cytokinesis	A03	32891431	snp_3361	T	C	silent_mutation		./.	./.	1/1	0/0	./.	./.
BraA03006129	A03	32889030	32894192	AT4G33270.1	CDC20	Cell_cycle_control_$_spindle__cytokinesis	A03	32891440	snp_40	G	A	silent_mutation		./.	./.	1/1	0/0	./.	./.
BraA03006129	A03	32889030	32894192	AT4G33270.1	CDC20	Cell_cycle_control_$_spindle__cytokinesis	A03	32891581	snp_1434	A	G	silent_mutation		./.	1/1	1/1	1/1	1/1	./.
BraA03006134	A03	32911848	32915896	AT4G33270.1	CDC20	Cell_cycle_control_$_spindle__cytokinesis	A03	32911876	snp_2439	A	G	silent_mutation		0/0	0/0	1/1	./.	0/0	0/0
BraA03006134	A03	32911848	32915896	AT4G33270.1	CDC20	Cell_cycle_control_$_spindle__cytokinesis	A03	32911991	snp_2297	T	C	synonymous_codon	Note=gac>gaT_D>D_aa20_codon_loc3	1/1	1/1	0/0	./.	0/1	0/1
BraA03006134	A03	32911848	32915896	AT4G33270.1	CDC20	Cell_cycle_control_$_spindle__cytokinesis	A03	32912044	snp_796	G	A	conservative_missense_codon	Note=aag>aGg_K>R_aa38_codon_loc2_CONSERVATIVE(26)	1/1	1/1	0/0	./.	0/1	1/1
BraA03006134	A03	32911848	32915896	AT4G33270.1	CDC20	Cell_cycle_control_$_spindle__cytokinesis	A03	32912134	snp_1939	T	C	conservative_missense_codon	Note=acg>aTA_T>I_aa68_codon_loc2_MODERATELY_CONSERVATIVE(89)	0/0	0/0	0/0	./.	0/0	0/0
BraA03006134	A03	32911848	32915896	AT4G33270.1	CDC20	Cell_cycle_control_$_spindle__cytokinesis	A03	32912135	snp_2837	A	G	conservative_missense_codon	Note=acg>aTA_T>I_aa68_codon_loc3_MODERATELY_CONSERVATIVE(89)	1/1	1/1	0/0	./.	1/1	1/1
BraA03006134	A03	32911848	32915896	AT4G33270.1	CDC20	Cell_cycle_control_$_spindle__cytokinesis	A03	32912923	snp_2755	T	C	silent_mutation		./.	0/0	0/1	./.	0/0	0/0
BraA03006134	A03	32911848	32915896	AT4G33270.1	CDC20	Cell_cycle_control_$_spindle__cytokinesis	A03	32912966	snp_3477	T	C	silent_mutation		0/0	0/0	0/1	0/0	0/0	0/0
BraA03006134	A03	32911848	32915896	AT4G33270.1	CDC20	Cell_cycle_control_$_spindle__cytokinesis	A03	32913052	snp_1064	A	G	silent_mutation		1/1	1/1	0/0	0/0	0/1	0/1
BraA03006134	A03	32911848	32915896	AT4G33270.1	CDC20	Cell_cycle_control_$_spindle__cytokinesis	A03	32913066	snp_656	A	G	silent_mutation		0/0	0/0	0/0	0/1	0/1	0/0
BraA03006134	A03	32911848	32915896	AT4G33270.1	CDC20	Cell_cycle_control_$_spindle__cytokinesis	A03	32913092	snp_3683	T	C	silent_mutation		0/0	./.	0/0	0/1	0/0	0/0
BraA03006134	A03	32911848	32915896	AT4G33270.1	CDC20	Cell_cycle_control_$_spindle__cytokinesis	A03	32913093	snp_2386	A	G	silent_mutation		1/1	./.	0/0	0/0	0/1	0/1
BraA03006134	A03	32911848	32915896	AT4G33270.1	CDC20	Cell_cycle_control_$_spindle__cytokinesis	A03	32913111	snp_399	A	T	silent_mutation		0/0	0/0	0/1	0/0	0/0	0/0
BraA03006134	A03	32911848	32915896	AT4G33270.1	CDC20	Cell_cycle_control_$_spindle__cytokinesis	A03	32913123	snp_3530	A	G	silent_mutation		0/1	0/1	0/0	0/0	0/1	0/1
BraA03006134	A03	32911848	32915896	AT4G33270.1	CDC20	Cell_cycle_control_$_spindle__cytokinesis	A03	32913183	snp_3515	A	G	silent_mutation		0/1	0/0	0/0	0/0	0/0	0/0
BraA03006134	A03	32911848	32915896	AT4G33270.1	CDC20	Cell_cycle_control_$_spindle__cytokinesis	A03	32913221	snp_2661	C	T	silent_mutation		0/1	0/1	0/0	0/1	0/1	0/1
BraA03006134	A03	32911848	32915896	AT4G33270.1	CDC20	Cell_cycle_control_$_spindle__cytokinesis	A03	32913315	snp_2624	A	G	silent_mutation		0/0	0/0	0/1	0/0	0/0	0/0
BraA03006134	A03	32911848	32915896	AT4G33270.1	CDC20	Cell_cycle_control_$_spindle__cytokinesis	A03	32913331	snp_8	T	G	silent_mutation		0/1	0/1	0/0	1/1	0/1	0/1
BraA03006134	A03	32911848	32915896	AT4G33270.1	CDC20	Cell_cycle_control_$_spindle__cytokinesis	A03	32913393	snp_555	A	G	silent_mutation		0/1	0/1	0/0	0/0	0/1	0/1
BraA03006134	A03	32911848	32915896	AT4G33270.1	CDC20	Cell_cycle_control_$_spindle__cytokinesis	A03	32913422	snp_391	A	G	silent_mutation		0/0	0/0	0/1	0/0	0/0	0/0
BraA03006134	A03	32911848	32915896	AT4G33270.1	CDC20	Cell_cycle_control_$_spindle__cytokinesis	A03	32913434	snp_130	T	C	silent_mutation		0/1	0/0	./.	./.	0/0	0/1
BraA03006134	A03	32911848	32915896	AT4G33270.1	CDC20	Cell_cycle_control_$_spindle__cytokinesis	A03	32913445	snp_3528	G	A	silent_mutation		1/1	1/1	./.	./.	1/1	1/1
BraA03006134	A03	32911848	32915896	AT4G33270.1	CDC20	Cell_cycle_control_$_spindle__cytokinesis	A03	32913874	snp_3775	A	G	silent_mutation		0/0	0/0	0/0	./.	0/0	0/0
BraA03006134	A03	32911848	32915896	AT4G33270.1	CDC20	Cell_cycle_control_$_spindle__cytokinesis	A03	32913956	snp_2276	A	G	silent_mutation		0/0	0/0	0/0	./.	0/0	0/0
BraA03006134	A03	32911848	32915896	AT4G33270.1	CDC20	Cell_cycle_control_$_spindle__cytokinesis	A03	32914338	snp_842	G	A	silent_mutation		0/0	0/0	1/1	./.	0/0	0/0
BraA03006134	A03	32911848	32915896	AT4G33270.1	CDC20	Cell_cycle_control_$_spindle__cytokinesis	A03	32914359	snp_2945	C	T	silent_mutation		0/0	0/0	0/1	./.	0/0	0/0
BraA03006134	A03	32911848	32915896	AT4G33270.1	CDC20	Cell_cycle_control_$_spindle__cytokinesis	A03	32915262	snp_3487	G	A	conservative_missense_codon	Note=agc>Ggc_S>G_aa157_codon_loc1_MODERATELY_CONSERVATIVE(56)	./.	./.	0/0	./.	1/1	0/1
BraA03006134	A03	32911848	32915896	AT4G33270.1	CDC20	Cell_cycle_control_$_spindle__cytokinesis	A03	32915567	snp_1346	A	G	silent_mutation		./.	1/1	0/0	./.	1/1	0/1
BraA03006134	A03	32911848	32915896	AT4G33270.1	CDC20	Cell_cycle_control_$_spindle__cytokinesis	A03	32915631	snp_767	G	T	synonymous_codon	Note=ctt>ctG_L>L_aa245_codon_loc3	./.	1/1	0/0	./.	1/1	1/1
BraA03006134	A03	32911848	32915896	AT4G33270.1	CDC20	Cell_cycle_control_$_spindle__cytokinesis	A03	32915748	snp_3725	G	T	silent_mutation		./.	1/1	0/0	./.	1/1	1/1
BraA03006176	A03	33236302	33239316	AT4G33270.1	CDC20	Cell_cycle_control_$_spindle__cytokinesis	A03	33237163	snp_257	A	C	silent_mutation		./.	0/1	0/0	0/0	1/1	./.
BraA03006176	A03	33236302	33239316	AT4G33270.1	CDC20	Cell_cycle_control_$_spindle__cytokinesis	A03	33237224	snp_80	G	C	silent_mutation		./.	0/1	0/0	0/0	1/1	./.
BraA03006176	A03	33236302	33239316	AT4G33270.1	CDC20	Cell_cycle_control_$_spindle__cytokinesis	A03	33237539	snp_2762	C	A	conservative_missense_codon	Note=ttt>Gtt_F>V_aa230_codon_loc1_CONSERVATIVE(50)	0/0	0/0	0/0	1/1	0/0	./.
BraA03006177	A03	33239550	33241317	AT4G33270.1	CDC20	Cell_cycle_control_$_spindle__cytokinesis	A03	33240037	snp_2370	A	G	synonymous_codon	Note=ctg>Ttg_L>L_aa325_codon_loc1	1/1	1/1	0/0	0/0	./.	1/1
BraA03006177	A03	33239550	33241317	AT4G33270.1	CDC20	Cell_cycle_control_$_spindle__cytokinesis	A03	33240506	snp_137	T	C	synonymous_codon	Note=ggg>ggA_G>G_aa196_codon_loc3	./.	1/1	0/0	0/0	1/1	1/1
BraA03006177	A03	33239550	33241317	AT4G33270.1	CDC20	Cell_cycle_control_$_spindle__cytokinesis	A03	33240512	snp_2985	T	A	synonymous_codon	Note=gct>gcA_A>A_aa194_codon_loc3	./.	0/0	0/0	0/0	0/0	0/0
BraA03006177	A03	33239550	33241317	AT4G33270.1	CDC20	Cell_cycle_control_$_spindle__cytokinesis	A03	33240551	snp_3355	G	C	synonymous_codon	Note=gtg>gtC_V>V_aa181_codon_loc3	./.	1/1	0/0	0/1	1/1	1/1
BraA03006177	A03	33239550	33241317	AT4G33270.1	CDC20	Cell_cycle_control_$_spindle__cytokinesis	A03	33240560	snp_1186	T	C	synonymous_codon	Note=aag>aaA_K>K_aa178_codon_loc3	./.	0/0	0/0	0/1	0/0	0/0
BraA03006177	A03	33239550	33241317	AT4G33270.1	CDC20	Cell_cycle_control_$_spindle__cytokinesis	A03	33240659	snp_551	G	T	synonymous_codon	Note=gga>ggC_G>G_aa145_codon_loc3	./.	./.	0/0	0/0	0/1	0/1
BraA03006177	A03	33239550	33241317	AT4G33270.1	CDC20	Cell_cycle_control_$_spindle__cytokinesis	A03	33240680	snp_3225	A	G	synonymous_codon	Note=tac>taT_Y>Y_aa138_codon_loc3	./.	./.	0/0	0/0	./.	./.
BraA03006177	A03	33239550	33241317	AT4G33270.1	CDC20	Cell_cycle_control_$_spindle__cytokinesis	A03	33240683	snp_739	A	G	synonymous_codon	Note=ttc>ttT_F>F_aa137_codon_loc3	./.	./.	0/0	0/0	./.	./.
BraA03006177	A03	33239550	33241317	AT4G33270.1	CDC20	Cell_cycle_control_$_spindle__cytokinesis	A03	33240689	snp_450	G	A	synonymous_codon	Note=gat>gaC_D>D_aa135_codon_loc3	./.	./.	0/0	1/1	./.	./.
BraA03006177	A03	33239550	33241317	AT4G33270.1	CDC20	Cell_cycle_control_$_spindle__cytokinesis	A03	33240692	snp_1494	A	C	synonymous_codon	Note=gtg>gtT_V>V_aa134_codon_loc3	./.	./.	0/0	1/1	./.	./.
BraA03006177	A03	33239550	33241317	AT4G33270.1	CDC20	Cell_cycle_control_$_spindle__cytokinesis	A03	33240901	snp_1642	T	A	non_conservative_missense_codon	Note=cta>cAa_L>Q_aa93_codon_loc2_MODERATELY_RADICAL(113)	./.	./.	0/0	1/1	./.	0/0
BraA03006177	A03	33239550	33241317	AT4G33270.1	CDC20	Cell_cycle_control_$_spindle__cytokinesis	A03	33240951	snp_104	G	C	conservative_missense_codon	Note=gag>gaC_E>D_aa76_codon_loc3_CONSERVATIVE(45)	./.	./.	0/0	1/1	./.	./.
BraA03006177	A03	33239550	33241317	AT4G33270.1	CDC20	Cell_cycle_control_$_spindle__cytokinesis	A03	33241205	snp_98	G	A	silent_mutation		./.	./.	0/0	0/0	1/1	1/1
BraA03006177	A03	33239550	33241317	AT4G33270.1	CDC20	Cell_cycle_control_$_spindle__cytokinesis	A03	33241294	snp_3045	T	A	synonymous_codon	Note=tct>tcA_S>S_aa8_codon_loc3	./.	./.	0/0	0/0	0/1	1/1
BraA03006370	A03	34464147	34470053	AT4G35520.1	MLH3	Recombination$_CO_and_NCO_outcome	A03	34464382	snp_1258	G	T	synonymous_codon	Note=gtt>gtG_V>V_aa50_codon_loc3	1/1	./.	./.	0/0	./.	./.
BraA03006370	A03	34464147	34470053	AT4G35520.1	MLH3	Recombination$_CO_and_NCO_outcome	A03	34464504	snp_2997	C	A	non_conservative_missense_codon	Note=gat>gCt_D>A_aa66_codon_loc2_MODERATELY_RADICAL(126)	./.	./.	./.	0/0	./.	./.
BraA03006370	A03	34464147	34470053	AT4G35520.1	MLH3	Recombination$_CO_and_NCO_outcome	A03	34464733	snp_2282	C	G	conservative_missense_codon	Note=gat>Cat_D>H_aa105_codon_loc1_MODERATELY_CONSERVATIVE(81)	./.	./.	./.	0/0	./.	./.
BraA03006370	A03	34464147	34470053	AT4G35520.1	MLH3	Recombination$_CO_and_NCO_outcome	A03	34465030	snp_1030	A	C	silent_mutation		1/1	1/1	./.	0/0	./.	./.
BraA03006370	A03	34464147	34470053	AT4G35520.1	MLH3	Recombination$_CO_and_NCO_outcome	A03	34465127	snp_2616	G	C	non_conservative_missense_codon	Note=tcc>tGc_S>C_aa165_codon_loc2_MODERATELY_RADICAL(112)	0/0	0/0	0/1	0/0	./.	0/0
BraA03006370	A03	34464147	34470053	AT4G35520.1	MLH3	Recombination$_CO_and_NCO_outcome	A03	34465295	snp_3178	G	T	non_conservative_missense_codon	Note=tcg>GTg_S>V_aa178_codon_loc1_MODERATELY_RADICAL(124)	1/1	1/1	1/1	0/0	./.	1/1
BraA03006370	A03	34464147	34470053	AT4G35520.1	MLH3	Recombination$_CO_and_NCO_outcome	A03	34465296	snp_861	T	C	non_conservative_missense_codon	Note=tcg>GTg_S>V_aa178_codon_loc2_MODERATELY_RADICAL(124)	1/1	1/1	1/1	0/0	./.	1/1
BraA03006370	A03	34464147	34470053	AT4G35520.1	MLH3	Recombination$_CO_and_NCO_outcome	A03	34467085	snp_3513	G	T	conservative_missense_codon	Note=ttt>Gtt_F>V_aa550_codon_loc1_CONSERVATIVE(50)	./.	./.	./.	0/0	./.	./.
BraA03006370	A03	34464147	34470053	AT4G35520.1	MLH3	Recombination$_CO_and_NCO_outcome	A03	34467093	snp_541	C	T	synonymous_codon	Note=tct>tcC_S>S_aa552_codon_loc3	./.	./.	./.	0/0	./.	./.
BraA03006370	A03	34464147	34470053	AT4G35520.1	MLH3	Recombination$_CO_and_NCO_outcome	A03	34467245	snp_141	C	T	conservative_missense_codon	Note=gtg>gCg_V>A_aa603_codon_loc2_MODERATELY_CONSERVATIVE(64)	./.	./.	./.	0/0	./.	./.
BraA03006370	A03	34464147	34470053	AT4G35520.1	MLH3	Recombination$_CO_and_NCO_outcome	A03	34467282	snp_1605	T	A	conservative_missense_codon	Note=aaa>aaT_K>N_aa615_codon_loc3_MODERATELY_CONSERVATIVE(94)	./.	./.	./.	0/0	./.	./.
BraA03006370	A03	34464147	34470053	AT4G35520.1	MLH3	Recombination$_CO_and_NCO_outcome	A03	34467339	snp_864	T	G	non_conservative_missense_codon	Note=agg>agT_R>S_aa634_codon_loc3_MODERATELY_RADICAL(110)	./.	./.	./.	0/0	./.	./.
BraA03006370	A03	34464147	34470053	AT4G35520.1	MLH3	Recombination$_CO_and_NCO_outcome	A03	34467518	snp_1755	A	G	conservative_missense_codon	Note=ggt>gAt_G>D_aa694_codon_loc2_MODERATELY_CONSERVATIVE(94)	./.	./.	./.	0/0	./.	./.
BraA03006370	A03	34464147	34470053	AT4G35520.1	MLH3	Recombination$_CO_and_NCO_outcome	A03	34467780	snp_940	A	G	synonymous_codon	Note=ttg>ttA_L>L_aa781_codon_loc3	./.	./.	./.	0/0	./.	./.
BraA03006370	A03	34464147	34470053	AT4G35520.1	MLH3	Recombination$_CO_and_NCO_outcome	A03	34468011	snp_3472	T	C	conservative_missense_codon	Note=gcc>gTc_A>V_aa822_codon_loc2_MODERATELY_CONSERVATIVE(64)	./.	./.	./.	0/0	./.	./.
BraA03006370	A03	34464147	34470053	AT4G35520.1	MLH3	Recombination$_CO_and_NCO_outcome	A03	34468246	snp_2474	T	C	silent_mutation		./.	1/1	./.	0/0	./.	./.
BraA03006370	A03	34464147	34470053	AT4G35520.1	MLH3	Recombination$_CO_and_NCO_outcome	A03	34468250	snp_828	C	T	silent_mutation		./.	1/1	./.	0/0	./.	./.
BraA03006370	A03	34464147	34470053	AT4G35520.1	MLH3	Recombination$_CO_and_NCO_outcome	A03	34468402	snp_63	G	A	silent_mutation		1/1	1/1	./.	0/0	./.	1/1
BraA03006370	A03	34464147	34470053	AT4G35520.1	MLH3	Recombination$_CO_and_NCO_outcome	A03	34468424	snp_3382	T	C	silent_mutation		./.	./.	./.	0/0	./.	./.
BraA03006370	A03	34464147	34470053	AT4G35520.1	MLH3	Recombination$_CO_and_NCO_outcome	A03	34468477	snp_1697	G	C	conservative_missense_codon	Note=caa>Gaa_Q>E_aa881_codon_loc1_CONSERVATIVE(29)	1/1	1/1	0/1	0/0	1/1	1/1
BraA03006370	A03	34464147	34470053	AT4G35520.1	MLH3	Recombination$_CO_and_NCO_outcome	A03	34468579	snp_664	A	G	conservative_missense_codon	Note=gtt>Att_V>I_aa915_codon_loc1_CONSERVATIVE(29)	0/0	0/0	1/1	0/0	0/0	0/0
BraA03006370	A03	34464147	34470053	AT4G35520.1	MLH3	Recombination$_CO_and_NCO_outcome	A03	34468618	snp_2690	A	G	conservative_missense_codon	Note=gct>Act_A>T_aa928_codon_loc1_MODERATELY_CONSERVATIVE(58)	1/1	1/1	0/0	0/0	1/1	1/1
BraA03006370	A03	34464147	34470053	AT4G35520.1	MLH3	Recombination$_CO_and_NCO_outcome	A03	34468675	snp_240	C	T	silent_mutation		1/1	1/1	1/1	0/0	1/1	1/1
BraA03006370	A03	34464147	34470053	AT4G35520.1	MLH3	Recombination$_CO_and_NCO_outcome	A03	34468790	snp_1388	A	T	synonymous_codon	Note=att>atA_I>I_aa944_codon_loc3	1/1	1/1	0/0	0/0	1/1	1/1
BraA03006370	A03	34464147	34470053	AT4G35520.1	MLH3	Recombination$_CO_and_NCO_outcome	A03	34469072	snp_3688	T	C	synonymous_codon	Note=cta>Tta_L>L_aa972_codon_loc1	1/1	1/1	0/0	0/0	1/1	1/1
BraA03006370	A03	34464147	34470053	AT4G35520.1	MLH3	Recombination$_CO_and_NCO_outcome	A03	34469083	snp_1284	T	G	conservative_missense_codon	Note=atg>atT_M>I_aa975_codon_loc3_CONSERVATIVE(10)	1/1	1/1	0/0	0/0	1/1	1/1
BraA03006370	A03	34464147	34470053	AT4G35520.1	MLH3	Recombination$_CO_and_NCO_outcome	A03	34469236	snp_2631	G	T	silent_mutation		0/0	0/0	1/1	0/0	0/0	0/0
BraA03006370	A03	34464147	34470053	AT4G35520.1	MLH3	Recombination$_CO_and_NCO_outcome	A03	34469279	snp_2235	A	G	synonymous_codon	Note=cag>caA_Q>Q_aa1012_codon_loc3	0/0	0/0	1/1	0/0	0/0	0/0
BraA03006370	A03	34464147	34470053	AT4G35520.1	MLH3	Recombination$_CO_and_NCO_outcome	A03	34469352	snp_1184	G	A	silent_mutation		1/1	1/1	1/1	0/0	1/1	1/1
BraA03006370	A03	34464147	34470053	AT4G35520.1	MLH3	Recombination$_CO_and_NCO_outcome	A03	34469498	snp_3782	C	T	silent_mutation		1/1	1/1	0/0	0/0	1/1	1/1
BraA03006370	A03	34464147	34470053	AT4G35520.1	MLH3	Recombination$_CO_and_NCO_outcome	A03	34469680	snp_3729	A	G	silent_mutation		0/0	0/0	1/1	0/0	0/0	0/0
BraA03006370	A03	34464147	34470053	AT4G35520.1	MLH3	Recombination$_CO_and_NCO_outcome	A03	34469760	snp_2249	C	T	conservative_missense_codon	Note=ctc>cCc_L>P_aa1077_codon_loc2_MODERATELY_CONSERVATIVE(98)	1/1	1/1	1/1	0/0	1/1	1/1
BraA03006370	A03	34464147	34470053	AT4G35520.1	MLH3	Recombination$_CO_and_NCO_outcome	A03	34469803	snp_1147	G	A	synonymous_codon	Note=tca>tcG_S>S_aa1091_codon_loc3	1/1	1/1	./.	0/0	1/1	1/1
BraA03006370	A03	34464147	34470053	AT4G35520.1	MLH3	Recombination$_CO_and_NCO_outcome	A03	34469850	snp_1200	C	T	silent_mutation		1/1	1/1	0/0	0/0	1/1	1/1
BraA03006370	A03	34464147	34470053	AT4G35520.1	MLH3	Recombination$_CO_and_NCO_outcome	A03	34469964	snp_1649	T	C	conservative_missense_codon	Note=ctc>Ttc_L>F_aa1119_codon_loc1_CONSERVATIVE(22)	0/1	0/1	0/2	0/0	1/1	1/1
BraA03006370	A03	34464147	34470053	AT4G35520.1	MLH3	Recombination$_CO_and_NCO_outcome	A03	34469998	snp_3249	G	A	conservative_missense_codon	Note=cat>cGC_H>R_aa1130_codon_loc2_CONSERVATIVE(29)	1/1	1/1	./.	0/0	1/1	./.
BraA03006370	A03	34464147	34470053	AT4G35520.1	MLH3	Recombination$_CO_and_NCO_outcome	A03	34469999	snp_991	C	T	conservative_missense_codon	Note=cat>cGC_H>R_aa1130_codon_loc3_CONSERVATIVE(29)	1/1	1/1	./.	0/0	1/1	./.
BraA04000760	A04	5369149	5370966	AT3G52115.1	COM1/AtGR1	Recombination$_early_DSB_repair	A04	5369329	snp_287	C	T	synonymous_codon	Note=cta>ctG_L>L_aa517_codon_loc3	1/1	0/1	0/0	0/0	0/1	0/1
BraA04000760	A04	5369149	5370966	AT3G52115.1	COM1/AtGR1	Recombination$_early_DSB_repair	A04	5369409	snp_1009	G	T	synonymous_codon	Note=aga>Cga_R>R_aa491_codon_loc1	0/1	./.	0/0	0/0	./.	0/1
BraA04000760	A04	5369149	5370966	AT3G52115.1	COM1/AtGR1	Recombination$_early_DSB_repair	A04	5369493	snp_2453	A	C	conservative_missense_codon	Note=gtc>Ttc_V>F_aa463_codon_loc1_CONSERVATIVE(50)	1/1	1/1	0/0	./.	1/1	1/1
BraA04000760	A04	5369149	5370966	AT3G52115.1	COM1/AtGR1	Recombination$_early_DSB_repair	A04	5369521	snp_570	A	G	synonymous_codon	Note=atc>atT_I>I_aa453_codon_loc3	0/0	0/0	0/0	1/1	0/0	0/0
BraA04000760	A04	5369149	5370966	AT3G52115.1	COM1/AtGR1	Recombination$_early_DSB_repair	A04	5369563	snp_1912	C	T	synonymous_codon	Note=aaa>aaG_K>K_aa439_codon_loc3	1/1	1/1	0/0	0/0	1/1	1/1
BraA04000760	A04	5369149	5370966	AT3G52115.1	COM1/AtGR1	Recombination$_early_DSB_repair	A04	5369635	snp_3454	C	T	conservative_missense_codon	Note=gta>TtG_V>L_aa415_codon_loc3_CONSERVATIVE(32)	0/0	0/0	1/1	0/0	0/0	0/0
BraA04000760	A04	5369149	5370966	AT3G52115.1	COM1/AtGR1	Recombination$_early_DSB_repair	A04	5369637	snp_2026	A	C	conservative_missense_codon	Note=gta>TtG_V>L_aa415_codon_loc1_CONSERVATIVE(32)	0/0	0/0	1/1	0/0	0/0	0/0
BraA04000760	A04	5369149	5370966	AT3G52115.1	COM1/AtGR1	Recombination$_early_DSB_repair	A04	5369712	snp_1754	G	T	synonymous_codon	Note=agg>Cgg_R>R_aa390_codon_loc1	1/1	1/1	1/1	0/0	./.	1/1
BraA04000760	A04	5369149	5370966	AT3G52115.1	COM1/AtGR1	Recombination$_early_DSB_repair	A04	5369740	snp_671	C	T	synonymous_codon	Note=gaa>gaG_E>E_aa380_codon_loc3	./.	1/1	1/1	1/1	./.	./.
BraA04000760	A04	5369149	5370966	AT3G52115.1	COM1/AtGR1	Recombination$_early_DSB_repair	A04	5369790	snp_1766	A	G	conservative_missense_codon	Note=cca>Tca_P>S_aa364_codon_loc1_MODERATELY_CONSERVATIVE(74)	1/1	0/1	0/0	0/0	0/1	1/1
BraA04000760	A04	5369149	5370966	AT3G52115.1	COM1/AtGR1	Recombination$_early_DSB_repair	A04	5369791	snp_1251	A	C	conservative_missense_codon	Note=cag>caT_Q>H_aa363_codon_loc3_CONSERVATIVE(24)	1/1	1/1	0/0	0/0	0/1	1/1
BraA04000760	A04	5369149	5370966	AT3G52115.1	COM1/AtGR1	Recombination$_early_DSB_repair	A04	5370042	snp_2267	C	T	conservative_missense_codon	Note=atc>Gtc_I>V_aa309_codon_loc1_CONSERVATIVE(29)	./.	0/1	0/0	0/0	0/1	./.
BraA04000760	A04	5369149	5370966	AT3G52115.1	COM1/AtGR1	Recombination$_early_DSB_repair	A04	5370438	snp_3777	C	T	conservative_missense_codon	Note=act>Gct_T>A_aa177_codon_loc1_MODERATELY_CONSERVATIVE(58)	./.	0/0	1/1	0/0	0/0	0/0
BraA04000760	A04	5369149	5370966	AT3G52115.1	COM1/AtGR1	Recombination$_early_DSB_repair	A04	5370451	snp_2407	C	T	synonymous_codon	Note=gaa>gaG_E>E_aa172_codon_loc3	./.	0/1	0/0	0/0	0/1	1/1
BraA04000760	A04	5369149	5370966	AT3G52115.1	COM1/AtGR1	Recombination$_early_DSB_repair	A04	5370642	snp_3312	A	G	synonymous_codon	Note=ctg>Ttg_L>L_aa109_codon_loc1	0/0	0/0	1/1	0/0	0/0	0/0
BraA04000760	A04	5369149	5370966	AT3G52115.1	COM1/AtGR1	Recombination$_early_DSB_repair	A04	5370664	snp_2608	G	A	synonymous_codon	Note=aat>aaC_N>N_aa101_codon_loc3	1/1	1/1	0/0	0/0	1/1	1/1
BraA04000760	A04	5369149	5370966	AT3G52115.1	COM1/AtGR1	Recombination$_early_DSB_repair	A04	5370685	snp_228	T	C	synonymous_codon	Note=aag>aaA_K>K_aa94_codon_loc3	1/1	1/1	1/1	0/0	1/1	1/1
BraA04000760	A04	5369149	5370966	AT3G52115.1	COM1/AtGR1	Recombination$_early_DSB_repair	A04	5370790	snp_2424	T	A	synonymous_codon	Note=tct>tcA_S>S_aa59_codon_loc3	1/1	1/1	1/1	0/0	1/1	1/1
BraA04000760	A04	5369149	5370966	AT3G52115.1	COM1/AtGR1	Recombination$_early_DSB_repair	A04	5370943	snp_2584	T	C	synonymous_codon	Note=gtg>gtA_V>V_aa8_codon_loc3	1/1	1/1	0/0	0/0	1/1	1/1
BraA04000760	A04	5369149	5370966	AT3G52115.1	COM1/AtGR1	Recombination$_early_DSB_repair	A04	5370949	snp_2156	G	C	synonymous_codon	Note=gtg>gtC_V>V_aa6_codon_loc3	1/1	1/1	0/0	0/0	0/1	0/1
BraA04001499	A04	11864770	11869164	AT5G40820.1	ATR	Recombination$_early_DSB_repair	A04	11864892	snp_2301	G	A	synonymous_codon	Note=cga>cgG_R>R_aa41_codon_loc3	1/1	1/1	0/0	0/0	0/1	0/0
BraA04001499	A04	11864770	11869164	AT5G40820.1	ATR	Recombination$_early_DSB_repair	A04	11865011	snp_2195	T	C	silent_mutation		./.	./.	1/1	0/0	./.	1/1
BraA04001499	A04	11864770	11869164	AT5G40820.1	ATR	Recombination$_early_DSB_repair	A04	11866998	snp_3263	C	T	silent_mutation		./.	./.	0/0	0/0	./.	0/0
BraA04001499	A04	11864770	11869164	AT5G40820.1	ATR	Recombination$_early_DSB_repair	A04	11867290	snp_3212	C	T	synonymous_codon	Note=cct>ccC_P>P_aa538_codon_loc3	./.	1/1	1/1	0/0	./.	0/0
BraA04001499	A04	11864770	11869164	AT5G40820.1	ATR	Recombination$_early_DSB_repair	A04	11867959	snp_2874	G	C	synonymous_codon	Note=ccc>ccG_P>P_aa696_codon_loc3	1/1	1/1	0/0	0/0	1/1	0/0
BraA04001499	A04	11864770	11869164	AT5G40820.1	ATR	Recombination$_early_DSB_repair	A04	11868064	snp_371	C	T	synonymous_codon	Note=gct>gcC_A>A_aa731_codon_loc3	1/1	1/1	1/1	0/0	1/1	0/0
BraA04001499	A04	11864770	11869164	AT5G40820.1	ATR	Recombination$_early_DSB_repair	A04	11868125	snp_2319	A	C	synonymous_codon	Note=cgg>Agg_R>R_aa752_codon_loc1	1/1	1/1	0/0	0/0	1/1	0/0
BraA04001499	A04	11864770	11869164	AT5G40820.1	ATR	Recombination$_early_DSB_repair	A04	11868254	snp_2139	T	G	non_conservative_missense_codon	Note=gat>Tat_D>Y_aa795_codon_loc1_RADICAL(160)	0/0	0/0	1/1	0/0	0/0	0/0
BraA04001499	A04	11864770	11869164	AT5G40820.1	ATR	Recombination$_early_DSB_repair	A04	11868261	snp_2406	T	C	conservative_missense_codon	Note=acg>aTg_T>M_aa797_codon_loc2_MODERATELY_CONSERVATIVE(81)	1/1	./.	0/0	0/0	1/1	0/0
BraA04001499	A04	11864770	11869164	AT5G40820.1	ATR	Recombination$_early_DSB_repair	A04	11868273	snp_478	G	A	non_conservative_missense_codon	Note=tac>tGc_Y>C_aa801_codon_loc2_RADICAL(194)	./.	./.	0/0	0/0	0/1	0/0
BraA04001499	A04	11864770	11869164	AT5G40820.1	ATR	Recombination$_early_DSB_repair	A04	11868314	snp_2003	G	A	conservative_missense_codon	Note=aca>Gca_T>A_aa815_codon_loc1_MODERATELY_CONSERVATIVE(58)	./.	./.	0/0	0/0	./.	0/0
BraA04001502	A04	11878997	11889025	AT5G40820.1	ATR	Recombination$_early_DSB_repair	A04	11879238	snp_1568	T	C	silent_mutation		./.	./.	1/1	0/0	./.	1/1
BraA04001502	A04	11878997	11889025	AT5G40820.1	ATR	Recombination$_early_DSB_repair	A04	11879523	snp_937	C	T	synonymous_codon	Note=ttg>Ctg_L>L_aa121_codon_loc1	./.	./.	0/1	0/0	./.	0/0
BraA04001502	A04	11878997	11889025	AT5G40820.1	ATR	Recombination$_early_DSB_repair	A04	11882276	snp_1521	C	T	synonymous_codon	Note=gct>gcC_A>A_aa759_codon_loc3	1/1	1/1	1/1	1/1	1/1	0/0
BraA04001502	A04	11878997	11889025	AT5G40820.1	ATR	Recombination$_early_DSB_repair	A04	11882765	snp_122	A	G	conservative_missense_codon	Note=gta>Ata_V>I_aa786_codon_loc1_CONSERVATIVE(29)	1/1	0/1	0/0	0/0	1/1	0/0
BraA04001502	A04	11878997	11889025	AT5G40820.1	ATR	Recombination$_early_DSB_repair	A04	11882895	snp_336	A	G	conservative_missense_codon	Note=cgt>cAt_R>H_aa829_codon_loc2_CONSERVATIVE(29)	1/1	1/1	0/0	0/0	1/1	0/0
BraA04001502	A04	11878997	11889025	AT5G40820.1	ATR	Recombination$_early_DSB_repair	A04	11882953	snp_1838	A	G	synonymous_codon	Note=ctg>ctA_L>L_aa848_codon_loc3	1/1	1/1	0/0	0/0	1/1	0/0
BraA04001502	A04	11878997	11889025	AT5G40820.1	ATR	Recombination$_early_DSB_repair	A04	11882975	snp_1767	G	A	conservative_missense_codon	Note=att>Gtt_I>V_aa856_codon_loc1_CONSERVATIVE(29)	1/1	1/1	0/0	0/0	1/1	0/0
BraA04001502	A04	11878997	11889025	AT5G40820.1	ATR	Recombination$_early_DSB_repair	A04	11883168	snp_1072	C	T	conservative_missense_codon	Note=att>aCt_I>T_aa920_codon_loc2_MODERATELY_CONSERVATIVE(89)	1/1	1/1	0/0	0/0	1/1	0/0
BraA04001502	A04	11878997	11889025	AT5G40820.1	ATR	Recombination$_early_DSB_repair	A04	11883254	snp_3709	C	G	conservative_missense_codon	Note=gcc>Ccc_A>P_aa949_codon_loc1_CONSERVATIVE(27)	1/1	1/1	0/0	0/0	1/1	0/0
BraA04001502	A04	11878997	11889025	AT5G40820.1	ATR	Recombination$_early_DSB_repair	A04	11883459	snp_686	C	T	silent_mutation		1/1	1/1	0/0	0/0	0/1	0/0
BraA04001502	A04	11878997	11889025	AT5G40820.1	ATR	Recombination$_early_DSB_repair	A04	11883487	snp_553	G	A	synonymous_codon	Note=gaa>gaG_E>E_aa960_codon_loc3	1/1	1/1	0/0	0/0	1/1	0/0
BraA04001502	A04	11878997	11889025	AT5G40820.1	ATR	Recombination$_early_DSB_repair	A04	11883595	snp_1900	C	T	synonymous_codon	Note=cat>caC_H>H_aa996_codon_loc3	1/1	1/1	0/0	0/0	1/1	0/0
BraA04001502	A04	11878997	11889025	AT5G40820.1	ATR	Recombination$_early_DSB_repair	A04	11884017	snp_1288	C	T	non_conservative_missense_codon	Note=tta>tCa_L>S_aa1137_codon_loc2_MODERATELY_RADICAL(145)	1/1	1/1	0/0	0/0	1/1	0/0
BraA04001502	A04	11878997	11889025	AT5G40820.1	ATR	Recombination$_early_DSB_repair	A04	11884036	snp_2465	A	G	synonymous_codon	Note=cag>caA_Q>Q_aa1143_codon_loc3	1/1	1/1	0/0	0/0	1/1	0/0
BraA04001502	A04	11878997	11889025	AT5G40820.1	ATR	Recombination$_early_DSB_repair	A04	11884093	snp_341	G	A	synonymous_codon	Note=gta>gtG_V>V_aa1162_codon_loc3	1/1	1/1	1/1	0/0	1/1	0/0
BraA04001502	A04	11878997	11889025	AT5G40820.1	ATR	Recombination$_early_DSB_repair	A04	11884360	snp_2660	A	T	synonymous_codon	Note=ctt>ctA_L>L_aa1251_codon_loc3	1/1	1/1	0/0	0/0	1/1	0/0
BraA04001502	A04	11878997	11889025	AT5G40820.1	ATR	Recombination$_early_DSB_repair	A04	11884588	snp_1051	C	A	conservative_missense_codon	Note=caa>caC_Q>H_aa1327_codon_loc3_CONSERVATIVE(24)	0/0	0/0	1/1	0/0	0/0	0/0
BraA04001502	A04	11878997	11889025	AT5G40820.1	ATR	Recombination$_early_DSB_repair	A04	11884678	snp_2867	A	C	synonymous_codon	Note=ccc>ccA_P>P_aa1357_codon_loc3	1/1	1/1	0/0	0/0	1/1	0/0
BraA04001502	A04	11878997	11889025	AT5G40820.1	ATR	Recombination$_early_DSB_repair	A04	11884770	snp_1150	G	C	non_conservative_missense_codon	Note=tcc>tGc_S>C_aa1388_codon_loc2_MODERATELY_RADICAL(112)	1/1	1/1	0/0	0/0	1/1	0/0
BraA04001502	A04	11878997	11889025	AT5G40820.1	ATR	Recombination$_early_DSB_repair	A04	11884831	snp_488	T	G	synonymous_codon	Note=acg>acT_T>T_aa1408_codon_loc3	1/1	1/1	0/0	0/0	1/1	0/0
BraA04001502	A04	11878997	11889025	AT5G40820.1	ATR	Recombination$_early_DSB_repair	A04	11884876	snp_418	C	G	synonymous_codon	Note=acg>acC_T>T_aa1423_codon_loc3	1/1	1/1	0/0	0/0	1/1	0/0
BraA04001502	A04	11878997	11889025	AT5G40820.1	ATR	Recombination$_early_DSB_repair	A04	11885091	snp_1603	C	T	conservative_missense_codon	Note=gta>gCa_V>A_aa1495_codon_loc2_MODERATELY_CONSERVATIVE(64)	1/1	1/1	0/0	0/0	1/1	0/0
BraA04001502	A04	11878997	11889025	AT5G40820.1	ATR	Recombination$_early_DSB_repair	A04	11885180	snp_3586	T	C	conservative_missense_codon	Note=ctt>Ttt_L>F_aa1525_codon_loc1_CONSERVATIVE(22)	1/1	1/1	0/0	0/0	1/1	0/0
BraA04001502	A04	11878997	11889025	AT5G40820.1	ATR	Recombination$_early_DSB_repair	A04	11885551	snp_1227	T	C	synonymous_codon	Note=tgc>tgT_C>C_aa1648_codon_loc3	1/1	1/1	0/0	0/0	1/1	0/0
BraA04001502	A04	11878997	11889025	AT5G40820.1	ATR	Recombination$_early_DSB_repair	A04	11885795	snp_3431	A	G	conservative_missense_codon	Note=gta>Ata_V>I_aa1730_codon_loc1_CONSERVATIVE(29)	1/1	1/1	0/0	0/0	1/1	0/0
BraA04001502	A04	11878997	11889025	AT5G40820.1	ATR	Recombination$_early_DSB_repair	A04	11885830	snp_2908	C	T	synonymous_codon	Note=ctt>ctC_L>L_aa1741_codon_loc3	1/1	1/1	0/0	0/0	1/1	0/0
BraA04001502	A04	11878997	11889025	AT5G40820.1	ATR	Recombination$_early_DSB_repair	A04	11885921	snp_585	A	T	conservative_missense_codon	Note=tta>AtC_L>I_aa1772_codon_loc1_CONSERVATIVE(5)	0/0	0/0	1/1	0/0	0/0	0/0
BraA04001502	A04	11878997	11889025	AT5G40820.1	ATR	Recombination$_early_DSB_repair	A04	11885923	snp_2496	C	A	conservative_missense_codon	Note=tta>AtC_L>I_aa1772_codon_loc3_CONSERVATIVE(5)	1/1	1/1	0/0	0/0	1/1	0/0
BraA04001502	A04	11878997	11889025	AT5G40820.1	ATR	Recombination$_early_DSB_repair	A04	11886124	snp_1511	T	A	synonymous_codon	Note=cta>ctT_L>L_aa1839_codon_loc3	1/1	1/1	1/1	0/0	1/1	0/0
BraA04001502	A04	11878997	11889025	AT5G40820.1	ATR	Recombination$_early_DSB_repair	A04	11886384	snp_3019	C	A	conservative_missense_codon	Note=aac>aCc_N>T_aa1926_codon_loc2_MODERATELY_CONSERVATIVE(65)	1/1	1/1	0/0	0/0	1/1	0/0
BraA04001502	A04	11878997	11889025	AT5G40820.1	ATR	Recombination$_early_DSB_repair	A04	11886389	snp_92	A	C	conservative_missense_codon	Note=caa>Aaa_Q>K_aa1928_codon_loc1_MODERATELY_CONSERVATIVE(53)	1/1	1/1	0/0	0/0	1/1	0/0
BraA04001502	A04	11878997	11889025	AT5G40820.1	ATR	Recombination$_early_DSB_repair	A04	11886493	snp_2838	C	T	synonymous_codon	Note=tat>taC_Y>Y_aa1962_codon_loc3	1/1	1/1	0/0	0/0	1/1	0/0
BraA04001502	A04	11878997	11889025	AT5G40820.1	ATR	Recombination$_early_DSB_repair	A04	11886619	snp_2201	T	C	synonymous_codon	Note=agc>agT_S>S_aa2004_codon_loc3	1/1	1/1	0/0	0/0	1/1	0/0
BraA04001502	A04	11878997	11889025	AT5G40820.1	ATR	Recombination$_early_DSB_repair	A04	11886643	snp_3717	C	T	silent_mutation		1/1	1/1	0/0	0/0	1/1	0/0
BraA04001502	A04	11878997	11889025	AT5G40820.1	ATR	Recombination$_early_DSB_repair	A04	11886973	snp_246	G	A	conservative_missense_codon	Note=agt>Ggt_S>G_aa2056_codon_loc1_MODERATELY_CONSERVATIVE(56)	1/1	1/1	0/0	0/0	1/1	0/0
BraA04001502	A04	11878997	11889025	AT5G40820.1	ATR	Recombination$_early_DSB_repair	A04	11887078	snp_3537	T	C	silent_mutation		./.	0/1	0/0	0/0	./.	0/0
BraA04001502	A04	11878997	11889025	AT5G40820.1	ATR	Recombination$_early_DSB_repair	A04	11887153	snp_675	C	G	synonymous_codon	Note=ggg>ggC_G>G_aa2083_codon_loc3	1/1	0/1	0/0	0/0	1/1	0/0
BraA04001502	A04	11878997	11889025	AT5G40820.1	ATR	Recombination$_early_DSB_repair	A04	11887256	snp_2036	A	T	conservative_missense_codon	Note=tta>Ata_L>I_aa2118_codon_loc1_CONSERVATIVE(5)	1/1	1/1	0/0	0/0	1/1	0/0
BraA04001502	A04	11878997	11889025	AT5G40820.1	ATR	Recombination$_early_DSB_repair	A04	11887297	snp_1400	C	G	synonymous_codon	Note=ctg>ctC_L>L_aa2131_codon_loc3	1/1	1/1	0/0	0/0	1/1	0/0
BraA04001502	A04	11878997	11889025	AT5G40820.1	ATR	Recombination$_early_DSB_repair	A04	11887498	snp_1123	A	G	synonymous_codon	Note=gcg>gcA_A>A_aa2198_codon_loc3	1/1	1/1	0/0	0/0	1/1	0/0
BraA04001502	A04	11878997	11889025	AT5G40820.1	ATR	Recombination$_early_DSB_repair	A04	11887555	snp_3254	G	A	synonymous_codon	Note=caa>caG_Q>Q_aa2217_codon_loc3	1/1	1/1	0/0	0/0	1/1	0/0
BraA04001502	A04	11878997	11889025	AT5G40820.1	ATR	Recombination$_early_DSB_repair	A04	11887650	snp_2566	C	G	non_conservative_missense_codon	Note=tgt>tCt_C>S_aa2249_codon_loc2_MODERATELY_RADICAL(112)	1/1	1/1	0/0	0/0	1/1	0/0
BraA04001502	A04	11878997	11889025	AT5G40820.1	ATR	Recombination$_early_DSB_repair	A04	11887763	snp_2500	T	A	silent_mutation		1/1	1/1	0/0	0/0	1/1	0/0
BraA04001502	A04	11878997	11889025	AT5G40820.1	ATR	Recombination$_early_DSB_repair	A04	11887765	snp_3376	A	T	silent_mutation		1/1	1/1	0/0	0/0	1/1	0/0
BraA04001502	A04	11878997	11889025	AT5G40820.1	ATR	Recombination$_early_DSB_repair	A04	11887825	snp_1523	A	G	silent_mutation		1/1	1/1	0/0	0/0	1/1	0/0
BraA04001502	A04	11878997	11889025	AT5G40820.1	ATR	Recombination$_early_DSB_repair	A04	11887827	snp_2471	T	C	silent_mutation		1/1	1/1	0/0	0/0	1/1	0/0
BraA04001502	A04	11878997	11889025	AT5G40820.1	ATR	Recombination$_early_DSB_repair	A04	11888255	snp_1245	T	C	synonymous_codon	Note=ctg>Ttg_L>L_aa2397_codon_loc1	0/0	0/0	0/0	1/1	0/0	1/1
BraA04001502	A04	11878997	11889025	AT5G40820.1	ATR	Recombination$_early_DSB_repair	A04	11888293	snp_3371	G	A	synonymous_codon	Note=tca>tcG_S>S_aa2409_codon_loc3	0/0	0/0	0/0	1/1	0/0	0/1
BraA04001502	A04	11878997	11889025	AT5G40820.1	ATR	Recombination$_early_DSB_repair	A04	11888311	snp_2832	T	C	synonymous_codon	Note=cac>caT_H>H_aa2415_codon_loc3	0/0	0/0	0/0	1/1	0/0	0/1
BraA04001502	A04	11878997	11889025	AT5G40820.1	ATR	Recombination$_early_DSB_repair	A04	11888502	snp_520	G	T	silent_mutation		0/1	./.	0/0	./.	1/1	./.
BraA04001502	A04	11878997	11889025	AT5G40820.1	ATR	Recombination$_early_DSB_repair	A04	11888509	snp_1393	G	T	silent_mutation		0/1	./.	0/0	./.	1/1	./.
BraA04001502	A04	11878997	11889025	AT5G40820.1	ATR	Recombination$_early_DSB_repair	A04	11888528	snp_1459	T	C	silent_mutation		0/1	1/1	0/0	./.	./.	./.
BraA04001502	A04	11878997	11889025	AT5G40820.1	ATR	Recombination$_early_DSB_repair	A04	11888574	snp_2032	A	C	silent_mutation		1/1	1/1	0/0	0/0	0/1	./.
BraA04001502	A04	11878997	11889025	AT5G40820.1	ATR	Recombination$_early_DSB_repair	A04	11888682	snp_1133	G	A	synonymous_codon	Note=cta>ctG_L>L_aa2506_codon_loc3	1/1	1/1	0/0	1/1	1/1	./.
BraA04001502	A04	11878997	11889025	AT5G40820.1	ATR	Recombination$_early_DSB_repair	A04	11888938	snp_1017	A	T	synonymous_codon	Note=gtt>gtA_V>V_aa2559_codon_loc3	0/1	0/1	0/0	./.	1/1	./.
BraA04001809	A04	14172562	14174143	AT2G24490.1	RPA2.A	Putative_meiotic_genes	A04	14173010	snp_3662	T	A	synonymous_codon	Note=aca>acT_T>T_aa97_codon_loc3	1/1	1/1	1/1	0/0	1/1	1/1
BraA04001809	A04	14172562	14174143	AT2G24490.1	RPA2.A	Putative_meiotic_genes	A04	14173063	snp_1796	A	T	silent_mutation		0/1	./.	0/0	0/0	0/1	0/1
BraA04001809	A04	14172562	14174143	AT2G24490.1	RPA2.A	Putative_meiotic_genes	A04	14173424	snp_3457	T	C	synonymous_codon	Note=acc>acT_T>T_aa154_codon_loc3	0/0	0/0	0/0	0/0	0/0	1/1
BraA04001809	A04	14172562	14174143	AT2G24490.1	RPA2.A	Putative_meiotic_genes	A04	14174058	snp_3106	G	T	silent_mutation		1/1	1/1	1/1	1/1	1/1	1/1
BraA04001969	A04	15337971	15345421	AT2G27170.1	AtSMC3	Sister_chromatid_cohesion	A04	15338061	snp_3216	T	C	synonymous_codon	Note=gtg>gtA_V>V_aa1237_codon_loc3	1/1	1/1	0/0	0/0	1/1	1/1
BraA04001969	A04	15337971	15345421	AT2G27170.1	AtSMC3	Sister_chromatid_cohesion	A04	15338227	snp_3387	A	G	silent_mutation		1/1	1/1	1/1	1/1	1/1	1/1
BraA04001969	A04	15337971	15345421	AT2G27170.1	AtSMC3	Sister_chromatid_cohesion	A04	15338237	snp_1177	A	G	silent_mutation		1/1	1/1	1/1	1/1	1/1	1/1
BraA04001969	A04	15337971	15345421	AT2G27170.1	AtSMC3	Sister_chromatid_cohesion	A04	15338929	snp_3337	A	G	silent_mutation		1/1	1/1	1/1	1/1	1/1	1/1
BraA04001969	A04	15337971	15345421	AT2G27170.1	AtSMC3	Sister_chromatid_cohesion	A04	15338939	snp_2318	A	G	silent_mutation		1/1	1/1	0/0	1/1	1/1	1/1
BraA04001969	A04	15337971	15345421	AT2G27170.1	AtSMC3	Sister_chromatid_cohesion	A04	15339079	snp_913	G	C	synonymous_codon	Note=tcg>tcC_S>S_aa1064_codon_loc3	0/0	0/0	1/1	0/0	0/0	0/0
BraA04001969	A04	15337971	15345421	AT2G27170.1	AtSMC3	Sister_chromatid_cohesion	A04	15339121	snp_3608	G	C	synonymous_codon	Note=tcg>tcC_S>S_aa1050_codon_loc3	1/1	1/1	0/1	1/1	1/1	1/1
BraA04001969	A04	15337971	15345421	AT2G27170.1	AtSMC3	Sister_chromatid_cohesion	A04	15339319	snp_2101	A	G	silent_mutation		1/1	1/1	1/1	1/1	1/1	1/1
BraA04001969	A04	15337971	15345421	AT2G27170.1	AtSMC3	Sister_chromatid_cohesion	A04	15339358	snp_2333	A	C	silent_mutation		1/1	1/1	./.	1/1	1/1	1/1
BraA04001969	A04	15337971	15345421	AT2G27170.1	AtSMC3	Sister_chromatid_cohesion	A04	15339513	snp_462	A	C	silent_mutation		1/1	1/1	./.	1/1	1/1	1/1
BraA04001969	A04	15337971	15345421	AT2G27170.1	AtSMC3	Sister_chromatid_cohesion	A04	15339566	snp_13	G	T	silent_mutation		1/1	1/1	1/1	1/1	1/1	1/1
BraA04001969	A04	15337971	15345421	AT2G27170.1	AtSMC3	Sister_chromatid_cohesion	A04	15339923	snp_1377	A	G	synonymous_codon	Note=ttc>ttT_F>F_aa960_codon_loc3	0/0	0/0	1/1	0/0	0/0	0/0
BraA04001969	A04	15337971	15345421	AT2G27170.1	AtSMC3	Sister_chromatid_cohesion	A04	15340037	snp_3529	T	A	silent_mutation		0/0	1/1	0/0	0/0	1/1	0/0
BraA04001969	A04	15337971	15345421	AT2G27170.1	AtSMC3	Sister_chromatid_cohesion	A04	15340071	snp_2938	T	C	silent_mutation		0/0	0/0	1/1	0/0	0/0	0/0
BraA04001969	A04	15337971	15345421	AT2G27170.1	AtSMC3	Sister_chromatid_cohesion	A04	15340123	snp_1390	G	A	synonymous_codon	Note=gat>gaC_D>D_aa922_codon_loc3	0/0	0/0	1/1	0/0	0/0	0/0
BraA04001969	A04	15337971	15345421	AT2G27170.1	AtSMC3	Sister_chromatid_cohesion	A04	15340489	snp_1430	T	A	silent_mutation		0/0	0/0	1/1	0/0	0/0	0/0
BraA04001969	A04	15337971	15345421	AT2G27170.1	AtSMC3	Sister_chromatid_cohesion	A04	15340496	snp_1679	A	T	silent_mutation		0/0	0/0	1/1	0/0	0/0	0/0
BraA04001969	A04	15337971	15345421	AT2G27170.1	AtSMC3	Sister_chromatid_cohesion	A04	15340724	snp_2515	G	A	silent_mutation		0/0	0/0	1/1	1/1	0/0	0/0
BraA04001969	A04	15337971	15345421	AT2G27170.1	AtSMC3	Sister_chromatid_cohesion	A04	15340740	snp_1265	T	G	silent_mutation		0/0	0/0	1/1	0/0	0/0	0/0
BraA04001969	A04	15337971	15345421	AT2G27170.1	AtSMC3	Sister_chromatid_cohesion	A04	15340764	snp_3483	T	G	silent_mutation		0/0	0/0	0/0	1/1	0/0	0/0
BraA04001969	A04	15337971	15345421	AT2G27170.1	AtSMC3	Sister_chromatid_cohesion	A04	15340867	snp_2916	T	C	synonymous_codon	Note=agg>agA_R>R_aa761_codon_loc3	0/0	1/1	0/0	0/0	1/1	0/0
BraA04001969	A04	15337971	15345421	AT2G27170.1	AtSMC3	Sister_chromatid_cohesion	A04	15341018	snp_1671	G	A	silent_mutation		1/1	1/1	./.	1/1	1/1	1/1
BraA04001969	A04	15337971	15345421	AT2G27170.1	AtSMC3	Sister_chromatid_cohesion	A04	15341072	snp_822	A	G	silent_mutation		0/0	0/0	0/0	1/1	0/0	0/0
BraA04001969	A04	15337971	15345421	AT2G27170.1	AtSMC3	Sister_chromatid_cohesion	A04	15341287	snp_202	G	A	silent_mutation		0/0	0/0	0/1	1/1	0/0	0/0
BraA04001969	A04	15337971	15345421	AT2G27170.1	AtSMC3	Sister_chromatid_cohesion	A04	15341317	snp_2312	C	A	silent_mutation		0/0	0/0	0/1	1/1	0/0	0/0
BraA04001969	A04	15337971	15345421	AT2G27170.1	AtSMC3	Sister_chromatid_cohesion	A04	15341516	snp_3217	G	A	synonymous_codon	Note=act>acC_T>T_aa633_codon_loc3	0/0	0/0	0/1	1/1	0/0	0/0
BraA04001969	A04	15337971	15345421	AT2G27170.1	AtSMC3	Sister_chromatid_cohesion	A04	15341876	snp_867	A	T	synonymous_codon	Note=cca>ccT_P>P_aa589_codon_loc3	0/0	0/0	0/0	1/1	0/0	0/0
BraA04001969	A04	15337971	15345421	AT2G27170.1	AtSMC3	Sister_chromatid_cohesion	A04	15342047	snp_2599	A	C	synonymous_codon	Note=gtg>gtT_V>V_aa532_codon_loc3	0/0	0/0	1/1	1/1	0/0	0/0
BraA04001969	A04	15337971	15345421	AT2G27170.1	AtSMC3	Sister_chromatid_cohesion	A04	15342073	snp_3353	C	T	silent_mutation		0/0	0/0	0/0	1/1	0/0	0/0
BraA04001969	A04	15337971	15345421	AT2G27170.1	AtSMC3	Sister_chromatid_cohesion	A04	15342142	snp_3251	G	A	silent_mutation		0/0	0/0	1/1	0/0	0/0	0/0
BraA04001969	A04	15337971	15345421	AT2G27170.1	AtSMC3	Sister_chromatid_cohesion	A04	15342411	snp_990	C	T	silent_mutation		0/0	0/0	0/1	1/1	0/0	0/0
BraA04001969	A04	15337971	15345421	AT2G27170.1	AtSMC3	Sister_chromatid_cohesion	A04	15342413	snp_2234	G	A	silent_mutation		0/0	0/0	0/0	1/1	0/0	0/0
BraA04001969	A04	15337971	15345421	AT2G27170.1	AtSMC3	Sister_chromatid_cohesion	A04	15342544	snp_1573	G	A	synonymous_codon	Note=gat>gaC_D>D_aa475_codon_loc3	0/0	0/0	0/0	1/1	0/0	0/0
BraA04001969	A04	15337971	15345421	AT2G27170.1	AtSMC3	Sister_chromatid_cohesion	A04	15342677	snp_2649	T	C	silent_mutation		0/0	0/0	0/0	1/1	0/0	0/0
BraA04001969	A04	15337971	15345421	AT2G27170.1	AtSMC3	Sister_chromatid_cohesion	A04	15342836	snp_2460	T	A	conservative_missense_codon	Note=tca>Aca_S>T_aa405_codon_loc1_MODERATELY_CONSERVATIVE(58)	0/0	0/0	1/1	1/1	0/0	0/0
BraA04001969	A04	15337971	15345421	AT2G27170.1	AtSMC3	Sister_chromatid_cohesion	A04	15342902	snp_2810	T	A	silent_mutation		0/0	0/0	1/1	1/1	0/0	0/0
BraA04001969	A04	15337971	15345421	AT2G27170.1	AtSMC3	Sister_chromatid_cohesion	A04	15342952	snp_3136	T	C	silent_mutation		0/0	0/0	0/0	1/1	0/0	0/0
BraA04001969	A04	15337971	15345421	AT2G27170.1	AtSMC3	Sister_chromatid_cohesion	A04	15343072	snp_2410	G	A	synonymous_codon	Note=aat>aaC_N>N_aa388_codon_loc3	0/0	0/0	1/1	0/0	0/0	0/0
BraA04001969	A04	15337971	15345421	AT2G27170.1	AtSMC3	Sister_chromatid_cohesion	A04	15343077	snp_3188	G	A	synonymous_codon	Note=ttg>Ctg_L>L_aa387_codon_loc1	0/0	0/0	1/1	1/1	0/0	0/0
BraA04001969	A04	15337971	15345421	AT2G27170.1	AtSMC3	Sister_chromatid_cohesion	A04	15343220	snp_3759	T	G	silent_mutation		0/0	0/0	0/0	1/1	0/0	0/0
BraA04001969	A04	15337971	15345421	AT2G27170.1	AtSMC3	Sister_chromatid_cohesion	A04	15343227	snp_2898	A	C	silent_mutation		1/1	1/1	0/0	0/0	1/1	1/1
BraA04001969	A04	15337971	15345421	AT2G27170.1	AtSMC3	Sister_chromatid_cohesion	A04	15343368	snp_1797	C	T	silent_mutation		1/1	1/1	./.	./.	1/1	1/1
BraA04001969	A04	15337971	15345421	AT2G27170.1	AtSMC3	Sister_chromatid_cohesion	A04	15343402	snp_3035	C	T	silent_mutation		0/0	0/0	./.	0/1	0/0	0/0
BraA04001969	A04	15337971	15345421	AT2G27170.1	AtSMC3	Sister_chromatid_cohesion	A04	15343535	snp_2836	T	A	conservative_missense_codon	Note=ttg>Atg_L>M_aa309_codon_loc1_CONSERVATIVE(15)	0/0	0/0	0/1	0/1	0/0	0/0
BraA04001969	A04	15337971	15345421	AT2G27170.1	AtSMC3	Sister_chromatid_cohesion	A04	15343571	snp_3256	A	C	silent_mutation		1/1	1/1	./.	./.	1/1	1/1
BraA04001969	A04	15337971	15345421	AT2G27170.1	AtSMC3	Sister_chromatid_cohesion	A04	15343931	snp_3666	T	C	silent_mutation		0/0	0/0	./.	./.	0/0	0/0
BraA04001969	A04	15337971	15345421	AT2G27170.1	AtSMC3	Sister_chromatid_cohesion	A04	15343935	snp_3704	A	T	silent_mutation		0/0	0/0	./.	./.	0/0	0/0
BraA04001969	A04	15337971	15345421	AT2G27170.1	AtSMC3	Sister_chromatid_cohesion	A04	15344418	snp_3165	C	A	synonymous_codon	Note=cgt>cgG_R>R_aa150_codon_loc3	0/0	0/0	./.	0/1	0/0	0/0
BraA04001969	A04	15337971	15345421	AT2G27170.1	AtSMC3	Sister_chromatid_cohesion	A04	15345184	snp_3239	C	T	silent_mutation		./.	./.	./.	1/1	./.	./.
BraA04001969	A04	15337971	15345421	AT2G27170.1	AtSMC3	Sister_chromatid_cohesion	A04	15345212	snp_2133	T	A	silent_mutation		./.	./.	./.	1/1	./.	./.
BraA04001969	A04	15337971	15345421	AT2G27170.1	AtSMC3	Sister_chromatid_cohesion	A04	15345420	snp_2861	G	A	conservative_missense_codon	Note=atg>aCg_M>T_aa1_codon_loc2_MODERATELY_CONSERVATIVE(81)	0/0	./.	./.	1/1	0/0	0/0
BraA04002067	A04	16028142	16033003	AT2G28560.1	RAD51B	Recombination$_early_DSB_repair	A04	16028466	snp_3277	C	T	silent_mutation		0/0	0/0	1/1	0/0	0/0	0/0
BraA04002067	A04	16028142	16033003	AT2G28560.1	RAD51B	Recombination$_early_DSB_repair	A04	16028655	snp_1676	T	G	silent_mutation		1/1	1/1	2/2	1/1	1/1	1/1
BraA04002067	A04	16028142	16033003	AT2G28560.1	RAD51B	Recombination$_early_DSB_repair	A04	16028656	snp_1423	A	G	silent_mutation		0/0	0/0	1/1	0/0	0/0	0/0
BraA04002067	A04	16028142	16033003	AT2G28560.1	RAD51B	Recombination$_early_DSB_repair	A04	16028995	snp_1629	C	T	silent_mutation		0/0	0/0	1/1	0/0	0/0	0/0
BraA04002067	A04	16028142	16033003	AT2G28560.1	RAD51B	Recombination$_early_DSB_repair	A04	16029428	snp_685	G	T	silent_mutation		0/0	0/0	1/1	0/0	0/0	0/0
BraA04002067	A04	16028142	16033003	AT2G28560.1	RAD51B	Recombination$_early_DSB_repair	A04	16029504	snp_2395	C	T	silent_mutation		0/0	0/0	0/1	0/0	0/0	0/0
BraA04002067	A04	16028142	16033003	AT2G28560.1	RAD51B	Recombination$_early_DSB_repair	A04	16029882	snp_154	G	T	silent_mutation		0/0	1/1	0/0	0/0	0/0	0/0
BraA04002067	A04	16028142	16033003	AT2G28560.1	RAD51B	Recombination$_early_DSB_repair	A04	16030012	snp_2869	T	A	silent_mutation		0/0	0/0	./.	0/0	0/0	0/0
BraA04002067	A04	16028142	16033003	AT2G28560.1	RAD51B	Recombination$_early_DSB_repair	A04	16030369	snp_323	T	A	silent_mutation		0/0	0/0	./.	1/1	0/0	0/0
BraA04002067	A04	16028142	16033003	AT2G28560.1	RAD51B	Recombination$_early_DSB_repair	A04	16030465	snp_3420	T	G	silent_mutation		1/1	1/1	./.	1/1	1/1	1/1
BraA04002478	A04	18696552	18698354	AT2G33793.1	ASY4	AxisSC	A04	18697902	snp_3193	T	A	silent_mutation		1/1	1/1	0/0	0/0	./.	1/1
BraA04002478	A04	18696552	18698354	AT2G33793.1	ASY4	AxisSC	A04	18697912	snp_831	G	A	silent_mutation		1/1	1/1	0/0	0/0	./.	1/1
BraA04002478	A04	18696552	18698354	AT2G33793.1	ASY4	AxisSC	A04	18697950	snp_280	A	G	conservative_missense_codon	Note=gac>Aac_D>N_aa170_codon_loc1_CONSERVATIVE(23)	0/0	0/0	1/1	0/0	0/0	0/0
BraA04002478	A04	18696552	18698354	AT2G33793.1	ASY4	AxisSC	A04	18698112	snp_2587	A	G	synonymous_codon	Note=gcg>gcA_A>A_aa197_codon_loc3	0/0	0/0	0/1	0/0	0/0	0/0
BraA04002478	A04	18696552	18698354	AT2G33793.1	ASY4	AxisSC	A04	18698300	snp_164	G	C	synonymous_codon	Note=ctc>ctG_L>L_aa224_codon_loc3	1/1	1/1	./.	0/0	1/1	1/1
BraA05000084	A05	3426424	3434849	AT2G47980.1	SCC3	Sister_chromatid_cohesion	A05	3427316	snp_3405	A	T	silent_mutation		1/1	1/1	0/0	0/0	1/1	1/1
BraA05000084	A05	3426424	3434849	AT2G47980.1	SCC3	Sister_chromatid_cohesion	A05	3427767	snp_1907	T	G	silent_mutation		1/1	1/1	0/0	0/0	1/1	1/1
BraA05000084	A05	3426424	3434849	AT2G47980.1	SCC3	Sister_chromatid_cohesion	A05	3429156	snp_1953	T	A	silent_mutation		1/1	1/1	0/0	0/0	./.	./.
BraA05000084	A05	3426424	3434849	AT2G47980.1	SCC3	Sister_chromatid_cohesion	A05	3429166	snp_1513	A	T	silent_mutation		1/1	0/0	0/1	0/0	./.	./.
BraA05000084	A05	3426424	3434849	AT2G47980.1	SCC3	Sister_chromatid_cohesion	A05	3429167	snp_3144	T	A	silent_mutation		0/0	0/0	0/0	0/0	./.	./.
BraA05000084	A05	3426424	3434849	AT2G47980.1	SCC3	Sister_chromatid_cohesion	A05	3430444	snp_1993	T	A	silent_mutation		1/1	1/1	0/0	0/0	1/1	1/1
BraA05000084	A05	3426424	3434849	AT2G47980.1	SCC3	Sister_chromatid_cohesion	A05	3430493	snp_3526	A	T	silent_mutation		1/1	1/1	./.	0/0	1/1	1/1
BraA05000084	A05	3426424	3434849	AT2G47980.1	SCC3	Sister_chromatid_cohesion	A05	3431089	snp_489	G	A	silent_mutation		1/1	1/1	0/0	0/0	./.	0/1
BraA05000084	A05	3426424	3434849	AT2G47980.1	SCC3	Sister_chromatid_cohesion	A05	3431156	snp_1279	C	G	conservative_missense_codon	Note=cac>Gac_H>D_aa543_codon_loc1_MODERATELY_CONSERVATIVE(81)	1/1	1/1	0/0	0/0	./.	0/1
BraA05000084	A05	3426424	3434849	AT2G47980.1	SCC3	Sister_chromatid_cohesion	A05	3431461	snp_2131	T	A	conservative_missense_codon	Note=tcc>Acc_S>T_aa489_codon_loc1_MODERATELY_CONSERVATIVE(58)	./.	1/1	0/0	0/0	./.	1/1
BraA05000084	A05	3426424	3434849	AT2G47980.1	SCC3	Sister_chromatid_cohesion	A05	3431918	snp_623	G	C	silent_mutation		1/1	1/1	1/1	0/0	1/1	1/1
BraA05000084	A05	3426424	3434849	AT2G47980.1	SCC3	Sister_chromatid_cohesion	A05	3433185	snp_2031	T	C	silent_mutation		0/0	0/0	1/1	0/0	0/0	0/0
BraA05000084	A05	3426424	3434849	AT2G47980.1	SCC3	Sister_chromatid_cohesion	A05	3433260	snp_3278	T	A	conservative_missense_codon	Note=tta>Ata_L>I_aa339_codon_loc1_CONSERVATIVE(5)	1/1	1/1	1/1	0/0	1/1	1/1
BraA05000084	A05	3426424	3434849	AT2G47980.1	SCC3	Sister_chromatid_cohesion	A05	3433836	snp_1518	G	C	conservative_missense_codon	Note=agt>aCt_S>T_aa294_codon_loc2_MODERATELY_CONSERVATIVE(58)	1/1	1/1	0/0	0/0	1/1	1/1
BraA05000084	A05	3426424	3434849	AT2G47980.1	SCC3	Sister_chromatid_cohesion	A05	3434504	snp_2327	C	G	conservative_missense_codon	Note=caa>Gaa_Q>E_aa116_codon_loc1_CONSERVATIVE(29)	1/1	1/1	0/0	0/0	1/1	1/1
BraA05000084	A05	3426424	3434849	AT2G47980.1	SCC3	Sister_chromatid_cohesion	A05	3434589	snp_1044	A	C	synonymous_codon	Note=ctg>ctT_L>L_aa87_codon_loc3	1/1	1/1	0/0	0/0	1/1	1/1
BraA05000084	A05	3426424	3434849	AT2G47980.1	SCC3	Sister_chromatid_cohesion	A05	3434623	snp_2356	T	C	conservative_missense_codon	Note=agc>aAc_S>N_aa76_codon_loc2_CONSERVATIVE(46)	1/1	1/1	0/0	0/0	1/1	1/1
BraA05000166	A05	3891440	3894836	AT2G46980.1	PAIR3/ASY3	AxisSC	A05	3891454	snp_233	G	A	synonymous_codon	Note=aga>agG_R>R_aa5_codon_loc3	./.	./.	1/1	0/0	./.	./.
BraA05000166	A05	3891440	3894836	AT2G46980.1	PAIR3/ASY3	AxisSC	A05	3891554	snp_434	C	G	conservative_missense_codon	Note=gct>Cct_A>P_aa39_codon_loc1_CONSERVATIVE(27)	./.	./.	1/1	0/0	./.	./.
BraA05000166	A05	3891440	3894836	AT2G46980.1	PAIR3/ASY3	AxisSC	A05	3892024	snp_421	C	G	synonymous_codon	Note=tcg>tcC_S>S_aa195_codon_loc3	1/1	1/1	1/1	0/0	1/1	1/1
BraA05000166	A05	3891440	3894836	AT2G46980.1	PAIR3/ASY3	AxisSC	A05	3892149	snp_2648	G	T	non_conservative_missense_codon	Note=ctt>cGt_L>R_aa237_codon_loc2_MODERATELY_RADICAL(102)	1/1	1/1	1/1	0/0	1/1	1/1
BraA05000166	A05	3891440	3894836	AT2G46980.1	PAIR3/ASY3	AxisSC	A05	3892351	snp_1067	G	T	conservative_missense_codon	Note=ttt>ttG_F>L_aa304_codon_loc3_CONSERVATIVE(22)	1/1	1/1	0/0	0/0	1/1	1/1
BraA05000166	A05	3891440	3894836	AT2G46980.1	PAIR3/ASY3	AxisSC	A05	3893098	snp_2316	C	G	conservative_missense_codon	Note=gat>Cat_D>H_aa526_codon_loc1_MODERATELY_CONSERVATIVE(81)	1/1	0/0	0/0	0/0	0/0	0/0
BraA05000166	A05	3891440	3894836	AT2G46980.1	PAIR3/ASY3	AxisSC	A05	3893794	snp_319	C	G	silent_mutation		1/1	1/1	1/1	0/0	1/1	1/1
BraA05000166	A05	3891440	3894836	AT2G46980.1	PAIR3/ASY3	AxisSC	A05	3893973	snp_1685	A	G	silent_mutation		1/1	1/1	1/1	0/0	1/1	1/1
BraA05000166	A05	3891440	3894836	AT2G46980.1	PAIR3/ASY3	AxisSC	A05	3894773	snp_1076	G	A	silent_mutation		1/1	1/1	0/0	0/0	1/1	1/1
BraA05000166	A05	3891440	3894836	AT2G46980.1	PAIR3/ASY3	AxisSC	A05	3894824	snp_775	T	G	conservative_missense_codon	Note=atg>atT_M>I_aa781_codon_loc3_CONSERVATIVE(10)	1/1	1/1	0/0	0/0	1/1	1/1
BraA05000367	A05	4960144	4960881	AT2G42260.1	UVI4	Cell_cycle_control_$_spindle__cytokinesis	A05	4960161	snp_1803	G	A	synonymous_codon	Note=tta>Cta_L>L_aa219_codon_loc1	0/0	0/0	./.	./.	0/0	0/0
BraA05000367	A05	4960144	4960881	AT2G42260.1	UVI4	Cell_cycle_control_$_spindle__cytokinesis	A05	4960162	snp_1127	T	A	synonymous_codon	Note=act>acA_T>T_aa218_codon_loc3	0/0	0/0	./.	./.	0/0	0/0
BraA05000651	A05	6415364	6417608	AT2G45280.1	RAD51C	Recombination$_early_DSB_repair	A05	6415457	snp_3767	C	T	silent_mutation		./.	./.	0/0	0/0	./.	0/1
BraA05000651	A05	6415364	6417608	AT2G45280.1	RAD51C	Recombination$_early_DSB_repair	A05	6415493	snp_2826	G	C	silent_mutation		./.	./.	0/0	0/0	./.	0/1
BraA05000651	A05	6415364	6417608	AT2G45280.1	RAD51C	Recombination$_early_DSB_repair	A05	6416255	snp_2740	T	C	synonymous_codon	Note=aac>aaT_N>N_aa128_codon_loc3	./.	0/1	0/0	0/0	0/1	./.
BraA05000651	A05	6415364	6417608	AT2G45280.1	RAD51C	Recombination$_early_DSB_repair	A05	6416392	snp_174	G	A	synonymous_codon	Note=aca>acG_T>T_aa148_codon_loc3	0/1	0/1	0/0	0/0	1/1	0/1
BraA05000651	A05	6415364	6417608	AT2G45280.1	RAD51C	Recombination$_early_DSB_repair	A05	6416437	snp_1848	T	C	synonymous_codon	Note=tgc>tgT_C>C_aa163_codon_loc3	0/0	0/0	./.	0/0	0/0	0/0
BraA05000651	A05	6415364	6417608	AT2G45280.1	RAD51C	Recombination$_early_DSB_repair	A05	6416440	snp_2024	A	G	synonymous_codon	Note=agg>agA_R>R_aa164_codon_loc3	0/0	0/0	./.	0/0	0/0	0/0
BraA05000651	A05	6415364	6417608	AT2G45280.1	RAD51C	Recombination$_early_DSB_repair	A05	6416486	snp_79	T	C	silent_mutation		0/1	1/1	0/0	0/0	1/1	1/1
BraA05000651	A05	6415364	6417608	AT2G45280.1	RAD51C	Recombination$_early_DSB_repair	A05	6416501	snp_2450	T	G	silent_mutation		0/0	0/0	1/1	0/0	0/0	0/0
BraA05000651	A05	6415364	6417608	AT2G45280.1	RAD51C	Recombination$_early_DSB_repair	A05	6416755	snp_404	C	T	silent_mutation		0/1	./.	0/0	0/0	0/1	1/1
BraA05000651	A05	6415364	6417608	AT2G45280.1	RAD51C	Recombination$_early_DSB_repair	A05	6416994	snp_3390	C	T	synonymous_codon	Note=tct>tcC_S>S_aa276_codon_loc3	1/1	1/1	0/0	0/0	1/1	./.
BraA05000651	A05	6415364	6417608	AT2G45280.1	RAD51C	Recombination$_early_DSB_repair	A05	6417000	snp_961	C	T	synonymous_codon	Note=aat>aaC_N>N_aa278_codon_loc3	0/1	1/1	0/0	0/0	./.	./.
BraA05000651	A05	6415364	6417608	AT2G45280.1	RAD51C	Recombination$_early_DSB_repair	A05	6417144	snp_1118	T	G	conservative_missense_codon	Note=cag>caT_Q>H_aa302_codon_loc3_CONSERVATIVE(24)	1/1	1/1	0/0	0/0	1/1	1/1
BraA05000651	A05	6415364	6417608	AT2G45280.1	RAD51C	Recombination$_early_DSB_repair	A05	6417350	snp_535	G	T	synonymous_codon	Note=ctt>ctG_L>L_aa344_codon_loc3	1/1	1/1	0/0	0/0	1/1	1/1
BraA05000651	A05	6415364	6417608	AT2G45280.1	RAD51C	Recombination$_early_DSB_repair	A05	6417434	snp_740	C	T	synonymous_codon	Note=ggt>ggC_G>G_aa347_codon_loc3	1/1	1/1	0/0	0/0	./.	1/1
BraA05000651	A05	6415364	6417608	AT2G45280.1	RAD51C	Recombination$_early_DSB_repair	A05	6417452	snp_2191	A	G	synonymous_codon	Note=tcg>tcA_S>S_aa353_codon_loc3	./.	./.	0/0	0/0	1/1	1/1
BraA05000651	A05	6415364	6417608	AT2G45280.1	RAD51C	Recombination$_early_DSB_repair	A05	6417500	snp_3125	G	T	synonymous_codon	Note=gct>gcG_A>A_aa369_codon_loc3	./.	1/1	0/0	0/0	1/1	1/1
BraA05001302	A05	10446681	10448000	AT4G33270.1	CDC20	Cell_cycle_control_$_spindle__cytokinesis	A05	10446755	snp_3739	A	G	synonymous_codon	Note=ccg>ccA_P>P_aa25_codon_loc3	0/0	0/0	1/1	0/0	0/0	0/0
BraA05001302	A05	10446681	10448000	AT4G33270.1	CDC20	Cell_cycle_control_$_spindle__cytokinesis	A05	10446840	snp_1955	G	C	conservative_missense_codon	Note=ccg>Gcg_P>A_aa54_codon_loc1_CONSERVATIVE(27)	1/1	1/1	1/1	1/1	1/1	1/1
BraA05001302	A05	10446681	10448000	AT4G33270.1	CDC20	Cell_cycle_control_$_spindle__cytokinesis	A05	10446963	snp_100	C	T	conservative_missense_codon	Note=tac>Cac_Y>H_aa95_codon_loc1_MODERATELY_CONSERVATIVE(83)	1/1	1/1	0/1	1/1	1/1	1/1
BraA05001302	A05	10446681	10448000	AT4G33270.1	CDC20	Cell_cycle_control_$_spindle__cytokinesis	A05	10447004	snp_42	A	C	synonymous_codon	Note=cgc>cgA_R>R_aa108_codon_loc3	0/0	0/0	0/1	0/0	0/0	0/0
BraA05001302	A05	10446681	10448000	AT4G33270.1	CDC20	Cell_cycle_control_$_spindle__cytokinesis	A05	10447245	snp_2812	T	G	non_conservative_missense_codon	Note=gac>Tac_D>Y_aa189_codon_loc1_RADICAL(160)	1/1	1/1	0/0	0/0	1/1	1/1
BraA05001302	A05	10446681	10448000	AT4G33270.1	CDC20	Cell_cycle_control_$_spindle__cytokinesis	A05	10447378	snp_1408	A	T	conservative_missense_codon	Note=atg>aAg_M>K_aa233_codon_loc2_MODERATELY_CONSERVATIVE(95)	0/0	0/0	1/1	0/0	0/0	0/0
BraA05001302	A05	10446681	10448000	AT4G33270.1	CDC20	Cell_cycle_control_$_spindle__cytokinesis	A05	10447442	snp_277	A	G	synonymous_codon	Note=ggg>ggA_G>G_aa254_codon_loc3	1/1	1/1	1/1	0/0	1/1	1/1
BraA05001302	A05	10446681	10448000	AT4G33270.1	CDC20	Cell_cycle_control_$_spindle__cytokinesis	A05	10447764	snp_1368	A	C	conservative_missense_codon	Note=cac>Aac_H>N_aa362_codon_loc1_MODERATELY_CONSERVATIVE(68)	1/1	1/1	0/0	0/0	1/1	1/1
BraA05001302	A05	10446681	10448000	AT4G33270.1	CDC20	Cell_cycle_control_$_spindle__cytokinesis	A05	10447778	snp_3332	G	A	synonymous_codon	Note=gca>gcG_A>A_aa366_codon_loc3	1/1	1/1	1/1	0/0	1/1	1/1
BraA05001302	A05	10446681	10448000	AT4G33270.1	CDC20	Cell_cycle_control_$_spindle__cytokinesis	A05	10447829	snp_2491	C	G	synonymous_codon	Note=acg>acC_T>T_aa383_codon_loc3	0/0	0/0	1/1	0/0	0/0	0/0
BraA05001302	A05	10446681	10448000	AT4G33270.1	CDC20	Cell_cycle_control_$_spindle__cytokinesis	A05	10447973	snp_1219	G	A	synonymous_codon	Note=cca>ccG_P>P_aa431_codon_loc3	0/0	0/0	1/1	0/0	0/0	0/0
BraA05001682	A05	13297963	13307584	AT5G01630.1	BRCA2(V)	Recombination$_early_DSB_repair	A05	13297996	snp_3664	C	T	synonymous_codon	Note=caa>caG_Q>Q_aa1175_codon_loc3	0/0	1/1	1/1	1/1	1/1	0/0
BraA05001682	A05	13297963	13307584	AT5G01630.1	BRCA2(V)	Recombination$_early_DSB_repair	A05	13298262	snp_1938	C	T	conservative_missense_codon	Note=atc>Gtc_I>V_aa1136_codon_loc1_CONSERVATIVE(29)	0/0	1/1	./.	1/1	1/1	0/0
BraA05001682	A05	13297963	13307584	AT5G01630.1	BRCA2(V)	Recombination$_early_DSB_repair	A05	13298339	snp_2433	A	G	conservative_missense_codon	Note=ccg>cTg_P>L_aa1110_codon_loc2_MODERATELY_CONSERVATIVE(98)	0/0	0/0	./.	0/0	0/0	0/0
BraA05001682	A05	13297963	13307584	AT5G01630.1	BRCA2(V)	Recombination$_early_DSB_repair	A05	13298710	snp_2033	A	G	conservative_missense_codon	Note=act>aTt_T>I_aa1069_codon_loc2_MODERATELY_CONSERVATIVE(89)	0/0	1/1	./.	1/1	1/1	0/0
BraA05001682	A05	13297963	13307584	AT5G01630.1	BRCA2(V)	Recombination$_early_DSB_repair	A05	13298770	snp_2704	T	C	conservative_missense_codon	Note=cga>cAa_R>Q_aa1049_codon_loc2_CONSERVATIVE(43)	0/0	1/1	./.	1/1	1/1	0/0
BraA05001682	A05	13297963	13307584	AT5G01630.1	BRCA2(V)	Recombination$_early_DSB_repair	A05	13298927	snp_1593	C	A	silent_mutation		0/0	1/1	./.	./.	1/1	0/0
BraA05001682	A05	13297963	13307584	AT5G01630.1	BRCA2(V)	Recombination$_early_DSB_repair	A05	13298966	snp_902	G	A	silent_mutation		0/0	./.	./.	./.	./.	0/0
BraA05001682	A05	13297963	13307584	AT5G01630.1	BRCA2(V)	Recombination$_early_DSB_repair	A05	13299058	snp_1004	A	G	silent_mutation		0/0	./.	./.	./.	./.	1/1
BraA05001682	A05	13297963	13307584	AT5G01630.1	BRCA2(V)	Recombination$_early_DSB_repair	A05	13299089	snp_64	T	A	silent_mutation		0/0	./.	./.	./.	./.	1/1
BraA05001682	A05	13297963	13307584	AT5G01630.1	BRCA2(V)	Recombination$_early_DSB_repair	A05	13299385	snp_29	C	A	silent_mutation		0/0	1/1	./.	./.	1/1	0/0
BraA05001682	A05	13297963	13307584	AT5G01630.1	BRCA2(V)	Recombination$_early_DSB_repair	A05	13299393	snp_1615	C	T	silent_mutation		0/0	1/1	./.	./.	1/1	0/0
BraA05001682	A05	13297963	13307584	AT5G01630.1	BRCA2(V)	Recombination$_early_DSB_repair	A05	13300370	snp_487	T	A	silent_mutation		1/1	./.	./.	./.	./.	1/1
BraA05001682	A05	13297963	13307584	AT5G01630.1	BRCA2(V)	Recombination$_early_DSB_repair	A05	13300752	snp_3624	A	G	silent_mutation		0/0	0/1	./.	0/0	1/1	0/0
BraA05001682	A05	13297963	13307584	AT5G01630.1	BRCA2(V)	Recombination$_early_DSB_repair	A05	13301020	snp_638	C	T	silent_mutation		1/1	1/1	./.	1/1	./.	1/1
BraA05001682	A05	13297963	13307584	AT5G01630.1	BRCA2(V)	Recombination$_early_DSB_repair	A05	13301086	snp_2609	A	T	silent_mutation		0/0	1/1	./.	1/1	./.	0/0
BraA05001682	A05	13297963	13307584	AT5G01630.1	BRCA2(V)	Recombination$_early_DSB_repair	A05	13301171	snp_440	G	A	silent_mutation		0/0	1/1	./.	1/1	1/1	0/0
BraA05001682	A05	13297963	13307584	AT5G01630.1	BRCA2(V)	Recombination$_early_DSB_repair	A05	13301272	snp_1843	G	T	silent_mutation		0/0	1/1	./.	1/1	1/1	0/0
BraA05001682	A05	13297963	13307584	AT5G01630.1	BRCA2(V)	Recombination$_early_DSB_repair	A05	13301297	snp_70	A	G	silent_mutation		0/0	1/1	./.	1/1	1/1	0/0
BraA05001682	A05	13297963	13307584	AT5G01630.1	BRCA2(V)	Recombination$_early_DSB_repair	A05	13301868	snp_1718	G	A	silent_mutation		0/0	./.	1/1	0/0	0/0	0/0
BraA05001682	A05	13297963	13307584	AT5G01630.1	BRCA2(V)	Recombination$_early_DSB_repair	A05	13301969	snp_3740	G	T	synonymous_codon	Note=ata>atC_I>I_aa1039_codon_loc3	0/0	./.	1/1	1/1	1/1	0/0
BraA05001682	A05	13297963	13307584	AT5G01630.1	BRCA2(V)	Recombination$_early_DSB_repair	A05	13302200	snp_1880	G	C	conservative_missense_codon	Note=gct>Cct_A>P_aa1013_codon_loc1_CONSERVATIVE(27)	0/0	1/1	1/1	1/1	1/1	0/0
BraA05001682	A05	13297963	13307584	AT5G01630.1	BRCA2(V)	Recombination$_early_DSB_repair	A05	13302228	snp_1970	A	G	synonymous_codon	Note=aac>aaT_N>N_aa1003_codon_loc3	0/0	1/1	0/0	1/1	1/1	0/0
BraA05001682	A05	13297963	13307584	AT5G01630.1	BRCA2(V)	Recombination$_early_DSB_repair	A05	13302618	snp_3065	G	A	silent_mutation		0/0	1/1	1/1	1/1	1/1	0/0
BraA05001682	A05	13297963	13307584	AT5G01630.1	BRCA2(V)	Recombination$_early_DSB_repair	A05	13302619	snp_236	T	A	silent_mutation		0/0	1/1	1/1	1/1	1/1	0/0
BraA05001682	A05	13297963	13307584	AT5G01630.1	BRCA2(V)	Recombination$_early_DSB_repair	A05	13302769	snp_3679	C	T	silent_mutation		0/0	0/0	1/1	0/0	0/0	0/0
BraA05001682	A05	13297963	13307584	AT5G01630.1	BRCA2(V)	Recombination$_early_DSB_repair	A05	13302787	snp_2252	A	G	silent_mutation		0/0	0/0	1/1	0/0	0/0	0/0
BraA05001682	A05	13297963	13307584	AT5G01630.1	BRCA2(V)	Recombination$_early_DSB_repair	A05	13303064	snp_3507	A	C	silent_mutation		0/0	1/1	0/0	1/1	./.	0/0
BraA05001682	A05	13297963	13307584	AT5G01630.1	BRCA2(V)	Recombination$_early_DSB_repair	A05	13303119	snp_2816	G	A	silent_mutation		0/0	1/1	1/1	1/1	./.	0/0
BraA05001682	A05	13297963	13307584	AT5G01630.1	BRCA2(V)	Recombination$_early_DSB_repair	A05	13303124	snp_3711	T	C	silent_mutation		0/0	1/1	1/1	1/1	./.	0/0
BraA05001682	A05	13297963	13307584	AT5G01630.1	BRCA2(V)	Recombination$_early_DSB_repair	A05	13303350	snp_348	A	T	silent_mutation		0/0	0/0	1/1	0/0	0/0	0/0
BraA05001682	A05	13297963	13307584	AT5G01630.1	BRCA2(V)	Recombination$_early_DSB_repair	A05	13304114	snp_1300	G	T	silent_mutation		0/0	1/1	0/0	1/1	1/1	0/0
BraA05001682	A05	13297963	13307584	AT5G01630.1	BRCA2(V)	Recombination$_early_DSB_repair	A05	13304225	snp_153	C	T	silent_mutation		0/0	0/0	1/1	0/0	0/0	0/0
BraA05001682	A05	13297963	13307584	AT5G01630.1	BRCA2(V)	Recombination$_early_DSB_repair	A05	13304351	snp_3450	A	T	silent_mutation		0/0	0/0	1/1	0/0	0/0	0/0
BraA05001682	A05	13297963	13307584	AT5G01630.1	BRCA2(V)	Recombination$_early_DSB_repair	A05	13304354	snp_1098	T	C	silent_mutation		0/0	0/0	1/1	0/0	0/0	0/0
BraA05001682	A05	13297963	13307584	AT5G01630.1	BRCA2(V)	Recombination$_early_DSB_repair	A05	13304441	snp_936	G	A	conservative_missense_codon	Note=atg>aCg_M>T_aa670_codon_loc2_MODERATELY_CONSERVATIVE(81)	0/0	0/0	1/1	0/0	0/0	0/0
BraA05001682	A05	13297963	13307584	AT5G01630.1	BRCA2(V)	Recombination$_early_DSB_repair	A05	13304522	snp_3574	A	C	silent_mutation		0/0	0/0	1/1	0/0	0/0	0/0
BraA05001682	A05	13297963	13307584	AT5G01630.1	BRCA2(V)	Recombination$_early_DSB_repair	A05	13304726	snp_3536	C	T	silent_mutation		0/0	0/0	0/1	0/0	0/0	0/0
BraA05001682	A05	13297963	13307584	AT5G01630.1	BRCA2(V)	Recombination$_early_DSB_repair	A05	13305212	snp_2781	G	A	synonymous_codon	Note=tct>tcC_S>S_aa542_codon_loc3	0/0	0/0	./.	0/0	0/0	0/0
BraA05001682	A05	13297963	13307584	AT5G01630.1	BRCA2(V)	Recombination$_early_DSB_repair	A05	13305243	snp_1579	T	A	conservative_missense_codon	Note=atg>aAg_M>K_aa532_codon_loc2_MODERATELY_CONSERVATIVE(95)	0/0	0/0	./.	0/0	0/0	0/0
BraA05001682	A05	13297963	13307584	AT5G01630.1	BRCA2(V)	Recombination$_early_DSB_repair	A05	13305406	snp_1869	C	T	synonymous_codon	Note=aca>acG_T>T_aa507_codon_loc3	0/0	1/1	1/1	1/1	1/1	0/0
BraA05001682	A05	13297963	13307584	AT5G01630.1	BRCA2(V)	Recombination$_early_DSB_repair	A05	13305466	snp_1799	A	G	synonymous_codon	Note=gtc>gtT_V>V_aa487_codon_loc3	0/0	1/1	0/0	1/1	1/1	0/0
BraA05001682	A05	13297963	13307584	AT5G01630.1	BRCA2(V)	Recombination$_early_DSB_repair	A05	13305533	snp_819	A	G	silent_mutation		0/0	1/1	0/0	1/1	1/1	0/0
BraA05001682	A05	13297963	13307584	AT5G01630.1	BRCA2(V)	Recombination$_early_DSB_repair	A05	13305744	snp_3087	G	A	synonymous_codon	Note=agt>agC_S>S_aa453_codon_loc3	0/0	0/0	1/1	0/0	0/0	0/0
BraA05001682	A05	13297963	13307584	AT5G01630.1	BRCA2(V)	Recombination$_early_DSB_repair	A05	13305786	snp_3753	G	A	synonymous_codon	Note=agt>agC_S>S_aa439_codon_loc3	0/0	0/0	1/1	0/0	0/0	0/0
BraA05001682	A05	13297963	13307584	AT5G01630.1	BRCA2(V)	Recombination$_early_DSB_repair	A05	13305866	snp_666	G	A	silent_mutation		0/0	0/0	1/1	0/0	0/0	0/0
BraA05001682	A05	13297963	13307584	AT5G01630.1	BRCA2(V)	Recombination$_early_DSB_repair	A05	13305975	snp_157	G	T	conservative_missense_codon	Note=caa>cCa_Q>P_aa409_codon_loc2_MODERATELY_CONSERVATIVE(76)	0/0	1/1	./.	1/1	1/1	0/0
BraA05001682	A05	13297963	13307584	AT5G01630.1	BRCA2(V)	Recombination$_early_DSB_repair	A05	13306010	snp_2349	T	A	conservative_missense_codon	Note=aat>aaA_N>K_aa397_codon_loc3_MODERATELY_CONSERVATIVE(94)	0/0	./.	./.	1/1	1/1	0/0
BraA05001682	A05	13297963	13307584	AT5G01630.1	BRCA2(V)	Recombination$_early_DSB_repair	A05	13306044	snp_3169	C	A	non_conservative_missense_codon	Note=ttt>tGt_F>C_aa386_codon_loc2_RADICAL(205)	0/0	./.	./.	./.	./.	0/0
BraA05001682	A05	13297963	13307584	AT5G01630.1	BRCA2(V)	Recombination$_early_DSB_repair	A05	13306443	snp_3215	T	G	synonymous_codon	Note=tcc>tcA_S>S_aa278_codon_loc3	0/0	0/0	0/1	0/0	0/0	0/0
BraA05001682	A05	13297963	13307584	AT5G01630.1	BRCA2(V)	Recombination$_early_DSB_repair	A05	13306476	snp_1495	C	T	synonymous_codon	Note=caa>caG_Q>Q_aa267_codon_loc3	0/0	0/0	0/1	0/0	0/0	0/0
BraA05001682	A05	13297963	13307584	AT5G01630.1	BRCA2(V)	Recombination$_early_DSB_repair	A05	13306659	snp_562	A	T	synonymous_codon	Note=tca>tcT_S>S_aa206_codon_loc3	0/0	0/0	0/1	0/0	0/0	0/0
BraA05001682	A05	13297963	13307584	AT5G01630.1	BRCA2(V)	Recombination$_early_DSB_repair	A05	13306683	snp_3772	C	A	synonymous_codon	Note=gct>gcG_A>A_aa198_codon_loc3	0/0	0/0	0/1	0/0	0/0	0/0
BraA05001682	A05	13297963	13307584	AT5G01630.1	BRCA2(V)	Recombination$_early_DSB_repair	A05	13306869	snp_169	C	A	conservative_missense_codon	Note=gat>gaG_D>E_aa136_codon_loc3_CONSERVATIVE(45)	0/0	1/1	0/1	1/1	1/1	0/0
BraA05002233	A05	19320234	19327006	AT1G35530.1	FANCM	Recombination$_CO_and_NCO_outcome	A05	19320405	snp_2345	T	G	conservative_missense_codon	Note=gta>Tta_V>L_aa33_codon_loc1_CONSERVATIVE(32)	1/1	1/1	1/1	0/0	1/1	1/1
BraA05002233	A05	19320234	19327006	AT1G35530.1	FANCM	Recombination$_CO_and_NCO_outcome	A05	19320416	snp_2935	C	T	synonymous_codon	Note=tct>tcC_S>S_aa36_codon_loc3	./.	0/1	0/0	0/0	0/1	0/1
BraA05002233	A05	19320234	19327006	AT1G35530.1	FANCM	Recombination$_CO_and_NCO_outcome	A05	19320482	snp_2603	C	T	synonymous_codon	Note=ctt>ctC_L>L_aa58_codon_loc3	./.	1/1	0/0	0/0	1/1	1/1
BraA05002233	A05	19320234	19327006	AT1G35530.1	FANCM	Recombination$_CO_and_NCO_outcome	A05	19320507	snp_1727	C	A	conservative_missense_codon	Note=aac>Cac_N>H_aa67_codon_loc1_MODERATELY_CONSERVATIVE(68)	1/1	1/1	1/1	0/0	1/1	1/1
BraA05002233	A05	19320234	19327006	AT1G35530.1	FANCM	Recombination$_CO_and_NCO_outcome	A05	19320525	snp_382	T	G	non_conservative_missense_codon	Note=gat>Tat_D>Y_aa73_codon_loc1_RADICAL(160)	0/0	0/0	1/1	0/0	0/0	0/0
BraA05002233	A05	19320234	19327006	AT1G35530.1	FANCM	Recombination$_CO_and_NCO_outcome	A05	19320627	snp_3326	A	G	conservative_missense_codon	Note=gtg>Atg_V>M_aa107_codon_loc1_CONSERVATIVE(21)	0/0	0/0	1/1	0/0	0/0	0/0
BraA05002233	A05	19320234	19327006	AT1G35530.1	FANCM	Recombination$_CO_and_NCO_outcome	A05	19321130	snp_994	C	T	silent_mutation		1/1	1/1	0/0	0/0	1/1	1/1
BraA05002233	A05	19320234	19327006	AT1G35530.1	FANCM	Recombination$_CO_and_NCO_outcome	A05	19321295	snp_2512	G	A	silent_mutation		0/1	1/1	0/0	0/0	1/1	0/1
BraA05002233	A05	19320234	19327006	AT1G35530.1	FANCM	Recombination$_CO_and_NCO_outcome	A05	19321309	snp_3026	C	A	silent_mutation		0/1	./.	0/0	0/0	1/1	./.
BraA05002233	A05	19320234	19327006	AT1G35530.1	FANCM	Recombination$_CO_and_NCO_outcome	A05	19321430	snp_1804	A	T	silent_mutation		./.	0/1	0/0	0/0	1/1	1/1
BraA05002233	A05	19320234	19327006	AT1G35530.1	FANCM	Recombination$_CO_and_NCO_outcome	A05	19321768	snp_1062	A	T	synonymous_codon	Note=gct>gcA_A>A_aa332_codon_loc3	1/1	1/1	0/0	0/0	1/1	1/1
BraA05002233	A05	19320234	19327006	AT1G35530.1	FANCM	Recombination$_CO_and_NCO_outcome	A05	19321826	snp_907	C	T	silent_mutation		1/1	1/1	0/0	0/0	1/1	1/1
BraA05002233	A05	19320234	19327006	AT1G35530.1	FANCM	Recombination$_CO_and_NCO_outcome	A05	19321847	snp_742	A	T	silent_mutation		1/1	1/1	0/0	0/0	1/1	1/1
BraA05002233	A05	19320234	19327006	AT1G35530.1	FANCM	Recombination$_CO_and_NCO_outcome	A05	19321864	snp_2530	G	T	silent_mutation		1/1	1/1	0/0	0/0	1/1	1/1
BraA05002233	A05	19320234	19327006	AT1G35530.1	FANCM	Recombination$_CO_and_NCO_outcome	A05	19322080	snp_2129	C	T	synonymous_codon	Note=ctt>ctC_L>L_aa410_codon_loc3	./.	1/1	0/0	0/0	1/1	1/1
BraA05002233	A05	19320234	19327006	AT1G35530.1	FANCM	Recombination$_CO_and_NCO_outcome	A05	19322099	snp_2842	A	T	silent_mutation		./.	1/1	0/0	0/0	1/1	./.
BraA05002233	A05	19320234	19327006	AT1G35530.1	FANCM	Recombination$_CO_and_NCO_outcome	A05	19322118	snp_3010	T	G	silent_mutation		0/1	1/1	0/0	0/0	1/1	0/1
BraA05002233	A05	19320234	19327006	AT1G35530.1	FANCM	Recombination$_CO_and_NCO_outcome	A05	19322136	snp_2699	A	T	silent_mutation		1/1	1/1	0/0	0/0	1/1	1/1
BraA05002233	A05	19320234	19327006	AT1G35530.1	FANCM	Recombination$_CO_and_NCO_outcome	A05	19322473	snp_1887	G	A	silent_mutation		0/0	0/0	1/1	0/0	0/0	0/0
BraA05002233	A05	19320234	19327006	AT1G35530.1	FANCM	Recombination$_CO_and_NCO_outcome	A05	19322546	snp_1458	A	G	conservative_missense_codon	Note=gga>gAa_G>E_aa487_codon_loc2_MODERATELY_CONSERVATIVE(98)	0/0	0/0	1/1	0/0	0/0	0/0
BraA05002233	A05	19320234	19327006	AT1G35530.1	FANCM	Recombination$_CO_and_NCO_outcome	A05	19323636	snp_1424	T	A	silent_mutation		1/1	1/1	0/0	0/0	1/1	1/1
BraA05002233	A05	19320234	19327006	AT1G35530.1	FANCM	Recombination$_CO_and_NCO_outcome	A05	19323848	snp_1510	A	G	silent_mutation		0/0	1/1	0/0	0/0	1/1	0/0
BraA05002233	A05	19320234	19327006	AT1G35530.1	FANCM	Recombination$_CO_and_NCO_outcome	A05	19324065	snp_1920	A	G	silent_mutation		1/1	1/1	0/0	0/0	1/1	1/1
BraA05002233	A05	19320234	19327006	AT1G35530.1	FANCM	Recombination$_CO_and_NCO_outcome	A05	19325242	snp_3634	C	T	silent_mutation		1/1	1/1	0/0	0/0	1/1	1/1
BraA05002233	A05	19320234	19327006	AT1G35530.1	FANCM	Recombination$_CO_and_NCO_outcome	A05	19325448	snp_2228	C	A	conservative_missense_codon	Note=cac>cCc_H>P_aa951_codon_loc2_MODERATELY_CONSERVATIVE(77)	1/1	1/1	1/1	0/0	1/1	1/1
BraA05002233	A05	19320234	19327006	AT1G35530.1	FANCM	Recombination$_CO_and_NCO_outcome	A05	19325460	snp_1506	G	C	conservative_missense_codon	Note=act>aGt_T>S_aa955_codon_loc2_MODERATELY_CONSERVATIVE(58)	1/1	1/1	0/0	0/0	1/1	1/1
BraA05002233	A05	19320234	19327006	AT1G35530.1	FANCM	Recombination$_CO_and_NCO_outcome	A05	19325619	snp_1435	A	C	non_conservative_missense_codon	Note=gcg>gAg_A>E_aa1008_codon_loc2_MODERATELY_RADICAL(107)	1/1	1/1	0/0	0/0	1/1	1/1
BraA05002233	A05	19320234	19327006	AT1G35530.1	FANCM	Recombination$_CO_and_NCO_outcome	A05	19326102	snp_392	A	G	silent_mutation		1/1	1/1	0/0	0/0	1/1	1/1
BraA05002233	A05	19320234	19327006	AT1G35530.1	FANCM	Recombination$_CO_and_NCO_outcome	A05	19326623	snp_2551	G	A	conservative_missense_codon	Note=atg>Gtg_M>V_aa1205_codon_loc1_CONSERVATIVE(21)	1/1	1/1	./.	0/0	1/1	1/1
BraA05002233	A05	19320234	19327006	AT1G35530.1	FANCM	Recombination$_CO_and_NCO_outcome	A05	19326638	snp_57	T	C	conservative_missense_codon	Note=ctt>Ttt_L>F_aa1210_codon_loc1_CONSERVATIVE(22)	1/1	1/1	./.	0/0	1/1	1/1
BraA05002233	A05	19320234	19327006	AT1G35530.1	FANCM	Recombination$_CO_and_NCO_outcome	A05	19326808	snp_203	A	G	synonymous_codon	Note=aag>aaA_K>K_aa1266_codon_loc3	1/1	1/1	0/0	0/0	1/1	1/1
BraA05002233	A05	19320234	19327006	AT1G35530.1	FANCM	Recombination$_CO_and_NCO_outcome	A05	19326874	snp_2667	C	G	synonymous_codon	Note=gcg>gcC_A>A_aa1288_codon_loc3	1/1	1/1	0/0	0/0	1/1	1/1
BraA05002982	A05	25737348	25744433	AT3G20475.1	MSH5	Recombination$_CO_and_NCO_outcome	A05	25737860	snp_1080	T	C	synonymous_codon	Note=ccg>ccA_P>P_aa727_codon_loc3	1/1	./.	./.	./.	0/1	0/1
BraA05002982	A05	25737348	25744433	AT3G20475.1	MSH5	Recombination$_CO_and_NCO_outcome	A05	25737988	snp_2067	A	T	synonymous_codon	Note=tca>tcT_S>S_aa713_codon_loc3	1/1	./.	./.	./.	1/1	1/1
BraA05002982	A05	25737348	25744433	AT3G20475.1	MSH5	Recombination$_CO_and_NCO_outcome	A05	25738060	snp_950	C	T	silent_mutation		1/1	1/1	./.	./.	1/1	./.
BraA05002982	A05	25737348	25744433	AT3G20475.1	MSH5	Recombination$_CO_and_NCO_outcome	A05	25738150	snp_1654	G	A	synonymous_codon	Note=ctt>ctC_L>L_aa688_codon_loc3	0/0	0/0	./.	./.	0/0	./.
BraA05002982	A05	25737348	25744433	AT3G20475.1	MSH5	Recombination$_CO_and_NCO_outcome	A05	25738269	snp_545	T	C	silent_mutation		1/1	1/1	./.	./.	1/1	./.
BraA05002982	A05	25737348	25744433	AT3G20475.1	MSH5	Recombination$_CO_and_NCO_outcome	A05	25738271	snp_734	G	A	silent_mutation		0/0	0/0	./.	./.	0/0	./.
BraA05002982	A05	25737348	25744433	AT3G20475.1	MSH5	Recombination$_CO_and_NCO_outcome	A05	25738386	snp_2503	C	T	silent_mutation		1/1	1/1	./.	./.	1/1	./.
BraA05002982	A05	25737348	25744433	AT3G20475.1	MSH5	Recombination$_CO_and_NCO_outcome	A05	25738508	snp_2993	A	C	silent_mutation		1/1	1/1	0/0	0/0	1/1	0/0
BraA05002982	A05	25737348	25744433	AT3G20475.1	MSH5	Recombination$_CO_and_NCO_outcome	A05	25738597	snp_2742	C	T	silent_mutation		0/1	./.	0/0	0/0	./.	0/0
BraA05002982	A05	25737348	25744433	AT3G20475.1	MSH5	Recombination$_CO_and_NCO_outcome	A05	25738653	snp_260	G	T	silent_mutation		1/1	1/1	0/0	0/0	1/1	0/0
BraA05002982	A05	25737348	25744433	AT3G20475.1	MSH5	Recombination$_CO_and_NCO_outcome	A05	25738658	snp_2950	A	C	silent_mutation		1/1	1/1	0/0	0/0	1/1	0/0
BraA05002982	A05	25737348	25744433	AT3G20475.1	MSH5	Recombination$_CO_and_NCO_outcome	A05	25739684	snp_3360	C	T	silent_mutation		1/1	1/1	0/0	0/0	1/1	0/0
BraA05002982	A05	25737348	25744433	AT3G20475.1	MSH5	Recombination$_CO_and_NCO_outcome	A05	25739722	snp_1440	C	A	silent_mutation		0/1	0/1	0/0	0/0	0/1	0/0
BraA05002982	A05	25737348	25744433	AT3G20475.1	MSH5	Recombination$_CO_and_NCO_outcome	A05	25740345	snp_2294	T	A	silent_mutation		./.	./.	0/0	0/0	./.	0/0
BraA05002982	A05	25737348	25744433	AT3G20475.1	MSH5	Recombination$_CO_and_NCO_outcome	A05	25740354	snp_1321	A	G	silent_mutation		./.	./.	0/0	0/0	./.	0/0
BraA05002982	A05	25737348	25744433	AT3G20475.1	MSH5	Recombination$_CO_and_NCO_outcome	A05	25740442	snp_3287	T	C	synonymous_codon	Note=tcg>tcA_S>S_aa395_codon_loc3	0/1	./.	0/0	0/0	0/1	0/0
BraA05002982	A05	25737348	25744433	AT3G20475.1	MSH5	Recombination$_CO_and_NCO_outcome	A05	25740462	snp_2802	T	C	silent_mutation		1/1	0/1	0/0	0/0	0/1	0/0
BraA05002982	A05	25737348	25744433	AT3G20475.1	MSH5	Recombination$_CO_and_NCO_outcome	A05	25740537	snp_1802	A	G	synonymous_codon	Note=ttc>ttT_F>F_aa389_codon_loc3	1/1	1/1	0/0	0/0	1/1	0/0
BraA05002982	A05	25737348	25744433	AT3G20475.1	MSH5	Recombination$_CO_and_NCO_outcome	A05	25740617	snp_2001	A	T	silent_mutation		1/1	1/1	0/0	0/0	1/1	0/0
BraA05002982	A05	25737348	25744433	AT3G20475.1	MSH5	Recombination$_CO_and_NCO_outcome	A05	25740746	snp_1958	G	A	silent_mutation		1/1	1/1	0/0	0/0	1/1	0/0
BraA05002982	A05	25737348	25744433	AT3G20475.1	MSH5	Recombination$_CO_and_NCO_outcome	A05	25740773	snp_3201	G	C	silent_mutation		1/1	1/1	0/0	0/0	1/1	0/0
BraA05002982	A05	25737348	25744433	AT3G20475.1	MSH5	Recombination$_CO_and_NCO_outcome	A05	25740951	snp_2477	C	G	silent_mutation		0/1	1/1	0/0	0/0	0/1	0/0
BraA05002982	A05	25737348	25744433	AT3G20475.1	MSH5	Recombination$_CO_and_NCO_outcome	A05	25740975	snp_3233	G	A	silent_mutation		0/1	1/1	0/0	0/0	0/1	0/0
BraA05002982	A05	25737348	25744433	AT3G20475.1	MSH5	Recombination$_CO_and_NCO_outcome	A05	25741077	snp_2799	T	C	silent_mutation		./.	./.	0/0	0/0	./.	0/0
BraA05002982	A05	25737348	25744433	AT3G20475.1	MSH5	Recombination$_CO_and_NCO_outcome	A05	25741198	snp_131	T	A	synonymous_codon	Note=tct>tcA_S>S_aa317_codon_loc3	1/1	1/1	0/0	0/0	0/1	0/0
BraA05002982	A05	25737348	25744433	AT3G20475.1	MSH5	Recombination$_CO_and_NCO_outcome	A05	25741237	snp_303	C	G	synonymous_codon	Note=gcc>gcG_A>A_aa304_codon_loc3	1/1	1/1	0/0	0/0	0/1	0/0
BraA05002982	A05	25737348	25744433	AT3G20475.1	MSH5	Recombination$_CO_and_NCO_outcome	A05	25741381	snp_3207	C	T	silent_mutation		0/0	0/0	1/1	1/1	./.	1/1
BraA05002982	A05	25737348	25744433	AT3G20475.1	MSH5	Recombination$_CO_and_NCO_outcome	A05	25741400	snp_3550	G	A	silent_mutation		0/1	1/1	0/0	0/0	./.	0/0
BraA05002982	A05	25737348	25744433	AT3G20475.1	MSH5	Recombination$_CO_and_NCO_outcome	A05	25742537	snp_3167	G	A	conservative_missense_codon	Note=ata>aCa_I>T_aa198_codon_loc2_MODERATELY_CONSERVATIVE(89)	./.	0/1	0/0	0/0	./.	0/0
BraA05002982	A05	25737348	25744433	AT3G20475.1	MSH5	Recombination$_CO_and_NCO_outcome	A05	25742581	snp_310	A	G	synonymous_codon	Note=ctc>ctT_L>L_aa183_codon_loc3	./.	0/1	0/0	0/0	./.	0/0
BraA05002982	A05	25737348	25744433	AT3G20475.1	MSH5	Recombination$_CO_and_NCO_outcome	A05	25742597	snp_254	G	T	silent_mutation		./.	0/0	1/1	1/1	./.	1/1
BraA05002982	A05	25737348	25744433	AT3G20475.1	MSH5	Recombination$_CO_and_NCO_outcome	A05	25742678	snp_3110	A	C	silent_mutation		./.	0/0	1/1	1/1	0/1	1/1
BraA05002982	A05	25737348	25744433	AT3G20475.1	MSH5	Recombination$_CO_and_NCO_outcome	A05	25742685	snp_3271	C	G	silent_mutation		./.	0/0	1/1	1/1	0/1	1/1
BraA05002982	A05	25737348	25744433	AT3G20475.1	MSH5	Recombination$_CO_and_NCO_outcome	A05	25742687	snp_698	A	G	silent_mutation		./.	1/1	0/0	0/0	0/1	0/0
BraA05002982	A05	25737348	25744433	AT3G20475.1	MSH5	Recombination$_CO_and_NCO_outcome	A05	25742872	snp_2678	T	C	silent_mutation		1/1	1/1	1/1	1/1	1/1	1/1
BraA05002982	A05	25737348	25744433	AT3G20475.1	MSH5	Recombination$_CO_and_NCO_outcome	A05	25742979	snp_1089	C	A	silent_mutation		0/1	1/1	0/0	0/0	1/1	0/0
BraA05002982	A05	25737348	25744433	AT3G20475.1	MSH5	Recombination$_CO_and_NCO_outcome	A05	25743543	snp_1213	C	T	synonymous_codon	Note=gca>gcG_A>A_aa59_codon_loc3	./.	./.	1/1	1/1	./.	1/1
BraA05002982	A05	25737348	25744433	AT3G20475.1	MSH5	Recombination$_CO_and_NCO_outcome	A05	25743587	snp_3605	A	G	silent_mutation		./.	./.	1/1	0/0	./.	1/1
BraA05002982	A05	25737348	25744433	AT3G20475.1	MSH5	Recombination$_CO_and_NCO_outcome	A05	25743594	snp_526	A	T	silent_mutation		./.	./.	0/0	1/1	./.	0/0
BraA05002982	A05	25737348	25744433	AT3G20475.1	MSH5	Recombination$_CO_and_NCO_outcome	A05	25743673	snp_1323	C	T	silent_mutation		./.	./.	1/1	1/1	./.	1/1
BraA05002982	A05	25737348	25744433	AT3G20475.1	MSH5	Recombination$_CO_and_NCO_outcome	A05	25744276	snp_1452	G	C	silent_mutation		1/1	1/1	./.	0/1	./.	./.
BraA05003268	A05	28541807	28548763	AT3G18730.1	MGO3	Sister_chromatid_cohesion	A05	28541829	snp_1980	T	C	conservative_missense_codon	Note=gcg>gTg_A>V_aa8_codon_loc2_MODERATELY_CONSERVATIVE(64)	0/0	0/0	0/0	0/0	0/0	1/1
BraA05003268	A05	28541807	28548763	AT3G18730.1	MGO3	Sister_chromatid_cohesion	A05	28542090	snp_2761	T	A	silent_mutation		0/0	0/0	1/1	0/0	0/0	1/1
BraA05003268	A05	28541807	28548763	AT3G18730.1	MGO3	Sister_chromatid_cohesion	A05	28542273	snp_1640	A	C	synonymous_codon	Note=atc>atA_I>I_aa119_codon_loc3	0/0	0/0	1/1	0/0	0/0	1/1
BraA05003268	A05	28541807	28548763	AT3G18730.1	MGO3	Sister_chromatid_cohesion	A05	28542294	snp_1563	T	C	synonymous_codon	Note=gac>gaT_D>D_aa126_codon_loc3	0/0	0/0	0/1	0/0	0/0	0/0
BraA05003268	A05	28541807	28548763	AT3G18730.1	MGO3	Sister_chromatid_cohesion	A05	28542318	snp_1229	A	G	synonymous_codon	Note=aag>aaA_K>K_aa134_codon_loc3	0/0	0/0	./.	0/0	0/0	0/0
BraA05003268	A05	28541807	28548763	AT3G18730.1	MGO3	Sister_chromatid_cohesion	A05	28542348	snp_3002	G	A	synonymous_codon	Note=gca>gcG_A>A_aa144_codon_loc3	0/0	0/0	0/1	0/0	0/0	0/0
BraA05003268	A05	28541807	28548763	AT3G18730.1	MGO3	Sister_chromatid_cohesion	A05	28542423	snp_2953	T	C	synonymous_codon	Note=aac>aaT_N>N_aa169_codon_loc3	0/0	0/0	0/0	0/0	0/0	0/1
BraA05003268	A05	28541807	28548763	AT3G18730.1	MGO3	Sister_chromatid_cohesion	A05	28542495	snp_1991	T	C	synonymous_codon	Note=atc>atT_I>I_aa193_codon_loc3	0/0	0/0	1/1	0/0	0/0	./.
BraA05003268	A05	28541807	28548763	AT3G18730.1	MGO3	Sister_chromatid_cohesion	A05	28542501	snp_3186	T	C	synonymous_codon	Note=gac>gaT_D>D_aa195_codon_loc3	0/0	0/0	1/1	0/0	0/0	0/1
BraA05003268	A05	28541807	28548763	AT3G18730.1	MGO3	Sister_chromatid_cohesion	A05	28542657	snp_2277	T	G	synonymous_codon	Note=gcg>gcT_A>A_aa247_codon_loc3	0/0	0/0	0/1	0/0	0/0	1/1
BraA05003268	A05	28541807	28548763	AT3G18730.1	MGO3	Sister_chromatid_cohesion	A05	28542675	snp_2506	T	C	synonymous_codon	Note=ctc>ctT_L>L_aa253_codon_loc3	0/0	0/0	./.	0/0	0/0	./.
BraA05003268	A05	28541807	28548763	AT3G18730.1	MGO3	Sister_chromatid_cohesion	A05	28543207	snp_3774	G	T	silent_mutation		0/0	0/0	./.	0/0	0/0	0/1
BraA05003268	A05	28541807	28548763	AT3G18730.1	MGO3	Sister_chromatid_cohesion	A05	28543418	snp_1653	G	A	silent_mutation		0/0	0/0	1/1	0/0	0/0	1/1
BraA05003268	A05	28541807	28548763	AT3G18730.1	MGO3	Sister_chromatid_cohesion	A05	28543873	snp_2741	G	A	silent_mutation		0/0	0/0	1/1	0/0	0/0	1/1
BraA05003268	A05	28541807	28548763	AT3G18730.1	MGO3	Sister_chromatid_cohesion	A05	28543887	snp_1194	A	T	synonymous_codon	Note=ggt>ggA_G>G_aa416_codon_loc3	0/0	0/0	1/1	0/0	0/0	1/1
BraA05003268	A05	28541807	28548763	AT3G18730.1	MGO3	Sister_chromatid_cohesion	A05	28543994	snp_2656	C	T	silent_mutation		0/0	0/0	1/1	0/0	0/0	1/1
BraA05003268	A05	28541807	28548763	AT3G18730.1	MGO3	Sister_chromatid_cohesion	A05	28544280	snp_3166	C	T	silent_mutation		0/0	0/0	1/1	0/0	0/0	1/1
BraA05003268	A05	28541807	28548763	AT3G18730.1	MGO3	Sister_chromatid_cohesion	A05	28544388	snp_2546	A	G	synonymous_codon	Note=aag>aaA_K>K_aa476_codon_loc3	0/0	0/0	1/1	0/0	0/0	1/1
BraA05003268	A05	28541807	28548763	AT3G18730.1	MGO3	Sister_chromatid_cohesion	A05	28544418	snp_3594	G	A	silent_mutation		0/0	0/0	1/1	0/0	0/0	1/1
BraA05003268	A05	28541807	28548763	AT3G18730.1	MGO3	Sister_chromatid_cohesion	A05	28544492	snp_1479	A	T	silent_mutation		0/0	0/0	1/1	0/0	0/0	1/1
BraA05003268	A05	28541807	28548763	AT3G18730.1	MGO3	Sister_chromatid_cohesion	A05	28544798	snp_2016	A	T	synonymous_codon	Note=ggt>ggA_G>G_aa569_codon_loc3	0/0	0/0	1/1	0/0	0/0	1/1
BraA05003268	A05	28541807	28548763	AT3G18730.1	MGO3	Sister_chromatid_cohesion	A05	28545287	snp_1429	G	T	silent_mutation		0/0	0/0	1/1	0/0	0/0	0/1
BraA05003268	A05	28541807	28548763	AT3G18730.1	MGO3	Sister_chromatid_cohesion	A05	28545414	snp_548	A	T	synonymous_codon	Note=gct>gcA_A>A_aa736_codon_loc3	0/0	0/0	0/1	0/0	0/0	1/1
BraA05003268	A05	28541807	28548763	AT3G18730.1	MGO3	Sister_chromatid_cohesion	A05	28545417	snp_1778	T	A	conservative_missense_codon	Note=tta>ttT_L>F_aa737_codon_loc3_CONSERVATIVE(22)	0/0	0/0	0/1	0/0	0/0	1/1
BraA05003268	A05	28541807	28548763	AT3G18730.1	MGO3	Sister_chromatid_cohesion	A05	28546306	snp_375	A	C	silent_mutation		0/0	0/0	1/1	0/0	0/0	0/1
BraA05003268	A05	28541807	28548763	AT3G18730.1	MGO3	Sister_chromatid_cohesion	A05	28546317	snp_1981	A	C	silent_mutation		0/0	0/0	0/0	0/0	0/0	0/1
BraA05003268	A05	28541807	28548763	AT3G18730.1	MGO3	Sister_chromatid_cohesion	A05	28546503	snp_3282	T	G	synonymous_codon	Note=gtg>gtT_V>V_aa869_codon_loc3	0/0	0/0	1/1	0/0	0/0	1/1
BraA05003268	A05	28541807	28548763	AT3G18730.1	MGO3	Sister_chromatid_cohesion	A05	28546559	snp_2170	C	T	silent_mutation		1/1	1/1	1/1	0/0	1/1	1/1
BraA05003268	A05	28541807	28548763	AT3G18730.1	MGO3	Sister_chromatid_cohesion	A05	28546842	snp_1890	T	C	silent_mutation		0/0	0/0	1/1	0/0	0/0	1/1
BraA05003268	A05	28541807	28548763	AT3G18730.1	MGO3	Sister_chromatid_cohesion	A05	28547133	snp_190	T	C	silent_mutation		0/0	0/0	0/1	0/0	0/0	./.
BraA05003268	A05	28541807	28548763	AT3G18730.1	MGO3	Sister_chromatid_cohesion	A05	28547142	snp_1016	C	A	silent_mutation		0/0	0/0	1/1	0/0	0/0	0/1
BraA05003268	A05	28541807	28548763	AT3G18730.1	MGO3	Sister_chromatid_cohesion	A05	28547894	snp_2854	G	C	silent_mutation		0/0	0/0	0/0	0/0	0/0	1/1
BraA05003268	A05	28541807	28548763	AT3G18730.1	MGO3	Sister_chromatid_cohesion	A05	28548011	snp_968	A	G	silent_mutation		0/0	0/0	1/1	0/0	0/0	1/1
BraA05003268	A05	28541807	28548763	AT3G18730.1	MGO3	Sister_chromatid_cohesion	A05	28548049	snp_1109	A	G	synonymous_codon	Note=ctg>ctA_L>L_aa1118_codon_loc3	0/0	0/0	0/0	0/0	0/0	1/1
BraA05003268	A05	28541807	28548763	AT3G18730.1	MGO3	Sister_chromatid_cohesion	A05	28548216	snp_242	C	T	silent_mutation		0/0	0/0	0/0	0/0	0/0	1/1
BraA05003268	A05	28541807	28548763	AT3G18730.1	MGO3	Sister_chromatid_cohesion	A05	28548531	snp_1851	A	C	conservative_missense_codon	Note=acc>aAc_T>N_aa1248_codon_loc2_MODERATELY_CONSERVATIVE(65)	0/0	0/0	1/1	0/0	0/0	1/1
BraA05003268	A05	28541807	28548763	AT3G18730.1	MGO3	Sister_chromatid_cohesion	A05	28548629	snp_2976	G	A	conservative_missense_codon	Note=aca>Gca_T>A_aa1281_codon_loc1_MODERATELY_CONSERVATIVE(58)	0/0	0/0	0/1	0/0	0/0	1/1
BraA05003268	A05	28541807	28548763	AT3G18730.1	MGO3	Sister_chromatid_cohesion	A05	28548719	snp_3021	A	G	non_conservative_missense_codon	Note=ggg>Agg_G>R_aa1311_codon_loc1_MODERATELY_RADICAL(125)	0/0	0/0	./.	0/0	0/0	0/1
BraA05003268	A05	28541807	28548763	AT3G18730.1	MGO3	Sister_chromatid_cohesion	A05	28548727	snp_2517	A	G	conservative_missense_codon	Note=atg>atA_M>I_aa1313_codon_loc3_CONSERVATIVE(10)	0/0	0/0	./.	0/0	0/0	0/1
BraA05003876	A05	32021027	32025754	AT3G12280.1	RBR1	Recombination$_CO_and_NCO_outcome	A05	32021126	snp_2209	C	T	silent_mutation		0/0	0/0	1/1	./.	0/0	0/0
BraA05003876	A05	32021027	32025754	AT3G12280.1	RBR1	Recombination$_CO_and_NCO_outcome	A05	32021296	snp_2326	T	C	conservative_missense_codon	Note=gca>gTa_A>V_aa54_codon_loc2_MODERATELY_CONSERVATIVE(64)	0/0	./.	1/1	./.	0/0	0/0
BraA05003876	A05	32021027	32025754	AT3G12280.1	RBR1	Recombination$_CO_and_NCO_outcome	A05	32021309	snp_1099	C	T	synonymous_codon	Note=aat>aaC_N>N_aa58_codon_loc3	1/1	./.	0/0	./.	1/1	1/1
BraA05003876	A05	32021027	32025754	AT3G12280.1	RBR1	Recombination$_CO_and_NCO_outcome	A05	32021343	snp_1215	A	T	silent_mutation		./.	./.	1/1	./.	./.	./.
BraA05003876	A05	32021027	32025754	AT3G12280.1	RBR1	Recombination$_CO_and_NCO_outcome	A05	32021561	snp_3604	C	A	conservative_missense_codon	Note=atc>Ctc_I>L_aa110_codon_loc1_CONSERVATIVE(5)	1/1	1/1	0/0	./.	1/1	1/1
BraA05003876	A05	32021027	32025754	AT3G12280.1	RBR1	Recombination$_CO_and_NCO_outcome	A05	32022434	snp_1250	C	T	silent_mutation		1/1	1/1	0/0	./.	1/1	1/1
BraA05003876	A05	32021027	32025754	AT3G12280.1	RBR1	Recombination$_CO_and_NCO_outcome	A05	32022687	snp_2821	A	T	synonymous_codon	Note=gct>gcA_A>A_aa277_codon_loc3	1/1	1/1	0/0	0/0	1/1	1/1
BraA05003876	A05	32021027	32025754	AT3G12280.1	RBR1	Recombination$_CO_and_NCO_outcome	A05	32023430	snp_952	G	A	non_conservative_missense_codon	Note=tac>tGc_Y>C_aa499_codon_loc2_RADICAL(194)	1/1	1/1	0/0	0/0	1/1	1/1
BraA05003876	A05	32021027	32025754	AT3G12280.1	RBR1	Recombination$_CO_and_NCO_outcome	A05	32023968	snp_135	C	A	silent_mutation		1/1	1/1	0/0	0/0	1/1	1/1
BraA05003876	A05	32021027	32025754	AT3G12280.1	RBR1	Recombination$_CO_and_NCO_outcome	A05	32024562	snp_2068	A	G	synonymous_codon	Note=cgg>cgA_R>R_aa783_codon_loc3	1/1	1/1	0/0	0/0	1/1	1/1
BraA05003876	A05	32021027	32025754	AT3G12280.1	RBR1	Recombination$_CO_and_NCO_outcome	A05	32024595	snp_1514	C	T	synonymous_codon	Note=tat>taC_Y>Y_aa794_codon_loc3	1/1	./.	0/0	0/0	./.	./.
BraA05003876	A05	32021027	32025754	AT3G12280.1	RBR1	Recombination$_CO_and_NCO_outcome	A05	32024694	snp_2895	T	C	silent_mutation		1/1	1/1	0/0	0/0	1/1	0/1
BraA05003876	A05	32021027	32025754	AT3G12280.1	RBR1	Recombination$_CO_and_NCO_outcome	A05	32024736	snp_3273	T	C	synonymous_codon	Note=atc>atT_I>I_aa809_codon_loc3	1/1	1/1	0/0	0/0	1/1	1/1
BraA05003876	A05	32021027	32025754	AT3G12280.1	RBR1	Recombination$_CO_and_NCO_outcome	A05	32025240	snp_3752	T	G	synonymous_codon	Note=gtg>gtT_V>V_aa913_codon_loc3	1/1	1/1	0/0	0/0	1/1	1/1
BraA05003876	A05	32021027	32025754	AT3G12280.1	RBR1	Recombination$_CO_and_NCO_outcome	A05	32025272	snp_2103	T	A	silent_mutation		1/1	1/1	0/0	0/0	1/1	1/1
BraA05003876	A05	32021027	32025754	AT3G12280.1	RBR1	Recombination$_CO_and_NCO_outcome	A05	32025679	snp_1716	A	C	conservative_missense_codon	Note=aac>aaA_N>K_aa992_codon_loc3_MODERATELY_CONSERVATIVE(94)	1/1	1/1	0/0	0/0	1/1	1/1
BraA05003876	A05	32021027	32025754	AT3G12280.1	RBR1	Recombination$_CO_and_NCO_outcome	A05	32025705	snp_3018	T	C	non_conservative_missense_codon	Note=tcg>tTg_S>L_aa1001_codon_loc2_MODERATELY_RADICAL(145)	1/1	1/1	0/0	0/0	1/1	1/1
BraA05004019	A05	32688958	32690500	AT3G10730.1	SUN2	Recombination$_DSB_formation	A05	32689065	snp_3757	G	A	synonymous_codon	Note=gaa>gaG_E>E_aa36_codon_loc3	1/1	1/1	0/0	0/0	1/1	1/1
BraA05004019	A05	32688958	32690500	AT3G10730.1	SUN2	Recombination$_DSB_formation	A05	32689101	snp_944	A	C	synonymous_codon	Note=ggc>ggA_G>G_aa48_codon_loc3	0/0	0/0	1/1	0/0	0/0	0/0
BraA05004019	A05	32688958	32690500	AT3G10730.1	SUN2	Recombination$_DSB_formation	A05	32689116	snp_2547	G	T	conservative_missense_codon	Note=gat>gaG_D>E_aa53_codon_loc3_CONSERVATIVE(45)	0/0	0/0	1/1	0/0	0/0	0/0
BraA05004019	A05	32688958	32690500	AT3G10730.1	SUN2	Recombination$_DSB_formation	A05	32689195	snp_2376	A	G	conservative_missense_codon	Note=gcg>Acg_A>T_aa80_codon_loc1_MODERATELY_CONSERVATIVE(58)	1/1	1/1	0/0	0/0	1/1	1/1
BraA05004019	A05	32688958	32690500	AT3G10730.1	SUN2	Recombination$_DSB_formation	A05	32689279	snp_1600	T	C	conservative_missense_codon	Note=ctt>Ttt_L>F_aa108_codon_loc1_CONSERVATIVE(22)	0/0	0/0	./.	0/0	0/0	0/0
BraA05004019	A05	32688958	32690500	AT3G10730.1	SUN2	Recombination$_DSB_formation	A05	32689357	snp_2053	T	C	conservative_missense_codon	Note=cac>Tac_H>Y_aa134_codon_loc1_MODERATELY_CONSERVATIVE(83)	1/1	1/1	1/1	0/0	1/1	1/1
BraA05004019	A05	32688958	32690500	AT3G10730.1	SUN2	Recombination$_DSB_formation	A05	32689509	snp_23	T	A	synonymous_codon	Note=cta>ctT_L>L_aa184_codon_loc3	1/1	1/1	./.	0/0	1/1	1/1
BraA05004019	A05	32688958	32690500	AT3G10730.1	SUN2	Recombination$_DSB_formation	A05	32689536	snp_791	T	C	synonymous_codon	Note=tcc>tcT_S>S_aa193_codon_loc3	1/1	1/1	./.	0/0	1/1	1/1
BraA05004019	A05	32688958	32690500	AT3G10730.1	SUN2	Recombination$_DSB_formation	A05	32689551	snp_807	A	G	synonymous_codon	Note=gag>gaA_E>E_aa198_codon_loc3	1/1	1/1	./.	0/0	1/1	1/1
BraA05004019	A05	32688958	32690500	AT3G10730.1	SUN2	Recombination$_DSB_formation	A05	32689565	snp_2676	A	G	conservative_missense_codon	Note=ggt>gAt_G>D_aa203_codon_loc2_MODERATELY_CONSERVATIVE(94)	1/1	1/1	./.	0/0	1/1	1/1
BraA05004019	A05	32688958	32690500	AT3G10730.1	SUN2	Recombination$_DSB_formation	A05	32689615	snp_3000	C	T	conservative_missense_codon	Note=tct>Cct_S>P_aa220_codon_loc1_MODERATELY_CONSERVATIVE(74)	0/0	0/0	0/1	0/0	0/0	0/0
BraA05004019	A05	32688958	32690500	AT3G10730.1	SUN2	Recombination$_DSB_formation	A05	32689692	snp_1137	C	T	synonymous_codon	Note=agt>agC_S>S_aa245_codon_loc3	0/0	0/0	1/1	0/0	0/0	0/0
BraA05004019	A05	32688958	32690500	AT3G10730.1	SUN2	Recombination$_DSB_formation	A05	32689732	snp_1395	A	G	conservative_missense_codon	Note=gta>Ata_V>I_aa259_codon_loc1_CONSERVATIVE(29)	1/1	1/1	0/0	0/0	1/1	1/1
BraA05004019	A05	32688958	32690500	AT3G10730.1	SUN2	Recombination$_DSB_formation	A05	32689781	snp_1540	T	C	conservative_missense_codon	Note=gct>gTt_A>V_aa275_codon_loc2_MODERATELY_CONSERVATIVE(64)	1/1	1/1	0/0	0/0	1/1	1/1
BraA05004019	A05	32688958	32690500	AT3G10730.1	SUN2	Recombination$_DSB_formation	A05	32689791	snp_2625	T	G	synonymous_codon	Note=gcg>gcT_A>A_aa278_codon_loc3	1/1	0/1	0/0	0/0	1/1	1/1
BraA05004019	A05	32688958	32690500	AT3G10730.1	SUN2	Recombination$_DSB_formation	A05	32690036	snp_1246	A	T	silent_mutation		1/1	1/1	0/0	0/0	1/1	./.
BraA05004019	A05	32688958	32690500	AT3G10730.1	SUN2	Recombination$_DSB_formation	A05	32690344	snp_2650	A	G	synonymous_codon	Note=gcg>gcA_A>A_aa398_codon_loc3	1/1	1/1	0/0	0/0	1/1	0/1
BraA05004019	A05	32688958	32690500	AT3G10730.1	SUN2	Recombination$_DSB_formation	A05	32690449	snp_787	G	A	synonymous_codon	Note=cga>cgG_R>R_aa433_codon_loc3	1/1	1/1	0/0	0/0	1/1	0/0
BraA05004108	A05	33087112	33091826	AT3G09660.1	MCM8	Recombination$_early_DSB_repair	A05	33087715	snp_3306	A	T	silent_mutation		1/1	1/1	./.	0/0	1/1	1/1
BraA05004108	A05	33087112	33091826	AT3G09660.1	MCM8	Recombination$_early_DSB_repair	A05	33087861	snp_1760	A	C	synonymous_codon	Note=ctc>ctA_L>L_aa152_codon_loc3	1/1	1/1	0/0	0/0	1/1	1/1
BraA05004108	A05	33087112	33091826	AT3G09660.1	MCM8	Recombination$_early_DSB_repair	A05	33087950	snp_700	A	T	silent_mutation		0/0	0/0	0/0	0/1	0/0	0/0
BraA05004108	A05	33087112	33091826	AT3G09660.1	MCM8	Recombination$_early_DSB_repair	A05	33087953	snp_823	T	A	silent_mutation		0/0	0/0	0/0	0/1	0/0	0/0
BraA05004108	A05	33087112	33091826	AT3G09660.1	MCM8	Recombination$_early_DSB_repair	A05	33088320	snp_3497	C	A	synonymous_codon	Note=agg>Cgg_R>R_aa246_codon_loc1	0/0	0/0	0/0	1/1	0/0	0/0
BraA05004108	A05	33087112	33091826	AT3G09660.1	MCM8	Recombination$_early_DSB_repair	A05	33088337	snp_2075	T	A	synonymous_codon	Note=gta>gtT_V>V_aa251_codon_loc3	0/0	0/0	0/0	1/1	0/0	0/0
BraA05004108	A05	33087112	33091826	AT3G09660.1	MCM8	Recombination$_early_DSB_repair	A05	33088415	snp_1942	T	A	synonymous_codon	Note=gta>gtT_V>V_aa277_codon_loc3	0/0	0/0	0/0	0/0	1/1	0/0
BraA05004108	A05	33087112	33091826	AT3G09660.1	MCM8	Recombination$_early_DSB_repair	A05	33088696	snp_3708	T	G	non_conservative_missense_codon	Note=ggt>Tgt_G>C_aa322_codon_loc1_RADICAL(159)	0/0	0/0	0/0	1/1	0/0	0/0
BraA05004108	A05	33087112	33091826	AT3G09660.1	MCM8	Recombination$_early_DSB_repair	A05	33089511	snp_320	A	G	silent_mutation		0/0	0/0	0/0	1/1	0/0	0/0
BraA05004108	A05	33087112	33091826	AT3G09660.1	MCM8	Recombination$_early_DSB_repair	A05	33089566	snp_3629	G	A	silent_mutation		0/0	0/0	0/0	1/1	0/0	0/0
BraA05004108	A05	33087112	33091826	AT3G09660.1	MCM8	Recombination$_early_DSB_repair	A05	33090165	snp_400	A	G	silent_mutation		1/1	1/1	0/0	0/0	1/1	1/1
BraA05004108	A05	33087112	33091826	AT3G09660.1	MCM8	Recombination$_early_DSB_repair	A05	33090364	snp_2280	A	T	silent_mutation		1/1	1/1	1/1	1/1	1/1	1/1
BraA05004108	A05	33087112	33091826	AT3G09660.1	MCM8	Recombination$_early_DSB_repair	A05	33090407	snp_3635	A	G	silent_mutation		0/0	0/0	0/0	1/1	0/0	0/0
BraA05004108	A05	33087112	33091826	AT3G09660.1	MCM8	Recombination$_early_DSB_repair	A05	33090606	snp_1693	G	T	silent_mutation		1/1	1/1	0/0	0/0	1/1	1/1
BraA05004108	A05	33087112	33091826	AT3G09660.1	MCM8	Recombination$_early_DSB_repair	A05	33091049	snp_3609	A	T	silent_mutation		1/1	1/1	0/0	1/1	1/1	1/1
BraA05004611	A05	35633027	35635731	AT3G02680.1	NBS1	Recombination$_early_DSB_repair	A05	35633731	snp_1965	G	A	silent_mutation		./.	./.	1/1	0/0	./.	./.
BraA05004611	A05	35633027	35635731	AT3G02680.1	NBS1	Recombination$_early_DSB_repair	A05	35634797	snp_1507	T	C	synonymous_codon	Note=ccc>ccT_P>P_aa330_codon_loc3	./.	./.	1/1	1/1	./.	./.
BraA05004611	A05	35633027	35635731	AT3G02680.1	NBS1	Recombination$_early_DSB_repair	A05	35635014	snp_258	T	G	synonymous_codon	Note=gcg>gcT_A>A_aa377_codon_loc3	1/1	0/1	0/0	0/0	0/1	./.
BraA05004611	A05	35633027	35635731	AT3G02680.1	NBS1	Recombination$_early_DSB_repair	A05	35635043	snp_1926	T	C	conservative_missense_codon	Note=gca>gTa_A>V_aa387_codon_loc2_MODERATELY_CONSERVATIVE(64)	1/1	1/1	0/0	0/0	1/1	./.
BraA05004611	A05	35633027	35635731	AT3G02680.1	NBS1	Recombination$_early_DSB_repair	A05	35635191	snp_1074	G	A	synonymous_codon	Note=caa>caG_Q>Q_aa436_codon_loc3	1/1	1/1	0/0	0/0	1/1	1/1
BraA06000167	A06	6470868	6475673	AT5G46210.1	CUL4	Putative_meiotic_genes	A06	6472083	snp_2623	C	T	silent_mutation		./.	./.	0/0	1/1	./.	./.
BraA06000167	A06	6470868	6475673	AT5G46210.1	CUL4	Putative_meiotic_genes	A06	6472500	snp_659	C	G	synonymous_codon	Note=ccg>ccC_P>P_aa290_codon_loc3	./.	./.	./.	0/1	./.	./.
BraA06000167	A06	6470868	6475673	AT5G46210.1	CUL4	Putative_meiotic_genes	A06	6472554	snp_3397	G	T	synonymous_codon	Note=ctt>ctG_L>L_aa308_codon_loc3	1/1	1/1	1/1	0/0	1/1	./.
BraA06000167	A06	6470868	6475673	AT5G46210.1	CUL4	Putative_meiotic_genes	A06	6472584	snp_1964	G	A	silent_mutation		1/1	1/1	1/1	0/0	1/1	1/1
BraA06000167	A06	6470868	6475673	AT5G46210.1	CUL4	Putative_meiotic_genes	A06	6472862	snp_1806	C	T	non_conservative_missense_codon	Note=tgc>Cgc_C>R_aa385_codon_loc1_RADICAL(180)	1/1	1/1	0/0	0/0	1/1	1/1
BraA06000167	A06	6470868	6475673	AT5G46210.1	CUL4	Putative_meiotic_genes	A06	6473324	snp_3544	T	A	silent_mutation		1/1	1/1	1/1	1/1	1/1	1/1
BraA06000167	A06	6470868	6475673	AT5G46210.1	CUL4	Putative_meiotic_genes	A06	6473627	snp_2206	G	C	silent_mutation		1/1	1/1	0/0	0/0	1/1	1/1
BraA06000167	A06	6470868	6475673	AT5G46210.1	CUL4	Putative_meiotic_genes	A06	6474009	snp_1453	T	G	silent_mutation		1/1	1/1	0/0	0/0	1/1	1/1
BraA06000167	A06	6470868	6475673	AT5G46210.1	CUL4	Putative_meiotic_genes	A06	6474187	snp_2814	A	C	synonymous_codon	Note=atc>atA_I>I_aa508_codon_loc3	0/0	0/0	0/0	0/1	0/0	0/0
BraA06000167	A06	6470868	6475673	AT5G46210.1	CUL4	Putative_meiotic_genes	A06	6474309	snp_1342	G	A	silent_mutation		1/1	1/1	0/0	0/0	1/1	1/1
BraA06000167	A06	6470868	6475673	AT5G46210.1	CUL4	Putative_meiotic_genes	A06	6474472	snp_1456	T	G	silent_mutation		./.	./.	0/0	0/0	0/0	./.
BraA06000167	A06	6470868	6475673	AT5G46210.1	CUL4	Putative_meiotic_genes	A06	6474626	snp_1933	A	G	silent_mutation		0/1	1/1	0/0	0/0	1/1	1/1
BraA06000167	A06	6470868	6475673	AT5G46210.1	CUL4	Putative_meiotic_genes	A06	6474635	snp_1176	C	T	silent_mutation		0/1	1/1	0/0	0/0	1/1	1/1
BraA06000167	A06	6470868	6475673	AT5G46210.1	CUL4	Putative_meiotic_genes	A06	6475172	snp_1028	G	T	silent_mutation		./.	0/0	0/0	0/0	0/0	./.
BraA06000167	A06	6470868	6475673	AT5G46210.1	CUL4	Putative_meiotic_genes	A06	6475191	snp_3413	G	A	synonymous_codon	Note=gca>gcG_A>A_aa676_codon_loc3	0/0	0/0	1/1	0/0	./.	./.
BraA06000167	A06	6470868	6475673	AT5G46210.1	CUL4	Putative_meiotic_genes	A06	6475290	snp_1018	C	T	silent_mutation		1/1	1/1	1/1	1/1	1/1	1/1
BraA06000167	A06	6470868	6475673	AT5G46210.1	CUL4	Putative_meiotic_genes	A06	6475340	snp_1332	A	G	silent_mutation		0/0	0/0	1/1	0/1	0/0	0/0
BraA06000167	A06	6470868	6475673	AT5G46210.1	CUL4	Putative_meiotic_genes	A06	6475497	snp_2820	T	G	silent_mutation		0/0	0/0	0/0	./.	0/0	0/0
BraA06000167	A06	6470868	6475673	AT5G46210.1	CUL4	Putative_meiotic_genes	A06	6475512	snp_2818	A	G	silent_mutation		0/0	0/0	0/0	./.	0/0	0/0
BraA06000167	A06	6470868	6475673	AT5G46210.1	CUL4	Putative_meiotic_genes	A06	6475589	snp_1052	T	G	synonymous_codon	Note=ctg>ctT_L>L_aa737_codon_loc3	1/1	1/1	0/0	0/0	1/1	1/1
BraA06000238	A06	7170180	7172678	AT5G45400.1	RPA1C	Recombination$_early_DSB_repair	A06	7170690	snp_3298	A	G	synonymous_codon	Note=gcc>gcT_A>A_aa634_codon_loc3	1/1	1/1	./.	0/0	1/1	1/1
BraA06000238	A06	7170180	7172678	AT5G45400.1	RPA1C	Recombination$_early_DSB_repair	A06	7171690	snp_2449	A	C	conservative_missense_codon	Note=agg>aTg_R>M_aa301_codon_loc2_MODERATELY_CONSERVATIVE(91)	1/1	1/1	./.	0/0	1/1	1/1
BraA06000769	A06	13290358	13291991	AT1G53490.1	HEI10	Recombination$_CO_and_NCO_outcome	A06	13290738	snp_227	G	C	silent_mutation		0/0	0/0	1/1	0/0	0/0	0/0
BraA06000769	A06	13290358	13291991	AT1G53490.1	HEI10	Recombination$_CO_and_NCO_outcome	A06	13290810	snp_1244	T	C	conservative_missense_codon	Note=agt>aAt_S>N_aa205_codon_loc2_CONSERVATIVE(46)	1/1	1/1	1/1	0/0	1/1	1/1
BraA06000769	A06	13290358	13291991	AT1G53490.1	HEI10	Recombination$_CO_and_NCO_outcome	A06	13290895	snp_3560	A	T	conservative_missense_codon	Note=aca>Tca_T>S_aa177_codon_loc1_MODERATELY_CONSERVATIVE(58)	1/1	1/1	1/1	0/0	1/1	1/1
BraA06000769	A06	13290358	13291991	AT1G53490.1	HEI10	Recombination$_CO_and_NCO_outcome	A06	13291135	snp_3101	T	C	conservative_missense_codon	Note=gtg>Atg_V>M_aa129_codon_loc1_CONSERVATIVE(21)	0/0	0/0	1/1	0/0	0/0	0/0
BraA06000769	A06	13290358	13291991	AT1G53490.1	HEI10	Recombination$_CO_and_NCO_outcome	A06	13291453	snp_158	G	A	silent_mutation		0/0	0/0	1/1	0/0	0/0	0/0
BraA06000769	A06	13290358	13291991	AT1G53490.1	HEI10	Recombination$_CO_and_NCO_outcome	A06	13291573	snp_953	A	G	silent_mutation		0/0	0/0	0/0	1/1	0/0	0/0
BraA06000769	A06	13290358	13291991	AT1G53490.1	HEI10	Recombination$_CO_and_NCO_outcome	A06	13291605	snp_332	T	C	silent_mutation		0/0	0/0	0/0	1/1	0/0	0/0
BraA06000769	A06	13290358	13291991	AT1G53490.1	HEI10	Recombination$_CO_and_NCO_outcome	A06	13291692	snp_573	A	G	silent_mutation		1/1	1/1	1/1	0/0	1/1	1/1
BraA06000769	A06	13290358	13291991	AT1G53490.1	HEI10	Recombination$_CO_and_NCO_outcome	A06	13291701	snp_443	G	A	silent_mutation		1/1	1/1	0/1	0/0	1/1	1/1
BraA06000769	A06	13290358	13291991	AT1G53490.1	HEI10	Recombination$_CO_and_NCO_outcome	A06	13291743	snp_3787	G	C	silent_mutation		./.	./.	1/1	1/1	./.	./.
BraA06001243	A06	16022045	16022548	AT1G08880.1	H2Ax	Recombination$_early_DSB_repair	A06	16022216	snp_1892	T	A	synonymous_codon	Note=att>atA_I>I_aa86_codon_loc3	1/1	0/1	./.	0/0	1/1	0/0
BraA06001243	A06	16022045	16022548	AT1G08880.1	H2Ax	Recombination$_early_DSB_repair	A06	16022234	snp_3351	G	A	synonymous_codon	Note=gat>gaC_D>D_aa80_codon_loc3	1/1	0/1	./.	0/0	1/1	0/0
BraA06001243	A06	16022045	16022548	AT1G08880.1	H2Ax	Recombination$_early_DSB_repair	A06	16022273	snp_33	A	G	silent_mutation		./.	./.	./.	0/0	./.	0/0
BraA06001243	A06	16022045	16022548	AT1G08880.1	H2Ax	Recombination$_early_DSB_repair	A06	16022301	snp_2914	G	A	silent_mutation		./.	./.	./.	0/0	./.	0/0
BraA06001243	A06	16022045	16022548	AT1G08880.1	H2Ax	Recombination$_early_DSB_repair	A06	16022513	snp_3532	A	G	synonymous_codon	Note=ggc>ggT_G>G_aa12_codon_loc3	0/1	0/1	0/0	0/0	./.	0/0
BraA06001447	A06	17010761	17015214	AT1G11060.1	WAPL1	Sister_chromatid_cohesion	A06	17010883	snp_1285	G	A	synonymous_codon	Note=gaa>gaG_E>E_aa41_codon_loc3	1/1	1/1	0/0	1/1	1/1	0/0
BraA06001447	A06	17010761	17015214	AT1G11060.1	WAPL1	Sister_chromatid_cohesion	A06	17010898	snp_1442	C	T	synonymous_codon	Note=tct>tcC_S>S_aa46_codon_loc3	1/1	1/1	0/0	1/1	1/1	0/0
BraA06001447	A06	17010761	17015214	AT1G11060.1	WAPL1	Sister_chromatid_cohesion	A06	17010940	snp_2548	G	C	synonymous_codon	Note=tcc>tcG_S>S_aa60_codon_loc3	0/0	0/0	1/1	0/0	0/0	0/0
BraA06001447	A06	17010761	17015214	AT1G11060.1	WAPL1	Sister_chromatid_cohesion	A06	17010989	snp_1145	T	A	non_conservative_missense_codon	Note=aac>Tac_N>Y_aa77_codon_loc1_MODERATELY_RADICAL(143)	0/0	0/0	1/1	0/0	0/0	0/0
BraA06001447	A06	17010761	17015214	AT1G11060.1	WAPL1	Sister_chromatid_cohesion	A06	17011177	snp_2220	C	T	synonymous_codon	Note=gct>gcC_A>A_aa139_codon_loc3	1/1	0/1	0/0	1/1	1/1	0/0
BraA06001447	A06	17010761	17015214	AT1G11060.1	WAPL1	Sister_chromatid_cohesion	A06	17011196	snp_3386	T	C	silent_mutation		0/1	0/1	0/0	0/1	0/1	0/0
BraA06001447	A06	17010761	17015214	AT1G11060.1	WAPL1	Sister_chromatid_cohesion	A06	17011290	snp_1854	T	A	silent_mutation		./.	./.	1/1	./.	./.	1/1
BraA06001447	A06	17010761	17015214	AT1G11060.1	WAPL1	Sister_chromatid_cohesion	A06	17011422	snp_2089	A	G	silent_mutation		./.	./.	1/1	./.	./.	./.
BraA06001447	A06	17010761	17015214	AT1G11060.1	WAPL1	Sister_chromatid_cohesion	A06	17011425	snp_2634	G	A	silent_mutation		./.	./.	1/1	./.	./.	./.
BraA06001447	A06	17010761	17015214	AT1G11060.1	WAPL1	Sister_chromatid_cohesion	A06	17011595	snp_2086	T	C	silent_mutation		./.	./.	0/0	./.	./.	1/1
BraA06001447	A06	17010761	17015214	AT1G11060.1	WAPL1	Sister_chromatid_cohesion	A06	17011608	snp_3171	C	T	synonymous_codon	Note=ggt>ggC_G>G_aa175_codon_loc3	./.	./.	0/0	./.	./.	1/1
BraA06001447	A06	17010761	17015214	AT1G11060.1	WAPL1	Sister_chromatid_cohesion	A06	17011658	snp_2695	A	T	conservative_missense_codon	Note=atg>aAg_M>K_aa192_codon_loc2_MODERATELY_CONSERVATIVE(95)	./.	./.	0/0	./.	./.	1/1
BraA06001447	A06	17010761	17015214	AT1G11060.1	WAPL1	Sister_chromatid_cohesion	A06	17011734	snp_3783	A	T	synonymous_codon	Note=cgt>cgA_R>R_aa217_codon_loc3	./.	./.	0/0	./.	./.	1/1
BraA06001447	A06	17010761	17015214	AT1G11060.1	WAPL1	Sister_chromatid_cohesion	A06	17011779	snp_1787	A	G	synonymous_codon	Note=ccg>ccA_P>P_aa232_codon_loc3	1/1	1/1	0/0	0/1	1/1	0/0
BraA06001447	A06	17010761	17015214	AT1G11060.1	WAPL1	Sister_chromatid_cohesion	A06	17011875	snp_3520	C	T	synonymous_codon	Note=cct>ccC_P>P_aa264_codon_loc3	1/1	1/1	0/0	1/1	1/1	0/0
BraA06001447	A06	17010761	17015214	AT1G11060.1	WAPL1	Sister_chromatid_cohesion	A06	17012051	snp_2299	G	A	silent_mutation		0/0	0/0	0/0	0/0	0/0	1/1
BraA06001447	A06	17010761	17015214	AT1G11060.1	WAPL1	Sister_chromatid_cohesion	A06	17012089	snp_799	T	C	silent_mutation		1/1	1/1	0/0	0/0	1/1	0/0
BraA06001447	A06	17010761	17015214	AT1G11060.1	WAPL1	Sister_chromatid_cohesion	A06	17012461	snp_306	C	T	conservative_missense_codon	Note=att>aCt_I>T_aa346_codon_loc2_MODERATELY_CONSERVATIVE(89)	1/1	1/1	0/0	1/1	1/1	1/1
BraA06001447	A06	17010761	17015214	AT1G11060.1	WAPL1	Sister_chromatid_cohesion	A06	17012576	snp_3089	A	T	silent_mutation		1/1	0/1	0/0	1/1	./.	0/0
BraA06001447	A06	17010761	17015214	AT1G11060.1	WAPL1	Sister_chromatid_cohesion	A06	17012592	snp_182	G	A	silent_mutation		1/1	1/1	0/0	1/1	1/1	1/1
BraA06001447	A06	17010761	17015214	AT1G11060.1	WAPL1	Sister_chromatid_cohesion	A06	17012612	snp_2717	A	T	silent_mutation		1/1	1/1	0/0	1/1	1/1	0/0
BraA06001447	A06	17010761	17015214	AT1G11060.1	WAPL1	Sister_chromatid_cohesion	A06	17012822	snp_2641	T	A	silent_mutation		1/1	1/1	0/0	1/1	1/1	0/0
BraA06001447	A06	17010761	17015214	AT1G11060.1	WAPL1	Sister_chromatid_cohesion	A06	17013020	snp_718	A	C	silent_mutation		./.	0/1	0/0	./.	0/1	0/0
BraA06001447	A06	17010761	17015214	AT1G11060.1	WAPL1	Sister_chromatid_cohesion	A06	17013135	snp_2042	A	G	synonymous_codon	Note=ttg>ttA_L>L_aa464_codon_loc3	./.	1/1	0/0	./.	1/1	0/0
BraA06001447	A06	17010761	17015214	AT1G11060.1	WAPL1	Sister_chromatid_cohesion	A06	17013293	snp_290	G	A	conservative_missense_codon	Note=aac>aGT_N>S_aa517_codon_loc2_CONSERVATIVE(46)	1/1	1/1	0/0	./.	0/1	0/0
BraA06001447	A06	17010761	17015214	AT1G11060.1	WAPL1	Sister_chromatid_cohesion	A06	17013294	snp_1734	T	C	conservative_missense_codon	Note=aac>aGT_N>S_aa517_codon_loc3_CONSERVATIVE(46)	1/1	1/1	0/0	./.	0/1	0/0
BraA06001447	A06	17010761	17015214	AT1G11060.1	WAPL1	Sister_chromatid_cohesion	A06	17014415	snp_2347	G	C	synonymous_codon	Note=gtc>gtG_V>V_aa719_codon_loc3	./.	1/1	0/0	0/1	0/1	0/0
BraA06001447	A06	17010761	17015214	AT1G11060.1	WAPL1	Sister_chromatid_cohesion	A06	17014457	snp_2039	A	C	silent_mutation		0/1	0/1	0/0	./.	0/1	0/0
BraA06001447	A06	17010761	17015214	AT1G11060.1	WAPL1	Sister_chromatid_cohesion	A06	17014465	snp_543	C	T	silent_mutation		0/1	0/0	1/1	./.	0/0	1/1
BraA06001447	A06	17010761	17015214	AT1G11060.1	WAPL1	Sister_chromatid_cohesion	A06	17014528	snp_658	A	T	silent_mutation		1/1	1/1	0/0	./.	1/1	0/0
BraA06001447	A06	17010761	17015214	AT1G11060.1	WAPL1	Sister_chromatid_cohesion	A06	17014997	snp_482	T	C	synonymous_codon	Note=aac>aaT_N>N_aa818_codon_loc3	0/0	0/0	0/0	0/0	0/0	1/1
BraA06001447	A06	17010761	17015214	AT1G11060.1	WAPL1	Sister_chromatid_cohesion	A06	17015009	snp_1680	T	A	synonymous_codon	Note=cta>ctT_L>L_aa822_codon_loc3	0/0	0/0	0/0	0/0	0/0	1/1
BraA06001665	A06	18195504	18198341	AT1G14750.1	SDS	Recombination$__IH_bias	A06	18195728	snp_1721	G	T	silent_mutation		0/0	0/0	./.	0/0	0/0	./.
BraA06001665	A06	18195504	18198341	AT1G14750.1	SDS	Recombination$__IH_bias	A06	18195755	snp_3369	T	C	silent_mutation		0/0	0/0	./.	0/0	0/0	./.
BraA06001665	A06	18195504	18198341	AT1G14750.1	SDS	Recombination$__IH_bias	A06	18196735	snp_3041	T	A	silent_mutation		0/0	0/0	1/1	0/0	0/0	0/0
BraA06001665	A06	18195504	18198341	AT1G14750.1	SDS	Recombination$__IH_bias	A06	18196826	snp_3339	C	A	synonymous_codon	Note=act>acG_T>T_aa379_codon_loc3	0/0	0/0	1/1	0/0	0/0	1/1
BraA06001665	A06	18195504	18198341	AT1G14750.1	SDS	Recombination$__IH_bias	A06	18196913	snp_3456	C	T	synonymous_codon	Note=gaa>gaG_E>E_aa350_codon_loc3	0/0	0/0	1/1	0/0	0/0	0/0
BraA06001665	A06	18195504	18198341	AT1G14750.1	SDS	Recombination$__IH_bias	A06	18196929	snp_1081	G	A	silent_mutation		1/1	1/1	1/1	1/1	1/1	1/1
BraA06001665	A06	18195504	18198341	AT1G14750.1	SDS	Recombination$__IH_bias	A06	18196995	snp_2685	A	G	silent_mutation		0/0	0/0	0/0	0/0	0/0	1/1
BraA06001665	A06	18195504	18198341	AT1G14750.1	SDS	Recombination$__IH_bias	A06	18197169	snp_274	C	A	silent_mutation		1/1	1/1	0/0	1/1	1/1	1/1
BraA06001665	A06	18195504	18198341	AT1G14750.1	SDS	Recombination$__IH_bias	A06	18197222	snp_2576	A	G	conservative_missense_codon	Note=cct>Tct_P>S_aa334_codon_loc1_MODERATELY_CONSERVATIVE(74)	1/1	1/1	0/0	1/1	1/1	0/0
BraA06001665	A06	18195504	18198341	AT1G14750.1	SDS	Recombination$__IH_bias	A06	18197276	snp_1673	G	A	synonymous_codon	Note=ttg>Ctg_L>L_aa316_codon_loc1	./.	1/1	0/0	1/1	1/1	0/0
BraA06001665	A06	18195504	18198341	AT1G14750.1	SDS	Recombination$__IH_bias	A06	18197346	snp_2909	C	T	synonymous_codon	Note=cta>ctG_L>L_aa292_codon_loc3	./.	./.	0/0	./.	./.	0/0
BraA06001665	A06	18195504	18198341	AT1G14750.1	SDS	Recombination$__IH_bias	A06	18197418	snp_1865	G	A	silent_mutation		./.	./.	1/1	./.	./.	0/0
BraA06001665	A06	18195504	18198341	AT1G14750.1	SDS	Recombination$__IH_bias	A06	18197495	snp_1260	C	G	conservative_missense_codon	Note=caa>Gaa_Q>E_aa283_codon_loc1_CONSERVATIVE(29)	./.	./.	1/1	./.	./.	0/0
BraA06001665	A06	18195504	18198341	AT1G14750.1	SDS	Recombination$__IH_bias	A06	18197548	snp_2724	C	G	conservative_missense_codon	Note=gcg>gGg_A>G_aa265_codon_loc2_MODERATELY_CONSERVATIVE(60)	./.	./.	1/1	./.	./.	0/0
BraA06001665	A06	18195504	18198341	AT1G14750.1	SDS	Recombination$__IH_bias	A06	18197627	snp_2193	G	A	conservative_missense_codon	Note=tcc>Ccc_S>P_aa239_codon_loc1_MODERATELY_CONSERVATIVE(74)	./.	./.	1/1	./.	./.	0/0
BraA06001665	A06	18195504	18198341	AT1G14750.1	SDS	Recombination$__IH_bias	A06	18197694	snp_1356	A	G	synonymous_codon	Note=tcc>tcT_S>S_aa216_codon_loc3	./.	./.	1/1	./.	./.	0/0
BraA06001665	A06	18195504	18198341	AT1G14750.1	SDS	Recombination$__IH_bias	A06	18197811	snp_1870	C	G	synonymous_codon	Note=tcc>tcG_S>S_aa177_codon_loc3	1/1	1/1	0/0	1/1	1/1	0/0
BraA06001665	A06	18195504	18198341	AT1G14750.1	SDS	Recombination$__IH_bias	A06	18197878	snp_3083	T	A	non_conservative_missense_codon	Note=gtc>gAc_V>D_aa155_codon_loc2_RADICAL(152)	1/1	1/1	1/1	1/1	1/1	0/0
BraA06001665	A06	18195504	18198341	AT1G14750.1	SDS	Recombination$__IH_bias	A06	18197891	snp_3776	C	T	conservative_missense_codon	Note=ata>Gta_I>V_aa151_codon_loc1_CONSERVATIVE(29)	1/1	1/1	0/0	1/1	1/1	0/0
BraA06001665	A06	18195504	18198341	AT1G14750.1	SDS	Recombination$__IH_bias	A06	18198118	snp_568	T	G	conservative_missense_codon	Note=acg>aAg_T>K_aa75_codon_loc2_MODERATELY_CONSERVATIVE(78)	1/1	1/1	./.	./.	1/1	0/0
BraA06001665	A06	18195504	18198341	AT1G14750.1	SDS	Recombination$__IH_bias	A06	18198141	snp_225	T	A	synonymous_codon	Note=tct>tcA_S>S_aa67_codon_loc3	./.	./.	./.	./.	./.	0/0
BraA06001665	A06	18195504	18198341	AT1G14750.1	SDS	Recombination$__IH_bias	A06	18198223	snp_783	C	T	conservative_missense_codon	Note=aag>aGg_K>R_aa40_codon_loc2_CONSERVATIVE(26)	0/0	0/0	1/1	0/0	0/0	0/0
BraA06001665	A06	18195504	18198341	AT1G14750.1	SDS	Recombination$__IH_bias	A06	18198303	snp_1975	G	A	synonymous_codon	Note=gct>gcC_A>A_aa13_codon_loc3	0/0	0/0	1/1	0/0	0/0	0/0
BraA06002463	A06	22970751	22972965	AT3G48750.1	CDKA;1	Cell_cycle_control_$_spindle__cytokinesis	A06	22970993	snp_2778	A	G	synonymous_codon	Note=aag>aaA_K>K_aa56_codon_loc3	0/1	1/1	0/0	0/0	1/1	1/1
BraA06002463	A06	22970751	22972965	AT3G48750.1	CDKA;1	Cell_cycle_control_$_spindle__cytokinesis	A06	22971303	snp_3745	T	C	silent_mutation		./.	0/1	0/0	0/0	1/1	1/1
BraA06002463	A06	22970751	22972965	AT3G48750.1	CDKA;1	Cell_cycle_control_$_spindle__cytokinesis	A06	22971341	snp_2664	C	T	silent_mutation		./.	./.	0/1	0/0	./.	./.
BraA06002463	A06	22970751	22972965	AT3G48750.1	CDKA;1	Cell_cycle_control_$_spindle__cytokinesis	A06	22971468	snp_2289	A	G	synonymous_codon	Note=ccg>ccA_P>P_aa130_codon_loc3	1/1	1/1	1/1	1/1	./.	./.
BraA06002463	A06	22970751	22972965	AT3G48750.1	CDKA;1	Cell_cycle_control_$_spindle__cytokinesis	A06	22971534	snp_2537	T	A	synonymous_codon	Note=gca>gcT_A>A_aa152_codon_loc3	./.	1/1	1/1	1/1	./.	./.
BraA06002463	A06	22970751	22972965	AT3G48750.1	CDKA;1	Cell_cycle_control_$_spindle__cytokinesis	A06	22971601	snp_3300	T	C	silent_mutation		./.	./.	1/1	1/1	./.	./.
BraA06002463	A06	22970751	22972965	AT3G48750.1	CDKA;1	Cell_cycle_control_$_spindle__cytokinesis	A06	22971766	snp_2492	G	A	silent_mutation		1/1	1/1	0/0	0/0	1/1	0/1
BraA06002463	A06	22970751	22972965	AT3G48750.1	CDKA;1	Cell_cycle_control_$_spindle__cytokinesis	A06	22971945	snp_2532	G	C	conservative_missense_codon	Note=atc>atG_I>M_aa198_codon_loc3_CONSERVATIVE(10)	1/1	1/1	0/0	0/0	1/1	1/1
BraA06002463	A06	22970751	22972965	AT3G48750.1	CDKA;1	Cell_cycle_control_$_spindle__cytokinesis	A06	22972193	snp_618	A	G	silent_mutation		1/1	1/1	0/0	0/0	1/1	1/1
BraA06002463	A06	22970751	22972965	AT3G48750.1	CDKA;1	Cell_cycle_control_$_spindle__cytokinesis	A06	22972708	snp_2736	G	C	silent_mutation		1/1	1/1	1/1	1/1	1/1	1/1
BraA06002463	A06	22970751	22972965	AT3G48750.1	CDKA;1	Cell_cycle_control_$_spindle__cytokinesis	A06	22972759	snp_2891	C	A	silent_mutation		1/1	1/1	0/0	0/0	1/1	1/1
BraA06002463	A06	22970751	22972965	AT3G48750.1	CDKA;1	Cell_cycle_control_$_spindle__cytokinesis	A06	22972838	snp_904	C	T	silent_mutation		1/1	./.	0/0	1/1	1/1	1/1
BraA06002463	A06	22970751	22972965	AT3G48750.1	CDKA;1	Cell_cycle_control_$_spindle__cytokinesis	A06	22972860	snp_721	G	A	silent_mutation		1/1	./.	0/0	1/1	1/1	1/1
BraA06002697	A06	24947106	24951215	AT3G43210.1	TES/NACK2/STD	Cell_cycle_control_$_spindle__cytokinesis	A06	24947300	snp_3373	T	C	synonymous_codon	Note=aac>aaT_N>N_aa65_codon_loc3	./.	./.	./.	0/0	./.	./.
BraA06002697	A06	24947106	24951215	AT3G43210.1	TES/NACK2/STD	Cell_cycle_control_$_spindle__cytokinesis	A06	24947321	snp_3069	A	C	synonymous_codon	Note=gcc>gcA_A>A_aa72_codon_loc3	./.	./.	./.	0/0	./.	./.
BraA06002697	A06	24947106	24951215	AT3G43210.1	TES/NACK2/STD	Cell_cycle_control_$_spindle__cytokinesis	A06	24947543	snp_1839	C	A	silent_mutation		0/0	./.	0/0	0/0	./.	./.
BraA06002697	A06	24947106	24951215	AT3G43210.1	TES/NACK2/STD	Cell_cycle_control_$_spindle__cytokinesis	A06	24947717	snp_2337	T	A	non_conservative_missense_codon	Note=aga>agT_R>S_aa140_codon_loc3_MODERATELY_RADICAL(110)	./.	0/0	0/1	0/0	./.	./.
BraA06002697	A06	24947106	24951215	AT3G43210.1	TES/NACK2/STD	Cell_cycle_control_$_spindle__cytokinesis	A06	24947728	snp_911	G	A	silent_mutation		./.	1/1	1/1	0/0	1/1	./.
BraA06002697	A06	24947106	24951215	AT3G43210.1	TES/NACK2/STD	Cell_cycle_control_$_spindle__cytokinesis	A06	24947729	snp_3602	G	C	silent_mutation		./.	0/1	0/0	0/0	0/1	./.
BraA06002697	A06	24947106	24951215	AT3G43210.1	TES/NACK2/STD	Cell_cycle_control_$_spindle__cytokinesis	A06	24947957	snp_3675	C	T	silent_mutation		1/1	1/1	0/0	0/0	1/1	1/1
BraA06002697	A06	24947106	24951215	AT3G43210.1	TES/NACK2/STD	Cell_cycle_control_$_spindle__cytokinesis	A06	24948193	snp_652	C	T	silent_mutation		1/1	1/1	0/0	0/0	1/1	1/1
BraA06002697	A06	24947106	24951215	AT3G43210.1	TES/NACK2/STD	Cell_cycle_control_$_spindle__cytokinesis	A06	24948214	snp_1792	G	A	silent_mutation		0/0	0/0	1/1	0/0	0/0	0/0
BraA06002697	A06	24947106	24951215	AT3G43210.1	TES/NACK2/STD	Cell_cycle_control_$_spindle__cytokinesis	A06	24948280	snp_3475	C	T	silent_mutation		0/0	0/0	0/0	0/0	./.	0/0
BraA06002697	A06	24947106	24951215	AT3G43210.1	TES/NACK2/STD	Cell_cycle_control_$_spindle__cytokinesis	A06	24948504	snp_1997	A	G	synonymous_codon	Note=gtg>gtA_V>V_aa242_codon_loc3	1/1	1/1	1/1	0/0	1/1	1/1
BraA06002697	A06	24947106	24951215	AT3G43210.1	TES/NACK2/STD	Cell_cycle_control_$_spindle__cytokinesis	A06	24948550	snp_1813	G	A	silent_mutation		1/1	1/1	1/1	0/0	1/1	1/1
BraA06002697	A06	24947106	24951215	AT3G43210.1	TES/NACK2/STD	Cell_cycle_control_$_spindle__cytokinesis	A06	24948668	snp_1172	G	A	synonymous_codon	Note=gga>ggG_G>G_aa273_codon_loc3	1/1	1/1	1/1	0/0	1/1	1/1
BraA06002697	A06	24947106	24951215	AT3G43210.1	TES/NACK2/STD	Cell_cycle_control_$_spindle__cytokinesis	A06	24948738	snp_2112	T	C	silent_mutation		1/1	1/1	0/0	0/0	1/1	1/1
BraA06002697	A06	24947106	24951215	AT3G43210.1	TES/NACK2/STD	Cell_cycle_control_$_spindle__cytokinesis	A06	24948790	snp_1241	A	T	silent_mutation		0/0	0/0	./.	0/0	0/0	0/0
BraA06002697	A06	24947106	24951215	AT3G43210.1	TES/NACK2/STD	Cell_cycle_control_$_spindle__cytokinesis	A06	24948794	snp_3665	A	T	silent_mutation		1/1	1/1	0/1	0/0	1/1	1/1
BraA06002697	A06	24947106	24951215	AT3G43210.1	TES/NACK2/STD	Cell_cycle_control_$_spindle__cytokinesis	A06	24949097	snp_125	C	G	silent_mutation		1/1	1/1	./.	0/0	1/1	1/1
BraA06002697	A06	24947106	24951215	AT3G43210.1	TES/NACK2/STD	Cell_cycle_control_$_spindle__cytokinesis	A06	24949359	snp_1549	C	T	silent_mutation		1/1	1/1	1/1	0/0	1/1	./.
BraA06002697	A06	24947106	24951215	AT3G43210.1	TES/NACK2/STD	Cell_cycle_control_$_spindle__cytokinesis	A06	24949399	snp_2063	T	A	silent_mutation		./.	1/1	0/0	0/0	0/1	./.
BraA06002697	A06	24947106	24951215	AT3G43210.1	TES/NACK2/STD	Cell_cycle_control_$_spindle__cytokinesis	A06	24949539	snp_1701	G	A	synonymous_codon	Note=aaa>aaG_K>K_aa429_codon_loc3	./.	1/1	./.	0/0	1/1	1/1
BraA06002697	A06	24947106	24951215	AT3G43210.1	TES/NACK2/STD	Cell_cycle_control_$_spindle__cytokinesis	A06	24949642	snp_3553	A	G	synonymous_codon	Note=tcg>tcA_S>S_aa438_codon_loc3	1/1	./.	1/1	0/0	1/1	1/1
BraA06002697	A06	24947106	24951215	AT3G43210.1	TES/NACK2/STD	Cell_cycle_control_$_spindle__cytokinesis	A06	24949755	snp_1628	A	C	conservative_missense_codon	Note=aca>aAa_T>K_aa476_codon_loc2_MODERATELY_CONSERVATIVE(78)	1/1	1/1	0/0	0/0	1/1	1/1
BraA06002697	A06	24947106	24951215	AT3G43210.1	TES/NACK2/STD	Cell_cycle_control_$_spindle__cytokinesis	A06	24950107	snp_2573	G	C	synonymous_codon	Note=acc>acG_T>T_aa593_codon_loc3	0/0	0/0	1/1	0/0	0/0	0/0
BraA06002697	A06	24947106	24951215	AT3G43210.1	TES/NACK2/STD	Cell_cycle_control_$_spindle__cytokinesis	A06	24950152	snp_1484	C	T	synonymous_codon	Note=agt>agC_S>S_aa608_codon_loc3	0/0	0/0	1/1	0/0	0/0	0/0
BraA06002697	A06	24947106	24951215	AT3G43210.1	TES/NACK2/STD	Cell_cycle_control_$_spindle__cytokinesis	A06	24950308	snp_3576	A	T	synonymous_codon	Note=tct>tcA_S>S_aa660_codon_loc3	0/0	0/0	1/1	0/0	0/0	0/0
BraA06002697	A06	24947106	24951215	AT3G43210.1	TES/NACK2/STD	Cell_cycle_control_$_spindle__cytokinesis	A06	24950477	snp_3063	T	C	silent_mutation		0/0	0/0	1/1	0/0	0/0	0/0
BraA06002697	A06	24947106	24951215	AT3G43210.1	TES/NACK2/STD	Cell_cycle_control_$_spindle__cytokinesis	A06	24950495	snp_792	T	A	silent_mutation		0/0	0/0	1/1	0/0	0/0	0/0
BraA06002697	A06	24947106	24951215	AT3G43210.1	TES/NACK2/STD	Cell_cycle_control_$_spindle__cytokinesis	A06	24950872	snp_2394	A	G	silent_mutation		0/0	0/0	1/1	0/0	0/0	0/0
BraA06002831	A06	26242771	26268099	AT3G48190.1	ATM	Recombination$_early_DSB_repair	A06	26243281	snp_2025	C	G	silent_mutation		0/0	0/0	0/1	0/0	0/0	0/0
BraA06002831	A06	26242771	26268099	AT3G48190.1	ATM	Recombination$_early_DSB_repair	A06	26243328	snp_2926	A	C	conservative_missense_codon	Note=cta>Ata_L>I_aa102_codon_loc1_CONSERVATIVE(5)	0/0	0/0	1/1	0/0	0/0	0/0
BraA06002831	A06	26242771	26268099	AT3G48190.1	ATM	Recombination$_early_DSB_repair	A06	26243372	snp_1913	G	A	synonymous_codon	Note=caa>caG_Q>Q_aa116_codon_loc3	0/0	0/0	0/1	0/0	0/0	0/0
BraA06002831	A06	26242771	26268099	AT3G48190.1	ATM	Recombination$_early_DSB_repair	A06	26243600	snp_2715	C	T	silent_mutation		0/0	0/0	1/1	0/0	0/0	0/0
BraA06002831	A06	26242771	26268099	AT3G48190.1	ATM	Recombination$_early_DSB_repair	A06	26243781	snp_3587	T	C	silent_mutation		0/0	0/0	./.	0/0	0/0	0/0
BraA06002831	A06	26242771	26268099	AT3G48190.1	ATM	Recombination$_early_DSB_repair	A06	26243793	snp_2224	A	C	silent_mutation		0/0	0/0	./.	0/0	0/0	0/0
BraA06002831	A06	26242771	26268099	AT3G48190.1	ATM	Recombination$_early_DSB_repair	A06	26243931	snp_2534	G	T	conservative_missense_codon	Note=ttg>Gtg_L>V_aa237_codon_loc1_CONSERVATIVE(32)	0/0	0/0	1/1	0/0	0/0	0/0
BraA06002831	A06	26242771	26268099	AT3G48190.1	ATM	Recombination$_early_DSB_repair	A06	26244345	snp_2223	A	G	silent_mutation		0/0	0/0	1/1	0/0	0/0	0/0
BraA06002831	A06	26242771	26268099	AT3G48190.1	ATM	Recombination$_early_DSB_repair	A06	26244691	snp_2389	T	C	silent_mutation		0/0	0/0	0/1	0/0	0/0	0/0
BraA06002831	A06	26242771	26268099	AT3G48190.1	ATM	Recombination$_early_DSB_repair	A06	26244873	snp_1178	A	C	silent_mutation		0/0	0/0	1/1	0/0	0/0	0/0
BraA06002831	A06	26242771	26268099	AT3G48190.1	ATM	Recombination$_early_DSB_repair	A06	26245155	snp_2392	C	T	silent_mutation		0/0	0/0	./.	0/0	0/0	0/0
BraA06002831	A06	26242771	26268099	AT3G48190.1	ATM	Recombination$_early_DSB_repair	A06	26245446	snp_805	T	C	silent_mutation		0/0	0/0	1/1	0/0	0/0	0/0
BraA06002831	A06	26242771	26268099	AT3G48190.1	ATM	Recombination$_early_DSB_repair	A06	26245496	snp_1509	T	C	silent_mutation		0/0	0/0	1/1	0/0	0/0	0/0
BraA06002831	A06	26242771	26268099	AT3G48190.1	ATM	Recombination$_early_DSB_repair	A06	26245657	snp_1153	T	G	silent_mutation		0/0	0/0	1/1	0/0	0/0	0/0
BraA06002831	A06	26242771	26268099	AT3G48190.1	ATM	Recombination$_early_DSB_repair	A06	26245675	snp_3578	T	C	silent_mutation		0/0	0/0	1/1	0/0	0/0	0/0
BraA06002831	A06	26242771	26268099	AT3G48190.1	ATM	Recombination$_early_DSB_repair	A06	26245781	snp_1169	G	T	silent_mutation		0/0	0/0	1/1	0/0	0/0	0/0
BraA06002831	A06	26242771	26268099	AT3G48190.1	ATM	Recombination$_early_DSB_repair	A06	26246039	snp_2860	T	C	silent_mutation		0/0	0/0	./.	0/0	0/0	0/0
BraA06002831	A06	26242771	26268099	AT3G48190.1	ATM	Recombination$_early_DSB_repair	A06	26246404	snp_897	T	C	silent_mutation		0/0	0/0	1/1	0/0	0/0	0/0
BraA06002831	A06	26242771	26268099	AT3G48190.1	ATM	Recombination$_early_DSB_repair	A06	26246443	snp_2698	C	T	silent_mutation		0/0	0/0	1/1	0/0	0/0	0/0
BraA06002831	A06	26242771	26268099	AT3G48190.1	ATM	Recombination$_early_DSB_repair	A06	26246487	snp_1312	A	C	synonymous_codon	Note=atc>atA_I>I_aa407_codon_loc3	0/0	0/0	1/1	0/0	0/0	0/0
BraA06002831	A06	26242771	26268099	AT3G48190.1	ATM	Recombination$_early_DSB_repair	A06	26246567	snp_1784	C	T	silent_mutation		0/0	0/0	0/1	0/0	0/0	0/0
BraA06002831	A06	26242771	26268099	AT3G48190.1	ATM	Recombination$_early_DSB_repair	A06	26246725	snp_438	T	C	silent_mutation		0/0	0/0	0/1	0/0	0/0	0/0
BraA06002831	A06	26242771	26268099	AT3G48190.1	ATM	Recombination$_early_DSB_repair	A06	26246914	snp_827	G	T	silent_mutation		0/0	0/0	1/1	0/0	0/0	0/0
BraA06002831	A06	26242771	26268099	AT3G48190.1	ATM	Recombination$_early_DSB_repair	A06	26246941	snp_2640	T	C	silent_mutation		0/0	0/0	1/1	0/0	0/0	0/0
BraA06002831	A06	26242771	26268099	AT3G48190.1	ATM	Recombination$_early_DSB_repair	A06	26247163	snp_3005	A	C	silent_mutation		0/0	0/0	0/1	0/0	0/0	0/0
BraA06002831	A06	26242771	26268099	AT3G48190.1	ATM	Recombination$_early_DSB_repair	A06	26247178	snp_679	C	T	silent_mutation		0/0	0/0	./.	0/0	0/0	0/0
BraA06002831	A06	26242771	26268099	AT3G48190.1	ATM	Recombination$_early_DSB_repair	A06	26247180	snp_765	C	T	silent_mutation		1/1	1/1	./.	0/0	1/1	1/1
BraA06002831	A06	26242771	26268099	AT3G48190.1	ATM	Recombination$_early_DSB_repair	A06	26247239	snp_3073	T	C	synonymous_codon	Note=cta>Tta_L>L_aa446_codon_loc1	0/0	0/0	1/1	0/0	0/0	0/0
BraA06002831	A06	26242771	26268099	AT3G48190.1	ATM	Recombination$_early_DSB_repair	A06	26247321	snp_3163	A	G	silent_mutation		0/0	0/0	1/1	0/0	0/0	0/0
BraA06002831	A06	26242771	26268099	AT3G48190.1	ATM	Recombination$_early_DSB_repair	A06	26247467	snp_1039	G	T	silent_mutation		0/0	0/0	1/1	0/0	0/0	0/0
BraA06002831	A06	26242771	26268099	AT3G48190.1	ATM	Recombination$_early_DSB_repair	A06	26247517	snp_3184	T	C	silent_mutation		0/0	0/0	1/1	0/0	0/0	0/0
BraA06002831	A06	26242771	26268099	AT3G48190.1	ATM	Recombination$_early_DSB_repair	A06	26247604	snp_1626	T	A	silent_mutation		0/0	0/0	1/1	0/0	0/0	0/0
BraA06002831	A06	26242771	26268099	AT3G48190.1	ATM	Recombination$_early_DSB_repair	A06	26247642	snp_3462	T	G	silent_mutation		1/1	1/1	0/0	0/0	1/1	1/1
BraA06002831	A06	26242771	26268099	AT3G48190.1	ATM	Recombination$_early_DSB_repair	A06	26247703	snp_3563	A	G	silent_mutation		0/0	0/0	1/1	0/0	0/0	0/0
BraA06002831	A06	26242771	26268099	AT3G48190.1	ATM	Recombination$_early_DSB_repair	A06	26247765	snp_1587	T	C	synonymous_codon	Note=ggc>ggT_G>G_aa497_codon_loc3	0/0	0/0	1/1	0/0	0/0	0/0
BraA06002831	A06	26242771	26268099	AT3G48190.1	ATM	Recombination$_early_DSB_repair	A06	26247846	snp_2463	G	A	silent_mutation		0/0	0/0	1/1	0/0	0/0	0/0
BraA06002831	A06	26242771	26268099	AT3G48190.1	ATM	Recombination$_early_DSB_repair	A06	26248158	snp_2270	A	T	silent_mutation		0/0	0/0	./.	0/0	0/0	0/0
BraA06002831	A06	26242771	26268099	AT3G48190.1	ATM	Recombination$_early_DSB_repair	A06	26248197	snp_1974	A	T	silent_mutation		0/0	0/0	1/1	0/0	0/0	0/0
BraA06002831	A06	26242771	26268099	AT3G48190.1	ATM	Recombination$_early_DSB_repair	A06	26248562	snp_2618	C	T	conservative_missense_codon	Note=tct>Cct_S>P_aa580_codon_loc1_MODERATELY_CONSERVATIVE(74)	0/0	0/0	1/1	0/0	0/0	0/0
BraA06002831	A06	26242771	26268099	AT3G48190.1	ATM	Recombination$_early_DSB_repair	A06	26248604	snp_705	T	C	silent_mutation		0/0	0/0	1/1	0/0	0/0	0/0
BraA06002831	A06	26242771	26268099	AT3G48190.1	ATM	Recombination$_early_DSB_repair	A06	26248872	snp_583	A	G	silent_mutation		0/0	0/0	1/1	0/0	0/0	0/0
BraA06002831	A06	26242771	26268099	AT3G48190.1	ATM	Recombination$_early_DSB_repair	A06	26249045	snp_3581	T	C	silent_mutation		0/0	0/0	1/1	0/0	0/0	0/0
BraA06002831	A06	26242771	26268099	AT3G48190.1	ATM	Recombination$_early_DSB_repair	A06	26249050	snp_680	C	A	silent_mutation		0/0	0/0	1/1	0/0	0/0	0/0
BraA06002831	A06	26242771	26268099	AT3G48190.1	ATM	Recombination$_early_DSB_repair	A06	26249128	snp_126	T	C	silent_mutation		0/0	0/0	1/1	0/0	0/0	0/0
BraA06002831	A06	26242771	26268099	AT3G48190.1	ATM	Recombination$_early_DSB_repair	A06	26249373	snp_3519	A	G	non_conservative_missense_codon	Note=gga>Aga_G>R_aa713_codon_loc1_MODERATELY_RADICAL(125)	0/0	0/0	1/1	0/0	0/0	0/0
BraA06002831	A06	26242771	26268099	AT3G48190.1	ATM	Recombination$_early_DSB_repair	A06	26249561	snp_1414	A	G	synonymous_codon	Note=ttg>ttA_L>L_aa775_codon_loc3	0/0	0/0	1/1	0/0	0/0	0/0
BraA06002831	A06	26242771	26268099	AT3G48190.1	ATM	Recombination$_early_DSB_repair	A06	26250173	snp_3763	T	A	conservative_missense_codon	Note=cat>cTt_H>L_aa912_codon_loc2_MODERATELY_CONSERVATIVE(99)	0/0	0/0	1/1	0/0	0/0	0/0
BraA06002831	A06	26242771	26268099	AT3G48190.1	ATM	Recombination$_early_DSB_repair	A06	26250246	snp_491	A	T	silent_mutation		0/0	0/0	1/1	0/0	0/0	0/0
BraA06002831	A06	26242771	26268099	AT3G48190.1	ATM	Recombination$_early_DSB_repair	A06	26250280	snp_708	T	C	synonymous_codon	Note=atc>atT_I>I_aa921_codon_loc3	0/0	0/0	1/1	0/0	0/0	0/0
BraA06002831	A06	26242771	26268099	AT3G48190.1	ATM	Recombination$_early_DSB_repair	A06	26250320	snp_1773	C	T	non_conservative_missense_codon	Note=tgt>Cgt_C>R_aa935_codon_loc1_RADICAL(180)	1/1	1/1	0/0	0/0	1/1	1/1
BraA06002831	A06	26242771	26268099	AT3G48190.1	ATM	Recombination$_early_DSB_repair	A06	26250457	snp_2973	G	A	silent_mutation		0/0	0/0	./.	0/0	0/0	0/0
BraA06002831	A06	26242771	26268099	AT3G48190.1	ATM	Recombination$_early_DSB_repair	A06	26250484	snp_795	C	A	silent_mutation		0/0	0/0	./.	0/0	0/0	0/0
BraA06002831	A06	26242771	26268099	AT3G48190.1	ATM	Recombination$_early_DSB_repair	A06	26250580	snp_2332	G	T	silent_mutation		0/0	0/0	./.	0/0	0/0	0/0
BraA06002831	A06	26242771	26268099	AT3G48190.1	ATM	Recombination$_early_DSB_repair	A06	26250688	snp_1921	T	C	silent_mutation		0/0	0/0	./.	0/0	0/0	0/0
BraA06002831	A06	26242771	26268099	AT3G48190.1	ATM	Recombination$_early_DSB_repair	A06	26251175	snp_389	C	T	silent_mutation		0/0	0/0	1/1	0/0	0/0	0/0
BraA06002831	A06	26242771	26268099	AT3G48190.1	ATM	Recombination$_early_DSB_repair	A06	26251266	snp_928	A	G	silent_mutation		0/0	0/0	1/1	0/0	0/0	0/0
BraA06002831	A06	26242771	26268099	AT3G48190.1	ATM	Recombination$_early_DSB_repair	A06	26251342	snp_888	A	T	silent_mutation		0/0	0/0	1/1	0/0	0/0	0/0
BraA06002831	A06	26242771	26268099	AT3G48190.1	ATM	Recombination$_early_DSB_repair	A06	26251600	snp_974	C	T	silent_mutation		0/0	0/0	1/1	0/0	0/0	0/0
BraA06002831	A06	26242771	26268099	AT3G48190.1	ATM	Recombination$_early_DSB_repair	A06	26252278	snp_1427	A	T	silent_mutation		0/0	0/0	./.	0/0	0/0	0/0
BraA06002831	A06	26242771	26268099	AT3G48190.1	ATM	Recombination$_early_DSB_repair	A06	26252340	snp_1352	T	C	silent_mutation		0/0	0/0	1/1	0/0	0/0	0/0
BraA06002831	A06	26242771	26268099	AT3G48190.1	ATM	Recombination$_early_DSB_repair	A06	26252411	snp_2339	G	T	silent_mutation		0/0	0/0	1/1	0/0	0/0	0/0
BraA06002831	A06	26242771	26268099	AT3G48190.1	ATM	Recombination$_early_DSB_repair	A06	26252483	snp_3071	G	A	conservative_missense_codon	Note=cac>cGc_H>R_aa1135_codon_loc2_CONSERVATIVE(29)	0/0	0/0	1/1	0/0	0/0	0/0
BraA06002831	A06	26242771	26268099	AT3G48190.1	ATM	Recombination$_early_DSB_repair	A06	26253138	snp_2619	G	C	silent_mutation		1/1	1/1	0/0	0/0	1/1	1/1
BraA06002831	A06	26242771	26268099	AT3G48190.1	ATM	Recombination$_early_DSB_repair	A06	26253213	snp_677	G	C	silent_mutation		0/0	0/0	1/1	0/0	0/0	0/0
BraA06002831	A06	26242771	26268099	AT3G48190.1	ATM	Recombination$_early_DSB_repair	A06	26253847	snp_1149	C	T	silent_mutation		0/0	0/0	1/1	0/0	0/0	0/0
BraA06002831	A06	26242771	26268099	AT3G48190.1	ATM	Recombination$_early_DSB_repair	A06	26254075	snp_192	T	C	silent_mutation		0/0	0/0	./.	0/0	0/0	0/0
BraA06002831	A06	26242771	26268099	AT3G48190.1	ATM	Recombination$_early_DSB_repair	A06	26254229	snp_334	G	T	conservative_missense_codon	Note=tcc>Gcc_S>A_aa1339_codon_loc1_MODERATELY_CONSERVATIVE(99)	0/0	0/0	1/1	0/0	0/0	0/0
BraA06002831	A06	26242771	26268099	AT3G48190.1	ATM	Recombination$_early_DSB_repair	A06	26254315	snp_136	T	C	synonymous_codon	Note=gtc>gtT_V>V_aa1367_codon_loc3	0/0	0/0	1/1	0/0	0/0	0/0
BraA06002831	A06	26242771	26268099	AT3G48190.1	ATM	Recombination$_early_DSB_repair	A06	26254435	snp_1842	C	T	synonymous_codon	Note=gtt>gtC_V>V_aa1378_codon_loc3	0/0	0/0	1/1	0/0	0/0	0/0
BraA06002831	A06	26242771	26268099	AT3G48190.1	ATM	Recombination$_early_DSB_repair	A06	26254791	snp_2409	A	C	silent_mutation		0/0	0/0	1/1	0/0	0/0	0/0
BraA06002831	A06	26242771	26268099	AT3G48190.1	ATM	Recombination$_early_DSB_repair	A06	26254827	snp_1140	G	A	silent_mutation		0/0	0/0	1/1	0/0	0/0	0/0
BraA06002831	A06	26242771	26268099	AT3G48190.1	ATM	Recombination$_early_DSB_repair	A06	26254913	snp_576	C	G	silent_mutation		0/0	0/0	1/1	0/0	0/0	0/0
BraA06002831	A06	26242771	26268099	AT3G48190.1	ATM	Recombination$_early_DSB_repair	A06	26255107	snp_3657	A	T	silent_mutation		1/1	1/1	0/0	0/0	1/1	1/1
BraA06002831	A06	26242771	26268099	AT3G48190.1	ATM	Recombination$_early_DSB_repair	A06	26255289	snp_725	T	G	silent_mutation		0/0	0/0	1/1	0/0	0/0	0/0
BraA06002831	A06	26242771	26268099	AT3G48190.1	ATM	Recombination$_early_DSB_repair	A06	26255335	snp_1426	A	T	silent_mutation		0/0	0/0	1/1	0/0	0/0	0/0
BraA06002831	A06	26242771	26268099	AT3G48190.1	ATM	Recombination$_early_DSB_repair	A06	26255622	snp_1945	G	C	silent_mutation		0/0	0/0	0/1	0/0	0/0	0/0
BraA06002831	A06	26242771	26268099	AT3G48190.1	ATM	Recombination$_early_DSB_repair	A06	26255847	snp_2470	A	G	synonymous_codon	Note=gtg>gtA_V>V_aa1596_codon_loc3	1/1	1/1	1/1	1/1	1/1	1/1
BraA06002831	A06	26242771	26268099	AT3G48190.1	ATM	Recombination$_early_DSB_repair	A06	26256061	snp_1899	C	T	silent_mutation		0/0	0/0	1/1	0/0	0/0	0/0
BraA06002831	A06	26242771	26268099	AT3G48190.1	ATM	Recombination$_early_DSB_repair	A06	26256127	snp_1216	T	A	silent_mutation		0/0	0/0	1/1	0/0	0/0	0/0
BraA06002831	A06	26242771	26268099	AT3G48190.1	ATM	Recombination$_early_DSB_repair	A06	26256456	snp_1192	G	A	silent_mutation		0/0	0/0	1/1	0/0	0/0	0/0
BraA06002831	A06	26242771	26268099	AT3G48190.1	ATM	Recombination$_early_DSB_repair	A06	26256492	snp_3142	T	C	silent_mutation		0/0	0/0	1/1	0/0	0/0	0/0
BraA06002831	A06	26242771	26268099	AT3G48190.1	ATM	Recombination$_early_DSB_repair	A06	26256569	snp_2694	A	G	silent_mutation		0/0	0/0	1/1	0/0	0/0	0/0
BraA06002831	A06	26242771	26268099	AT3G48190.1	ATM	Recombination$_early_DSB_repair	A06	26257233	snp_193	C	G	silent_mutation		0/0	0/0	0/1	0/0	0/0	0/0
BraA06002831	A06	26242771	26268099	AT3G48190.1	ATM	Recombination$_early_DSB_repair	A06	26257332	snp_170	C	T	conservative_missense_codon	Note=atg>aCg_M>T_aa1684_codon_loc2_MODERATELY_CONSERVATIVE(81)	1/1	1/1	0/1	0/0	1/1	1/1
BraA06002831	A06	26242771	26268099	AT3G48190.1	ATM	Recombination$_early_DSB_repair	A06	26257803	snp_3546	T	C	synonymous_codon	Note=aac>aaT_N>N_aa1756_codon_loc3	0/0	0/0	1/1	0/0	0/0	0/0
BraA06002831	A06	26242771	26268099	AT3G48190.1	ATM	Recombination$_early_DSB_repair	A06	26257831	snp_2483	A	G	conservative_missense_codon	Note=gtc>Atc_V>I_aa1766_codon_loc1_CONSERVATIVE(29)	0/0	0/0	0/1	0/0	0/0	0/0
BraA06002831	A06	26242771	26268099	AT3G48190.1	ATM	Recombination$_early_DSB_repair	A06	26258032	snp_366	A	G	silent_mutation		0/0	0/0	1/1	0/0	0/0	0/0
BraA06002831	A06	26242771	26268099	AT3G48190.1	ATM	Recombination$_early_DSB_repair	A06	26258414	snp_1398	C	T	silent_mutation		0/0	0/0	1/1	0/0	0/0	0/0
BraA06002831	A06	26242771	26268099	AT3G48190.1	ATM	Recombination$_early_DSB_repair	A06	26258454	snp_1438	G	C	silent_mutation		0/0	0/0	1/1	0/0	0/0	0/0
BraA06002831	A06	26242771	26268099	AT3G48190.1	ATM	Recombination$_early_DSB_repair	A06	26258786	snp_779	C	T	silent_mutation		0/0	0/0	1/1	0/0	0/0	0/0
BraA06002831	A06	26242771	26268099	AT3G48190.1	ATM	Recombination$_early_DSB_repair	A06	26259049	snp_1313	G	C	silent_mutation		0/0	0/0	1/1	0/0	0/0	0/0
BraA06002831	A06	26242771	26268099	AT3G48190.1	ATM	Recombination$_early_DSB_repair	A06	26259122	snp_44	A	T	silent_mutation		0/0	0/0	1/1	0/0	0/0	0/0
BraA06002831	A06	26242771	26268099	AT3G48190.1	ATM	Recombination$_early_DSB_repair	A06	26259256	snp_2037	C	G	conservative_missense_codon	Note=gct>Cct_A>P_aa1886_codon_loc1_CONSERVATIVE(27)	1/1	1/1	1/1	1/1	1/1	1/1
BraA06002831	A06	26242771	26268099	AT3G48190.1	ATM	Recombination$_early_DSB_repair	A06	26260122	snp_1446	T	C	silent_mutation		0/0	0/0	1/1	0/0	0/0	0/0
BraA06002831	A06	26242771	26268099	AT3G48190.1	ATM	Recombination$_early_DSB_repair	A06	26260199	snp_1304	G	A	silent_mutation		0/0	0/0	1/1	0/0	0/0	0/0
BraA06002831	A06	26242771	26268099	AT3G48190.1	ATM	Recombination$_early_DSB_repair	A06	26260504	snp_619	A	G	silent_mutation		0/0	0/0	1/1	0/0	0/0	0/0
BraA06002831	A06	26242771	26268099	AT3G48190.1	ATM	Recombination$_early_DSB_repair	A06	26260545	snp_402	G	A	silent_mutation		0/0	0/0	1/1	0/0	0/0	0/0
BraA06002831	A06	26242771	26268099	AT3G48190.1	ATM	Recombination$_early_DSB_repair	A06	26261053	snp_1547	G	C	silent_mutation		0/0	0/0	./.	0/0	0/0	0/0
BraA06002831	A06	26242771	26268099	AT3G48190.1	ATM	Recombination$_early_DSB_repair	A06	26261200	snp_3228	C	A	silent_mutation		0/0	0/0	1/1	0/0	0/0	0/0
BraA06002831	A06	26242771	26268099	AT3G48190.1	ATM	Recombination$_early_DSB_repair	A06	26261357	snp_1833	A	C	silent_mutation		0/0	0/0	1/1	0/0	0/0	0/0
BraA06002831	A06	26242771	26268099	AT3G48190.1	ATM	Recombination$_early_DSB_repair	A06	26261638	snp_49	C	A	silent_mutation		0/0	0/0	1/1	0/0	0/0	0/0
BraA06002831	A06	26242771	26268099	AT3G48190.1	ATM	Recombination$_early_DSB_repair	A06	26262015	snp_3020	T	A	silent_mutation		0/0	0/0	1/1	0/0	0/0	0/0
BraA06002831	A06	26242771	26268099	AT3G48190.1	ATM	Recombination$_early_DSB_repair	A06	26262016	snp_682	C	T	silent_mutation		0/0	0/0	1/1	0/0	0/0	0/0
BraA06002831	A06	26242771	26268099	AT3G48190.1	ATM	Recombination$_early_DSB_repair	A06	26262180	snp_247	T	C	silent_mutation		0/0	0/0	0/1	0/0	0/0	0/0
BraA06002831	A06	26242771	26268099	AT3G48190.1	ATM	Recombination$_early_DSB_repair	A06	26262349	snp_2722	T	C	silent_mutation		0/0	0/0	1/1	0/0	0/0	0/0
BraA06002831	A06	26242771	26268099	AT3G48190.1	ATM	Recombination$_early_DSB_repair	A06	26262367	snp_3613	A	G	silent_mutation		0/0	0/0	./.	0/0	0/0	0/0
BraA06002831	A06	26242771	26268099	AT3G48190.1	ATM	Recombination$_early_DSB_repair	A06	26262441	snp_3244	A	G	conservative_missense_codon	Note=cgg>cAg_R>Q_aa2229_codon_loc2_CONSERVATIVE(43)	1/1	1/1	0/0	0/0	1/1	1/1
BraA06002831	A06	26242771	26268099	AT3G48190.1	ATM	Recombination$_early_DSB_repair	A06	26262986	snp_270	T	C	silent_mutation		0/0	0/0	1/1	0/0	0/0	0/0
BraA06002831	A06	26242771	26268099	AT3G48190.1	ATM	Recombination$_early_DSB_repair	A06	26263425	snp_2923	G	C	silent_mutation		1/1	1/1	0/0	0/0	1/1	1/1
BraA06002831	A06	26242771	26268099	AT3G48190.1	ATM	Recombination$_early_DSB_repair	A06	26263568	snp_335	G	A	silent_mutation		0/0	0/0	1/1	0/0	0/0	0/0
BraA06002831	A06	26242771	26268099	AT3G48190.1	ATM	Recombination$_early_DSB_repair	A06	26263601	snp_2028	T	G	silent_mutation		0/0	0/0	0/1	0/0	0/0	0/0
BraA06002831	A06	26242771	26268099	AT3G48190.1	ATM	Recombination$_early_DSB_repair	A06	26263615	snp_3129	G	T	silent_mutation		1/1	1/1	./.	0/0	1/1	1/1
BraA06002831	A06	26242771	26268099	AT3G48190.1	ATM	Recombination$_early_DSB_repair	A06	26263851	snp_1071	C	T	silent_mutation		0/0	0/0	1/1	0/0	0/0	0/0
BraA06002831	A06	26242771	26268099	AT3G48190.1	ATM	Recombination$_early_DSB_repair	A06	26264529	snp_1917	T	C	silent_mutation		0/0	0/0	./.	0/0	0/0	0/0
BraA06002831	A06	26242771	26268099	AT3G48190.1	ATM	Recombination$_early_DSB_repair	A06	26264546	snp_237	C	T	silent_mutation		1/1	1/1	./.	0/0	1/1	0/0
BraA06002831	A06	26242771	26268099	AT3G48190.1	ATM	Recombination$_early_DSB_repair	A06	26264574	snp_1756	A	C	silent_mutation		1/1	1/1	./.	0/0	1/1	1/1
BraA06002831	A06	26242771	26268099	AT3G48190.1	ATM	Recombination$_early_DSB_repair	A06	26264579	snp_2493	G	A	silent_mutation		1/1	1/1	./.	0/0	1/1	1/1
BraA06002831	A06	26242771	26268099	AT3G48190.1	ATM	Recombination$_early_DSB_repair	A06	26264770	snp_3383	C	T	synonymous_codon	Note=gat>gaC_D>D_aa2522_codon_loc3	0/0	0/0	1/1	0/0	0/0	0/0
BraA06002831	A06	26242771	26268099	AT3G48190.1	ATM	Recombination$_early_DSB_repair	A06	26264874	snp_1205	A	C	silent_mutation		0/0	0/0	1/1	0/0	0/0	0/0
BraA06002831	A06	26242771	26268099	AT3G48190.1	ATM	Recombination$_early_DSB_repair	A06	26265326	snp_3127	T	A	silent_mutation		1/1	1/1	./.	0/0	1/1	1/1
BraA06002831	A06	26242771	26268099	AT3G48190.1	ATM	Recombination$_early_DSB_repair	A06	26265488	snp_3126	A	G	silent_mutation		0/0	0/0	0/1	0/0	0/0	0/0
BraA06002831	A06	26242771	26268099	AT3G48190.1	ATM	Recombination$_early_DSB_repair	A06	26265819	snp_3168	T	C	silent_mutation		0/0	0/0	1/1	0/0	0/0	0/0
BraA06002831	A06	26242771	26268099	AT3G48190.1	ATM	Recombination$_early_DSB_repair	A06	26265820	snp_31	G	T	silent_mutation		0/0	0/0	1/1	0/0	0/0	0/0
BraA06002831	A06	26242771	26268099	AT3G48190.1	ATM	Recombination$_early_DSB_repair	A06	26265981	snp_814	G	C	silent_mutation		0/0	0/0	1/1	0/0	0/0	0/0
BraA06002831	A06	26242771	26268099	AT3G48190.1	ATM	Recombination$_early_DSB_repair	A06	26266250	snp_1083	C	T	synonymous_codon	Note=ggt>ggC_G>G_aa2686_codon_loc3	0/0	0/0	./.	0/0	0/0	0/0
BraA06002831	A06	26242771	26268099	AT3G48190.1	ATM	Recombination$_early_DSB_repair	A06	26266293	snp_3636	T	A	silent_mutation		0/0	0/0	1/1	0/0	0/0	0/0
BraA06002831	A06	26242771	26268099	AT3G48190.1	ATM	Recombination$_early_DSB_repair	A06	26266312	snp_305	T	G	silent_mutation		0/0	0/0	1/1	0/0	0/0	0/0
BraA06002831	A06	26242771	26268099	AT3G48190.1	ATM	Recombination$_early_DSB_repair	A06	26266457	snp_1199	A	G	conservative_missense_codon	Note=agt>aAt_S>N_aa2723_codon_loc2_CONSERVATIVE(46)	0/0	0/0	1/1	0/0	0/0	0/0
BraA06002831	A06	26242771	26268099	AT3G48190.1	ATM	Recombination$_early_DSB_repair	A06	26266522	snp_466	A	C	silent_mutation		0/0	0/0	1/1	0/0	0/0	0/0
BraA06002831	A06	26242771	26268099	AT3G48190.1	ATM	Recombination$_early_DSB_repair	A06	26266651	snp_829	A	T	silent_mutation		0/0	0/0	0/1	0/0	0/0	0/0
BraA06002831	A06	26242771	26268099	AT3G48190.1	ATM	Recombination$_early_DSB_repair	A06	26266860	snp_1206	G	A	silent_mutation		0/0	0/0	./.	0/0	0/0	0/0
BraA06002831	A06	26242771	26268099	AT3G48190.1	ATM	Recombination$_early_DSB_repair	A06	26267011	snp_3409	G	T	silent_mutation		0/0	0/0	1/1	0/0	0/0	0/0
BraA06002831	A06	26242771	26268099	AT3G48190.1	ATM	Recombination$_early_DSB_repair	A06	26267062	snp_20	C	T	silent_mutation		0/0	0/0	1/1	0/0	0/0	0/0
BraA06002831	A06	26242771	26268099	AT3G48190.1	ATM	Recombination$_early_DSB_repair	A06	26267132	snp_2910	A	T	silent_mutation		0/0	0/0	1/1	0/0	0/0	0/0
BraA06002831	A06	26242771	26268099	AT3G48190.1	ATM	Recombination$_early_DSB_repair	A06	26267316	snp_3429	T	A	silent_mutation		0/0	0/0	0/1	0/0	0/0	0/0
BraA06002831	A06	26242771	26268099	AT3G48190.1	ATM	Recombination$_early_DSB_repair	A06	26267337	snp_2575	G	C	silent_mutation		0/0	0/0	./.	0/0	0/0	0/0
BraA06002831	A06	26242771	26268099	AT3G48190.1	ATM	Recombination$_early_DSB_repair	A06	26267358	snp_773	C	G	silent_mutation		0/0	0/0	./.	0/0	0/0	0/0
BraA06002831	A06	26242771	26268099	AT3G48190.1	ATM	Recombination$_early_DSB_repair	A06	26267412	snp_2581	T	C	synonymous_codon	Note=atc>atT_I>I_aa2831_codon_loc3	0/0	0/0	1/1	0/0	0/0	0/0
BraA06002831	A06	26242771	26268099	AT3G48190.1	ATM	Recombination$_early_DSB_repair	A06	26267719	snp_3157	C	T	silent_mutation		0/0	0/0	1/1	0/0	0/0	0/0
BraA06002854	A06	26463651	26465324	AT5G63370.1	CDKG1	Recombination$_CO_and_NCO_outcome	A06	26463660	snp_2567	T	C	synonymous_codon	Note=aag>aaA_K>K_aa555_codon_loc3	1/1	1/1	0/0	0/0	1/1	1/1
BraA06002854	A06	26463651	26465324	AT5G63370.1	CDKG1	Recombination$_CO_and_NCO_outcome	A06	26463897	snp_3474	T	C	synonymous_codon	Note=ctg>ctA_L>L_aa476_codon_loc3	1/1	1/1	0/0	0/0	1/1	1/1
BraA06002854	A06	26463651	26465324	AT5G63370.1	CDKG1	Recombination$_CO_and_NCO_outcome	A06	26464467	snp_701	T	C	synonymous_codon	Note=ccg>ccA_P>P_aa286_codon_loc3	1/1	1/1	0/0	0/0	1/1	1/1
BraA06002854	A06	26463651	26465324	AT5G63370.1	CDKG1	Recombination$_CO_and_NCO_outcome	A06	26464681	snp_1559	A	C	non_conservative_missense_codon	Note=tgt>tTt_C>F_aa215_codon_loc2_RADICAL(205)	1/1	1/1	0/0	0/0	1/1	1/1
BraA06002854	A06	26463651	26465324	AT5G63370.1	CDKG1	Recombination$_CO_and_NCO_outcome	A06	26464777	snp_1480	A	C	non_conservative_missense_codon	Note=cgt>cTt_R>L_aa183_codon_loc2_MODERATELY_RADICAL(102)	0/0	0/0	1/1	0/0	0/0	0/0
BraA06002854	A06	26463651	26465324	AT5G63370.1	CDKG1	Recombination$_CO_and_NCO_outcome	A06	26464797	snp_148	A	T	conservative_missense_codon	Note=caa>caT_Q>H_aa176_codon_loc3_CONSERVATIVE(24)	1/1	1/1	0/0	0/0	1/1	1/1
BraA06002854	A06	26463651	26465324	AT5G63370.1	CDKG1	Recombination$_CO_and_NCO_outcome	A06	26464819	snp_377	A	G	conservative_missense_codon	Note=act>aTt_T>I_aa169_codon_loc2_MODERATELY_CONSERVATIVE(89)	0/0	0/0	1/1	0/0	0/0	0/0
BraA06002854	A06	26463651	26465324	AT5G63370.1	CDKG1	Recombination$_CO_and_NCO_outcome	A06	26465246	snp_1795	A	C	non_conservative_missense_codon	Note=ggt>Tgt_G>C_aa27_codon_loc1_RADICAL(159)	1/1	1/1	0/0	0/0	1/1	1/1
BraA06003993	A06	34016026	34018369	AT5G48720.1	XRI1	Entry_into_meiosis	A06	34016098	snp_3582	A	G	synonymous_codon	Note=ccc>ccT_P>P_aa280_codon_loc3	1/1	1/1	1/1	1/1	1/1	./.
BraA06003993	A06	34016026	34018369	AT5G48720.1	XRI1	Entry_into_meiosis	A06	34016134	snp_2784	A	T	synonymous_codon	Note=cca>ccT_P>P_aa268_codon_loc3	1/1	1/1	1/1	1/1	1/1	1/1
BraA06003993	A06	34016026	34018369	AT5G48720.1	XRI1	Entry_into_meiosis	A06	34016142	snp_3534	A	G	synonymous_codon	Note=cta>Tta_L>L_aa266_codon_loc1	1/1	./.	1/1	1/1	1/1	1/1
BraA06003993	A06	34016026	34018369	AT5G48720.1	XRI1	Entry_into_meiosis	A06	34016295	snp_2088	T	G	synonymous_codon	Note=cgg>Agg_R>R_aa215_codon_loc1	0/0	0/0	./.	1/1	0/0	0/0
BraA06003993	A06	34016026	34018369	AT5G48720.1	XRI1	Entry_into_meiosis	A06	34016768	snp_3183	C	T	synonymous_codon	Note=gaa>gaG_E>E_aa151_codon_loc3	./.	./.	0/0	0/1	./.	./.
BraA06003993	A06	34016026	34018369	AT5G48720.1	XRI1	Entry_into_meiosis	A06	34016883	snp_268	A	T	silent_mutation		1/1	1/1	0/0	./.	1/1	1/1
BraA06003993	A06	34016026	34018369	AT5G48720.1	XRI1	Entry_into_meiosis	A06	34017080	snp_2730	T	C	silent_mutation		0/0	0/0	0/0	1/1	0/0	0/0
BraA06003993	A06	34016026	34018369	AT5G48720.1	XRI1	Entry_into_meiosis	A06	34017179	snp_3687	A	T	silent_mutation		0/0	0/0	0/0	1/1	0/0	0/0
BraA06003993	A06	34016026	34018369	AT5G48720.1	XRI1	Entry_into_meiosis	A06	34017386	snp_2706	T	C	synonymous_codon	Note=acg>acA_T>T_aa96_codon_loc3	0/0	0/0	0/0	1/1	0/0	0/0
BraA06003993	A06	34016026	34018369	AT5G48720.1	XRI1	Entry_into_meiosis	A06	34017470	snp_1148	T	G	synonymous_codon	Note=acc>acA_T>T_aa68_codon_loc3	0/0	0/0	0/0	1/1	0/0	0/0
BraA06003993	A06	34016026	34018369	AT5G48720.1	XRI1	Entry_into_meiosis	A06	34017565	snp_85	T	G	synonymous_codon	Note=acc>acA_T>T_aa64_codon_loc3	0/0	0/0	0/0	1/1	0/0	0/0
BraA06003993	A06	34016026	34018369	AT5G48720.1	XRI1	Entry_into_meiosis	A06	34017590	snp_3208	C	G	conservative_missense_codon	Note=gcc>gGc_A>G_aa56_codon_loc2_MODERATELY_CONSERVATIVE(60)	1/1	1/1	0/0	1/1	1/1	1/1
BraA06004019	A06	34120980	34124250	AT5G48390.1	ZIP4	Recombination$_CO_and_NCO_outcome	A06	34121199	snp_3172	C	G	conservative_missense_codon	Note=gac>gaG_D>E_aa864_codon_loc3_CONSERVATIVE(45)	1/1	1/1	1/1	1/1	1/1	1/1
BraA06004019	A06	34120980	34124250	AT5G48390.1	ZIP4	Recombination$_CO_and_NCO_outcome	A06	34121230	snp_923	C	T	non_conservative_missense_codon	Note=tac>tGc_Y>C_aa854_codon_loc2_RADICAL(194)	1/1	1/1	1/1	1/1	1/1	1/1
BraA06004019	A06	34120980	34124250	AT5G48390.1	ZIP4	Recombination$_CO_and_NCO_outcome	A06	34121319	snp_1371	G	C	synonymous_codon	Note=ctg>ctC_L>L_aa824_codon_loc3	1/1	1/1	1/1	1/1	1/1	1/1
BraA06004019	A06	34120980	34124250	AT5G48390.1	ZIP4	Recombination$_CO_and_NCO_outcome	A06	34121339	snp_3419	T	C	conservative_missense_codon	Note=gat>Aat_D>N_aa818_codon_loc1_CONSERVATIVE(23)	1/1	1/1	1/1	1/1	1/1	1/1
BraA06004019	A06	34120980	34124250	AT5G48390.1	ZIP4	Recombination$_CO_and_NCO_outcome	A06	34121546	snp_2281	G	A	synonymous_codon	Note=tta>Cta_L>L_aa749_codon_loc1	0/0	0/0	0/0	1/1	0/0	0/0
BraA06004019	A06	34120980	34124250	AT5G48390.1	ZIP4	Recombination$_CO_and_NCO_outcome	A06	34122102	snp_2229	A	G	synonymous_codon	Note=ttc>ttT_F>F_aa590_codon_loc3	1/1	1/1	0/0	0/0	1/1	1/1
BraA06004019	A06	34120980	34124250	AT5G48390.1	ZIP4	Recombination$_CO_and_NCO_outcome	A06	34122803	snp_1092	C	A	silent_mutation		1/1	1/1	1/1	./.	./.	./.
BraA06004019	A06	34120980	34124250	AT5G48390.1	ZIP4	Recombination$_CO_and_NCO_outcome	A06	34122816	snp_1666	T	A	silent_mutation		1/1	1/1	1/1	1/1	./.	1/1
BraA06004019	A06	34120980	34124250	AT5G48390.1	ZIP4	Recombination$_CO_and_NCO_outcome	A06	34123125	snp_1552	A	G	synonymous_codon	Note=ctg>Ttg_L>L_aa376_codon_loc1	1/1	1/1	1/1	1/1	./.	1/1
BraA06004019	A06	34120980	34124250	AT5G48390.1	ZIP4	Recombination$_CO_and_NCO_outcome	A06	34123330	snp_216	A	G	synonymous_codon	Note=gac>gaT_D>D_aa307_codon_loc3	1/1	1/1	1/1	1/1	1/1	1/1
BraA06004019	A06	34120980	34124250	AT5G48390.1	ZIP4	Recombination$_CO_and_NCO_outcome	A06	34123366	snp_3616	A	C	conservative_missense_codon	Note=gag>gaT_E>D_aa295_codon_loc3_CONSERVATIVE(45)	1/1	1/1	1/1	1/1	1/1	1/1
BraA06004056	A06	34298817	34299867	AT5G47870.1	RAD52.2	Putative_meiotic_genes	A06	34298862	snp_2342	A	G	conservative_missense_codon	Note=gca>Aca_A>T_aa16_codon_loc1_MODERATELY_CONSERVATIVE(58)	1/1	1/1	1/1	./.	1/1	1/1
BraA06004056	A06	34298817	34299867	AT5G47870.1	RAD52.2	Putative_meiotic_genes	A06	34298904	snp_2933	C	T	conservative_missense_codon	Note=tca>Cca_S>P_aa30_codon_loc1_MODERATELY_CONSERVATIVE(74)	0/0	0/0	0/1	./.	0/0	0/0
BraA06004056	A06	34298817	34299867	AT5G47870.1	RAD52.2	Putative_meiotic_genes	A06	34298924	snp_2589	T	C	synonymous_codon	Note=cgc>cgT_R>R_aa36_codon_loc3	0/0	0/0	1/1	./.	0/0	0/0
BraA06004056	A06	34298817	34299867	AT5G47870.1	RAD52.2	Putative_meiotic_genes	A06	34298964	snp_1516	A	G	conservative_missense_codon	Note=ggc>Agc_G>S_aa50_codon_loc1_MODERATELY_CONSERVATIVE(56)	0/0	0/0	1/1	./.	0/0	0/0
BraA06004056	A06	34298817	34299867	AT5G47870.1	RAD52.2	Putative_meiotic_genes	A06	34299398	snp_3641	C	T	synonymous_codon	Note=act>acC_T>T_aa147_codon_loc3	./.	./.	1/1	./.	./.	./.
BraA06004589	A06	37553381	37558607	AT1G01690.1	PAIR1/PRD3_copy1	Recombination$_DSB_formation	A06	37553485	snp_866	C	T	conservative_missense_codon	Note=ata>Gta_I>V_aa591_codon_loc1_CONSERVATIVE(29)	1/1	1/1	1/1	1/1	1/1	1/1
BraA06004589	A06	37553381	37558607	AT1G01690.1	PAIR1/PRD3_copy1	Recombination$_DSB_formation	A06	37553531	snp_2728	C	T	synonymous_codon	Note=tta>ttG_L>L_aa575_codon_loc3	1/1	1/1	1/1	1/1	1/1	1/1
BraA06004589	A06	37553381	37558607	AT1G01690.1	PAIR1/PRD3_copy1	Recombination$_DSB_formation	A06	37553549	snp_2136	C	T	synonymous_codon	Note=aca>acG_T>T_aa569_codon_loc3	1/1	1/1	1/1	1/1	1/1	1/1
BraA06004589	A06	37553381	37558607	AT1G01690.1	PAIR1/PRD3_copy1	Recombination$_DSB_formation	A06	37553781	snp_965	C	G	conservative_missense_codon	Note=ctg>Gtg_L>V_aa515_codon_loc1_CONSERVATIVE(32)	0/0	0/0	1/1	0/0	0/0	0/0
BraA06004589	A06	37553381	37558607	AT1G01690.1	PAIR1/PRD3_copy1	Recombination$_DSB_formation	A06	37554303	snp_3721	A	G	silent_mutation		0/0	0/0	1/1	0/0	0/0	0/0
BraA06004589	A06	37553381	37558607	AT1G01690.1	PAIR1/PRD3_copy1	Recombination$_DSB_formation	A06	37554666	snp_3274	T	C	silent_mutation		1/1	1/1	1/1	1/1	1/1	1/1
BraA06004589	A06	37553381	37558607	AT1G01690.1	PAIR1/PRD3_copy1	Recombination$_DSB_formation	A06	37554884	snp_3478	G	A	silent_mutation		1/1	1/1	1/1	1/1	1/1	1/1
BraA06004589	A06	37553381	37558607	AT1G01690.1	PAIR1/PRD3_copy1	Recombination$_DSB_formation	A06	37554943	snp_2398	G	T	silent_mutation		1/1	1/1	1/1	0/0	1/1	1/1
BraA06004589	A06	37553381	37558607	AT1G01690.1	PAIR1/PRD3_copy1	Recombination$_DSB_formation	A06	37554960	snp_1857	G	A	silent_mutation		1/1	1/1	0/0	0/0	1/1	1/1
BraA06004589	A06	37553381	37558607	AT1G01690.1	PAIR1/PRD3_copy1	Recombination$_DSB_formation	A06	37555130	snp_21	C	A	silent_mutation		1/1	1/1	./.	0/0	1/1	1/1
BraA06004589	A06	37553381	37558607	AT1G01690.1	PAIR1/PRD3_copy1	Recombination$_DSB_formation	A06	37555217	snp_1990	C	A	silent_mutation		1/1	1/1	1/1	0/0	1/1	1/1
BraA06004589	A06	37553381	37558607	AT1G01690.1	PAIR1/PRD3_copy1	Recombination$_DSB_formation	A06	37555399	snp_2121	T	C	silent_mutation		1/1	1/1	./.	0/0	1/1	./.
BraA06004589	A06	37553381	37558607	AT1G01690.1	PAIR1/PRD3_copy1	Recombination$_DSB_formation	A06	37555400	snp_1710	C	T	silent_mutation		1/1	1/1	./.	0/0	1/1	./.
BraA06004589	A06	37553381	37558607	AT1G01690.1	PAIR1/PRD3_copy1	Recombination$_DSB_formation	A06	37555691	snp_3755	T	A	silent_mutation		1/1	1/1	./.	0/0	1/1	1/1
BraA06004589	A06	37553381	37558607	AT1G01690.1	PAIR1/PRD3_copy1	Recombination$_DSB_formation	A06	37555838	snp_1565	T	C	silent_mutation		1/1	1/1	./.	0/0	1/1	1/1
BraA06004589	A06	37553381	37558607	AT1G01690.1	PAIR1/PRD3_copy1	Recombination$_DSB_formation	A06	37555859	snp_3325	C	T	conservative_missense_codon	Note=aac>Gac_N>D_aa412_codon_loc1_CONSERVATIVE(23)	1/1	1/1	./.	0/0	1/1	1/1
BraA06004589	A06	37553381	37558607	AT1G01690.1	PAIR1/PRD3_copy1	Recombination$_DSB_formation	A06	37555957	snp_856	T	G	silent_mutation		0/0	0/0	./.	1/1	0/0	0/0
BraA06004589	A06	37553381	37558607	AT1G01690.1	PAIR1/PRD3_copy1	Recombination$_DSB_formation	A06	37555986	snp_103	T	C	silent_mutation		./.	./.	./.	1/1	0/1	./.
BraA06004589	A06	37553381	37558607	AT1G01690.1	PAIR1/PRD3_copy1	Recombination$_DSB_formation	A06	37555996	snp_1519	T	C	silent_mutation		./.	./.	./.	0/1	0/1	./.
BraA06004589	A06	37553381	37558607	AT1G01690.1	PAIR1/PRD3_copy1	Recombination$_DSB_formation	A06	37556026	snp_1106	A	T	non_conservative_missense_codon	Note=cag>cTg_Q>L_aa387_codon_loc2_MODERATELY_RADICAL(113)	0/0	0/0	./.	0/0	0/0	0/0
BraA06004589	A06	37553381	37558607	AT1G01690.1	PAIR1/PRD3_copy1	Recombination$_DSB_formation	A06	37556121	snp_566	C	T	conservative_missense_codon	Note=ata>atG_I>M_aa355_codon_loc3_CONSERVATIVE(10)	1/1	1/1	./.	0/0	1/1	1/1
BraA06004589	A06	37553381	37558607	AT1G01690.1	PAIR1/PRD3_copy1	Recombination$_DSB_formation	A06	37556165	snp_1445	G	T	conservative_missense_codon	Note=aaa>Caa_K>Q_aa341_codon_loc1_MODERATELY_CONSERVATIVE(53)	1/1	1/1	./.	1/1	1/1	1/1
BraA06004589	A06	37553381	37558607	AT1G01690.1	PAIR1/PRD3_copy1	Recombination$_DSB_formation	A06	37556258	snp_2300	T	G	silent_mutation		1/1	1/1	./.	0/1	1/1	1/1
BraA06004589	A06	37553381	37558607	AT1G01690.1	PAIR1/PRD3_copy1	Recombination$_DSB_formation	A06	37556340	snp_2636	C	T	silent_mutation		1/1	1/1	./.	1/1	1/1	1/1
BraA06004589	A06	37553381	37558607	AT1G01690.1	PAIR1/PRD3_copy1	Recombination$_DSB_formation	A06	37556458	snp_1389	T	G	conservative_missense_codon	Note=cct>Act_P>T_aa295_codon_loc1_CONSERVATIVE(38)	1/1	1/1	./.	./.	1/1	1/1
BraA06004590	A06	37559314	37568256	AT5G47690.1	PDS5A	Putative_meiotic_genes	A06	37559547	snp_3443	C	T	conservative_missense_codon	Note=act>Gct_T>A_aa1559_codon_loc1_MODERATELY_CONSERVATIVE(58)	./.	./.	1/1	1/1	./.	./.
BraA06004590	A06	37559314	37568256	AT5G47690.1	PDS5A	Putative_meiotic_genes	A06	37559680	snp_881	T	C	synonymous_codon	Note=aag>aaA_K>K_aa1514_codon_loc3	./.	./.	1/1	1/1	./.	./.
BraA06004590	A06	37559314	37568256	AT5G47690.1	PDS5A	Putative_meiotic_genes	A06	37559683	snp_350	C	G	synonymous_codon	Note=ccc>ccG_P>P_aa1513_codon_loc3	./.	./.	1/1	1/1	./.	./.
BraA06004590	A06	37559314	37568256	AT5G47690.1	PDS5A	Putative_meiotic_genes	A06	37560317	snp_2021	T	G	silent_mutation		1/1	1/1	./.	./.	1/1	1/1
[truncated: 1,691 more rows]

## Sheet: 7b SNPs_B_oleracea
					File S7b- SNP variation and meiosis gene positions in Brassica oleracea parents
ole_ID	gene_chrom	gene_start	gene_stop	AT_ID	gene_name	function.	chrom.x	pos.x	id_snp	Variant_seq	Reference_seq	Variant_type	note	C34.1	C36.1	C37.1	C46.1	C47.1
Bo1g031970.1	C1	10172037	10182335	AT4G22970.1	AESP	Sister_chromatid_cohesion	C1	10172085	snp_747	C	T	synonymous_codon	Note=aca>acG_T>T_aa2156_codon_loc3	1/1	1/1	1/1	0/0	0/0
Bo1g031970.1	C1	10172037	10182335	AT4G22970.1	AESP	Sister_chromatid_cohesion	C1	10172349	snp_2247	G	T	synonymous_codon	Note=tca>tcC_S>S_aa2068_codon_loc3	1/1	1/1	1/1	0/0	0/0
Bo1g031970.1	C1	10172037	10182335	AT4G22970.1	AESP	Sister_chromatid_cohesion	C1	10172357	snp_1205	G	A	conservative_missense_codon	Note=tct>Cct_S>P_aa2066_codon_loc1_MODERATELY_CONSERVATIVE(74)	1/1	1/1	1/1	0/0	0/0
Bo1g031970.1	C1	10172037	10182335	AT4G22970.1	AESP	Sister_chromatid_cohesion	C1	10172827	snp_858	A	C	silent_mutation		1/1	1/1	1/1	./.	0/0
Bo1g031970.1	C1	10172037	10182335	AT4G22970.1	AESP	Sister_chromatid_cohesion	C1	10172873	snp_1402	C	T	silent_mutation		1/1	1/1	1/1	1/1	0/0
Bo1g031970.1	C1	10172037	10182335	AT4G22970.1	AESP	Sister_chromatid_cohesion	C1	10173009	snp_628	G	A	conservative_missense_codon	Note=gtt>gCt_V>A_aa1912_codon_loc2_MODERATELY_CONSERVATIVE(64)	0/0	0/0	0/0	1/1	0/0
Bo1g031970.1	C1	10172037	10182335	AT4G22970.1	AESP	Sister_chromatid_cohesion	C1	10173015	snp_1599	G	T	non_conservative_missense_codon	Note=gaa>gCa_E>A_aa1910_codon_loc2_MODERATELY_RADICAL(107)	0/0	0/0	0/0	1/1	0/0
Bo1g031970.1	C1	10172037	10182335	AT4G22970.1	AESP	Sister_chromatid_cohesion	C1	10173260	snp_28	A	G	silent_mutation		./.	1/1	1/1	./.	0/0
Bo1g031970.1	C1	10172037	10182335	AT4G22970.1	AESP	Sister_chromatid_cohesion	C1	10173394	snp_1741	A	T	silent_mutation		1/1	./.	./.	1/1	0/0
Bo1g031970.1	C1	10172037	10182335	AT4G22970.1	AESP	Sister_chromatid_cohesion	C1	10173499	snp_297	T	C	synonymous_codon	Note=gcg>gcA_A>A_aa1840_codon_loc3	1/1	1/1	1/1	1/1	0/0
Bo1g031970.1	C1	10172037	10182335	AT4G22970.1	AESP	Sister_chromatid_cohesion	C1	10173550	snp_2262	G	A	synonymous_codon	Note=tgt>tgC_C>C_aa1823_codon_loc3	1/1	1/1	1/1	1/1	0/0
Bo1g031970.1	C1	10172037	10182335	AT4G22970.1	AESP	Sister_chromatid_cohesion	C1	10173836	snp_525	T	C	silent_mutation		0/0	0/0	0/0	0/1	0/0
Bo1g031970.1	C1	10172037	10182335	AT4G22970.1	AESP	Sister_chromatid_cohesion	C1	10173838	snp_486	A	C	silent_mutation		0/0	0/0	0/0	0/1	0/0
Bo1g031970.1	C1	10172037	10182335	AT4G22970.1	AESP	Sister_chromatid_cohesion	C1	10174032	snp_1039	C	A	silent_mutation		0/0	0/0	0/0	1/1	0/0
Bo1g031970.1	C1	10172037	10182335	AT4G22970.1	AESP	Sister_chromatid_cohesion	C1	10174045	snp_2159	A	T	silent_mutation		0/0	0/0	0/0	1/1	0/0
Bo1g031970.1	C1	10172037	10182335	AT4G22970.1	AESP	Sister_chromatid_cohesion	C1	10174062	snp_1404	T	C	silent_mutation		1/1	1/1	1/1	0/0	0/0
Bo1g031970.1	C1	10172037	10182335	AT4G22970.1	AESP	Sister_chromatid_cohesion	C1	10174293	snp_1008	T	C	non_conservative_missense_codon	Note=gga>Aga_G>R_aa1661_codon_loc1_MODERATELY_RADICAL(125)	0/0	0/0	0/0	1/1	0/0
Bo1g031970.1	C1	10172037	10182335	AT4G22970.1	AESP	Sister_chromatid_cohesion	C1	10174324	snp_1246	A	G	silent_mutation		0/0	0/0	0/0	1/1	0/0
Bo1g031970.1	C1	10172037	10182335	AT4G22970.1	AESP	Sister_chromatid_cohesion	C1	10174406	snp_1946	C	T	synonymous_codon	Note=cta>ctG_L>L_aa1646_codon_loc3	1/1	1/1	1/1	1/1	0/0
Bo1g031970.1	C1	10172037	10182335	AT4G22970.1	AESP	Sister_chromatid_cohesion	C1	10174667	snp_1804	T	C	silent_mutation		0/0	0/0	0/0	0/1	0/0
Bo1g031970.1	C1	10172037	10182335	AT4G22970.1	AESP	Sister_chromatid_cohesion	C1	10174737	snp_2050	A	G	non_conservative_missense_codon	Note=tcg>tTg_S>L_aa1565_codon_loc2_MODERATELY_RADICAL(145)	0/0	0/0	0/0	1/1	0/0
Bo1g031970.1	C1	10172037	10182335	AT4G22970.1	AESP	Sister_chromatid_cohesion	C1	10174756	snp_24	C	A	non_conservative_missense_codon	Note=tgt>Ggt_C>G_aa1559_codon_loc1_RADICAL(159)	0/0	0/0	0/0	1/1	0/0
Bo1g031970.1	C1	10172037	10182335	AT4G22970.1	AESP	Sister_chromatid_cohesion	C1	10174921	snp_1991	T	A	non_conservative_missense_codon	Note=cta>cAa_L>Q_aa1554_codon_loc2_MODERATELY_RADICAL(113)	0/0	0/0	0/0	1/1	0/0
Bo1g031970.1	C1	10172037	10182335	AT4G22970.1	AESP	Sister_chromatid_cohesion	C1	10174927	snp_265	C	T	conservative_missense_codon	Note=cag>cGg_Q>R_aa1552_codon_loc2_CONSERVATIVE(43)	0/0	0/0	0/0	1/1	0/0
Bo1g031970.1	C1	10172037	10182335	AT4G22970.1	AESP	Sister_chromatid_cohesion	C1	10175113	snp_627	A	G	silent_mutation		./.	1/1	1/1	1/1	0/0
Bo1g031970.1	C1	10172037	10182335	AT4G22970.1	AESP	Sister_chromatid_cohesion	C1	10175213	snp_428	A	G	conservative_missense_codon	Note=gct>gTt_A>V_aa1486_codon_loc2_MODERATELY_CONSERVATIVE(64)	1/1	./.	1/1	./.	0/0
Bo1g031970.1	C1	10172037	10182335	AT4G22970.1	AESP	Sister_chromatid_cohesion	C1	10175315	snp_2451	A	G	silent_mutation		1/1	1/1	./.	./.	0/0
Bo1g031970.1	C1	10172037	10182335	AT4G22970.1	AESP	Sister_chromatid_cohesion	C1	10175592	snp_1729	G	A	non_conservative_missense_codon	Note=att>aGC_I>S_aa1418_codon_loc3_MODERATELY_RADICAL(142)	1/1	1/1	1/1	0/0	0/0
Bo1g031970.1	C1	10172037	10182335	AT4G22970.1	AESP	Sister_chromatid_cohesion	C1	10175593	snp_66	C	A	non_conservative_missense_codon	Note=att>aGC_I>S_aa1418_codon_loc2_MODERATELY_RADICAL(142)	1/1	1/1	1/1	1/1	0/0
Bo1g031970.1	C1	10172037	10182335	AT4G22970.1	AESP	Sister_chromatid_cohesion	C1	10175797	snp_1602	C	A	silent_mutation		1/1	1/1	1/1	1/1	0/0
Bo1g031970.1	C1	10172037	10182335	AT4G22970.1	AESP	Sister_chromatid_cohesion	C1	10175805	snp_2241	A	C	silent_mutation		1/1	1/1	1/1	1/1	0/0
Bo1g031970.1	C1	10172037	10182335	AT4G22970.1	AESP	Sister_chromatid_cohesion	C1	10176004	snp_1936	T	G	silent_mutation		1/1	1/1	1/1	0/0	0/0
Bo1g031970.1	C1	10172037	10182335	AT4G22970.1	AESP	Sister_chromatid_cohesion	C1	10176071	snp_2097	C	A	silent_mutation		1/1	1/1	1/1	1/1	0/0
Bo1g031970.1	C1	10172037	10182335	AT4G22970.1	AESP	Sister_chromatid_cohesion	C1	10176154	snp_116	A	C	non_conservative_missense_codon	Note=ggg>Tgg_G>W_aa1355_codon_loc1_RADICAL(184)	1/1	1/1	1/1	0/0	0/0
Bo1g031970.1	C1	10172037	10182335	AT4G22970.1	AESP	Sister_chromatid_cohesion	C1	10176164	snp_953	T	A	synonymous_codon	Note=gtt>gtA_V>V_aa1351_codon_loc3	1/1	1/1	1/1	1/1	0/0
Bo1g031970.1	C1	10172037	10182335	AT4G22970.1	AESP	Sister_chromatid_cohesion	C1	10176303	snp_2032	A	G	conservative_missense_codon	Note=gct>gTt_A>V_aa1305_codon_loc2_MODERATELY_CONSERVATIVE(64)	1/1	1/1	1/1	./.	0/0
Bo1g031970.1	C1	10172037	10182335	AT4G22970.1	AESP	Sister_chromatid_cohesion	C1	10176347	snp_1852	G	C	conservative_missense_codon	Note=cag>caC_Q>H_aa1290_codon_loc3_CONSERVATIVE(24)	1/1	1/1	1/1	0/0	0/0
Bo1g031970.1	C1	10172037	10182335	AT4G22970.1	AESP	Sister_chromatid_cohesion	C1	10176758	snp_2441	G	A	conservative_missense_codon	Note=gct>TcC_A>S_aa1153_codon_loc3_MODERATELY_CONSERVATIVE(99)	0/0	0/0	0/0	1/1	0/0
Bo1g031970.1	C1	10172037	10182335	AT4G22970.1	AESP	Sister_chromatid_cohesion	C1	10176760	snp_287	A	C	conservative_missense_codon	Note=gct>TcC_A>S_aa1153_codon_loc1_MODERATELY_CONSERVATIVE(99)	0/0	0/0	0/0	1/1	0/0
Bo1g031970.1	C1	10172037	10182335	AT4G22970.1	AESP	Sister_chromatid_cohesion	C1	10177033	snp_62	T	C	synonymous_codon	Note=gag>gaA_E>E_aa1099_codon_loc3	1/1	1/1	1/1	0/0	0/0
Bo1g031970.1	C1	10172037	10182335	AT4G22970.1	AESP	Sister_chromatid_cohesion	C1	10177036	snp_1036	T	C	synonymous_codon	Note=ctg>ctA_L>L_aa1098_codon_loc3	0/0	0/0	0/0	1/1	0/0
Bo1g031970.1	C1	10172037	10182335	AT4G22970.1	AESP	Sister_chromatid_cohesion	C1	10177085	snp_1223	C	T	silent_mutation		1/1	1/1	1/1	1/1	0/0
Bo1g031970.1	C1	10172037	10182335	AT4G22970.1	AESP	Sister_chromatid_cohesion	C1	10177375	snp_583	A	C	non_conservative_missense_codon	Note=cgt>cTt_R>L_aa1012_codon_loc2_MODERATELY_RADICAL(102)	0/0	0/0	0/0	1/1	0/0
Bo1g031970.1	C1	10172037	10182335	AT4G22970.1	AESP	Sister_chromatid_cohesion	C1	10177471	snp_1329	T	A	silent_mutation		0/0	0/0	0/0	1/1	0/0
Bo1g031970.1	C1	10172037	10182335	AT4G22970.1	AESP	Sister_chromatid_cohesion	C1	10177495	snp_2387	A	G	silent_mutation		0/0	0/0	0/0	1/1	0/0
Bo1g031970.1	C1	10172037	10182335	AT4G22970.1	AESP	Sister_chromatid_cohesion	C1	10177546	snp_2469	C	T	conservative_missense_codon	Note=ata>atG_I>M_aa991_codon_loc3_CONSERVATIVE(10)	0/0	0/0	0/0	1/1	0/0
Bo1g031970.1	C1	10172037	10182335	AT4G22970.1	AESP	Sister_chromatid_cohesion	C1	10177946	snp_1467	G	C	non_conservative_missense_codon	Note=tgc>tCc_C>S_aa887_codon_loc2_MODERATELY_RADICAL(112)	1/1	1/1	1/1	0/0	0/0
Bo1g031970.1	C1	10172037	10182335	AT4G22970.1	AESP	Sister_chromatid_cohesion	C1	10178342	snp_465	T	G	silent_mutation		1/1	1/1	1/1	./.	0/0
Bo1g031970.1	C1	10172037	10182335	AT4G22970.1	AESP	Sister_chromatid_cohesion	C1	10179255	snp_1545	A	T	synonymous_codon	Note=aca>acT_T>T_aa620_codon_loc3	1/1	1/1	1/1	./.	0/0
Bo1g031970.1	C1	10172037	10182335	AT4G22970.1	AESP	Sister_chromatid_cohesion	C1	10179540	snp_1233	C	T	silent_mutation		1/1	1/1	1/1	./.	0/0
Bo1g031970.1	C1	10172037	10182335	AT4G22970.1	AESP	Sister_chromatid_cohesion	C1	10179776	snp_1476	A	G	silent_mutation		1/1	1/1	1/1	./.	0/0
Bo1g031970.1	C1	10172037	10182335	AT4G22970.1	AESP	Sister_chromatid_cohesion	C1	10179797	snp_1288	A	T	silent_mutation		1/1	1/1	1/1	./.	0/0
Bo1g031970.1	C1	10172037	10182335	AT4G22970.1	AESP	Sister_chromatid_cohesion	C1	10179927	snp_853	C	T	conservative_missense_codon	Note=act>Gct_T>A_aa495_codon_loc1_MODERATELY_CONSERVATIVE(58)	1/1	1/1	1/1	./.	0/0
Bo1g031970.1	C1	10172037	10182335	AT4G22970.1	AESP	Sister_chromatid_cohesion	C1	10180034	snp_255	C	A	silent_mutation		1/1	1/1	1/1	./.	0/0
Bo1g031970.1	C1	10172037	10182335	AT4G22970.1	AESP	Sister_chromatid_cohesion	C1	10180075	snp_2256	G	A	silent_mutation		1/1	1/1	1/1	./.	0/0
Bo1g031970.1	C1	10172037	10182335	AT4G22970.1	AESP	Sister_chromatid_cohesion	C1	10180451	snp_495	T	C	synonymous_codon	Note=ttg>ttA_L>L_aa435_codon_loc3	0/0	0/0	0/0	1/1	0/0
Bo1g031970.1	C1	10172037	10182335	AT4G22970.1	AESP	Sister_chromatid_cohesion	C1	10180550	snp_1789	T	G	synonymous_codon	Note=acc>acA_T>T_aa402_codon_loc3	0/0	0/0	0/0	1/1	0/0
Bo1g031970.1	C1	10172037	10182335	AT4G22970.1	AESP	Sister_chromatid_cohesion	C1	10180753	snp_2501	A	C	non_conservative_missense_codon	Note=ggg>Tgg_G>W_aa335_codon_loc1_RADICAL(184)	0/0	0/0	0/0	1/1	0/0
Bo1g031970.1	C1	10172037	10182335	AT4G22970.1	AESP	Sister_chromatid_cohesion	C1	10180850	snp_963	C	A	silent_mutation		1/1	1/1	1/1	1/1	0/0
Bo1g031970.1	C1	10172037	10182335	AT4G22970.1	AESP	Sister_chromatid_cohesion	C1	10180864	snp_1473	T	G	silent_mutation		1/1	1/1	1/1	1/1	1/1
Bo1g031970.1	C1	10172037	10182335	AT4G22970.1	AESP	Sister_chromatid_cohesion	C1	10180941	snp_120	A	C	conservative_missense_codon	Note=gca>Tca_A>S_aa298_codon_loc1_MODERATELY_CONSERVATIVE(99)	0/0	0/0	0/0	1/1	0/0
Bo1g031970.1	C1	10172037	10182335	AT4G22970.1	AESP	Sister_chromatid_cohesion	C1	10180975	snp_2068	A	G	synonymous_codon	Note=gtc>gtT_V>V_aa286_codon_loc3	0/0	0/0	0/0	1/1	0/0
Bo1g031970.1	C1	10172037	10182335	AT4G22970.1	AESP	Sister_chromatid_cohesion	C1	10181028	snp_1428	C	T	silent_mutation		1/1	1/1	1/1	0/0	0/0
Bo1g031970.1	C1	10172037	10182335	AT4G22970.1	AESP	Sister_chromatid_cohesion	C1	10181089	snp_547	C	T	silent_mutation		1/1	1/1	1/1	./.	0/0
Bo1g031970.1	C1	10172037	10182335	AT4G22970.1	AESP	Sister_chromatid_cohesion	C1	10181095	snp_1332	A	G	silent_mutation		1/1	1/1	1/1	./.	0/0
Bo1g031970.1	C1	10172037	10182335	AT4G22970.1	AESP	Sister_chromatid_cohesion	C1	10181188	snp_1676	A	T	synonymous_codon	Note=tca>tcT_S>S_aa271_codon_loc3	1/1	1/1	1/1	1/1	0/0
Bo1g031970.1	C1	10172037	10182335	AT4G22970.1	AESP	Sister_chromatid_cohesion	C1	10181336	snp_865	G	T	silent_mutation		1/1	1/1	1/1	1/1	0/0
Bo1g031970.1	C1	10172037	10182335	AT4G22970.1	AESP	Sister_chromatid_cohesion	C1	10181577	snp_1718	C	T	silent_mutation		./.	./.	./.	1/1	0/0
Bo1g031970.1	C1	10172037	10182335	AT4G22970.1	AESP	Sister_chromatid_cohesion	C1	10181643	snp_582	A	G	synonymous_codon	Note=gtc>gtT_V>V_aa174_codon_loc3	./.	./.	./.	1/1	0/0
Bo1g031970.1	C1	10172037	10182335	AT4G22970.1	AESP	Sister_chromatid_cohesion	C1	10181736	snp_1071	T	A	synonymous_codon	Note=gtt>gtA_V>V_aa143_codon_loc3	./.	./.	./.	1/1	0/0
Bo1g031970.1	C1	10172037	10182335	AT4G22970.1	AESP	Sister_chromatid_cohesion	C1	10181805	snp_991	T	C	synonymous_codon	Note=ggg>ggA_G>G_aa120_codon_loc3	./.	./.	./.	1/1	0/0
Bo1g039250.1	C1	11877237	11881013	AT4G24710.1	CRC1/PCH2	Recombination$_DSB_formation	C1	11877345	snp_1714	A	G	synonymous_codon	Note=ctc>ctT_L>L_aa607_codon_loc3	./.	1/1	1/1	0/0	1/1
Bo1g039250.1	C1	11877237	11881013	AT4G24710.1	CRC1/PCH2	Recombination$_DSB_formation	C1	11877537	snp_482	G	A	synonymous_codon	Note=act>acC_T>T_aa543_codon_loc3	1/1	./.	1/1	0/0	1/1
Bo1g039250.1	C1	11877237	11881013	AT4G24710.1	CRC1/PCH2	Recombination$_DSB_formation	C1	11877707	snp_2010	G	A	silent_mutation		1/1	1/1	1/1	0/0	1/1
Bo1g039250.1	C1	11877237	11881013	AT4G24710.1	CRC1/PCH2	Recombination$_DSB_formation	C1	11877759	snp_1597	T	C	silent_mutation		1/1	1/1	1/1	0/0	1/1
Bo1g039250.1	C1	11877237	11881013	AT4G24710.1	CRC1/PCH2	Recombination$_DSB_formation	C1	11877835	snp_844	C	T	silent_mutation		1/1	1/1	1/1	0/0	./.
Bo1g039250.1	C1	11877237	11881013	AT4G24710.1	CRC1/PCH2	Recombination$_DSB_formation	C1	11878152	snp_1407	A	G	silent_mutation		1/1	1/1	1/1	0/0	1/1
Bo1g039250.1	C1	11877237	11881013	AT4G24710.1	CRC1/PCH2	Recombination$_DSB_formation	C1	11878272	snp_2350	A	T	non_conservative_missense_codon	Note=aat>aTt_N>I_aa434_codon_loc2_MODERATELY_RADICAL(149)	1/1	1/1	1/1	0/0	1/1
Bo1g039250.1	C1	11877237	11881013	AT4G24710.1	CRC1/PCH2	Recombination$_DSB_formation	C1	11878393	snp_840	G	A	silent_mutation		1/1	1/1	1/1	0/0	0/0
Bo1g039250.1	C1	11877237	11881013	AT4G24710.1	CRC1/PCH2	Recombination$_DSB_formation	C1	11878419	snp_650	G	C	silent_mutation		1/1	1/1	1/1	0/0	0/0
Bo1g039250.1	C1	11877237	11881013	AT4G24710.1	CRC1/PCH2	Recombination$_DSB_formation	C1	11878672	snp_2086	T	C	silent_mutation		0/0	0/0	0/0	0/0	1/1
Bo1g039250.1	C1	11877237	11881013	AT4G24710.1	CRC1/PCH2	Recombination$_DSB_formation	C1	11878706	snp_2030	C	A	silent_mutation		0/0	0/0	0/0	0/0	1/1
Bo1g039250.1	C1	11877237	11881013	AT4G24710.1	CRC1/PCH2	Recombination$_DSB_formation	C1	11879497	snp_804	A	G	silent_mutation		0/0	0/0	0/0	0/0	1/1
Bo1g039250.1	C1	11877237	11881013	AT4G24710.1	CRC1/PCH2	Recombination$_DSB_formation	C1	11879672	snp_51	C	A	silent_mutation		0/0	0/0	0/0	0/0	1/1
Bo1g039250.1	C1	11877237	11881013	AT4G24710.1	CRC1/PCH2	Recombination$_DSB_formation	C1	11879787	snp_2365	G	A	silent_mutation		0/0	0/0	0/0	0/0	1/1
Bo1g039250.1	C1	11877237	11881013	AT4G24710.1	CRC1/PCH2	Recombination$_DSB_formation	C1	11880692	snp_2320	C	G	synonymous_codon	Note=acc>acG_T>T_aa82_codon_loc3	0/0	0/0	0/0	0/0	1/1
Bo1g039250.1	C1	11877237	11881013	AT4G24710.1	CRC1/PCH2	Recombination$_DSB_formation	C1	11880752	snp_1324	G	A	silent_mutation		0/0	0/0	0/0	0/0	1/1
Bo1g054810.1	C1	15864380	15866507	AT4G16420.1	ADA2b	Recombination$_early_DSB_repair	C1	15864871	snp_1344	C	T	conservative_missense_codon	Note=gtt>gCt_V>A_aa89_codon_loc2_MODERATELY_CONSERVATIVE(64)	./.	./.	1/1	0/0	0/0
Bo1g054810.1	C1	15864380	15866507	AT4G16420.1	ADA2b	Recombination$_early_DSB_repair	C1	15864954	snp_1171	T	A	silent_mutation		./.	./.	1/1	0/0	0/0
Bo1g054810.1	C1	15864380	15866507	AT4G16420.1	ADA2b	Recombination$_early_DSB_repair	C1	15864956	snp_1316	G	T	silent_mutation		./.	./.	1/1	0/0	0/0
Bo1g054810.1	C1	15864380	15866507	AT4G16420.1	ADA2b	Recombination$_early_DSB_repair	C1	15866322	snp_1968	A	T	silent_mutation		./.	1/1	1/1	0/0	0/0
Bo1g054810.1	C1	15864380	15866507	AT4G16420.1	ADA2b	Recombination$_early_DSB_repair	C1	15866435	snp_727	A	G	synonymous_codon	Note=aag>aaA_K>K_aa147_codon_loc3	./.	1/1	1/1	0/0	0/0
Bo1g065040.1	C1	19555823	19563279	AT4G21070.1	BRCA1	Putative_meiotic_genes	C1	19555990	snp_1576	T	C	synonymous_codon	Note=tgc>tgT_C>C_aa56_codon_loc3	0/0	0/1	0/1	./.	0/0
Bo1g065040.1	C1	19555823	19563279	AT4G21070.1	BRCA1	Putative_meiotic_genes	C1	19556180	snp_833	A	G	conservative_missense_codon	Note=gat>Aat_D>N_aa120_codon_loc1_CONSERVATIVE(23)	1/1	0/1	0/1	./.	0/0
Bo1g065040.1	C1	19555823	19563279	AT4G21070.1	BRCA1	Putative_meiotic_genes	C1	19556185	snp_541	G	A	synonymous_codon	Note=aca>acG_T>T_aa121_codon_loc3	1/1	1/1	1/1	./.	0/0
Bo1g065040.1	C1	19555823	19563279	AT4G21070.1	BRCA1	Putative_meiotic_genes	C1	19556273	snp_1948	G	T	silent_mutation		1/1	1/1	1/1	./.	0/0
Bo1g065040.1	C1	19555823	19563279	AT4G21070.1	BRCA1	Putative_meiotic_genes	C1	19556441	snp_219	G	A	silent_mutation		1/1	0/1	0/1	./.	0/0
Bo1g065040.1	C1	19555823	19563279	AT4G21070.1	BRCA1	Putative_meiotic_genes	C1	19556442	snp_1480	C	T	silent_mutation		1/1	1/1	1/1	./.	0/0
Bo1g065040.1	C1	19555823	19563279	AT4G21070.1	BRCA1	Putative_meiotic_genes	C1	19556645	snp_1848	T	A	silent_mutation		1/1	0/1	0/1	./.	0/0
Bo1g065040.1	C1	19555823	19563279	AT4G21070.1	BRCA1	Putative_meiotic_genes	C1	19556922	snp_856	A	G	silent_mutation		0/1	0/1	0/0	./.	0/0
Bo1g065040.1	C1	19555823	19563279	AT4G21070.1	BRCA1	Putative_meiotic_genes	C1	19556926	snp_1608	C	T	silent_mutation		1/1	1/1	1/1	./.	0/0
Bo1g065040.1	C1	19555823	19563279	AT4G21070.1	BRCA1	Putative_meiotic_genes	C1	19556971	snp_2062	T	C	silent_mutation		1/1	0/1	0/1	./.	0/0
Bo1g065040.1	C1	19555823	19563279	AT4G21070.1	BRCA1	Putative_meiotic_genes	C1	19557093	snp_2392	T	C	silent_mutation		1/1	0/1	0/1	./.	0/0
Bo1g065040.1	C1	19555823	19563279	AT4G21070.1	BRCA1	Putative_meiotic_genes	C1	19557151	snp_35	A	C	silent_mutation		1/1	1/1	1/1	./.	0/0
Bo1g065040.1	C1	19555823	19563279	AT4G21070.1	BRCA1	Putative_meiotic_genes	C1	19557182	snp_324	A	G	silent_mutation		0/0	0/1	0/1	./.	0/0
Bo1g065040.1	C1	19555823	19563279	AT4G21070.1	BRCA1	Putative_meiotic_genes	C1	19557245	snp_240	T	C	silent_mutation		0/1	0/1	0/1	./.	0/0
Bo1g065040.1	C1	19555823	19563279	AT4G21070.1	BRCA1	Putative_meiotic_genes	C1	19557246	snp_2136	A	G	silent_mutation		0/1	0/1	0/1	./.	0/0
Bo1g065040.1	C1	19555823	19563279	AT4G21070.1	BRCA1	Putative_meiotic_genes	C1	19557289	snp_107	A	G	silent_mutation		0/0	0/1	0/1	./.	0/0
Bo1g065040.1	C1	19555823	19563279	AT4G21070.1	BRCA1	Putative_meiotic_genes	C1	19557311	snp_799	A	C	silent_mutation		0/1	0/1	0/1	./.	0/0
Bo1g065040.1	C1	19555823	19563279	AT4G21070.1	BRCA1	Putative_meiotic_genes	C1	19557434	snp_1970	G	A	silent_mutation		1/1	1/1	1/1	./.	0/0
Bo1g065040.1	C1	19555823	19563279	AT4G21070.1	BRCA1	Putative_meiotic_genes	C1	19557455	snp_1067	G	A	silent_mutation		1/1	0/1	0/1	./.	0/0
Bo1g065040.1	C1	19555823	19563279	AT4G21070.1	BRCA1	Putative_meiotic_genes	C1	19557580	snp_1214	G	T	silent_mutation		1/1	1/1	1/1	./.	0/0
Bo1g065040.1	C1	19555823	19563279	AT4G21070.1	BRCA1	Putative_meiotic_genes	C1	19557747	snp_2391	T	G	silent_mutation		1/1	0/1	0/1	./.	0/0
Bo1g065040.1	C1	19555823	19563279	AT4G21070.1	BRCA1	Putative_meiotic_genes	C1	19557853	snp_1091	A	C	silent_mutation		1/1	1/1	1/1	./.	0/0
Bo1g065040.1	C1	19555823	19563279	AT4G21070.1	BRCA1	Putative_meiotic_genes	C1	19557938	snp_1959	G	C	silent_mutation		0/0	0/1	0/1	./.	0/0
Bo1g065040.1	C1	19555823	19563279	AT4G21070.1	BRCA1	Putative_meiotic_genes	C1	19558180	snp_2177	C	T	silent_mutation		1/1	1/1	1/1	./.	0/0
Bo1g065040.1	C1	19555823	19563279	AT4G21070.1	BRCA1	Putative_meiotic_genes	C1	19558399	snp_487	G	A	silent_mutation		1/1	1/1	1/1	./.	0/0
Bo1g065040.1	C1	19555823	19563279	AT4G21070.1	BRCA1	Putative_meiotic_genes	C1	19558487	snp_1414	T	G	silent_mutation		1/1	1/1	1/1	./.	0/0
Bo1g065040.1	C1	19555823	19563279	AT4G21070.1	BRCA1	Putative_meiotic_genes	C1	19558593	snp_2204	A	G	silent_mutation		0/0	0/1	0/1	./.	0/0
Bo1g065040.1	C1	19555823	19563279	AT4G21070.1	BRCA1	Putative_meiotic_genes	C1	19558635	snp_1759	G	T	silent_mutation		1/1	1/1	1/1	./.	0/0
Bo1g065040.1	C1	19555823	19563279	AT4G21070.1	BRCA1	Putative_meiotic_genes	C1	19558663	snp_1704	T	C	silent_mutation		1/1	0/1	0/1	./.	0/0
Bo1g065040.1	C1	19555823	19563279	AT4G21070.1	BRCA1	Putative_meiotic_genes	C1	19558906	snp_2435	C	T	silent_mutation		1/1	1/1	1/1	./.	0/1
Bo1g065040.1	C1	19555823	19563279	AT4G21070.1	BRCA1	Putative_meiotic_genes	C1	19559044	snp_1362	G	A	silent_mutation		1/1	1/1	1/1	./.	1/1
Bo1g065040.1	C1	19555823	19563279	AT4G21070.1	BRCA1	Putative_meiotic_genes	C1	19559740	snp_1514	G	A	silent_mutation		1/1	1/1	1/1	1/1	0/1
Bo1g065040.1	C1	19555823	19563279	AT4G21070.1	BRCA1	Putative_meiotic_genes	C1	19559794	snp_499	A	G	silent_mutation		1/1	1/1	1/1	1/1	1/1
Bo1g067280.1	C1	19886810	19887486	AT4G33270.1	CDC20	Cell_cycle_control_$_spindle__cytokinesis	C1	19887225	snp_2181	G	A	silent_mutation		1/1	1/1	1/1	1/1	0/0
Bo1g067280.1	C1	19886810	19887486	AT4G33270.1	CDC20	Cell_cycle_control_$_spindle__cytokinesis	C1	19887283	snp_34	G	A	synonymous_codon	Note=act>acC_T>T_aa68_codon_loc3	1/1	1/1	1/1	1/1	0/0
Bo1g067280.1	C1	19886810	19887486	AT4G33270.1	CDC20	Cell_cycle_control_$_spindle__cytokinesis	C1	19887359	snp_2164	T	G	conservative_missense_codon	Note=acg>aAg_T>K_aa43_codon_loc2_MODERATELY_CONSERVATIVE(78)	1/1	1/1	1/1	1/1	0/0
Bo1g078380.1	C1	22944673	22946652	AT3G48750.1	CDKA;1	Cell_cycle_control_$_spindle__cytokinesis	C1	22944728	snp_1005	T	G	silent_mutation		1/1	1/1	1/1	1/1	0/0
Bo1g092870.1	C1	27415934	27418449	AT1G60460.1	PRD4	Recombination$_DSB_formation	C1	27416231	snp_441	G	T	conservative_missense_codon	Note=tcg>Gcg_S>A_aa51_codon_loc1_MODERATELY_CONSERVATIVE(99)	1/1	1/1	1/1	0/0	0/0
Bo1g092870.1	C1	27415934	27418449	AT1G60460.1	PRD4	Recombination$_DSB_formation	C1	27416239	snp_934	G	T	synonymous_codon	Note=act>acG_T>T_aa53_codon_loc3	1/1	1/1	1/1	0/0	0/0
Bo1g092870.1	C1	27415934	27418449	AT1G60460.1	PRD4	Recombination$_DSB_formation	C1	27416675	snp_1482	C	A	silent_mutation		1/1	1/1	1/1	0/0	0/0
Bo1g092870.1	C1	27415934	27418449	AT1G60460.1	PRD4	Recombination$_DSB_formation	C1	27416766	snp_1836	C	G	conservative_missense_codon	Note=gga>gCa_G>A_aa133_codon_loc2_MODERATELY_CONSERVATIVE(60)	1/1	1/1	1/1	0/0	0/0
Bo1g092870.1	C1	27415934	27418449	AT1G60460.1	PRD4	Recombination$_DSB_formation	C1	27416768	snp_594	A	T	non_conservative_missense_codon	Note=tgt>Agt_C>S_aa134_codon_loc1_MODERATELY_RADICAL(112)	1/1	1/1	1/1	0/0	0/0
Bo1g092870.1	C1	27415934	27418449	AT1G60460.1	PRD4	Recombination$_DSB_formation	C1	27417351	snp_163	G	A	conservative_missense_codon	Note=ata>atG_I>M_aa212_codon_loc3_CONSERVATIVE(10)	1/1	1/1	1/1	0/0	0/0
Bo1g092870.1	C1	27415934	27418449	AT1G60460.1	PRD4	Recombination$_DSB_formation	C1	27417752	snp_905	T	A	non_conservative_missense_codon	Note=gac>gTc_D>V_aa274_codon_loc2_RADICAL(152)	1/1	1/1	1/1	0/0	0/0
Bo1g092870.1	C1	27415934	27418449	AT1G60460.1	PRD4	Recombination$_DSB_formation	C1	27417967	snp_2122	A	G	conservative_missense_codon	Note=gat>Aat_D>N_aa346_codon_loc1_CONSERVATIVE(23)	1/1	1/1	1/1	0/0	0/0
Bo1g092870.1	C1	27415934	27418449	AT1G60460.1	PRD4	Recombination$_DSB_formation	C1	27418000	snp_1944	G	A	conservative_missense_codon	Note=aat>Gat_N>D_aa357_codon_loc1_CONSERVATIVE(23)	0/1	1/1	./.	0/0	0/0
Bo1g092870.1	C1	27415934	27418449	AT1G60460.1	PRD4	Recombination$_DSB_formation	C1	27418116	snp_795	A	C	silent_mutation		1/1	1/1	1/1	0/0	0/0
Bo1g092870.1	C1	27415934	27418449	AT1G60460.1	PRD4	Recombination$_DSB_formation	C1	27418145	snp_1950	C	A	silent_mutation		1/1	1/1	1/1	0/0	0/0
Bo1g008280.1	C1	2893249	2895175	AT4G33270.1	CDC20	Cell_cycle_control_$_spindle__cytokinesis	C1	2893296	snp_1953	G	T	synonymous_codon	Note=cgt>cgG_R>R_aa16_codon_loc3	./.	1/1	1/1	0/0	0/0
Bo1g008280.1	C1	2893249	2895175	AT4G33270.1	CDC20	Cell_cycle_control_$_spindle__cytokinesis	C1	2893302	snp_1259	G	T	synonymous_codon	Note=cct>ccG_P>P_aa18_codon_loc3	./.	1/1	1/1	0/0	0/0
Bo1g008280.1	C1	2893249	2895175	AT4G33270.1	CDC20	Cell_cycle_control_$_spindle__cytokinesis	C1	2893406	snp_2064	C	T	silent_mutation		./.	1/1	1/1	0/0	0/0
Bo1g008280.1	C1	2893249	2895175	AT4G33270.1	CDC20	Cell_cycle_control_$_spindle__cytokinesis	C1	2893983	snp_1389	C	T	synonymous_codon	Note=act>acC_T>T_aa127_codon_loc3	./.	1/1	1/1	0/0	0/0
Bo1g008280.1	C1	2893249	2895175	AT4G33270.1	CDC20	Cell_cycle_control_$_spindle__cytokinesis	C1	2894106	snp_1715	C	A	synonymous_codon	Note=tca>tcC_S>S_aa168_codon_loc3	1/1	0/0	0/0	0/0	0/0
Bo1g008280.1	C1	2893249	2895175	AT4G33270.1	CDC20	Cell_cycle_control_$_spindle__cytokinesis	C1	2894118	snp_592	T	A	synonymous_codon	Note=aca>acT_T>T_aa172_codon_loc3	1/1	0/0	0/0	0/0	0/0
Bo1g008280.1	C1	2893249	2895175	AT4G33270.1	CDC20	Cell_cycle_control_$_spindle__cytokinesis	C1	2894373	snp_196	T	A	synonymous_codon	Note=tca>tcT_S>S_aa226_codon_loc3	1/1	0/0	0/0	0/0	0/0
Bo1g008280.1	C1	2893249	2895175	AT4G33270.1	CDC20	Cell_cycle_control_$_spindle__cytokinesis	C1	2894383	snp_528	A	T	conservative_missense_codon	Note=tca>Aca_S>T_aa230_codon_loc1_MODERATELY_CONSERVATIVE(58)	1/1	0/0	0/0	0/0	0/0
Bo1g008280.1	C1	2893249	2895175	AT4G33270.1	CDC20	Cell_cycle_control_$_spindle__cytokinesis	C1	2894535	snp_1360	A	G	synonymous_codon	Note=cag>caA_Q>Q_aa280_codon_loc3	0/0	1/1	1/1	0/0	0/0
Bo1g008280.1	C1	2893249	2895175	AT4G33270.1	CDC20	Cell_cycle_control_$_spindle__cytokinesis	C1	2894562	snp_1877	G	T	synonymous_codon	Note=gtt>gtG_V>V_aa289_codon_loc3	1/1	0/0	0/0	0/0	0/0
Bo1g008280.1	C1	2893249	2895175	AT4G33270.1	CDC20	Cell_cycle_control_$_spindle__cytokinesis	C1	2894592	snp_1979	C	T	synonymous_codon	Note=tct>tcC_S>S_aa299_codon_loc3	1/1	0/0	0/0	0/0	0/0
Bo1g008280.1	C1	2893249	2895175	AT4G33270.1	CDC20	Cell_cycle_control_$_spindle__cytokinesis	C1	2894614	snp_860	C	T	synonymous_codon	Note=ttg>Ctg_L>L_aa307_codon_loc1	1/1	0/0	0/0	0/0	0/0
Bo1g103720.1	C1	31653519	31656152	AT3G22880.1	DMC1	Recombination$__IH_bias	C1	31653656	snp_1225	T	G	silent_mutation		0/0	0/0	0/0	1/1	0/0
Bo1g103720.1	C1	31653519	31656152	AT3G22880.1	DMC1	Recombination$__IH_bias	C1	31654945	snp_1616	G	T	silent_mutation		0/0	0/0	0/0	1/1	0/0
Bo1g103720.1	C1	31653519	31656152	AT3G22880.1	DMC1	Recombination$__IH_bias	C1	31655171	snp_888	A	C	silent_mutation		0/0	0/0	0/0	1/1	0/0
Bo1g103720.1	C1	31653519	31656152	AT3G22880.1	DMC1	Recombination$__IH_bias	C1	31656077	snp_1274	T	G	silent_mutation		0/0	0/0	0/0	1/1	0/0
Bo1g010870.1	C1	3768715	3773752	AT4G31880.1	PDS5C	Putative_meiotic_genes	C1	3768844	snp_2071	G	T	silent_mutation		./.	0/0	0/0	1/1	0/0
Bo1g010870.1	C1	3768715	3773752	AT4G31880.1	PDS5C	Putative_meiotic_genes	C1	3769489	snp_878	T	G	silent_mutation		./.	1/1	1/1	0/0	0/0
Bo1g010870.1	C1	3768715	3773752	AT4G31880.1	PDS5C	Putative_meiotic_genes	C1	3769784	snp_2257	C	T	silent_mutation		1/1	1/1	1/1	0/0	0/0
Bo1g010870.1	C1	3768715	3773752	AT4G31880.1	PDS5C	Putative_meiotic_genes	C1	3769791	snp_228	A	G	silent_mutation		1/1	1/1	1/1	0/0	0/0
Bo1g010870.1	C1	3768715	3773752	AT4G31880.1	PDS5C	Putative_meiotic_genes	C1	3769838	snp_883	G	A	silent_mutation		1/1	1/1	1/1	0/0	0/0
Bo1g010870.1	C1	3768715	3773752	AT4G31880.1	PDS5C	Putative_meiotic_genes	C1	3769851	snp_130	C	A	synonymous_codon	Note=gta>gtC_V>V_aa104_codon_loc3	1/1	1/1	1/1	0/0	0/0
Bo1g010870.1	C1	3768715	3773752	AT4G31880.1	PDS5C	Putative_meiotic_genes	C1	3770645	snp_1336	G	A	synonymous_codon	Note=tca>tcG_S>S_aa235_codon_loc3	1/1	1/1	1/1	0/0	0/0
Bo1g010870.1	C1	3768715	3773752	AT4G31880.1	PDS5C	Putative_meiotic_genes	C1	3770657	snp_620	C	T	synonymous_codon	Note=tct>tcC_S>S_aa239_codon_loc3	1/1	1/1	1/1	0/0	0/0
Bo1g010870.1	C1	3768715	3773752	AT4G31880.1	PDS5C	Putative_meiotic_genes	C1	3770984	snp_556	T	C	silent_mutation		1/1	1/1	1/1	0/0	0/0
Bo1g010870.1	C1	3768715	3773752	AT4G31880.1	PDS5C	Putative_meiotic_genes	C1	3771346	snp_1551	C	A	conservative_missense_codon	Note=aaa>Caa_K>Q_aa398_codon_loc1_MODERATELY_CONSERVATIVE(53)	1/1	1/1	1/1	0/0	0/0
Bo1g010870.1	C1	3768715	3773752	AT4G31880.1	PDS5C	Putative_meiotic_genes	C1	3771531	snp_1364	A	G	synonymous_codon	Note=aag>aaA_K>K_aa459_codon_loc3	1/1	1/1	./.	0/0	0/0
Bo1g010870.1	C1	3768715	3773752	AT4G31880.1	PDS5C	Putative_meiotic_genes	C1	3771540	snp_2228	G	A	synonymous_codon	Note=tca>tcG_S>S_aa462_codon_loc3	1/1	1/1	./.	0/0	0/0
Bo1g010870.1	C1	3768715	3773752	AT4G31880.1	PDS5C	Putative_meiotic_genes	C1	3771679	snp_724	C	T	conservative_missense_codon	Note=tca>Cca_S>P_aa509_codon_loc1_MODERATELY_CONSERVATIVE(74)	0/1	1/1	./.	0/0	0/0
Bo1g010870.1	C1	3768715	3773752	AT4G31880.1	PDS5C	Putative_meiotic_genes	C1	3771689	snp_1658	A	T	non_conservative_missense_codon	Note=gtt>gAt_V>D_aa512_codon_loc2_RADICAL(152)	0/1	1/1	./.	0/0	0/0
Bo1g010870.1	C1	3768715	3773752	AT4G31880.1	PDS5C	Putative_meiotic_genes	C1	3771796	snp_1194	A	G	conservative_missense_codon	Note=gcc>Acc_A>T_aa548_codon_loc1_MODERATELY_CONSERVATIVE(58)	0/0	./.	0/0	1/1	0/0
Bo1g010870.1	C1	3768715	3773752	AT4G31880.1	PDS5C	Putative_meiotic_genes	C1	3771854	snp_1989	G	A	conservative_missense_codon	Note=gaa>gGa_E>G_aa567_codon_loc2_MODERATELY_CONSERVATIVE(98)	1/1	./.	1/1	0/0	0/0
Bo1g010870.1	C1	3768715	3773752	AT4G31880.1	PDS5C	Putative_meiotic_genes	C1	3771876	snp_1567	C	T	synonymous_codon	Note=tct>tcC_S>S_aa574_codon_loc3	1/1	./.	1/1	0/0	0/0
Bo1g010870.1	C1	3768715	3773752	AT4G31880.1	PDS5C	Putative_meiotic_genes	C1	3771944	snp_1221	A	G	conservative_missense_codon	Note=ggg>gAg_G>E_aa597_codon_loc2_MODERATELY_CONSERVATIVE(98)	1/1	1/1	1/1	0/0	0/0
Bo1g010870.1	C1	3768715	3773752	AT4G31880.1	PDS5C	Putative_meiotic_genes	C1	3772183	snp_907	C	T	synonymous_codon	Note=tct>tcC_S>S_aa647_codon_loc3	1/1	1/1	1/1	0/0	0/0
Bo1g010870.1	C1	3768715	3773752	AT4G31880.1	PDS5C	Putative_meiotic_genes	C1	3772407	snp_609	T	G	silent_mutation		1/1	1/1	1/1	0/0	0/0
Bo1g010870.1	C1	3768715	3773752	AT4G31880.1	PDS5C	Putative_meiotic_genes	C1	3772410	snp_2091	T	G	silent_mutation		1/1	1/1	1/1	0/0	0/0
Bo1g010870.1	C1	3768715	3773752	AT4G31880.1	PDS5C	Putative_meiotic_genes	C1	3772505	snp_2436	C	T	silent_mutation		1/1	1/1	1/1	0/0	0/0
Bo1g010870.1	C1	3768715	3773752	AT4G31880.1	PDS5C	Putative_meiotic_genes	C1	3772764	snp_1930	T	A	silent_mutation		1/1	1/1	1/1	0/0	0/0
Bo1g010870.1	C1	3768715	3773752	AT4G31880.1	PDS5C	Putative_meiotic_genes	C1	3772848	snp_1150	C	T	silent_mutation		1/1	1/1	1/1	0/0	0/0
Bo1g010870.1	C1	3768715	3773752	AT4G31880.1	PDS5C	Putative_meiotic_genes	C1	3773219	snp_248	T	A	silent_mutation		1/1	1/1	1/1	0/0	0/0
Bo1g010870.1	C1	3768715	3773752	AT4G31880.1	PDS5C	Putative_meiotic_genes	C1	3773298	snp_2366	C	T	silent_mutation		1/1	1/1	1/1	0/0	0/0
Bo1g010870.1	C1	3768715	3773752	AT4G31880.1	PDS5C	Putative_meiotic_genes	C1	3773653	snp_1017	G	T	conservative_missense_codon	Note=gat>gaG_D>E_aa841_codon_loc3_CONSERVATIVE(45)	1/1	1/1	1/1	0/0	0/0
Bo1g138510.1	C1	39408938	39411822	AT3G13222.1	GIP1	Sister_chromatid_cohesion	C1	39408966	snp_2337	G	A	conservative_missense_codon	Note=gag>gGg_E>G_aa10_codon_loc2_MODERATELY_CONSERVATIVE(98)	0/0	1/1	1/1	0/0	0/0
Bo1g138510.1	C1	39408938	39411822	AT3G13222.1	GIP1	Sister_chromatid_cohesion	C1	39409141	snp_1751	T	A	silent_mutation		0/0	1/1	1/1	1/1	0/0
Bo1g138510.1	C1	39408938	39411822	AT3G13222.1	GIP1	Sister_chromatid_cohesion	C1	39409295	snp_504	A	G	silent_mutation		0/0	1/1	1/1	0/0	0/0
Bo1g138510.1	C1	39408938	39411822	AT3G13222.1	GIP1	Sister_chromatid_cohesion	C1	39410279	snp_1719	A	G	conservative_missense_codon	Note=gct>Act_A>T_aa177_codon_loc1_MODERATELY_CONSERVATIVE(58)	1/1	1/1	1/1	0/0	0/0
Bo1g138510.1	C1	39408938	39411822	AT3G13222.1	GIP1	Sister_chromatid_cohesion	C1	39410993	snp_1345	G	C	conservative_missense_codon	Note=aac>aaG_N>K_aa328_codon_loc3_MODERATELY_CONSERVATIVE(94)	1/1	1/1	1/1	0/0	0/0
Bo1g138510.1	C1	39408938	39411822	AT3G13222.1	GIP1	Sister_chromatid_cohesion	C1	39411624	snp_1224	C	T	synonymous_codon	Note=gct>gcC_A>A_aa481_codon_loc3	./.	1/1	1/1	0/0	0/0
Bo1g138510.1	C1	39408938	39411822	AT3G13222.1	GIP1	Sister_chromatid_cohesion	C1	39411739	snp_1469	C	A	conservative_missense_codon	Note=atg>Ctg_M>L_aa520_codon_loc1_CONSERVATIVE(15)	1/1	1/1	1/1	0/0	0/0
Bo1g138510.1	C1	39408938	39411822	AT3G13222.1	GIP1	Sister_chromatid_cohesion	C1	39411744	snp_1707	C	T	synonymous_codon	Note=gct>gcC_A>A_aa521_codon_loc3	1/1	1/1	1/1	0/0	0/0
Bo1g138560.1	C1	39432678	39435231	AT3G13170.1	SPO11-1	Recombination$_DSB_formation	C1	39432710	snp_897	G	T	synonymous_codon	Note=act>acG_T>T_aa11_codon_loc3	0/0	1/1	1/1	0/0	0/0
Bo1g138560.1	C1	39432678	39435231	AT3G13170.1	SPO11-1	Recombination$_DSB_formation	C1	39432897	snp_2244	C	T	synonymous_codon	Note=att>atC_I>I_aa38_codon_loc3	0/0	1/1	1/1	0/0	0/0
Bo1g138560.1	C1	39432678	39435231	AT3G13170.1	SPO11-1	Recombination$_DSB_formation	C1	39433104	snp_721	C	G	synonymous_codon	Note=acg>acC_T>T_aa66_codon_loc3	1/1	./.	0/0	0/0	0/0
Bo1g138560.1	C1	39432678	39435231	AT3G13170.1	SPO11-1	Recombination$_DSB_formation	C1	39433521	snp_473	C	A	silent_mutation		1/1	0/0	./.	0/0	0/0
Bo1g138560.1	C1	39432678	39435231	AT3G13170.1	SPO11-1	Recombination$_DSB_formation	C1	39433557	snp_561	A	G	silent_mutation		0/0	1/1	1/1	0/0	0/0
Bo1g138560.1	C1	39432678	39435231	AT3G13170.1	SPO11-1	Recombination$_DSB_formation	C1	39435115	snp_693	A	T	conservative_missense_codon	Note=tcg>Acg_S>T_aa325_codon_loc1_MODERATELY_CONSERVATIVE(58)	1/1	1/1	./.	0/0	0/0
Bo1g139460.1	C1	39908677	39913254	AT3G12280.1	RBR1	Recombination$_CO_and_NCO_outcome	C1	39908971	snp_818	C	T	silent_mutation		1/1	./.	./.	0/0	0/0
Bo1g139460.1	C1	39908677	39913254	AT3G12280.1	RBR1	Recombination$_CO_and_NCO_outcome	C1	39909095	snp_1710	T	C	synonymous_codon	Note=acc>acT_T>T_aa84_codon_loc3	1/1	1/1	1/1	0/0	0/0
Bo1g139460.1	C1	39908677	39913254	AT3G12280.1	RBR1	Recombination$_CO_and_NCO_outcome	C1	39910079	snp_220	A	G	silent_mutation		0/0	1/1	1/1	0/0	0/0
Bo1g139460.1	C1	39908677	39913254	AT3G12280.1	RBR1	Recombination$_CO_and_NCO_outcome	C1	39910099	snp_2273	A	G	silent_mutation		1/1	1/1	1/1	0/0	0/0
Bo1g139460.1	C1	39908677	39913254	AT3G12280.1	RBR1	Recombination$_CO_and_NCO_outcome	C1	39910271	snp_2126	C	T	synonymous_codon	Note=tct>tcC_S>S_aa294_codon_loc3	1/1	1/1	1/1	0/0	0/0
Bo1g139460.1	C1	39908677	39913254	AT3G12280.1	RBR1	Recombination$_CO_and_NCO_outcome	C1	39910274	snp_2319	T	A	synonymous_codon	Note=gca>gcT_A>A_aa295_codon_loc3	1/1	1/1	1/1	0/0	0/0
Bo1g139460.1	C1	39908677	39913254	AT3G12280.1	RBR1	Recombination$_CO_and_NCO_outcome	C1	39910399	snp_2251	C	T	synonymous_codon	Note=act>acC_T>T_aa310_codon_loc3	1/1	1/1	1/1	0/0	0/0
Bo1g139460.1	C1	39908677	39913254	AT3G12280.1	RBR1	Recombination$_CO_and_NCO_outcome	C1	39910478	snp_2138	A	T	non_conservative_missense_codon	Note=tgt>Agt_C>S_aa337_codon_loc1_MODERATELY_RADICAL(112)	0/0	1/1	1/1	0/0	0/0
Bo1g139460.1	C1	39908677	39913254	AT3G12280.1	RBR1	Recombination$_CO_and_NCO_outcome	C1	39910925	snp_1168	A	C	synonymous_codon	Note=cga>Aga_R>R_aa486_codon_loc1	0/0	1/1	1/1	0/0	0/0
Bo1g139460.1	C1	39908677	39913254	AT3G12280.1	RBR1	Recombination$_CO_and_NCO_outcome	C1	39910981	snp_1942	A	C	synonymous_codon	Note=gcc>gcA_A>A_aa504_codon_loc3	0/0	1/1	1/1	0/0	0/0
Bo1g139460.1	C1	39908677	39913254	AT3G12280.1	RBR1	Recombination$_CO_and_NCO_outcome	C1	39911065	snp_162	A	C	synonymous_codon	Note=gcc>gcA_A>A_aa532_codon_loc3	1/1	1/1	1/1	0/0	0/0
Bo1g139460.1	C1	39908677	39913254	AT3G12280.1	RBR1	Recombination$_CO_and_NCO_outcome	C1	39911080	snp_1555	T	G	synonymous_codon	Note=gcg>gcT_A>A_aa537_codon_loc3	1/1	./.	./.	0/0	0/0
Bo1g139460.1	C1	39908677	39913254	AT3G12280.1	RBR1	Recombination$_CO_and_NCO_outcome	C1	39911095	snp_2107	A	C	synonymous_codon	Note=atc>atA_I>I_aa542_codon_loc3	1/1	1/1	1/1	0/0	0/0
Bo1g139460.1	C1	39908677	39913254	AT3G12280.1	RBR1	Recombination$_CO_and_NCO_outcome	C1	39911179	snp_1683	T	C	synonymous_codon	Note=cac>caT_H>H_aa570_codon_loc3	0/0	1/1	1/1	0/0	0/0
Bo1g139460.1	C1	39908677	39913254	AT3G12280.1	RBR1	Recombination$_CO_and_NCO_outcome	C1	39911245	snp_2293	T	C	synonymous_codon	Note=agc>agT_S>S_aa592_codon_loc3	1/1	1/1	1/1	0/0	0/0
Bo1g139460.1	C1	39908677	39913254	AT3G12280.1	RBR1	Recombination$_CO_and_NCO_outcome	C1	39911326	snp_1022	T	C	synonymous_codon	Note=ctc>ctT_L>L_aa619_codon_loc3	1/1	1/1	1/1	0/0	0/0
Bo1g139460.1	C1	39908677	39913254	AT3G12280.1	RBR1	Recombination$_CO_and_NCO_outcome	C1	39911362	snp_518	T	G	synonymous_codon	Note=gcg>gcT_A>A_aa631_codon_loc3	1/1	1/1	1/1	0/0	0/0
Bo1g139460.1	C1	39908677	39913254	AT3G12280.1	RBR1	Recombination$_CO_and_NCO_outcome	C1	39911469	snp_395	C	T	silent_mutation		1/1	1/1	1/1	0/0	0/0
Bo1g139460.1	C1	39908677	39913254	AT3G12280.1	RBR1	Recombination$_CO_and_NCO_outcome	C1	39911485	snp_2201	C	G	silent_mutation		./.	1/1	1/1	0/0	0/0
Bo1g139460.1	C1	39908677	39913254	AT3G12280.1	RBR1	Recombination$_CO_and_NCO_outcome	C1	39911507	snp_1408	A	G	conservative_missense_codon	Note=gga>gAa_G>E_aa654_codon_loc2_MODERATELY_CONSERVATIVE(98)	./.	0/0	0/0	1/1	0/0
Bo1g139460.1	C1	39908677	39913254	AT3G12280.1	RBR1	Recombination$_CO_and_NCO_outcome	C1	39911577	snp_1140	T	C	synonymous_codon	Note=agc>agT_S>S_aa677_codon_loc3	0/0	1/1	1/1	1/1	0/0
Bo1g139460.1	C1	39908677	39913254	AT3G12280.1	RBR1	Recombination$_CO_and_NCO_outcome	C1	39911752	snp_873	C	T	silent_mutation		./.	./.	1/1	0/0	0/0
Bo1g139460.1	C1	39908677	39913254	AT3G12280.1	RBR1	Recombination$_CO_and_NCO_outcome	C1	39911760	snp_1764	A	G	silent_mutation		0/0	./.	1/1	0/0	0/0
Bo1g139460.1	C1	39908677	39913254	AT3G12280.1	RBR1	Recombination$_CO_and_NCO_outcome	C1	39911894	snp_1986	T	G	silent_mutation		1/1	1/1	1/1	0/0	0/0
Bo1g139460.1	C1	39908677	39913254	AT3G12280.1	RBR1	Recombination$_CO_and_NCO_outcome	C1	39911902	snp_1386	T	A	silent_mutation		0/0	1/1	1/1	0/0	0/0
Bo1g139460.1	C1	39908677	39913254	AT3G12280.1	RBR1	Recombination$_CO_and_NCO_outcome	C1	39912006	snp_1525	T	G	synonymous_codon	Note=gcg>gcT_A>A_aa738_codon_loc3	0/0	0/0	0/0	1/1	0/0
Bo1g139460.1	C1	39908677	39913254	AT3G12280.1	RBR1	Recombination$_CO_and_NCO_outcome	C1	39912021	snp_566	A	G	synonymous_codon	Note=ggg>ggA_G>G_aa743_codon_loc3	1/1	1/1	1/1	1/1	0/0
Bo1g139460.1	C1	39908677	39913254	AT3G12280.1	RBR1	Recombination$_CO_and_NCO_outcome	C1	39912159	snp_1902	A	G	synonymous_codon	Note=gtg>gtA_V>V_aa789_codon_loc3	1/1	0/0	0/0	0/0	0/0
Bo1g139460.1	C1	39908677	39913254	AT3G12280.1	RBR1	Recombination$_CO_and_NCO_outcome	C1	39912234	snp_751	A	G	silent_mutation		1/1	0/0	0/0	0/0	0/0
Bo1g139460.1	C1	39908677	39913254	AT3G12280.1	RBR1	Recombination$_CO_and_NCO_outcome	C1	39912287	snp_668	T	A	conservative_missense_codon	Note=ata>Tta_I>L_aa803_codon_loc1_CONSERVATIVE(5)	0/0	0/0	0/0	1/1	0/0
Bo1g139460.1	C1	39908677	39913254	AT3G12280.1	RBR1	Recombination$_CO_and_NCO_outcome	C1	39912319	snp_1268	G	A	synonymous_codon	Note=aaa>aaG_K>K_aa813_codon_loc3	1/1	1/1	1/1	0/0	0/0
Bo1g139460.1	C1	39908677	39913254	AT3G12280.1	RBR1	Recombination$_CO_and_NCO_outcome	C1	39912466	snp_452	T	C	silent_mutation		1/1	1/1	1/1	0/0	0/0
Bo1g139460.1	C1	39908677	39913254	AT3G12280.1	RBR1	Recombination$_CO_and_NCO_outcome	C1	39912576	snp_2187	A	T	conservative_missense_codon	Note=cat>caA_H>Q_aa866_codon_loc3_CONSERVATIVE(24)	1/1	1/1	1/1	1/1	0/0
Bo1g139460.1	C1	39908677	39913254	AT3G12280.1	RBR1	Recombination$_CO_and_NCO_outcome	C1	39912610	snp_1382	C	T	silent_mutation		0/1	0/0	0/0	0/0	0/0
Bo1g139460.1	C1	39908677	39913254	AT3G12280.1	RBR1	Recombination$_CO_and_NCO_outcome	C1	39912632	snp_1366	T	G	silent_mutation		1/1	1/1	1/1	1/1	0/0
Bo1g139460.1	C1	39908677	39913254	AT3G12280.1	RBR1	Recombination$_CO_and_NCO_outcome	C1	39912696	snp_2130	T	G	synonymous_codon	Note=tcg>tcT_S>S_aa885_codon_loc3	0/0	1/1	1/1	0/0	0/0
Bo1g139460.1	C1	39908677	39913254	AT3G12280.1	RBR1	Recombination$_CO_and_NCO_outcome	C1	39912850	snp_2067	T	G	silent_mutation		1/1	0/0	0/0	0/0	0/0
Bo1g139460.1	C1	39908677	39913254	AT3G12280.1	RBR1	Recombination$_CO_and_NCO_outcome	C1	39912872	snp_698	A	C	synonymous_codon	Note=atc>atA_I>I_aa918_codon_loc3	0/0	0/0	0/0	1/1	0/0
Bo1g139460.1	C1	39908677	39913254	AT3G12280.1	RBR1	Recombination$_CO_and_NCO_outcome	C1	39912882	snp_568	T	A	conservative_missense_codon	Note=aca>Tca_T>S_aa922_codon_loc1_MODERATELY_CONSERVATIVE(58)	1/1	1/1	1/1	0/0	0/0
Bo1g143880.1	C1	40831432	40833803	AT3G10440.1	SGO1_copy1	Sister_chromatid_cohesion	C1	40831707	snp_1955	G	C	conservative_missense_codon	Note=gtc>Ctc_V>L_aa308_codon_loc1_CONSERVATIVE(32)	1/1	1/1	1/1	./.	0/0
Bo1g143880.1	C1	40831432	40833803	AT3G10440.1	SGO1_copy1	Sister_chromatid_cohesion	C1	40832102	snp_2100	C	G	silent_mutation		1/1	1/1	1/1	1/1	0/0
Bo1g143880.1	C1	40831432	40833803	AT3G10440.1	SGO1_copy1	Sister_chromatid_cohesion	C1	40832103	snp_2368	A	G	silent_mutation		1/1	1/1	1/1	0/1	0/0
Bo1g143880.1	C1	40831432	40833803	AT3G10440.1	SGO1_copy1	Sister_chromatid_cohesion	C1	40832209	snp_955	A	T	conservative_missense_codon	Note=aaa>aaT_K>N_aa221_codon_loc3_MODERATELY_CONSERVATIVE(94)	1/1	1/1	1/1	./.	0/0
Bo1g143880.1	C1	40831432	40833803	AT3G10440.1	SGO1_copy1	Sister_chromatid_cohesion	C1	40832302	snp_301	G	A	silent_mutation		1/1	1/1	1/1	1/1	0/0
Bo1g143880.1	C1	40831432	40833803	AT3G10440.1	SGO1_copy1	Sister_chromatid_cohesion	C1	40832418	snp_506	T	G	silent_mutation		./.	./.	./.	1/1	0/0
Bo1g143880.1	C1	40831432	40833803	AT3G10440.1	SGO1_copy1	Sister_chromatid_cohesion	C1	40832494	snp_2135	C	T	conservative_missense_codon	Note=act>Gct_T>A_aa192_codon_loc1_MODERATELY_CONSERVATIVE(58)	0/0	./.	./.	1/1	0/0
Bo1g143880.1	C1	40831432	40833803	AT3G10440.1	SGO1_copy1	Sister_chromatid_cohesion	C1	40832576	snp_1821	A	G	silent_mutation		./.	./.	./.	1/1	0/0
Bo1g143880.1	C1	40831432	40833803	AT3G10440.1	SGO1_copy1	Sister_chromatid_cohesion	C1	40832665	snp_455	A	G	synonymous_codon	Note=gac>gaT_D>D_aa165_codon_loc3	./.	./.	./.	1/1	0/0
Bo1g143880.1	C1	40831432	40833803	AT3G10440.1	SGO1_copy1	Sister_chromatid_cohesion	C1	40832716	snp_915	C	T	silent_mutation		./.	./.	./.	1/1	0/0
Bo1g143880.1	C1	40831432	40833803	AT3G10440.1	SGO1_copy1	Sister_chromatid_cohesion	C1	40832897	snp_230	A	C	silent_mutation		0/1	./.	1/1	0/0	0/0
Bo1g143880.1	C1	40831432	40833803	AT3G10440.1	SGO1_copy1	Sister_chromatid_cohesion	C1	40832928	snp_1653	C	G	silent_mutation		0/1	./.	1/1	0/0	0/0
Bo1g143880.1	C1	40831432	40833803	AT3G10440.1	SGO1_copy1	Sister_chromatid_cohesion	C1	40833358	snp_1151	C	T	synonymous_codon	Note=caa>caG_Q>Q_aa74_codon_loc3	0/0	./.	0/0	1/1	0/0
Bo1g143880.1	C1	40831432	40833803	AT3G10440.1	SGO1_copy1	Sister_chromatid_cohesion	C1	40833502	snp_2007	T	A	synonymous_codon	Note=ggt>ggA_G>G_aa26_codon_loc3	1/1	./.	1/1	1/1	0/0
Bo1g143880.1	C1	40831432	40833803	AT3G10440.1	SGO1_copy1	Sister_chromatid_cohesion	C1	40833719	snp_2397	C	T	silent_mutation		0/0	./.	0/0	1/1	0/0
Bo1g143880.1	C1	40831432	40833803	AT3G10440.1	SGO1_copy1	Sister_chromatid_cohesion	C1	40833735	snp_1257	G	C	silent_mutation		1/1	./.	1/1	0/0	0/0
Bo1g155060.1	C1	43184920	43187775	AT3G02920.1	RPA2.B	Putative_meiotic_genes	C1	43185198	snp_1680	A	C	silent_mutation		0/0	0/0	0/0	1/1	1/1
Bo1g155060.1	C1	43184920	43187775	AT3G02920.1	RPA2.B	Putative_meiotic_genes	C1	43185215	snp_2221	A	G	synonymous_codon	Note=cgg>cgA_R>R_aa36_codon_loc3	0/0	0/0	0/0	1/1	0/1
Bo1g155060.1	C1	43184920	43187775	AT3G02920.1	RPA2.B	Putative_meiotic_genes	C1	43185897	snp_2144	T	C	silent_mutation		0/0	0/0	0/0	1/1	1/1
Bo1g155060.1	C1	43184920	43187775	AT3G02920.1	RPA2.B	Putative_meiotic_genes	C1	43186128	snp_675	C	T	silent_mutation		0/0	0/0	0/0	1/1	1/1
Bo1g155060.1	C1	43184920	43187775	AT3G02920.1	RPA2.B	Putative_meiotic_genes	C1	43186147	snp_666	T	G	silent_mutation		0/0	0/0	0/0	1/1	1/1
Bo1g155060.1	C1	43184920	43187775	AT3G02920.1	RPA2.B	Putative_meiotic_genes	C1	43186371	snp_358	T	C	silent_mutation		0/0	0/0	0/0	1/1	1/1
Bo1g155060.1	C1	43184920	43187775	AT3G02920.1	RPA2.B	Putative_meiotic_genes	C1	43186384	snp_305	T	C	silent_mutation		0/0	0/0	0/0	1/1	1/1
Bo1g155060.1	C1	43184920	43187775	AT3G02920.1	RPA2.B	Putative_meiotic_genes	C1	43186793	snp_708	C	T	silent_mutation		0/0	0/0	0/0	1/1	1/1
Bo1g155060.1	C1	43184920	43187775	AT3G02920.1	RPA2.B	Putative_meiotic_genes	C1	43187065	snp_2338	A	C	conservative_missense_codon	Note=cca>cAa_P>Q_aa195_codon_loc2_MODERATELY_CONSERVATIVE(76)	0/0	0/0	0/0	1/1	1/1
Bo1g023820.1	C1	8616974	8621214	AT4G21070.1	BRCA1	Putative_meiotic_genes	C1	8617075	snp_1814	C	T	synonymous_codon	Note=cgt>cgC_R>R_aa34_codon_loc3	1/1	1/1	1/1	./.	0/0
Bo1g023820.1	C1	8616974	8621214	AT4G21070.1	BRCA1	Putative_meiotic_genes	C1	8617603	snp_1626	T	G	synonymous_codon	Note=gtg>gtT_V>V_aa114_codon_loc3	0/0	0/0	0/0	1/1	0/0
Bo1g023820.1	C1	8616974	8621214	AT4G21070.1	BRCA1	Putative_meiotic_genes	C1	8617836	snp_530	T	C	silent_mutation		0/0	0/0	0/0	1/1	0/0
Bo1g023820.1	C1	8616974	8621214	AT4G21070.1	BRCA1	Putative_meiotic_genes	C1	8617924	snp_1446	C	G	silent_mutation		0/0	0/0	0/0	1/1	0/0
Bo1g023820.1	C1	8616974	8621214	AT4G21070.1	BRCA1	Putative_meiotic_genes	C1	8617972	snp_146	A	T	synonymous_codon	Note=gct>gcA_A>A_aa152_codon_loc3	0/0	0/0	0/0	1/1	0/0
[truncated: 2,283 more rows]

## Sheet: 7c CNVs_B_rapa
File S7c- Copy number variation and meiosis gene positions in Brassica rapa parents
[truncated: 198 more rows]

## Sheet: 7d CNVs_B_oleracea
File S7d- Copy number variation and meiosis gene positions in Brassica oleracea parents
[truncated: 194 more rows]

## Sheet: 7e SNP_matrix_resynth_Bnapus
File S7e- SNP variation and meiosis gene positions in resynthesized B. napus lines
[truncated: 6,239 more rows]

[truncated: 1 more sheets: 7f CNV_matrix_resynth_Bnapus]
