# Supplementary material for: Genetic factors inherited from both diploid parents interact to affect genome stability and fertility in resynthesized allotetraploid Brassica napus
Source: G3 (Bethesda). 2023 Jun 14;13(8):jkad136. doi: 10.1093/g3journal/jkad136 (PMC10411605; doi:10.1093/g3journal/jkad136)
Supplement: jkad136_Supplementary_Data [file jkad136_supplementary_data.zip › File_S8_G3-2023-404246.xlsx]

## Sheet: cover
Original Research Article for Theoretical and Applied Genetics
Genetic factors inherited from both diploid parents interact to affect genome stability and fertility in resynthesized allotetraploid B. napus
Elizabeth Ihien Katche, Antje Schierholt, Sarah-Veronica Schiessl, Fei He, Zhenling LV, Jacqueline Batley, Heiko C. Becker, Annaliese S. Mason
Department of Plant Breeding, Justus Liebig University. Heinrich-Buff-Ring 26-32, Giessen 35392 Germany
Plant Breeding Department, The University of Bonn, Katzenburgweg 5, 53115 Bonn, Germany
Corresponding author
Annaliese S. Mason
Email: annaliese.mason@uni-bonn.de
ORCID ID: https://orcid.org/0000-0003-2701-7964

## Sheet: 8a pheno.geno.Bol.rawP
File S8a- List of meiosis genes candidates in B. oleracea parents and putative effect mutations (p-values before FDR correction)
B. oleracea_ID	chromosome	gene_name	Haplotype_Nr	pvalues_cnv	pvalue_stable_unstable_fisherstest	pvalue_seed	ole_ID	Ath_ID	synonymous_codon	conservative_missense_codon	silent_mutation	non_conservative_missense_codon	stop_gained	splice_donor_variant	splice_acceptor_variant	gene_function	function_description
Bo1g031970.1	C1	AESP	3	0.0133316	0.0854097	0.0430589	Bo1g031970.1	AT4G22970.1	12	8	19	11	0	0	0	homolog of separase	Encodes a separase (ESP), homologous to human and mouse separase protein. Separase is a capase family protease required for the release of sister chromatid cohesion during meiosis and mitosis. Arabidopsis separase contains a predicted 2Fe2S-ferredoxin domain that is not present in the proteins of other organisms. Also contains a putative EF-hand calcium binding domain. Mutant seeds exhibited embr…
Bo1g039250.1	C1	CRC1/PCH2	3	0.0133316	0.0854097	0.0430589	Bo1g039250.1	AT4G24710.1	1	0	11	1	0	0	0	P-loop containing nucleoside triphosphate hydrolases superfamily protein
Bo1g065040.1	C1	BRCA1	2	0.970605	0.656184	0.0935806	Bo1g065040.1	AT4G21070.1	0	0	2	0	0	0	0	breast cancer susceptibility1	Encodes AtBRCA1, an ortholog of the human breast cancer susceptibility gene 1. Contains one N-terminal RING finger, two C-terminal BRCT and the p300/CBP interacting domain. Strongly induced by gamma rays, consistent with a putative role in DNA repair and in cell cycle control.
Bo1g067280.1	C1	CDC20	2	0.970605	0.656184	0.0935806	Bo1g067280.1	AT4G33270.1	1	1	1	0	0	0	0	Transducin family protein / WD-40 repeat family protein	putative cdc20 protein (CDC20.1)
Bo1g078380.1	C1	CDKA;1	2	0.970605	0.656184	0.0935806	Bo1g078380.1	AT3G48750.1	0	0	1	0	0	0	0	cell division control 2	A-type cyclin-dependent kinase. Together with its specific inhibitor, the Kip-related protein, KRP2 they regulate the mitosis-to-endocycle transition during leaf development. Dominant negative mutations abolish cell division. Loss of function phenotype has reduced fertility with failure to transmit via pollen. Pollen development is arrested at the second mitotic division. Expression is regulated …
Bo1g092870.1	C1	PRD4	2	0.0266838	0.157057	0.011797	Bo1g092870.1	AT1G60460.1	1	4	3	2	0	0	0
Bo1g008280.1	C1	CDC20	3	0.0809959	0.157057	0.00593448	Bo1g008280.1	AT4G33270.1	7	1	0	0	0	0	0	Transducin family protein / WD-40 repeat family protein	putative cdc20 protein (CDC20.1)
Bo1g103720.1	C1	DMC1	2	0.00518411	0.0390969	0.223737	Bo1g103720.1	AT3G22880.1	0	0	4	0	0	0	0	DNA repair (Rad51) family protein	Expression of the AtDMC1 is restricted to pollen mother cells in anthers and to megaspore mother cells in ovules. Similar to meiosis-specific yeast DMC gene.
Bo1g010870.1	C1	PDS5C	2	0.0266838	0.157057	0.011797	Bo1g010870.1	AT4G31880.1	4	3	11	0	0	0	0
Bo1g138510.1	C1	GIP1	4	0.0331832	0.0854097	0.0172208	Bo1g138510.1	AT3G13222.1	1	4	2	0	0	0	0	GBF-interacting protein 1	Encodes a protein that binds to G-box binding transcription factors and enhances their binding affinities to G-box in vitro. This protein localizes to the nucleus and is expressed predominantly in the root.
Bo1g138560.1	C1	SPO11-1	2	0.0304781	0.157057	0.00160724	Bo1g138560.1	AT3G13170.1	2	0	1	0	0	0	0	Spo11/DNA topoisomerase VI, subunit A protein	Encodes AtSPO11-1, one of the three Arabidopsis homologues of the archaeal DNA topoisomerase VIA subunit (topo VIA). Required for meiotic recombination. AtSPO11-1 and AtSPO11-2 have overlapping functions (i.e. both required for meiotic recombination) whereas AtSPO11-3 functions in DNA replication. AtSPO11-1 accumulates in foci in early G2. At 1 h post-S phase, no foci are observed, but by 3 h a m…
Bo1g139460.1	C1	RBR1	4	0.0331832	0.0854097	0.0172208	Bo1g139460.1	AT3G12280.1	19	3	10	1	0	0	0	retinoblastoma-related 1	Encodes a retinoblastoma homologue RETINOBLASTOMA-RELATED protein (RBR or RBR1). RBR controls nuclear proliferation in the female gametophyte. Also required for correct differentiation of male gametophytic cell types. Regulates stem cell maintenance in Arabidopsis roots. Involved in the determination of cell cycle arrest in G1 phase after sucrose starvation. RBR1 is also involved in regulation of…
Bo1g143880.1	C1	SGO1_copy1	3	0.0133316	0.0854097	0.0430589	Bo1g143880.1	AT3G10440.1	0	0	3	0	0	0	0	Shugoshin C terminus
Bo1g155060.1	C1	RPA2.B	3	0.0133316	0.0854097	0.0430589	Bo1g155060.1	AT3G02920.1	1	1	7	0	0	0	0	Replication protein A, subunit RPA32
Bo1g023820.1	C1	BRCA1	2	0.00518411	0.0390969	0.223737	Bo1g023820.1	AT4G21070.1	4	1	3	1	0	0	0	breast cancer susceptibility1	Encodes AtBRCA1, an ortholog of the human breast cancer susceptibility gene 1. Contains one N-terminal RING finger, two C-terminal BRCT and the p300/CBP interacting domain. Strongly induced by gamma rays, consistent with a putative role in DNA repair and in cell cycle control.
Bo2g050510.1	C2	SWI1/DYAD/AM1	2	0.970605	0.656184	0.0935806	Bo2g050510.1	AT5G51330.1	3	3	2	0	0	0	0	SWITCH1	Encodes novel protein involved in sister chromatid cohesion and meiotic chromosome organization during both male and female meiosis. Gene has two alternate transcripts which produce two similar proteins, one 57 aa shorter than the other.
Bo2g008740.1	C2	SMC6A	5	0.0638415	0.168711	0.0382209	Bo2g008740.1	AT5G07660.1	5	3	10	0	0	0	0	structural maintenance of chromosomes 6A	Encodes SMC6A (STRUCTURAL MAINTENANCE OF CHROMOSOMES 6A), a component of the SMC5/6 complex. SMC5/6 complex promotes sister chromatid alignment and homologous recombination after DNA damage.
Bo2g086550.1	C2	ASK1	2	0.89884	1	0.209348	Bo2g086550.1	AT1G75950.1	2	0	0	0	0	0	0	S phase kinase-associated protein 1	SKP1 is core component of the SCF family of E3 ubiquitin ligases and serves to tether the rest of the complex to an F-box protein, which provides specificity in binding to ubiquitin ligase substrate proteins. Predominately expressed from leptotene to pachytene. Negatively regulates recombination. Interacts with P0, a silencing suppressor protein encoded by poleroviruses by means of a conserved mi…
Bo2g092690.1	C2	PDS5B	3	0.0133316	0.0854097	0.0430589	Bo2g092690.1	AT1G77600.1	5	13	31	1	0	0	0	ARM repeat superfamily protein
Bo2g092820.1	C2	CDC20	2	0.0266838	0.157057	0.011797	Bo2g092820.1	AT4G33270.1	1	1	0	0	0	0	0	Transducin family protein / WD-40 repeat family protein	putative cdc20 protein (CDC20.1)
Bo2g012610.1	C2	SCC2	4	0.0331832	0.0854097	0.0172208	Bo2g012610.1	AT5G15540.1	2	1	3	0	0	0	0	PHD finger family protein	Encodes Adherin SCC2. Essential for viability. Required for normal seed development. Plays a role in the establishment of sister-chromatid cohesion and chromosome organization during meiosis.
Bo2g127130.1	C2	RPA1C	2	0.0266838	0.157057	0.011797	Bo2g127130.1	AT5G45400.1	7	2	0	2	1	0	0	Replication factor-A protein 1-related
Bo2g013010.1	C2	SYN4/RAD21.3	2	0.0266838	0.157057	0.011797	Bo2g013010.1	AT5G16270.1	6	5	10	2	0	0	0	sister chromatid cohesion 1 protein 4	Encodes a SCC1/REC8 ortholog that may be involved in mitosis and may represent a mitotic cohesin.
Bo2g129860.1	C2	CUL4	2	0.00518411	0.0390969	0.223737	Bo2g129860.1	AT5G46210.1	5	2	9	0	0	0	0	cullin4	Arabidopsis CULLIN4 (CUL4) forms an E3 ubiquitin ligase with the CDD complex and a common catalytic subunit RBX1 in mediating light control of development. This CUL4-based E3 ligase is essential for the repression of photomorphogenesis. The partial loss of CUL4 function resulted in a constitutive photomorphogenic phenotype with respect to morphogenesis and light-regulated gene expression. CUL4 ex…
Bo2g133570.1	C2	PDS5A	3	0.0809959	0.157057	0.00593448	Bo2g133570.1	AT5G47690.1	3	8	13	2	0	0	0	binding
Bo2g134300.1	C2	RBR1	3	0.0133316	0.0854097	0.0430589	Bo2g134300.1	AT3G12280.1	2	2	6	0	0	0	0	retinoblastoma-related 1	Encodes a retinoblastoma homologue RETINOBLASTOMA-RELATED protein (RBR or RBR1). RBR controls nuclear proliferation in the female gametophyte. Also required for correct differentiation of male gametophytic cell types. Regulates stem cell maintenance in Arabidopsis roots. Involved in the determination of cell cycle arrest in G1 phase after sucrose starvation. RBR1 is also involved in regulation of…
Bo2g140390.1	C2	FIGL1	3	0.0873405	0.259423	0.00698678	Bo2g140390.1	AT3G27120.1	8	1	8	0	0	0	0	P-loop containing nucleoside triphosphate hydrolases superfamily protein
Bo2g144950.1	C2	MER3/RCK	3	0.0133316	0.0854097	0.0430589	Bo2g144950.1	AT3G27730.1	12	6	12	0	0	0	0	ATP binding;ATP-dependent helicases;DNA helicases	DNA helicase required for interference-sensitive meiotic crossover events.
Bo2g150230.1	C2	XRI1	4	0.0331832	0.0854097	0.0172208	Bo2g150230.1	AT5G48720.1	0	3	1	0	0	0	0	x-ray induced transcript 1	Encodes XRI1 (X-ray induced 1). Required for post-meiotic stages of pollen development and male and female meiosis. Maybe required for meiotic DNA repair. Inducible by X-ray. Homozygous xri1 mutants are sterile due to extensive chromosome fragmentation.
Bo2g165520.1	C2	CDKG1	2	0.970605	0.656184	0.0935806	Bo2g165520.1	AT5G63370.1	5	2	0	2	0	0	0	Protein kinase superfamily protein
Bo2g018020.1	C2	SMG7	2	0.0266838	0.157057	0.011797	Bo2g018020.1	AT5G19400.1	2	3	0	0	0	0	0	Telomerase activating protein Est1	Encodes SMG7, a protein that possesses an evolutionarily conserved EST1 domain and exhibits strong homology to human SMG6 (EST1A) and SMG7 (EST1C) proteins. SMG7 plays an evolutionarily conserved role in nonsense-mediated RNA decay (NMD). Required for exit from meiosis. Hypomorphic smg7 alleles render mutant plants sterile by causing an unusual cell-cycle arrest in anaphase II that is characteriz…
Bo2g165940.1	C2	Topo3alpha	4	0.0331832	0.0854097	0.0172208	Bo2g165940.1	AT5G63920.1	8	2	5	1	0	0	0	topoisomerase 3alpha	Encodes topoisomerase 3alpha. Suppresses somatic crossovers. Essential for resolution of meiotic recombination intermediates.
Bo2g023480.1	C2	AGO9/AGO104	4	0.0331832	0.0854097	0.0172208	Bo2g023480.1	AT5G21150.1	4	2	9	0	0	0	0	Argonaute family protein	AGO9-dependent sRNA silencing is crucial to specify cell fate in the Arabidopsis ovule. AGO9 is expressed in reproductive companion cells but not in the associated male or female gametes or their precursors. Therefore, AGO9 acts non-cell autonomously to silencing the activity of TEs activity in the female gametophyte.
Bo2g023670.1	C2	RFC1	3	0.0133316	0.0854097	0.0430589	Bo2g023670.1	AT5G22010.1	6	3	11	0	0	0	0	replication factor C1
Bo3g001340.1	C3	BRCA2(V)	2	0.0304781	0.157057	0.00160724	Bo3g001340.1	AT5G01630.1	7	5	14	1	0	0	0	BRCA2-like B	Ortholog of breast cancer susceptibility protein 2. Essential at meiosis. Interacts with with both Rad51 and Dss1(I) or both Dmc1 and Dss1(I) in a tripartite complex.
Bo3g054580.1	C3	MPK4	2	0.0266838	0.157057	0.011797	Bo3g054580.1	AT4G01370.1	1	1	3	0	0	0	0	MAP kinase 4	Encodes a nuclear and cytoplasmically localized MAP kinase involved in mediating responses to pathogens. Its substrates include MKS1 and probably MAP65-1.The MAP65-1 interaction is involved in mediating cortical microtuble organization.
Bo3g054760.1	C3	PAIR1/PRD3_copy2	4	0.0331832	0.0854097	0.0172208	Bo3g054760.1	AT4G00440.1	0	2	2	0	0	0	0	Protein of unknown function (DUF3741)
Bo3g001040.1	C3	MPK4	3	0.990476	0.656184	0.0739267	Bo3g001040.1	AT4G01370.1	0	1	0	2	0	0	0	MAP kinase 4	Encodes a nuclear and cytoplasmically localized MAP kinase involved in mediating responses to pathogens. Its substrates include MKS1 and probably MAP65-1.The MAP65-1 interaction is involved in mediating cortical microtuble organization.
Bo3g064860.1	C3	RBR1	3	0.0133316	0.0854097	0.0430589	Bo3g064860.1	AT3G12280.1	5	2	12	3	0	0	0	retinoblastoma-related 1	Encodes a retinoblastoma homologue RETINOBLASTOMA-RELATED protein (RBR or RBR1). RBR controls nuclear proliferation in the female gametophyte. Also required for correct differentiation of male gametophytic cell types. Regulates stem cell maintenance in Arabidopsis roots. Involved in the determination of cell cycle arrest in G1 phase after sucrose starvation. RBR1 is also involved in regulation of…
Bo3g071550.1	C3	MSH2	3	0.0133316	0.0854097	0.0430589	Bo3g071550.1	AT3G18524.1	17	3	7	1	0	0	0	MUTS homolog 2	Encodes a DNA mismatch repair homolog of human MutS gene, MSH6. MSH2 is involved in maintaining genome stability and repressing recombination of mismatched heteroduplexes.There are four MutS genes in Arabidopsis, MSH2, MSH3, MSH6, and MSH7, which all act as heterodimers and bind to 51-mer duplexes. MSH2 has different binding specificity to different mismatches in combination with MSH3, MSH6, or M…
Bo3g083460.1	C3	SMC1/TITAN8	2	0.970605	0.656184	0.0935806	Bo3g083460.1	AT3G54670.1	4	2	13	4	0	0	0	Structural maintenance of chromosomes (SMC) family protein	Encodes a member of the Arabidopsis cohesin complex that is essential for viability and sister chromatid alignment.
Bo3g083810.1	C3	CDC45	2	0.970605	0.656184	0.0935806	Bo3g083810.1	AT3G25100.1	1	2	0	0	0	0	0	cell division cycle 45	Required for normal meiosis, may act in the last round of DNA replication prior to meiosis, sequence similar to yeast CDC45
Bo3g010790.1	C3	SMC5	3	0.0133316	0.0854097	0.0430589	Bo3g010790.1	AT5G15920.1	18	7	3	3	0	0	0	structural maintenance of chromosomes 5	Encodes SMC5 (STRUCTURAL MAINTENANCE OF CHROMOSOMES 5), a component of the SMC5/6 complex. SMC5/6 complex promotes sister chromatid alignment and homologous recombination after DNA damage.
Bo3g010930.1	C3	SYN4/RAD21.3	3	0.0133316	0.0854097	0.0430589	Bo3g010930.1	AT5G16270.1	3	3	1	0	0	0	0	sister chromatid cohesion 1 protein 4	Encodes a SCC1/REC8 ortholog that may be involved in mitosis and may represent a mitotic cohesin.
Bo3g111130.1	C3	CDKA;1	2	0.0266838	0.157057	0.011797	Bo3g111130.1	AT3G48750.1	4	3	8	0	0	0	0	cell division control 2	A-type cyclin-dependent kinase. Together with its specific inhibitor, the Kip-related protein, KRP2 they regulate the mitosis-to-endocycle transition during leaf development. Dominant negative mutations abolish cell division. Loss of function phenotype has reduced fertility with failure to transmit via pollen. Pollen development is arrested at the second mitotic division. Expression is regulated …
Bo3g113310.1	C3	CDKG1	2	0.0266838	0.157057	0.011797	Bo3g113310.1	AT5G63370.1	2	5	0	1	0	0	0	Protein kinase superfamily protein
Bo3g113660.1	C3	ATM	4	0.0331832	0.0854097	0.0172208	Bo3g113660.1	AT3G48190.1	11	10	52	1	0	0	0	ataxia-telangiectasia mutated	encodes a homolog of the human ATM gene, which is mutated in ataxia telangiectasia, a chromosome instability disorder. Characterization of mutants suggest a role in repairing DNA in response to ionizing radiation as well as during meiosis. The protein has kinase domains and shows kinase activity in orthologs. There is also evidence that ATM might be involved in the telomerase-independent process …
Bo3g123920.1	C3	TES/NACK2/STD	2	0.0266838	0.157057	0.011797	Bo3g123920.1	AT3G43210.1	3	3	5	0	0	0	0	ATP binding microtubule motor family protein	Encodes a kinesin TETRASPORE. Required for cytokinesis in pollen. In mutants, all four microspore nuclei remain within the same cytoplasm after meiosis.
Bo3g015380.1	C3	RAD51	2	0.0266838	0.157057	0.011797	Bo3g015380.1	AT5G20850.1	2	0	3	0	0	0	0	RAS associated with diabetes protein 51	Encodes a homolog of yeast RAD51. Its mRNA is most abundant in early flower buds and is expressed at high levels in exponentially growing cells in suspension cultures and is induced in response to gamma radiation.
Bo3g162790.1	C3	BRCA1	4	0.15664	0.259423	0.0167434	Bo3g162790.1	AT4G21070.1	5	5	3	2	0	0	0	breast cancer susceptibility1	Encodes AtBRCA1, an ortholog of the human breast cancer susceptibility gene 1. Contains one N-terminal RING finger, two C-terminal BRCT and the p300/CBP interacting domain. Strongly induced by gamma rays, consistent with a putative role in DNA repair and in cell cycle control.
Bo3g184060.1	C3	HEI10	2	0.970605	0.656184	0.0935806	Bo3g184060.1	AT1G53490.1	0	1	3	0	0	0	0	RING/U-box superfamily protein
Bo3g185770.1	C3	MSH7	2	0.970605	0.656184	0.0935806	Bo3g185770.1	AT3G33520.1	5	2	6	2	0	0	0	actin-related protein 6	Encodes ACTIN-RELATED PROTEIN6 (ARP6), a putative component of a chromatin-remodeling complex. Required for both histone acetylation and methylation of the FLC chromatin in Arabidopsis. Along with PIE1 forms a complex to deposit modified histone H2A.Z at several loci within the genome. This modification alters the expression of the target genes (i.e. FLC, MAF4, MAF6). Incorporation of this varian…
Bo3g019320.1	C3	XRCC3	4	0.15664	0.259423	0.0167434	Bo3g019320.1	AT5G57450.1	2	2	0	0	0	0	0	homolog of X-ray repair cross complementing 3 (XRCC3)	Involved in homologous recombination and recombinational repair, mutants are sterile, hypersensitive to DNA crosslinking agents, show aberrant meiosis with extensive chromosome fragmentation
Bo3g023250.1	C3	SHOC1	2	0.970605	0.656184	0.0935806	Bo3g023250.1	AT5G52290.1	4	10	0	2	0	0	0	shortage in chiasmata 1	Encodes a protein with similarity to XPF endonucleases. Loss of function mutations have defects in meiosis- specifically a reduction in the number of chiasmata. As a result both pollen and embryo sacs are abnormal and plants have severely reduced fertility.
Bo3g023980.1	C3	MHF1	2	0.924043	0.656184	0.0260821	Bo3g023980.1	AT5G50930.1	1	0	3	0	0	0	0	Histone superfamily protein
Bo3g026510.1	C3	RAD50	2	0.0266838	0.157057	0.011797	Bo3g026510.1	AT2G31970.1	9	2	22	0	0	0	0	DNA repair-recombination protein (RAD50)	Encodes the Arabidopsis RAD50 homologue. It is involved in double strand break repair. Component of the meiotic recombination complex that processes meiotic double-strand-breaks to produce single-stranded DNA ends, which act in the homology search and recombination. Accumulates in the nucleus during meiotic prophase, a process regulated by PHS1.
Bo4g052020.1	C4	CDC20	4	0.0331832	0.0854097	0.0172208	Bo4g052020.1	AT4G33270.1	2	8	0	1	0	0	0	Transducin family protein / WD-40 repeat family protein	putative cdc20 protein (CDC20.1)
Bo4g002210.1	C4	SCC3	3	0.0133316	0.0854097	0.0430589	Bo4g002210.1	AT2G47980.1	3	1	7	0	0	0	0	sister-chromatid cohesion protein 3	Essential to the monopolar orientation of the kinetochores during meiosis.
Bo4g119760.1	C4	SMC1/TITAN8	5	0.0638415	0.168711	0.0382209	Bo4g119760.1	AT3G54670.1	4	4	16	1	0	0	0	Structural maintenance of chromosomes (SMC) family protein	Encodes a member of the Arabidopsis cohesin complex that is essential for viability and sister chromatid alignment.
Bo4g125630.1	C4	COM1/AtGR1	2	0.00518411	0.0390969	0.223737	Bo4g125630.1	AT3G52115.1	1	2	0	2	0	0	0	gamma response gene 1	Induced in response to ionizing radiation, shows basal expression in mitotically active cells and high expression in endoreduplicating cells. May be involved in DNA damage-induced growth arrest. Protein sequence contains a PEST destruction box.
Bo4g140560.1	C4	SYN2/RAD21.1	2	0.0266838	0.157057	0.011797	Bo4g140560.1	AT5G40840.1	1	9	8	3	0	0	0	Rad21/Rec8-like family protein	Cohesion family protein SYN2 (SYN2).
Bo4g145640.1	C4	ATR	3	0.0133316	0.0854097	0.0430589	Bo4g145640.1	AT5G40820.1	14	20	8	2	0	0	0	Ataxia telangiectasia-mutated and RAD3-related	Encodes a Arabidopsis ortholog of the ATR protein kinase that is involved in a wide range of responses to DNA damage and plays a central role in cell-cycle regulation. Dominant loss of function alleles identified as suppressors of ALS also exhibit increased tolerance to aluminum. This may be due to the inhibition of terminal differentiation of the root apex upon exposure to Al.
Bo4g154680.1	C4	RPA2.A	2	0.0266838	0.157057	0.011797	Bo4g154680.1	AT2G24490.1	0	0	1	0	0	0	0	replicon protein A2	Encodes a component of Replication Protein A. Component of transcriptional gene silencing which does not affect endogenous small RNA accumulation nor DNA methylation. Localized in the nucleus. Involved in DNA repair. Interacts physically with ROS1.
Bo4g161400.1	C4	AtSMC3	2	0.0266838	0.157057	0.011797	Bo4g161400.1	AT2G27170.1	4	1	13	0	0	0	0	Structural maintenance of chromosomes (SMC) family protein	Encodes a member of the Arabidopsis cohesin complex that is essential for viability and sister chromatid alignment.
Bo4g165490.1	C4	RAD51B	2	0.0266838	0.157057	0.011797	Bo4g165490.1	AT2G28560.1	2	2	5	0	0	0	0	DNA repair (Rad51) family protein	Encodes a protein of the RAD51B family involved in double stranded DNA repair. Homozygous mutant plants show increased sensitivity to mitomycin which induces DS breaks.
Bo4g182250.1	C4	ASY4	2	0.00518411	0.0390969	0.223737	Bo4g182250.1	AT2G33793.1	0	0	1	0	0	0	0
Bo4g196030.1	C4	MPK4	2	0.0266838	0.157057	0.011797	Bo4g196030.1	AT4G01370.1	6	1	0	0	0	0	0	MAP kinase 4	Encodes a nuclear and cytoplasmically localized MAP kinase involved in mediating responses to pathogens. Its substrates include MKS1 and probably MAP65-1.The MAP65-1 interaction is involved in mediating cortical microtuble organization.
Bo4g005810.1	C4	PAIR3/ASY3	3	0.0133316	0.0854097	0.0430589	Bo4g005810.1	AT2G46980.1	2	2	3	0	0	0	0
Bo4g038470.1	C4	RAD51C	4	0.0337717	0.168711	0.0758479	Bo4g038470.1	AT2G45280.1	4	8	2	1	0	0	0	RAS associated with diabetes protein 51C	Encodes a protein similar to RAD51C involved in double stranded break repair via homologous recombination. Sensitive to DSB induced by Mitomycin C and gamma irradiation, interacts with Atxrcc3 in yeast two-hybrid assay. Required for female meiosis but not critical for mitosis under normal conditions.
Bo5g005230.1	C5	AXR1	4	0.0297364	0.168711	0.0194183	Bo5g005230.1	AT1G05120.1	4	1	5	0	0	0	0	Helicase protein with RING/U-box domain
Bo5g005270.1	C5	AXR1	5	0.0638415	0.168711	0.0382209	Bo5g005270.1	AT1G05120.1	13	2	3	0	0	0	0	Helicase protein with RING/U-box domain
Bo5g007650.1	C5	JASON	3	0.0133316	0.0854097	0.0430589	Bo5g007650.1	AT1G06660.1	3	3	1	1	0	0	0
Bo5g007920.1	C5	DFO	2	0.0266838	0.157057	0.011797	Bo5g007920.1	AT1G07060.1	1	1	0	0	0	0	0
Bo5g108610.1	C5	MSH5	2	0.0304781	0.157057	0.00160724	Bo5g108610.1	AT3G20475.1	0	0	1	0	0	0	0	MUTS-homologue 5	Encodes MSH5, a homologue of the MutS-homolog family of genes required for normal levels of recombination in budding yeast, mouse and Caenorhabditis elegans. Involved in meiotic recombination. Required for the formation of Class I interference-sensitive crossovers. Transcripts of AtMSH5 are specific to reproductive tissues and expression of the protein is abundant during prophase I of meiosis. In…
Bo5g117140.1	C5	MGO3	2	0.0266838	0.157057	0.011797	Bo5g117140.1	AT3G18730.1	8	5	17	2	0	0	0	tetratricopeptide repeat (TPR)-containing protein	Encodes a protein with an important role in cell division control and plant morphogenesis and may also play a role in genome maintenance. May be involved in mitosis through interaction with TSA1. In cells synchronized for cell division, TSA1 and TSK relocalize to ends of spindle microtubules that are ahead of separating chromatids during metaphase and anaphase of mitosis.
Bo5g133520.1	C5	RBR1	2	0.0266838	0.157057	0.011797	Bo5g133520.1	AT3G12280.1	2	1	3	2	0	0	0	retinoblastoma-related 1	Encodes a retinoblastoma homologue RETINOBLASTOMA-RELATED protein (RBR or RBR1). RBR controls nuclear proliferation in the female gametophyte. Also required for correct differentiation of male gametophytic cell types. Regulates stem cell maintenance in Arabidopsis roots. Involved in the determination of cell cycle arrest in G1 phase after sucrose starvation. RBR1 is also involved in regulation of…
Bo5g137200.1	C5	SUN2	3	0.0133316	0.0854097	0.0430589	Bo5g137200.1	AT3G10730.1	10	6	16	2	0	0	0	SAD1/UNC-84 domain protein 2	Encodes a member of the Sad1/UNC-84 (SUN)-domain proteins: AtSUN1(At5g04990), AtSUN2(AT3G10730). SUN domain proteins are part of the cytoskeletal-nucleoskeletal bridging complexes. AtSUN1 and AtSUN2 are localized to the nuclear envelope and are present as homomers and heteromers in vivo.
Bo5g138150.1	C5	MCM8	2	0.00518411	0.0390969	0.223737	Bo5g138150.1	AT3G09660.1	1	0	0	0	0	0	0	minichromosome maintenance 8
Bo5g013440.1	C5	WAPL1	2	0.970605	0.656184	0.0935806	Bo5g013440.1	AT1G11060.1	6	5	12	2	0	0	0	WAPL (Wings apart-like protein regulation of heterochromatin) protein
Bo5g151560.1	C5	NBS1	3	0.0809959	0.157057	0.00593448	Bo5g151560.1	AT3G02680.1	4	3	5	2	0	0	0	nijmegen breakage syndrome 1	DNA repair and meiotic recombination protein, component of MRE11 complex with RAD50 and MRE11
Bo5g001080.1	C5	PAIR1/PRD3_copy1	3	0.0133316	0.0854097	0.0430589	Bo5g001080.1	AT1G01690.1	1	1	3	0	0	0	0	putative recombination initiation defects 3	Encodes a novel plant-specific protein that is involved in meiotic double strand break formation.
Bo5g015120.1	C5	AHP2/HOP2	3	0.0809959	0.157057	0.00593448	Bo5g015120.1	AT1G13330.1	0	1	1	0	0	0	0	Arabidopsis Hop2 homolog	Encodes the Arabidopsis Hop2 homologue. In other species, Hop2 is proposed to be involved in inter-homolog bias in double strand break repair.
Bo5g015160.1	C5	AHP2/HOP2	3	0.0736312	0.259423	0.0400198	Bo5g015160.1	AT1G13330.1	0	1	1	0	0	0	0	Arabidopsis Hop2 homolog	Encodes the Arabidopsis Hop2 homologue. In other species, Hop2 is proposed to be involved in inter-homolog bias in double strand break repair.
Bo5g016650.1	C5	PTD	3	0.0273138	0.0854097	0.00719154	Bo5g016650.1	AT1G12790.1	1	4	12	0	0	0	0
Bo5g019980.1	C5	SDS	3	0.0133316	0.0854097	0.0430589	Bo5g019980.1	AT1G14750.1	2	7	2	2	0	0	0	Cyclin family protein	Encodes a meiotic cyclin-like protein, distinct from all other known Arabidopsis cyclins. It is not required for meiotic DSB formation but is necessary for meiotic DSB repair via the homologous chromosome.
Bo5g021440.1	C5	PDS5E	2	0.970605	0.656184	0.0935806	Bo5g021440.1	AT1G15940.1	5	7	2	4	0	0	0	Tudor/PWWP/MBT superfamily protein
Bo6g044200.1	C6	PS1	2	0.0266838	0.157057	0.011797	Bo6g044200.1	AT1G34355.1	2	3	0	1	0	0	0	forkhead-associated (FHA) domain-containing protein	Encodes PS1 (Parallel Spindle 1). Mutations in PS1 lead to diploid male spores, diploid pollen grains, and spontaneous triploid plants in the next generation. Female meiosis is not affected in the mutants.
Bo6g064780.1	C6	SYN2/RAD21.1	2	0.970605	0.656184	0.0935806	Bo6g064780.1	AT5G40840.1	1	8	11	1	0	0	0	Rad21/Rec8-like family protein	Cohesion family protein SYN2 (SYN2).
Bo6g080700.1	C6	PDS5D	2	0.00518411	0.0390969	0.223737	Bo6g080700.1	AT1G80810.1	5	1	0	0	0	0	0	Tudor/PWWP/MBT superfamily protein
Bo6g081760.1	C6	ZYP1/ZEP1	2	0.00518411	0.0390969	0.223737	Bo6g081760.1	AT1G22260.1	0	2	3	0	0	0	0	Myosin heavy chain-related protein	One of two nearly identical proteins (ZYP1b) identified by similarity to transverse filament (TF) proteins. These proteins are involved in chromosome synapsis during meiosis I and localize to the synaptonemal complex (SC). Single mutants have reduced fertility and double mutants (induced by RNAi) have severely reduced fertility.
Bo6g085070.1	C6	ASK1	2	0.89884	1	0.209348	Bo6g085070.1	AT1G75950.1	0	0	1	0	0	0	0	S phase kinase-associated protein 1	SKP1 is core component of the SCF family of E3 ubiquitin ligases and serves to tether the rest of the complex to an F-box protein, which provides specificity in binding to ubiquitin ligase substrate proteins. Predominately expressed from leptotene to pachytene. Negatively regulates recombination. Interacts with P0, a silencing suppressor protein encoded by poleroviruses by means of a conserved mi…
Bo6g094360.1	C6	RAD52.1	3	0.0133316	0.0854097	0.0430589	Bo6g094360.1	AT1G71310.1	0	0	1	1	0	0	0	cobalt ion binding
Bo6g119980.1	C6	ASK1	NA	NA	NA	NA	Bo6g119980.1	AT1G75950.1	2	0	1	0	0	0	0	S phase kinase-associated protein 1	SKP1 is core component of the SCF family of E3 ubiquitin ligases and serves to tether the rest of the complex to an F-box protein, which provides specificity in binding to ubiquitin ligase substrate proteins. Predominately expressed from leptotene to pachytene. Negatively regulates recombination. Interacts with P0, a silencing suppressor protein encoded by poleroviruses by means of a conserved mi…
Bo6g121260.1	C6	MEI1/MCD1	2	0.00518411	0.0390969	0.223737	Bo6g121260.1	AT1G77320.1	2	6	8	0	0	0	0	transcription coactivators	Mutant is defective in meiosis and produces abnormal microspores. Encodes a BRCT-domain-containing protein that could be specific to the meiotic cell cycle and that plays a crucial role in some DNA repair events independent of SPO11 DSB recombination repair.
Bo6g121300.1	C6	TAM/CYCA1;2	3	0.0133316	0.0854097	0.0430589	Bo6g121300.1	AT1G77390.1	2	1	1	0	0	0	0	CYCLIN A1;2	Encodes a core cell cycle gene involved in meiosis II during microsporogenesis. Recessive mutants exhibit delayed and asynchronous meiosis in pollen mother cell populations and uncoordinated nuclear division and cytokinesis resulting in dyad microspores.
Bo6g121820.1	C6	ZYP1/ZEP1	2	0.0266838	0.157057	0.011797	Bo6g121820.1	AT1G22260.1	2	7	2	1	0	0	0	Myosin heavy chain-related protein	One of two nearly identical proteins (ZYP1b) identified by similarity to transverse filament (TF) proteins. These proteins are involved in chromosome synapsis during meiosis I and localize to the synaptonemal complex (SC). Single mutants have reduced fertility and double mutants (induced by RNAi) have severely reduced fertility.
Bo6g124210.1	C6	PDS5D	NA	NA	NA	NA	Bo6g124210.1	AT1G80810.1	1	5	1	0	0	0	0	Tudor/PWWP/MBT superfamily protein
Bo6g030570.1	C6	MSH2	2	0.114386	0.302829	0.549192	Bo6g030570.1	AT3G18524.1	1	1	0	0	1	1	0	MUTS homolog 2	Encodes a DNA mismatch repair homolog of human MutS gene, MSH6. MSH2 is involved in maintaining genome stability and repressing recombination of mismatched heteroduplexes.There are four MutS genes in Arabidopsis, MSH2, MSH3, MSH6, and MSH7, which all act as heterodimers and bind to 51-mer duplexes. MSH2 has different binding specificity to different mismatches in combination with MSH3, MSH6, or M…
Bo6g003510.1	C6	MSH2	2	0.0875289	0.46464	0.0916558	Bo6g003510.1	AT3G18524.1	1	0	0	0	0	0	0	MUTS homolog 2	Encodes a DNA mismatch repair homolog of human MutS gene, MSH6. MSH2 is involved in maintaining genome stability and repressing recombination of mismatched heteroduplexes.There are four MutS genes in Arabidopsis, MSH2, MSH3, MSH6, and MSH7, which all act as heterodimers and bind to 51-mer duplexes. MSH2 has different binding specificity to different mismatches in combination with MSH3, MSH6, or M…
Bo6g031500.1	C6	HEI10	3	0.0123011	0.0854097	0.00698638	Bo6g031500.1	AT1G53490.1	2	1	3	1	0	0	0	RING/U-box superfamily protein
Bo7g067350.1	C7	MS5/TDM_copy2	3	0.990476	0.656184	0.0739267	Bo7g067350.1	AT5G44330.1	3	2	0	0	0	0	1	Tetratricopeptide repeat (TPR)-like superfamily protein
Bo7g074140.1	C7	CUL4	4	0.304909	0.555471	0.113976	Bo7g074140.1	AT5G46210.1	8	4	5	1	0	0	0	cullin4	Arabidopsis CULLIN4 (CUL4) forms an E3 ubiquitin ligase with the CDD complex and a common catalytic subunit RBX1 in mediating light control of development. This CUL4-based E3 ligase is essential for the repression of photomorphogenesis. The partial loss of CUL4 function resulted in a constitutive photomorphogenic phenotype with respect to morphogenesis and light-regulated gene expression. CUL4 ex…
Bo7g077840.1	C7	PDS5A	2	0.970605	0.656184	0.0935806	Bo7g077840.1	AT5G47690.1	4	3	7	3	0	0	0	binding
Bo7g077850.1	C7	PAIR1/PRD3_copy1	2	0.970605	0.656184	0.0935806	Bo7g077850.1	AT1G01690.1	0	0	1	0	0	0	0	putative recombination initiation defects 3	Encodes a novel plant-specific protein that is involved in meiotic double strand break formation.
Bo7g089230.1	C7	ZIP4	5	0.0638415	0.168711	0.0382209	Bo7g089230.1	AT5G48390.1	8	5	8	4	0	0	0	Tetratricopeptide repeat (TPR)-like superfamily protein	Defective in meiotic chromosome segregation. It is involved in crossover formation and involved in both male and female meiosis.
Bo7g089470.1	C7	XRI1	2	0.0266838	0.157057	0.011797	Bo7g089470.1	AT5G48720.1	1	2	4	0	0	0	0	x-ray induced transcript 1	Encodes XRI1 (X-ray induced 1). Required for post-meiotic stages of pollen development and male and female meiosis. Maybe required for meiotic DNA repair. Inducible by X-ray. Homozygous xri1 mutants are sterile due to extensive chromosome fragmentation.
Bo7g098700.1	C7	SMC6B	3	0.0133316	0.0854097	0.0430589	Bo7g098700.1	AT5G61460.1	7	3	5	0	0	0	0	P-loop containing nucleoside triphosphate hydrolases superfamily protein	Encodes SMC6B (STRUCTURAL MAINTENANCE OF CHROMOSOMES 6B), a component of the SMC5/6 complex. SMC5/6 complex promotes sister chromatid alignment and homologous recombination after DNA damage.
Bo7g104390.1	C7	ADA2b	2	0.0266838	0.157057	0.011797	Bo7g104390.1	AT4G16420.1	1	1	0	1	0	0	0	homolog of yeast ADA2 2B	Transcriptional co-activator. Essential for the developmental switch from cell proliferation to cell differentiation in response to variations in auxin and cytokinin concentrations.
Bo7g106480.1	C7	RPA1.E	3	0.0133316	0.0854097	0.0430589	Bo7g106480.1	AT4G19130.1	14	3	0	0	0	0	0	Replication factor-A protein 1-related
Bo7g108380.1	C7	AESP	2	0.0266838	0.157057	0.011797	Bo7g108380.1	AT4G22970.1	4	12	18	2	0	0	0	homolog of separase	Encodes a separase (ESP), homologous to human and mouse separase protein. Separase is a capase family protease required for the release of sister chromatid cohesion during meiosis and mitosis. Arabidopsis separase contains a predicted 2Fe2S-ferredoxin domain that is not present in the proteins of other organisms. Also contains a putative EF-hand calcium binding domain. Mutant seeds exhibited embr…
Bo7g113590.1	C7	MND1	4	0.15664	0.259423	0.0167434	Bo7g113590.1	AT4G29170.1	1	0	3	0	0	0	0	Mnd1 family protein	A homolog of yeast, mouse and human mnd1delta protein. Null mutants exhibit normal vegetative and flower development; however, during prophase I, chromosomes become fragmented resulting in random distribution of the fragments between polyads. Both male and female meiosis are defective and strong accumulation of AtRAD51 was observed in the inflorescence nuclei of mutant plants. Similarly to its ye…
Bo7g115100.1	C7	CTF7/ECO1	2	0.970605	0.656184	0.0935806	Bo7g115100.1	AT4G31400.1	1	3	1	0	0	0	0	damaged DNA binding;DNA-directed DNA polymerases	Encodes CTF7, a homolog of the yeast CTF protein required for the formation of sister chromatid cohesion. Arabidopsis CTF7 is similar to Saccharomyces cerevisiae CTF7 in that it lacks an N-terminal extension, exhibits acetyltransferase activity, and can complement a yeast ctf7 temperature-sensitive mutation. Arabidopsis CTF7 is critical for female gametophyte and embryo development, but not for t…
Bo7g115480.1	C7	PDS5C	3	0.0133316	0.0854097	0.0430589	Bo7g115480.1	AT4G31880.1	3	3	8	0	0	0	0
Bo7g116090.1	C7	CDC20	3	0.0133316	0.0854097	0.0430589	Bo7g116090.1	AT4G33270.1	1	0	4	0	0	0	0	Transducin family protein / WD-40 repeat family protein	putative cdc20 protein (CDC20.1)
Bo7g117460.1	C7	MLH3	3	0.0133316	0.0854097	0.0430589	Bo7g117460.1	AT4G35520.1	9	9	9	3	0	0	0	MUTL protein homolog 3	DNA mismatch repair protein similar to MutL. Required for normal levels of meiotic crossovers
Bo7g026500.1	C7	RPA1A	2	0.0266838	0.157057	0.011797	Bo7g026500.1	AT2G06510.1	0	1	0	0	0	0	0	replication protein A 1A	Encodes a homolog of Replication Protein A that is involved in meiosis I in pollen mother cells. rpa1a mutants have a reduced number of class I crossovers. The protein is located in chromatin-associated foci in early leptotene and can be detected in these foci until late pachytene of meiosis I.
Bo8g039430.1	C8	FANCD2	NA	NA	NA	NA	Bo8g039430.1	AT4G14970.1	0	0	1	0	0	0	0
Bo8g007180.1	C8	JASON	NA	NA	NA	NA	Bo8g007180.1	AT1G06660.1	0	2	2	1	0	0	0
Bo8g043610.1	C8	ADA2b	3	0.0133316	0.0854097	0.0430589	Bo8g043610.1	AT4G16420.1	0	0	6	0	0	0	0	homolog of yeast ADA2 2B	Transcriptional co-activator. Essential for the developmental switch from cell proliferation to cell differentiation in response to variations in auxin and cytokinin concentrations.
Bo8g048310.1	C8	MSH4	3	0.0133316	0.0854097	0.0430589	Bo8g048310.1	AT4G17380.1	8	2	16	0	0	0	0	MUTS-like protein 4	Encodes the Arabidopsis homolog of MSH4, a meiosis-specific member of the MutS-homolog family of genes. It is expressed only in floral tissues and only during early meiotic prophase I, preceding the synapsis of homologous chromosomes. It is involved in the early steps of recombination.
Bo8g048340.1	C8	MSH4	3	0.0133316	0.0854097	0.0430589	Bo8g048340.1	AT4G17380.1	0	0	2	0	0	0	0	MUTS-like protein 4	Encodes the Arabidopsis homolog of MSH4, a meiosis-specific member of the MutS-homolog family of genes. It is expressed only in floral tissues and only during early meiotic prophase I, preceding the synapsis of homologous chromosomes. It is involved in the early steps of recombination.
Bo8g010790.1	C8	RAD51D	NA	NA	NA	NA	Bo8g010790.1	AT1G07745.1	0	0	2	0	0	0	0	homolog of RAD51 D	Is a suppressor of SNI1. Encodes a member of the RecA/RAD51 family of DNA recombination and repair proteins. Both RAD51 and SNI1 have a dual role in pathogen-related gene transcription and somatic homologous recombination.
Bo8g059210.1	C8	MS5	2	0.0266838	0.157057	0.011797	Bo8g059210.1	BnaA08g25920D	0	0	1	2	0	0	0	NA	NA
Bo8g059560.1	C8	MS5	3	0.0133316	0.0854097	0.0430589	Bo8g059560.1	BnaA08g25920D	0	1	3	0	0	0	0	NA	NA
Bo8g059730.1	C8	RECQ4A	3	0.0133316	0.0854097	0.0430589	Bo8g059730.1	AT1G10930.1	8	4	13	3	0	0	0	DNA helicase (RECQl4A)	DNA helicase involved in the maintenance of genome stability by modulation of the DNA damage response and suppression of homologous recombination.
Bo8g066230.1	C8	SDS	2	0.0266838	0.157057	0.011797	Bo8g066230.1	AT1G14750.1	5	3	1	3	0	0	0	Cyclin family protein	Encodes a meiotic cyclin-like protein, distinct from all other known Arabidopsis cyclins. It is not required for meiotic DSB formation but is necessary for meiotic DSB repair via the homologous chromosome.
Bo8g066610.1	C8	PDS5E	2	0.0266838	0.157057	0.011797	Bo8g066610.1	AT1G15940.1	1	1	1	0	0	0	0	Tudor/PWWP/MBT superfamily protein
Bo8g077280.1	C8	CDKA;1	2	0.89884	1	0.209348	Bo8g077280.1	AT3G48750.1	0	0	1	0	0	0	0	cell division control 2	A-type cyclin-dependent kinase. Together with its specific inhibitor, the Kip-related protein, KRP2 they regulate the mitosis-to-endocycle transition during leaf development. Dominant negative mutations abolish cell division. Loss of function phenotype has reduced fertility with failure to transmit via pollen. Pollen development is arrested at the second mitotic division. Expression is regulated …
Bo8g084830.1	C8	SMC1/TITAN8	2	0.0266838	0.157057	0.011797	Bo8g084830.1	AT3G54670.1	11	1	15	0	0	0	0	Structural maintenance of chromosomes (SMC) family protein	Encodes a member of the Arabidopsis cohesin complex that is essential for viability and sister chromatid alignment.
Bo8g094320.1	C8	SYN3/RAD21.2	3	0.0133316	0.0854097	0.0430589	Bo8g094320.1	AT3G59550.1	7	3	2	3	0	0	0	Rad21/Rec8-like family protein	Encodes an alpha-kleisin protein that is localized primarily in the nucleolus and is essential for megagametogenesis and plays an important role in pollen development. alpha-kleisins are core components of meiotic and mitotic cohesin complexes.
Bo8g106580.1	C8	SDS	3	0.0133316	0.0854097	0.0430589	Bo8g106580.1	AT1G14750.1	0	2	2	0	0	0	0	Cyclin family protein	Encodes a meiotic cyclin-like protein, distinct from all other known Arabidopsis cyclins. It is not required for meiotic DSB formation but is necessary for meiotic DSB repair via the homologous chromosome.
Bo8g109130.1	C8	WAPL1	2	0.0266838	0.157057	0.011797	Bo8g109130.1	AT1G11060.1	3	3	5	0	0	0	0	WAPL (Wings apart-like protein regulation of heterochromatin) protein
Bo8g109200.1	C8	RECQ4A	3	0.0133316	0.0854097	0.0430589	Bo8g109200.1	AT1G10930.1	1	4	7	2	0	0	0	DNA helicase (RECQl4A)	DNA helicase involved in the maintenance of genome stability by modulation of the DNA damage response and suppression of homologous recombination.
Bo8g027010.1	C8	PS1	2	0.0266838	0.157057	0.011797	Bo8g027010.1	AT1G34355.1	2	3	0	0	0	0	0	forkhead-associated (FHA) domain-containing protein	Encodes PS1 (Parallel Spindle 1). Mutations in PS1 lead to diploid male spores, diploid pollen grains, and spontaneous triploid plants in the next generation. Female meiosis is not affected in the mutants.
Bo8g004420.1	C8	AXR1	2	0.00518411	0.0390969	0.223737	Bo8g004420.1	AT1G05120.1	10	0	12	0	0	0	0	Helicase protein with RING/U-box domain
Bo9g031050.1	C9	FST	4	0.15664	0.259423	0.0167434	Bo9g031050.1	AT1G64625.1	3	4	3	0	0	0	0	Serine/threonine-protein kinase WNK (With No Lysine)-related
Bo9g032140.1	C9	FST	4	0.0607454	0.168711	0.0199347	Bo9g032140.1	AT1G64625.1	1	4	3	0	0	0	0	Serine/threonine-protein kinase WNK (With No Lysine)-related
Bo9g043460.1	C9	RECQ4B	4	0.0331832	0.0854097	0.0172208	Bo9g043460.1	AT1G60930.1	8	9	25	4	1	0	1	RECQ helicase L4B	AtRECQ4B mutant showed no sensitivity to DNA damaging agents.Involved in homologous recombination.
Bo9g061490.1	C9	RPA1C	2	0.0266838	0.157057	0.011797	Bo9g061490.1	AT5G45400.1	4	3	0	4	0	0	0	Replication factor-A protein 1-related
Bo9g063040.1	C9	CUL4	3	0.0133316	0.0854097	0.0430589	Bo9g063040.1	AT5G46210.1	9	0	10	0	0	0	0	cullin4	Arabidopsis CULLIN4 (CUL4) forms an E3 ubiquitin ligase with the CDD complex and a common catalytic subunit RBX1 in mediating light control of development. This CUL4-based E3 ligase is essential for the repression of photomorphogenesis. The partial loss of CUL4 function resulted in a constitutive photomorphogenic phenotype with respect to morphogenesis and light-regulated gene expression. CUL4 ex…
Bo9g076230.1	C9	ATK1/KATA/KIN14a	2	0.0266838	0.157057	0.011797	Bo9g076230.1	AT4G21270.1	0	1	3	0	0	0	0	kinesin 1	Encodes a kinesin-like motor protein heavy chain. Loss of function mutations have reduced fertility and are defective in spindle formation in male meiosis.
Bo9g009170.1	C9	RAD52.2	3	0.0203612	0.0390969	0.173275	Bo9g009170.1	AT5G47870.1	2	0	1	0	0	0	0
Bo9g009580.1	C9	XRI1	2	0.0266838	0.157057	0.011797	Bo9g009580.1	AT5G48720.1	4	0	1	0	0	0	0	x-ray induced transcript 1	Encodes XRI1 (X-ray induced 1). Required for post-meiotic stages of pollen development and male and female meiosis. Maybe required for meiotic DNA repair. Inducible by X-ray. Homozygous xri1 mutants are sterile due to extensive chromosome fragmentation.
Bo9g116190.1	C9	MRE11	3	0.0133316	0.0854097	0.0430589	Bo9g116190.1	AT5G54260.1	3	1	18	1	0	0	0	DNA repair and meiosis protein (Mre11)	DNA repair and meiotic recombination protein, component of MRE11 complex with RAD50 and NBS1
Bo9g120530.1	C9	PS1	2	0.0266838	0.157057	0.011797	Bo9g120530.1	AT1G34355.1	3	8	6	10	0	0	0	forkhead-associated (FHA) domain-containing protein	Encodes PS1 (Parallel Spindle 1). Mutations in PS1 lead to diploid male spores, diploid pollen grains, and spontaneous triploid plants in the next generation. Female meiosis is not affected in the mutants.
Bo9g133580.1	C9	PRD2	3	0.0133316	0.0854097	0.0430589	Bo9g133580.1	AT5G57880.1	1	0	5	0	0	0	0	multipolar spindle 1	Encodes MULTIPOLAR SPINDLE 1 (MPS1), involved in meiotic spindle organization.
Bo9g149980.1	C9	AGO9/AGO104	3	0.0133316	0.0854097	0.0430589	Bo9g149980.1	AT5G21150.1	4	8	4	2	0	0	0	Argonaute family protein	AGO9-dependent sRNA silencing is crucial to specify cell fate in the Arabidopsis ovule. AGO9 is expressed in reproductive companion cells but not in the associated male or female gametes or their precursors. Therefore, AGO9 acts non-cell autonomously to silencing the activity of TEs activity in the female gametophyte.
Bo9g150120.1	C9	AGO9/AGO104	5	0.0638415	0.168711	0.0382209	Bo9g150120.1	AT5G21150.1	2	8	3	1	0	0	0	Argonaute family protein	AGO9-dependent sRNA silencing is crucial to specify cell fate in the Arabidopsis ovule. AGO9 is expressed in reproductive companion cells but not in the associated male or female gametes or their precursors. Therefore, AGO9 acts non-cell autonomously to silencing the activity of TEs activity in the female gametophyte.
Bo9g151450.1	C9	RAD51	3	0.0133316	0.0854097	0.0430589	Bo9g151450.1	AT5G20850.1	2	1	8	1	0	0	0	RAS associated with diabetes protein 51	Encodes a homolog of yeast RAD51. Its mRNA is most abundant in early flower buds and is expressed at high levels in exponentially growing cells in suspension cultures and is induced in response to gamma radiation.
Bo9g153800.1	C9	SMG7	3	0.0809959	0.157057	0.00593448	Bo9g153800.1	AT5G19400.1	2	7	2	1	0	0	0	Telomerase activating protein Est1	Encodes SMG7, a protein that possesses an evolutionarily conserved EST1 domain and exhibits strong homology to human SMG6 (EST1A) and SMG7 (EST1C) proteins. SMG7 plays an evolutionarily conserved role in nonsense-mediated RNA decay (NMD). Required for exit from meiosis. Hypomorphic smg7 alleles render mutant plants sterile by causing an unusual cell-cycle arrest in anaphase II that is characteriz…
Bo9g163300.1	C9	SYN4/RAD21.3	3	0.0133316	0.0854097	0.0430589	Bo9g163300.1	AT5G16270.1	8	3	7	0	0	0	0	sister chromatid cohesion 1 protein 4	Encodes a SCC1/REC8 ortholog that may be involved in mitosis and may represent a mitotic cohesin.
Bo9g164070.1	C9	SCC2	3	0.0133316	0.0854097	0.0430589	Bo9g164070.1	AT5G15540.1	7	3	7	0	0	0	0	PHD finger family protein	Encodes Adherin SCC2. Essential for viability. Required for normal seed development. Plays a role in the establishment of sister-chromatid cohesion and chromosome organization during meiosis.
Bo9g017740.1	C9	BLAP75/RMI1	3	0.0133316	0.0854097	0.0430589	Bo9g017740.1	AT5G63540.1	4	3	7	3	0	0	0	Domain of unknown function (DUF1767)	Encodes RMI1. Suppresses somatic crossovers. Essential for resolution of meiotic recombination intermediates.
Bo9g177100.1	C9	SYN1/DIF1/REC8	2	0.0266838	0.157057	0.011797	Bo9g177100.1	AT5G05490.1	2	1	5	1	0	0	0	Rad21/Rec8-like family protein	Encodes a RAD21-like gene essential for meiosis. Encodes a 627 a.a. protein that is slightly longer in the N-terminus than SYN1 BP5.
Bo9g177510.1	C9	SUN1	3	0.0133316	0.0854097	0.0430589	Bo9g177510.1	AT5G04990.1	3	1	1	0	0	0	0	SAD1/UNC-84 domain protein 1	Encodes a member of the Sad1/UNC-84 (SUN)-domain proteins: AtSUN1(At5g04990), AtSUN2(AT3G10730). SUN domain proteins are part of the cytoskeletal-nucleoskeletal bridging complexes. AtSUN1 and AtSUN2 are localized to the nuclear envelope and are present as homomers and heteromers in vivo.
Bo9g181250.1	C9	SGO1_copy2	2	0.0266838	0.157057	0.011797	Bo9g181250.1	AT5G04320.1	1	1	0	0	0	0	0	Shugoshin C terminus
Bo9g018090.1	C9	XRCC2	2	0.0266838	0.157057	0.011797	Bo9g018090.1	AT5G64520.1	1	1	2	0	0	0	0	homolog of X-ray repair cross complementing 2 (XRCC2)	Encodes a protein of the XRCC2 family involved in DNA repair. atxrcc2-1 Mutants are sensitive to MitomycinC but do not show fertility defects.
Bo00534s170.1	Scaffold00534	HEI10	3	0.0133316	0.0854097	0.0430589	Bo00534s170.1	AT1G53490.1	0	4	0	1	0	0	0	RING/U-box superfamily protein
Bo00626s050.1	Scaffold00626	SWI1/DYAD/AM1	2	0.00518411	0.0390969	0.223737	Bo00626s050.1	AT5G51330.1	0	1	0	0	0	0	0	SWITCH1	Encodes novel protein involved in sister chromatid cohesion and meiotic chromosome organization during both male and female meiosis. Gene has two alternate transcripts which produce two similar proteins, one 57 aa shorter than the other.
Bo00966s020.1	Scaffold00966	AtSMC3	4	0.0331832	0.0854097	0.0172208	Bo00966s020.1	AT2G27170.1	3	8	11	1	0	1	0	Structural maintenance of chromosomes (SMC) family protein	Encodes a member of the Arabidopsis cohesin complex that is essential for viability and sister chromatid alignment.
Bo02609s010.1	Scaffold02609	AGO9/AGO104	2	0.0266838	0.157057	0.011797	Bo02609s010.1	AT5G21150.1	0	1	1	0	0	0	0	Argonaute family protein	AGO9-dependent sRNA silencing is crucial to specify cell fate in the Arabidopsis ovule. AGO9 is expressed in reproductive companion cells but not in the associated male or female gametes or their precursors. Therefore, AGO9 acts non-cell autonomously to silencing the activity of TEs activity in the female gametophyte.
Bo03015s010.1	Scaffold03015	ATM	2	0.0266838	0.157057	0.011797	Bo03015s010.1	AT3G48190.1	1	0	2	1	0	0	0	ataxia-telangiectasia mutated	encodes a homolog of the human ATM gene, which is mutated in ataxia telangiectasia, a chromosome instability disorder. Characterization of mutants suggest a role in repairing DNA in response to ionizing radiation as well as during meiosis. The protein has kinase domains and shows kinase activity in orthologs. There is also evidence that ATM might be involved in the telomerase-independent process …
Bo09981s010.1	Scaffold09981	RAD51C	4	0.0337717	0.168711	0.0758479	Bo09981s010.1	AT2G45280.1	1	2	2	0	0	0	0	RAS associated with diabetes protein 51C	Encodes a protein similar to RAD51C involved in double stranded break repair via homologous recombination. Sensitive to DSB induced by Mitomycin C and gamma irradiation, interacts with Atxrcc3 in yeast two-hybrid assay. Required for female meiosis but not critical for mitosis under normal conditions.

## Sheet: 8b pheno.geno.Bol
Figure S8b- List of meiosis genes candidates in B. oleracea parents (p-values after FDR correction)
B. oleracea_ID	chromosome	gene_name	Haplotype_Nr	pvalue_cnv	pvalue_stable_unstable_fisherstest	pvalue_seedset
Bo1g031970.1	C1	AESP	3	0.0376142	0.195576	0.0566943
Bo1g039250.1	C1	CRC1/PCH2	3	0.0376142	0.195576	0.0566943
Bo1g065040.1	C1	BRCA1	2	0.983049	0.668884	0.104863
Bo1g067280.1	C1	CDC20	2	0.983049	0.668884	0.104863
Bo1g078380.1	C1	CDKA;1	2	0.983049	0.668884	0.104863
Bo1g092870.1	C1	PRD4	2	0.0430208	0.209893	0.0358448
Bo1g008280.1	C1	CDC20	3	0.0999794	0.209893	0.0358448
Bo1g103720.1	C1	DMC1	2	0.0376142	0.195576	0.225162
Bo1g010870.1	C1	PDS5C	2	0.0430208	0.209893	0.0358448
Bo1g138510.1	C1	GIP1	4	0.0459908	0.195576	0.0406103
Bo1g138560.1	C1	SPO11-1	2	0.0459908	0.209893	0.0358448
Bo1g139460.1	C1	RBR1	4	0.0459908	0.195576	0.0406103
Bo1g143880.1	C1	SGO1_copy1	3	0.0376142	0.195576	0.0566943
Bo1g155060.1	C1	RPA2.B	3	0.0376142	0.195576	0.0566943
Bo1g023820.1	C1	BRCA1	2	0.0376142	0.195576	0.225162
Bo2g050510.1	C2	SWI1/DYAD/AM1	2	0.983049	0.668884	0.104863
Bo2g008740.1	C2	SMC6A	5	0.08268	0.209893	0.0566943
Bo2g086550.1	C2	ASK1	2	0.983049	1	0.225162
Bo2g092690.1	C2	PDS5B	3	0.0376142	0.195576	0.0566943
Bo2g092820.1	C2	CDC20	2	0.0430208	0.209893	0.0358448
Bo2g012610.1	C2	SCC2	4	0.0459908	0.195576	0.0406103
Bo2g127130.1	C2	RPA1C	2	0.0430208	0.209893	0.0358448
Bo2g013010.1	C2	SYN4/RAD21.3	2	0.0430208	0.209893	0.0358448
Bo2g129860.1	C2	CUL4	2	0.0376142	0.195576	0.225162
Bo2g133570.1	C2	PDS5A	3	0.0999794	0.209893	0.0358448
Bo2g134300.1	C2	RBR1	3	0.0376142	0.195576	0.0566943
Bo2g140390.1	C2	FIGL1	3	0.106381	0.308187	0.0358448
Bo2g144950.1	C2	MER3/RCK	3	0.0376142	0.195576	0.0566943
Bo2g150230.1	C2	XRI1	4	0.0459908	0.195576	0.0406103
Bo2g165520.1	C2	CDKG1	2	0.983049	0.668884	0.104863
Bo2g018020.1	C2	SMG7	2	0.0430208	0.209893	0.0358448
Bo2g165940.1	C2	Topo3alpha	4	0.0459908	0.195576	0.0406103
Bo2g023480.1	C2	AGO9/AGO104	4	0.0459908	0.195576	0.0406103
Bo2g023670.1	C2	RFC1	3	0.0376142	0.195576	0.0566943
Bo3g001340.1	C3	BRCA2(V)	2	0.0459908	0.209893	0.0358448
Bo3g054580.1	C3	MPK4	2	0.0430208	0.209893	0.0358448
Bo3g054760.1	C3	PAIR1/PRD3_copy2	4	0.0459908	0.195576	0.0406103
Bo3g001040.1	C3	MPK4	3	0.990476	0.668884	0.0957411
Bo3g064860.1	C3	RBR1	3	0.0376142	0.195576	0.0566943
Bo3g071550.1	C3	MSH2	3	0.0376142	0.195576	0.0566943
Bo3g083460.1	C3	SMC1/TITAN8	2	0.983049	0.668884	0.104863
Bo3g083810.1	C3	CDC45	2	0.983049	0.668884	0.104863
Bo3g010790.1	C3	SMC5	3	0.0376142	0.195576	0.0566943
Bo3g010930.1	C3	SYN4/RAD21.3	3	0.0376142	0.195576	0.0566943
Bo3g111130.1	C3	CDKA;1	2	0.0430208	0.209893	0.0358448
Bo3g113310.1	C3	CDKG1	2	0.0430208	0.209893	0.0358448
Bo3g113660.1	C3	ATM	4	0.0459908	0.195576	0.0406103
Bo3g123920.1	C3	TES/NACK2/STD	2	0.0430208	0.209893	0.0358448
Bo3g015380.1	C3	RAD51	2	0.0430208	0.209893	0.0358448
Bo3g162790.1	C3	BRCA1	4	0.183326	0.308187	0.0406103
Bo3g184060.1	C3	HEI10	2	0.983049	0.668884	0.104863
Bo3g185770.1	C3	MSH7	2	0.983049	0.668884	0.104863
Bo3g019320.1	C3	XRCC3	4	0.183326	0.308187	0.0406103
Bo3g023250.1	C3	SHOC1	2	0.983049	0.668884	0.104863
Bo3g023980.1	C3	MHF1	2	0.983049	0.668884	0.0566943
Bo3g026510.1	C3	RAD50	2	0.0430208	0.209893	0.0358448
Bo4g052020.1	C4	CDC20	4	0.0459908	0.195576	0.0406103
Bo4g002210.1	C4	SCC3	3	0.0376142	0.195576	0.0566943
Bo4g119760.1	C4	SMC1/TITAN8	5	0.08268	0.209893	0.0566943
Bo4g125630.1	C4	COM1/AtGR1	2	0.0376142	0.195576	0.225162
Bo4g140560.1	C4	SYN2/RAD21.1	2	0.0430208	0.209893	0.0358448
Bo4g145640.1	C4	ATR	3	0.0376142	0.195576	0.0566943
Bo4g154680.1	C4	RPA2.A	2	0.0430208	0.209893	0.0358448
Bo4g161400.1	C4	AtSMC3	2	0.0430208	0.209893	0.0358448
Bo4g165490.1	C4	RAD51B	2	0.0430208	0.209893	0.0358448
Bo4g182250.1	C4	ASY4	2	0.0376142	0.195576	0.225162
Bo4g196030.1	C4	MPK4	2	0.0430208	0.209893	0.0358448
Bo4g005810.1	C4	PAIR3/ASY3	3	0.0376142	0.195576	0.0566943
Bo4g038470.1	C4	RAD51C	4	0.0459994	0.209893	0.0966449
Bo5g005230.1	C5	AXR1	4	0.0459908	0.209893	0.0451189
Bo5g005270.1	C5	AXR1	5	0.08268	0.209893	0.0566943
Bo5g007650.1	C5	JASON	3	0.0376142	0.195576	0.0566943
Bo5g007920.1	C5	DFO	2	0.0430208	0.209893	0.0358448
Bo5g108610.1	C5	MSH5	2	0.0459908	0.209893	0.0358448
Bo5g117140.1	C5	MGO3	2	0.0430208	0.209893	0.0358448
Bo5g133520.1	C5	RBR1	2	0.0430208	0.209893	0.0358448
Bo5g137200.1	C5	SUN2	3	0.0376142	0.195576	0.0566943
Bo5g138150.1	C5	MCM8	2	0.0376142	0.195576	0.225162
Bo5g013440.1	C5	WAPL1	2	0.983049	0.668884	0.104863
Bo5g151560.1	C5	NBS1	3	0.0999794	0.209893	0.0358448
Bo5g001080.1	C5	PAIR1/PRD3_copy1	3	0.0376142	0.195576	0.0566943
Bo5g015120.1	C5	AHP2/HOP2	3	0.0999794	0.209893	0.0358448
Bo5g015160.1	C5	AHP2/HOP2	3	0.0945832	0.308187	0.0566943
Bo5g016650.1	C5	PTD	3	0.0435918	0.195576	0.0358448
Bo5g019980.1	C5	SDS	3	0.0376142	0.195576	0.0566943
Bo5g021440.1	C5	PDS5E	2	0.983049	0.668884	0.104863
Bo6g044200.1	C6	PS1	2	0.0430208	0.209893	0.0358448
Bo6g064780.1	C6	SYN2/RAD21.1	2	0.983049	0.668884	0.104863
Bo6g080700.1	C6	PDS5D	2	0.0376142	0.195576	0.225162
Bo6g081760.1	C6	ZYP1/ZEP1	2	0.0376142	0.195576	0.225162
Bo6g085070.1	C6	ASK1	2	0.983049	1	0.225162
Bo6g094360.1	C6	RAD52.1	3	0.0376142	0.195576	0.0566943
Bo6g119980.1	C6	ASK1	NA	NA	NA	NA
Bo6g121260.1	C6	MEI1/MCD1	2	0.0376142	0.195576	0.225162
Bo6g121300.1	C6	TAM/CYCA1;2	3	0.0376142	0.195576	0.0566943
Bo6g121820.1	C6	ZYP1/ZEP1	2	0.0430208	0.209893	0.0358448
Bo6g124210.1	C6	PDS5D	NA	NA	NA	NA
Bo6g030570.1	C6	MSH2	2	0.137962	0.357067	0.549192
Bo6g003510.1	C6	MSH2	2	0.106381	0.543801	0.104863
Bo6g031500.1	C6	HEI10	3	0.0376142	0.195576	0.0358448
Bo7g067350.1	C7	MS5/TDM_copy2	3	0.990476	0.668884	0.0957411
Bo7g074140.1	C7	CUL4	4	0.354233	0.645326	0.126819
Bo7g077840.1	C7	PDS5A	2	0.983049	0.668884	0.104863
Bo7g077850.1	C7	PAIR1/PRD3_copy1	2	0.983049	0.668884	0.104863
Bo7g089230.1	C7	ZIP4	5	0.08268	0.209893	0.0566943
Bo7g089470.1	C7	XRI1	2	0.0430208	0.209893	0.0358448
Bo7g098700.1	C7	SMC6B	3	0.0376142	0.195576	0.0566943
Bo7g104390.1	C7	ADA2b	2	0.0430208	0.209893	0.0358448
Bo7g106480.1	C7	RPA1.E	3	0.0376142	0.195576	0.0566943
Bo7g108380.1	C7	AESP	2	0.0430208	0.209893	0.0358448
Bo7g113590.1	C7	MND1	4	0.183326	0.308187	0.0406103
Bo7g115100.1	C7	CTF7/ECO1	2	0.983049	0.668884	0.104863
Bo7g115480.1	C7	PDS5C	3	0.0376142	0.195576	0.0566943
Bo7g116090.1	C7	CDC20	3	0.0376142	0.195576	0.0566943
Bo7g117460.1	C7	MLH3	3	0.0376142	0.195576	0.0566943
Bo7g026500.1	C7	RPA1A	2	0.0430208	0.209893	0.0358448
Bo8g039430.1	C8	FANCD2	NA	NA	NA	NA
Bo8g007180.1	C8	JASON	NA	NA	NA	NA
Bo8g043610.1	C8	ADA2b	3	0.0376142	0.195576	0.0566943
Bo8g048310.1	C8	MSH4	3	0.0376142	0.195576	0.0566943
Bo8g048340.1	C8	MSH4	3	0.0376142	0.195576	0.0566943
Bo8g010790.1	C8	RAD51D	NA	NA	NA	NA
Bo8g059210.1	C8	MS5	2	0.0430208	0.209893	0.0358448
Bo8g059560.1	C8	MS5	3	0.0376142	0.195576	0.0566943
Bo8g059730.1	C8	RECQ4A	3	0.0376142	0.195576	0.0566943
Bo8g066230.1	C8	SDS	2	0.0430208	0.209893	0.0358448
Bo8g066610.1	C8	PDS5E	2	0.0430208	0.209893	0.0358448
Bo8g077280.1	C8	CDKA;1	2	0.983049	1	0.225162
Bo8g084830.1	C8	SMC1/TITAN8	2	0.0430208	0.209893	0.0358448
Bo8g094320.1	C8	SYN3/RAD21.2	3	0.0376142	0.195576	0.0566943
Bo8g106580.1	C8	SDS	3	0.0376142	0.195576	0.0566943
Bo8g109130.1	C8	WAPL1	2	0.0430208	0.209893	0.0358448
Bo8g109200.1	C8	RECQ4A	3	0.0376142	0.195576	0.0566943
Bo8g027010.1	C8	PS1	2	0.0430208	0.209893	0.0358448
Bo8g004420.1	C8	AXR1	2	0.0376142	0.195576	0.225162
Bo9g031050.1	C9	FST	4	0.183326	0.308187	0.0406103
Bo9g032140.1	C9	FST	4	0.0820322	0.209893	0.0456475
Bo9g043460.1	C9	RECQ4B	4	0.0459908	0.195576	0.0406103
Bo9g061490.1	C9	RPA1C	2	0.0430208	0.209893	0.0358448
Bo9g063040.1	C9	CUL4	3	0.0376142	0.195576	0.0566943
Bo9g076230.1	C9	ATK1/KATA/KIN14a	2	0.0430208	0.209893	0.0358448
Bo9g009170.1	C9	RAD52.2	3	0.0430208	0.195576	0.19145
Bo9g009580.1	C9	XRI1	2	0.0430208	0.209893	0.0358448
Bo9g116190.1	C9	MRE11	3	0.0376142	0.195576	0.0566943
Bo9g120530.1	C9	PS1	2	0.0430208	0.209893	0.0358448
Bo9g133580.1	C9	PRD2	3	0.0376142	0.195576	0.0566943
Bo9g149980.1	C9	AGO9/AGO104	3	0.0376142	0.195576	0.0566943
Bo9g150120.1	C9	AGO9/AGO104	5	0.08268	0.209893	0.0566943
Bo9g151450.1	C9	RAD51	3	0.0376142	0.195576	0.0566943
Bo9g153800.1	C9	SMG7	3	0.0999794	0.209893	0.0358448
Bo9g163300.1	C9	SYN4/RAD21.3	3	0.0376142	0.195576	0.0566943
Bo9g164070.1	C9	SCC2	3	0.0376142	0.195576	0.0566943
Bo9g017740.1	C9	BLAP75/RMI1	3	0.0376142	0.195576	0.0566943
Bo9g177100.1	C9	SYN1/DIF1/REC8	2	0.0430208	0.209893	0.0358448
Bo9g177510.1	C9	SUN1	3	0.0376142	0.195576	0.0566943
Bo9g181250.1	C9	SGO1_copy2	2	0.0430208	0.209893	0.0358448
Bo9g018090.1	C9	XRCC2	2	0.0430208	0.209893	0.0358448
Bo00534s170.1	Scaffold00534	HEI10	3	0.0376142	0.195576	0.0566943
Bo00626s050.1	Scaffold00626	SWI1/DYAD/AM1	2	0.0376142	0.195576	0.225162
Bo00966s020.1	Scaffold00966	AtSMC3	4	0.0459908	0.195576	0.0406103
Bo02609s010.1	Scaffold02609	AGO9/AGO104	2	0.0430208	0.209893	0.0358448
Bo03015s010.1	Scaffold03015	ATM	2	0.0430208	0.209893	0.0358448
Bo09981s010.1	Scaffold09981	RAD51C	4	0.0459994	0.209893	0.0966449

## Sheet: 8c pheno.geno.Brapa.rawP
File S8c- List of meiosis genes candidates in B. rapa parents and putative effect mutations (p-values before FDR correction)
rapa_ID	chromosome	gene_name	Haplotype_Nr	p_cnv	p_value_stable_unstable	p_value_seedset	rapa_ID	Ath_ID	synonymous_codon	silent_mutation	conservative_missense_codon	non_conservative_missense_codon	splice_donor_variant	gene_function	function_description
BraA01000508	A01	CDC20	4	0.0559506	0.190465	0.00247243	BraA01000508	AT4G33270.1	0	0	0	0	0	Transducin family protein / WD-40 repeat family protein	putative cdc20 protein (CDC20.1)
BraA01000659	A01	PDS5C	3	0.0679273	0.274061	0.0556051	BraA01000659	AT4G31880.1	0	0	0	0	0
BraA01001460	A01	AESP	4	0.0459239	0.044531	0.00288038	BraA01001460	AT4G22970.1	0	0	0	0	0	homolog of separase	Encodes a separase (ESP), homologous to human and mouse separase protein. Separase is a capase family protease required for the release of sister chromatid cohesion during meiosis and mitosis. Arabidopsis separase contains a predicted 2Fe2S-ferredoxin domain that is not present in the proteins of other organisms. Also contains a putative EF-hand calcium binding domain. Mutant seeds exhibited embr…
BraA01001641	A01	CRC1/PCH2	5	0.235072	0.589036	0.00719347	BraA01001641	AT4G24710.1	0	0	0	0	0	P-loop containing nucleoside triphosphate hydrolases superfamily protein
BraA01003049	A01	PRD4	4	0.0559506	0.190465	0.00247243	BraA01003049	AT1G60460.1	0	0	0	0	0
BraA01003360	A01	DMC1	3	0.070001	0.344776	0.00940128	BraA01003360	AT3G22880.1	0	0	0	0	0	DNA repair (Rad51) family protein	Expression of the AtDMC1 is restricted to pollen mother cells in anthers and to megaspore mother cells in ovules. Similar to meiosis-specific yeast DMC gene.
BraA01003666	A01	CDKA;1	5	0.0586532	0.0787919	0.0020651	BraA01003666	AT3G48750.1	0	0	0	0	0	cell division control 2	A-type cyclin-dependent kinase. Together with its specific inhibitor, the Kip-related protein, KRP2 they regulate the mitosis-to-endocycle transition during leaf development. Dominant negative mutations abolish cell division. Loss of function phenotype has reduced fertility with failure to transmit via pollen. Pollen development is arrested at the second mitotic division. Expression is regulated …
BraA01004148	A01	GIP1	5	0.0586532	0.0787919	0.0020651	BraA01004148	AT3G13222.1	0	0	0	0	0	GBF-interacting protein 1	Encodes a protein that binds to G-box binding transcription factors and enhances their binding affinities to G-box in vitro. This protein localizes to the nucleus and is expressed predominantly in the root.
BraA01004155	A01	SPO11-1	3	0.0156482	0.0264106	0.256695	BraA01004155	AT3G13170.1	0	0	0	0	0	Spo11/DNA topoisomerase VI, subunit A protein	Encodes AtSPO11-1, one of the three Arabidopsis homologues of the archaeal DNA topoisomerase VIA subunit (topo VIA). Required for meiotic recombination. AtSPO11-1 and AtSPO11-2 have overlapping functions (i.e. both required for meiotic recombination) whereas AtSPO11-3 functions in DNA replication. AtSPO11-1 accumulates in foci in early G2. At 1 h post-S phase, no foci are observed, but by 3 h a m…
BraA01004699	A01	RPA2.B	4	0.0559506	0.190465	0.00247243	BraA01004699	AT3G02920.1	0	0	0	0	0	Replication protein A, subunit RPA32
BraA02000653	A02	SCC2	5	0.0586532	0.0787919	0.0020651	BraA02000653	AT5G15540.1	0	0	0	0	0	PHD finger family protein	Encodes Adherin SCC2. Essential for viability. Required for normal seed development. Plays a role in the establishment of sister-chromatid cohesion and chromosome organization during meiosis.
BraA02000700	A02	SYN4/RAD21.3	3	0.070001	0.344776	0.00940128	BraA02000700	AT5G16270.1	0	0	0	0	0	sister chromatid cohesion 1 protein 4	Encodes a SCC1/REC8 ortholog that may be involved in mitosis and may represent a mitotic cohesin.
BraA02000897	A02	SMG7	5	0.0741591	0.268171	0.000199308	BraA02000897	AT5G19400.1	0	0	0	0	0	Telomerase activating protein Est1	Encodes SMG7, a protein that possesses an evolutionarily conserved EST1 domain and exhibits strong homology to human SMG6 (EST1A) and SMG7 (EST1C) proteins. SMG7 plays an evolutionarily conserved role in nonsense-mediated RNA decay (NMD). Required for exit from meiosis. Hypomorphic smg7 alleles render mutant plants sterile by causing an unusual cell-cycle arrest in anaphase II that is characteriz…
BraA02001033	A02	RFC1	4	0.143354	0.395996	0.0250154	BraA02001033	AT5G22010.1	0	0	0	0	0	replication factor C1
BraA02001298	A02	PRD2	2	0.0222748	0.244816	0.0199709	BraA02001298	AT5G57880.1	0	0	0	0	0	multipolar spindle 1	Encodes MULTIPOLAR SPINDLE 1 (MPS1), involved in meiotic spindle organization.
BraA02001732	A02	SWI1/DYAD/AM1	3	0.070001	0.344776	0.00940128	BraA02001732	AT5G51330.1	0	0	0	0	0	SWITCH1	Encodes novel protein involved in sister chromatid cohesion and meiotic chromosome organization during both male and female meiosis. Gene has two alternate transcripts which produce two similar proteins, one 57 aa shorter than the other.
BraA02001858	A02	MMD/DUET	3	0.070001	0.344776	0.00940128	BraA02001858	AT1G66170.1	0	0	0	0	0	RING/FYVE/PHD zinc finger superfamily protein	encodes a PHD-domain containing protein required for male meiosis. Gene is expressed in developing male meiocytes and protein is localized to the nucleus.
BraA02002625	A02	PDS5B	5	0.107114	0.181771	0.00389146	BraA02002625	AT1G77600.1	0	0	0	0	0	ARM repeat superfamily protein
BraA02002640	A02	CDC20	2	0.0286372	0.286466	0.245494	BraA02002640	AT4G33270.1	0	0	0	0	0	Transducin family protein / WD-40 repeat family protein	putative cdc20 protein (CDC20.1)
BraA02002643	A02	CDC20	4	0.151004	0.48668	0.00752975	BraA02002643	AT4G33270.1	0	0	0	0	0	Transducin family protein / WD-40 repeat family protein	putative cdc20 protein (CDC20.1)
BraA02003272	A02	PDS5A	6	0.100823	0.144764	0.000539075	BraA02003272	AT5G47690.1	0	0	0	0	0	binding
BraA02003698	A02	FIGL1	3	0.070001	0.344776	0.00940128	BraA02003698	AT3G27120.1	0	0	0	0	0	P-loop containing nucleoside triphosphate hydrolases superfamily protein
BraA02003741	A02	MER3/RCK	4	0.143354	0.395996	0.0250154	BraA02003741	AT3G27730.1	0	0	0	0	0	ATP binding;ATP-dependent helicases;DNA helicases	DNA helicase required for interference-sensitive meiotic crossover events.
BraA02004405	A02	Topo3alpha	3	0.070001	0.344776	0.00940128	BraA02004405	AT5G63920.1	0	0	0	0	0	topoisomerase 3alpha	Encodes topoisomerase 3alpha. Suppresses somatic crossovers. Essential for resolution of meiotic recombination intermediates.
BraA03000022	A03	BRCA2(V)	4	0.133789	0.584898	0.00448634	BraA03000022	AT5G01630.1	0	0	0	0	0	BRCA2-like B	Ortholog of breast cancer susceptibility protein 2. Essential at meiosis. Interacts with with both Rad51 and Dss1(I) or both Dmc1 and Dss1(I) in a tripartite complex.
BraA03000766	A03	SMC5	3	0.070001	0.344776	0.00940128	BraA03000766	AT5G15920.1	0	0	0	0	0	structural maintenance of chromosomes 5	Encodes SMC5 (STRUCTURAL MAINTENANCE OF CHROMOSOMES 5), a component of the SMC5/6 complex. SMC5/6 complex promotes sister chromatid alignment and homologous recombination after DNA damage.
BraA03000779	A03	SYN4/RAD21.3	4	0.0559506	0.190465	0.00247243	BraA03000779	AT5G16270.1	0	0	0	0	0	sister chromatid cohesion 1 protein 4	Encodes a SCC1/REC8 ortholog that may be involved in mitosis and may represent a mitotic cohesin.
BraA03001298	A03	XRCC3	4	0.0559506	0.190465	0.00247243	BraA03001298	AT5G57450.1	0	0	0	0	0	homolog of X-ray repair cross complementing 3 (XRCC3)	Involved in homologous recombination and recombinational repair, mutants are sterile, hypersensitive to DNA crosslinking agents, show aberrant meiosis with extensive chromosome fragmentation
BraA03001577	A03	SHOC1	4	0.0464488	0.20132	7.03115e-05	BraA03001577	AT5G52290.1	0	0	0	0	0	shortage in chiasmata 1	Encodes a protein with similarity to XPF endonucleases. Loss of function mutations have defects in meiosis- specifically a reduction in the number of chiasmata. As a result both pollen and embryo sacs are abnormal and plants have severely reduced fertility.
BraA03001790	A03	RAD50	3	0.070001	0.344776	0.00940128	BraA03001790	AT2G31970.1	0	0	0	0	0	DNA repair-recombination protein (RAD50)	Encodes the Arabidopsis RAD50 homologue. It is involved in double strand break repair. Component of the meiotic recombination complex that processes meiotic double-strand-breaks to produce single-stranded DNA ends, which act in the homology search and recombination. Accumulates in the nucleus during meiotic prophase, a process regulated by PHS1.
BraA03002666	A03	AtSMC3	3	0.0837882	0.0307774	0.0326337	BraA03002666	AT2G27170.1	0	0	0	0	0	Structural maintenance of chromosomes (SMC) family protein	Encodes a member of the Arabidopsis cohesin complex that is essential for viability and sister chromatid alignment.
BraA03002837	A03	MLH1	4	0.133789	0.584898	0.00448634	BraA03002837	AT4G09140.1	0	0	0	0	0	MUTL-homologue 1	Encodes a protein with similarity to Mut1 DNA mismatch repair protein, from E.coli. The protein is expressed during prophase I of meiosis, colocalizes with MLH3 throughout pachytene and is dependent on MLH3 for proper localization.
BraA03002901	A03	PRD1	4	0.144222	0.456966	0.0193028	BraA03002901	AT4G14180.1	0	0	0	0	0	putative recombination initiation defect 1	Encodes a protein that is involved in meiotic recombination and is required for meiotic double strand break repair.
BraA03002903	A03	PRD1	6	0.100823	0.144764	0.000539075	BraA03002903	AT4G14180.1	0	0	0	0	0	putative recombination initiation defect 1	Encodes a protein that is involved in meiotic recombination and is required for meiotic double strand break repair.
BraA03003186	A03	MPK4	3	0.987629	0.54163	0.030562	BraA03003186	AT4G01370.1	0	0	0	0	0	MAP kinase 4	Encodes a nuclear and cytoplasmically localized MAP kinase involved in mediating responses to pathogens. Its substrates include MKS1 and probably MAP65-1.The MAP65-1 interaction is involved in mediating cortical microtuble organization.
BraA03003209	A03	PAIR1/PRD3_copy2	5	0.0928009	0.0939179	0.00389175	BraA03003209	AT4G00440.1	0	0	0	0	0	Protein of unknown function (DUF3741)
BraA03003777	A03	RBR1	5	0.235072	0.589036	0.00719347	BraA03003777	AT3G12280.1	0	0	0	0	0	retinoblastoma-related 1	Encodes a retinoblastoma homologue RETINOBLASTOMA-RELATED protein (RBR or RBR1). RBR controls nuclear proliferation in the female gametophyte. Also required for correct differentiation of male gametophytic cell types. Regulates stem cell maintenance in Arabidopsis roots. Involved in the determination of cell cycle arrest in G1 phase after sucrose starvation. RBR1 is also involved in regulation of…
BraA03004100	A03	MSH2	3	0.070001	0.344776	0.00940128	BraA03004100	AT3G18524.1	0	0	0	0	0	MUTS homolog 2	Encodes a DNA mismatch repair homolog of human MutS gene, MSH6. MSH2 is involved in maintaining genome stability and repressing recombination of mismatched heteroduplexes.There are four MutS genes in Arabidopsis, MSH2, MSH3, MSH6, and MSH7, which all act as heterodimers and bind to 51-mer duplexes. MSH2 has different binding specificity to different mismatches in combination with MSH3, MSH6, or M…
BraA03004381	A03	SMC1/TITAN8	2	0.0222748	0.244816	0.0199709	BraA03004381	AT3G54670.1	0	0	0	0	0	Structural maintenance of chromosomes (SMC) family protein	Encodes a member of the Arabidopsis cohesin complex that is essential for viability and sister chromatid alignment.
BraA03004404	A03	CDC45	3	0.070001	0.344776	0.00940128	BraA03004404	AT3G25100.1	0	0	0	0	0	cell division cycle 45	Required for normal meiosis, may act in the last round of DNA replication prior to meiosis, sequence similar to yeast CDC45
BraA03004727	A03	SMC6B	3	0.070001	0.344776	0.00940128	BraA03004727	AT5G61460.1	0	0	0	0	0	P-loop containing nucleoside triphosphate hydrolases superfamily protein	Encodes SMC6B (STRUCTURAL MAINTENANCE OF CHROMOSOMES 6B), a component of the SMC5/6 complex. SMC5/6 complex promotes sister chromatid alignment and homologous recombination after DNA damage.
not_annotated_rapa	A03	ADA2b	5	0.0741591	0.268171	0.000199308	not_annotated_rapa	AT4G16420.1	0	0	0	0	0	homolog of yeast ADA2 2B	Transcriptional co-activator. Essential for the developmental switch from cell proliferation to cell differentiation in response to variations in auxin and cytokinin concentrations.
BraA03005003	A03	ADA2b	4	0.0559506	0.190465	0.00247243	BraA03005003	AT4G16420.1	0	0	0	0	0	homolog of yeast ADA2 2B	Transcriptional co-activator. Essential for the developmental switch from cell proliferation to cell differentiation in response to variations in auxin and cytokinin concentrations.
BraA03005197	A03	RPA1.E	3	0.070001	0.344776	0.00940128	BraA03005197	AT4G19130.1	0	0	0	0	0	Replication factor-A protein 1-related
BraA03005866	A03	MND1	2	0.316031	0.415801	0.0194972	BraA03005866	AT4G29170.1	0	0	0	0	0	Mnd1 family protein	A homolog of yeast, mouse and human mnd1delta protein. Null mutants exhibit normal vegetative and flower development; however, during prophase I, chromosomes become fragmented resulting in random distribution of the fragments between polyads. Both male and female meiosis are defective and strong accumulation of AtRAD51 was observed in the inflorescence nuclei of mutant plants. Similarly to its ye…
BraA03006047	A03	CTF7/ECO1	4	0.0559506	0.190465	0.00247243	BraA03006047	AT4G31400.1	0	0	0	0	0	damaged DNA binding;DNA-directed DNA polymerases	Encodes CTF7, a homolog of the yeast CTF protein required for the formation of sister chromatid cohesion. Arabidopsis CTF7 is similar to Saccharomyces cerevisiae CTF7 in that it lacks an N-terminal extension, exhibits acetyltransferase activity, and can complement a yeast ctf7 temperature-sensitive mutation. Arabidopsis CTF7 is critical for female gametophyte and embryo development, but not for t…
BraA03006098	A03	PDS5C	5	0.0741591	0.268171	0.000199308	BraA03006098	AT4G31880.1	0	0	0	0	0
BraA03006129	A03	CDC20	6	0.100823	0.144764	0.000539075	BraA03006129	AT4G33270.1	0	0	0	0	0	Transducin family protein / WD-40 repeat family protein	putative cdc20 protein (CDC20.1)
BraA03006134	A03	CDC20	6	0.100823	0.144764	0.000539075	BraA03006134	AT4G33270.1	0	0	0	0	0	Transducin family protein / WD-40 repeat family protein	putative cdc20 protein (CDC20.1)
BraA03006370	A03	MLH3	4	0.0950791	0.116435	0.0250608	BraA03006370	AT4G35520.1	0	0	0	0	0	MUTL protein homolog 3	DNA mismatch repair protein similar to MutL. Required for normal levels of meiotic crossovers
BraA04000760	A04	COM1/AtGR1	6	0.100823	0.144764	0.000539075	BraA04000760	AT3G52115.1	0	0	0	0	0	gamma response gene 1	Induced in response to ionizing radiation, shows basal expression in mitotically active cells and high expression in endoreduplicating cells. May be involved in DNA damage-induced growth arrest. Protein sequence contains a PEST destruction box.
BraA04001499	A04	ATR	4	0.0558058	0.140423	0.00220346	BraA04001499	AT5G40820.1	0	0	0	0	0	Ataxia telangiectasia-mutated and RAD3-related	Encodes a Arabidopsis ortholog of the ATR protein kinase that is involved in a wide range of responses to DNA damage and plays a central role in cell-cycle regulation. Dominant loss of function alleles identified as suppressors of ALS also exhibit increased tolerance to aluminum. This may be due to the inhibition of terminal differentiation of the root apex upon exposure to Al.
BraA04001502	A04	ATR	6	0.100823	0.144764	0.000539075	BraA04001502	AT5G40820.1	0	0	0	0	0	Ataxia telangiectasia-mutated and RAD3-related	Encodes a Arabidopsis ortholog of the ATR protein kinase that is involved in a wide range of responses to DNA damage and plays a central role in cell-cycle regulation. Dominant loss of function alleles identified as suppressors of ALS also exhibit increased tolerance to aluminum. This may be due to the inhibition of terminal differentiation of the root apex upon exposure to Al.
BraA04001809	A04	RPA2.A	3	0.590534	0.700776	0.00382132	BraA04001809	AT2G24490.1	0	0	0	0	0	replicon protein A2	Encodes a component of Replication Protein A. Component of transcriptional gene silencing which does not affect endogenous small RNA accumulation nor DNA methylation. Localized in the nucleus. Involved in DNA repair. Interacts physically with ROS1.
BraA04001969	A04	AtSMC3	4	0.143354	0.395996	0.0250154	BraA04001969	AT2G27170.1	0	0	0	0	0	Structural maintenance of chromosomes (SMC) family protein	Encodes a member of the Arabidopsis cohesin complex that is essential for viability and sister chromatid alignment.
BraA04002067	A04	RAD51B	3	0.0658251	0.424991	0.01755	BraA04002067	AT2G28560.1	0	0	0	0	0	DNA repair (Rad51) family protein	Encodes a protein of the RAD51B family involved in double stranded DNA repair. Homozygous mutant plants show increased sensitivity to mitomycin which induces DS breaks.
BraA04002478	A04	ASY4	2	0.0222748	0.244816	0.0199709	BraA04002478	AT2G33793.1	0	0	0	0	0
BraA05000084	A05	SCC3	3	0.070001	0.344776	0.00940128	BraA05000084	AT2G47980.1	0	0	0	0	0	sister-chromatid cohesion protein 3	Essential to the monopolar orientation of the kinetochores during meiosis.
BraA05000166	A05	PAIR3/ASY3	4	0.0459239	0.044531	0.00288038	BraA05000166	AT2G46980.1	0	0	0	0	0
BraA05000651	A05	RAD51C	5	0.0698418	0.101298	0.000222979	BraA05000651	AT2G45280.1	0	0	0	0	0	RAS associated with diabetes protein 51C	Encodes a protein similar to RAD51C involved in double stranded break repair via homologous recombination. Sensitive to DSB induced by Mitomycin C and gamma irradiation, interacts with Atxrcc3 in yeast two-hybrid assay. Required for female meiosis but not critical for mitosis under normal conditions.
BraA05001302	A05	CDC20	3	0.070001	0.344776	0.00940128	BraA05001302	AT4G33270.1	0	0	0	0	0	Transducin family protein / WD-40 repeat family protein	putative cdc20 protein (CDC20.1)
BraA05001682	A05	BRCA2(V)	3	0.0679273	0.274061	0.0556051	BraA05001682	AT5G01630.1	0	0	0	0	0	BRCA2-like B	Ortholog of breast cancer susceptibility protein 2. Essential at meiosis. Interacts with with both Rad51 and Dss1(I) or both Dmc1 and Dss1(I) in a tripartite complex.
BraA05002233	A05	FANCM	4	0.143354	0.395996	0.0250154	BraA05002233	AT1G35530.1	0	0	0	0	0	DEAD/DEAH box RNA helicase family protein
BraA05002982	A05	MSH5	4	0.0378243	0.0585209	0.0689948	BraA05002982	AT3G20475.1	0	0	0	0	0	MUTS-homologue 5	Encodes MSH5, a homologue of the MutS-homolog family of genes required for normal levels of recombination in budding yeast, mouse and Caenorhabditis elegans. Involved in meiotic recombination. Required for the formation of Class I interference-sensitive crossovers. Transcripts of AtMSH5 are specific to reproductive tissues and expression of the protein is abundant during prophase I of meiosis. In…
BraA05003268	A05	MGO3	4	0.0559506	0.190465	0.00247243	BraA05003268	AT3G18730.1	0	0	0	0	0	tetratricopeptide repeat (TPR)-containing protein	Encodes a protein with an important role in cell division control and plant morphogenesis and may also play a role in genome maintenance. May be involved in mitosis through interaction with TSA1. In cells synchronized for cell division, TSA1 and TSK relocalize to ends of spindle microtubules that are ahead of separating chromatids during metaphase and anaphase of mitosis.
BraA05003876	A05	RBR1	3	0.0296557	0.182294	0.0509654	BraA05003876	AT3G12280.1	0	0	0	0	0	retinoblastoma-related 1	Encodes a retinoblastoma homologue RETINOBLASTOMA-RELATED protein (RBR or RBR1). RBR controls nuclear proliferation in the female gametophyte. Also required for correct differentiation of male gametophytic cell types. Regulates stem cell maintenance in Arabidopsis roots. Involved in the determination of cell cycle arrest in G1 phase after sucrose starvation. RBR1 is also involved in regulation of…
BraA05004019	A05	SUN2	5	0.0741591	0.268171	0.000199308	BraA05004019	AT3G10730.1	0	0	0	0	0	SAD1/UNC-84 domain protein 2	Encodes a member of the Sad1/UNC-84 (SUN)-domain proteins: AtSUN1(At5g04990), AtSUN2(AT3G10730). SUN domain proteins are part of the cytoskeletal-nucleoskeletal bridging complexes. AtSUN1 and AtSUN2 are localized to the nuclear envelope and are present as homomers and heteromers in vivo.
BraA05004108	A05	MCM8	4	0.151004	0.48668	0.00752975	BraA05004108	AT3G09660.1	0	0	0	0	0	minichromosome maintenance 8
BraA05004611	A05	NBS1	2	0.0286372	0.286466	0.245494	BraA05004611	AT3G02680.1	0	0	0	0	0	nijmegen breakage syndrome 1	DNA repair and meiotic recombination protein, component of MRE11 complex with RAD50 and MRE11
BraA06000167	A06	CUL4	4	0.0459239	0.044531	0.00288038	BraA06000167	AT5G46210.1	0	0	0	0	0	cullin4	Arabidopsis CULLIN4 (CUL4) forms an E3 ubiquitin ligase with the CDD complex and a common catalytic subunit RBX1 in mediating light control of development. This CUL4-based E3 ligase is essential for the repression of photomorphogenesis. The partial loss of CUL4 function resulted in a constitutive photomorphogenic phenotype with respect to morphogenesis and light-regulated gene expression. CUL4 ex…
BraA06000769	A06	HEI10	3	0.070001	0.344776	0.00940128	BraA06000769	AT1G53490.1	0	0	0	0	0	RING/U-box superfamily protein
BraA06001447	A06	WAPL1	5	0.0741591	0.268171	0.000199308	BraA06001447	AT1G11060.1	0	0	0	0	0	WAPL (Wings apart-like protein regulation of heterochromatin) protein
BraA06001665	A06	SDS	3	0.0252246	0.131977	0.0091997	BraA06001665	AT1G14750.1	0	0	0	0	0	Cyclin family protein	Encodes a meiotic cyclin-like protein, distinct from all other known Arabidopsis cyclins. It is not required for meiotic DSB formation but is necessary for meiotic DSB repair via the homologous chromosome.
BraA06002463	A06	CDKA;1	4	0.0355095	0.0600195	0.0407336	BraA06002463	AT3G48750.1	0	0	0	0	0	cell division control 2	A-type cyclin-dependent kinase. Together with its specific inhibitor, the Kip-related protein, KRP2 they regulate the mitosis-to-endocycle transition during leaf development. Dominant negative mutations abolish cell division. Loss of function phenotype has reduced fertility with failure to transmit via pollen. Pollen development is arrested at the second mitotic division. Expression is regulated …
BraA06002697	A06	TES/NACK2/STD	3	0.070001	0.344776	0.00940128	BraA06002697	AT3G43210.1	0	0	0	0	0	ATP binding microtubule motor family protein	Encodes a kinesin TETRASPORE. Required for cytokinesis in pollen. In mutants, all four microspore nuclei remain within the same cytoplasm after meiosis.
BraA06002831	A06	ATM	3	0.070001	0.344776	0.00940128	BraA06002831	AT3G48190.1	0	0	0	0	0	ataxia-telangiectasia mutated	encodes a homolog of the human ATM gene, which is mutated in ataxia telangiectasia, a chromosome instability disorder. Characterization of mutants suggest a role in repairing DNA in response to ionizing radiation as well as during meiosis. The protein has kinase domains and shows kinase activity in orthologs. There is also evidence that ATM might be involved in the telomerase-independent process …
BraA06002854	A06	CDKG1	3	0.070001	0.344776	0.00940128	BraA06002854	AT5G63370.1	0	0	0	0	0	Protein kinase superfamily protein
BraA06003993	A06	XRI1	3	0.070001	0.344776	0.00940128	BraA06003993	AT5G48720.1	0	0	0	0	0	x-ray induced transcript 1	Encodes XRI1 (X-ray induced 1). Required for post-meiotic stages of pollen development and male and female meiosis. Maybe required for meiotic DNA repair. Inducible by X-ray. Homozygous xri1 mutants are sterile due to extensive chromosome fragmentation.
BraA06004019	A06	ZIP4	3	0.070001	0.344776	0.00940128	BraA06004019	AT5G48390.1	0	0	0	0	0	Tetratricopeptide repeat (TPR)-like superfamily protein	Defective in meiotic chromosome segregation. It is involved in crossover formation and involved in both male and female meiosis.
BraA06004589	A06	PAIR1/PRD3_copy1	3	0.070001	0.344776	0.00940128	BraA06004589	AT1G01690.1	0	0	0	0	0	putative recombination initiation defects 3	Encodes a novel plant-specific protein that is involved in meiotic double strand break formation.
BraA06004590	A06	PDS5A	4	0.151004	0.48668	0.00752975	BraA06004590	AT5G47690.1	0	0	0	0	0	binding
BraA06004708	A06	CUL4	5	0.107114	0.181771	0.00389146	BraA06004708	AT5G46210.1	0	0	0	0	0	cullin4	Arabidopsis CULLIN4 (CUL4) forms an E3 ubiquitin ligase with the CDD complex and a common catalytic subunit RBX1 in mediating light control of development. This CUL4-based E3 ligase is essential for the repression of photomorphogenesis. The partial loss of CUL4 function resulted in a constitutive photomorphogenic phenotype with respect to morphogenesis and light-regulated gene expression. CUL4 ex…
BraA06004835	A06	MS5/TDM_copy2	5	0.0741591	0.268171	0.000199308	BraA06004835	AT5G44330.1	0	0	0	0	0	Tetratricopeptide repeat (TPR)-like superfamily protein
BraA07000551	A07	SWI1/DYAD/AM1	2	0.0222748	0.244816	0.0199709	BraA07000551	AT5G51330.1	0	0	0	0	0	SWITCH1	Encodes novel protein involved in sister chromatid cohesion and meiotic chromosome organization during both male and female meiosis. Gene has two alternate transcripts which produce two similar proteins, one 57 aa shorter than the other.
BraA07000611	A07	RPA1A	5	0.0741591	0.268171	0.000199308	BraA07000611	AT2G06510.1	0	0	0	0	0	replication protein A 1A	Encodes a homolog of Replication Protein A that is involved in meiosis I in pollen mother cells. rpa1a mutants have a reduced number of class I crossovers. The protein is located in chromatin-associated foci in early leptotene and can be detected in these foci until late pachytene of meiosis I.
BraA07000742	A07	CDC45	4	0.0559506	0.190465	0.00247243	BraA07000742	AT3G25100.1	0	0	0	0	0	cell division cycle 45	Required for normal meiosis, may act in the last round of DNA replication prior to meiosis, sequence similar to yeast CDC45
BraA07002434	A07	PDS5D	3	0.070001	0.344776	0.00940128	BraA07002434	AT1G80810.1	0	0	0	0	0	Tudor/PWWP/MBT superfamily protein
BraA07002509	A07	ZYP1/ZEP1	6	0.100823	0.144764	0.000539075	BraA07002509	AT1G22260.1	0	0	0	0	0	Myosin heavy chain-related protein	One of two nearly identical proteins (ZYP1b) identified by similarity to transverse filament (TF) proteins. These proteins are involved in chromosome synapsis during meiosis I and localize to the synaptonemal complex (SC). Single mutants have reduced fertility and double mutants (induced by RNAi) have severely reduced fertility.
BraA07002598	A07	ASK1	NA	NA	NA	NA	BraA07002598	AT1G75950.1	0	0	0	0	0	S phase kinase-associated protein 1	SKP1 is core component of the SCF family of E3 ubiquitin ligases and serves to tether the rest of the complex to an F-box protein, which provides specificity in binding to ubiquitin ligase substrate proteins. Predominately expressed from leptotene to pachytene. Negatively regulates recombination. Interacts with P0, a silencing suppressor protein encoded by poleroviruses by means of a conserved mi…
BraA07003122	A07	ASY1	3	0.070001	0.344776	0.00940128	BraA07003122	AT1G67370.1	0	0	0	0	0	DNA-binding HORMA family protein	meiotic asynaptic mutant 1 (ASY1). ASY1 protein is initially distributed as numerous foci throughout the chromatin. During early G2, the foci are juxtaposed to the nascent chromosome axes to form a continuous axis associated signal.
BraA07003946	A07	MEI1/MCD1	4	0.133789	0.584898	0.00448634	BraA07003946	AT1G77320.1	0	0	0	0	0	transcription coactivators	Mutant is defective in meiosis and produces abnormal microspores. Encodes a BRCT-domain-containing protein that could be specific to the meiotic cell cycle and that plays a crucial role in some DNA repair events independent of SPO11 DSB recombination repair.
BraA07003951	A07	TAM/CYCA1;2	3	0.070001	0.344776	0.00940128	BraA07003951	AT1G77390.1	0	0	0	0	0	CYCLIN A1;2	Encodes a core cell cycle gene involved in meiosis II during microsporogenesis. Recessive mutants exhibit delayed and asynchronous meiosis in pollen mother cell populations and uncoordinated nuclear division and cytokinesis resulting in dyad microspores.
BraA07004007	A07	ZYP1/ZEP1	4	0.0559506	0.190465	0.00247243	BraA07004007	AT1G22260.1	0	0	0	0	0	Myosin heavy chain-related protein	One of two nearly identical proteins (ZYP1b) identified by similarity to transverse filament (TF) proteins. These proteins are involved in chromosome synapsis during meiosis I and localize to the synaptonemal complex (SC). Single mutants have reduced fertility and double mutants (induced by RNAi) have severely reduced fertility.
BraA07004057	A07	MHF2	4	0.0559506	0.190465	0.00247243	BraA07004057	AT1G78790.1	0	0	0	0	0
BraA07004140	A07	PDS5D	3	0.070001	0.344776	0.00940128	BraA07004140	AT1G80810.1	0	0	0	0	0	Tudor/PWWP/MBT superfamily protein
BraA08000013	A08	MSH7	5	0.0692513	0.117446	0.0117816	BraA08000013	AT3G33520.1	0	0	0	0	0	actin-related protein 6	Encodes ACTIN-RELATED PROTEIN6 (ARP6), a putative component of a chromatin-remodeling complex. Required for both histone acetylation and methylation of the FLC chromatin in Arabidopsis. Along with PIE1 forms a complex to deposit modified histone H2A.Z at several loci within the genome. This modification alters the expression of the target genes (i.e. FLC, MAF4, MAF6). Incorporation of this varian…
BraA08000792	A08	PS1	4	0.0559506	0.190465	0.00247243	BraA08000792	AT1G34355.1	0	0	0	0	0	forkhead-associated (FHA) domain-containing protein	Encodes PS1 (Parallel Spindle 1). Mutations in PS1 lead to diploid male spores, diploid pollen grains, and spontaneous triploid plants in the next generation. Female meiosis is not affected in the mutants.
BraA08000996	A08	SYN2/RAD21.1	2	0.0222748	0.244816	0.0199709	BraA08000996	AT5G40840.1	0	0	0	0	0	Rad21/Rec8-like family protein	Cohesion family protein SYN2 (SYN2).
BraA08001172	A08	FANCD2	6	0.100823	0.144764	0.000539075	BraA08001172	AT4G14970.1	0	0	0	0	0
BraA08001260	A08	ADA2b	3	0.0294591	0.0700584	0.105043	BraA08001260	AT4G16420.1	0	0	0	0	0	homolog of yeast ADA2 2B	Transcriptional co-activator. Essential for the developmental switch from cell proliferation to cell differentiation in response to variations in auxin and cytokinin concentrations.
BraA08001324	A08	MSH4	6	0.100823	0.144764	0.000539075	BraA08001324	AT4G17380.1	0	0	0	0	0	MUTS-like protein 4	Encodes the Arabidopsis homolog of MSH4, a meiosis-specific member of the MutS-homolog family of genes. It is expressed only in floral tissues and only during early meiotic prophase I, preceding the synapsis of homologous chromosomes. It is involved in the early steps of recombination.
BraA08001546	A08	BRCA1	6	0.100823	0.144764	0.000539075	BraA08001546	AT4G21070.1	0	0	0	0	0	breast cancer susceptibility1	Encodes AtBRCA1, an ortholog of the human breast cancer susceptibility gene 1. Contains one N-terminal RING finger, two C-terminal BRCT and the p300/CBP interacting domain. Strongly induced by gamma rays, consistent with a putative role in DNA repair and in cell cycle control.
BraA08001864	A08	CTF7/ECO1	3	0.0252246	0.131977	0.0091997	BraA08001864	AT4G31400.1	0	0	0	0	0	damaged DNA binding;DNA-directed DNA polymerases	Encodes CTF7, a homolog of the yeast CTF protein required for the formation of sister chromatid cohesion. Arabidopsis CTF7 is similar to Saccharomyces cerevisiae CTF7 in that it lacks an N-terminal extension, exhibits acetyltransferase activity, and can complement a yeast ctf7 temperature-sensitive mutation. Arabidopsis CTF7 is critical for female gametophyte and embryo development, but not for t…
BraA08003387	A08	PDS5E	4	0.133789	0.584898	0.00448634	BraA08003387	AT1G15940.1	0	0	0	0	0	Tudor/PWWP/MBT superfamily protein
BraA08003424	A08	SDS	4	0.133789	0.584898	0.00448634	BraA08003424	AT1G14750.1	0	0	0	0	0	Cyclin family protein	Encodes a meiotic cyclin-like protein, distinct from all other known Arabidopsis cyclins. It is not required for meiotic DSB formation but is necessary for meiotic DSB repair via the homologous chromosome.
BraA08003621	A08	RECQ4B	6	0.100823	0.144764	0.000539075	BraA08003621	AT1G60930.1	0	0	0	0	0	RECQ helicase L4B	AtRECQ4B mutant showed no sensitivity to DNA damaging agents.Involved in homologous recombination.
BraA08003791	A08	RAD51D	2	0.0889646	0.358723	0.992747	BraA08003791	AT1G07745.1	0	0	0	0	0	homolog of RAD51 D	Is a suppressor of SNI1. Encodes a member of the RecA/RAD51 family of DNA recombination and repair proteins. Both RAD51 and SNI1 have a dual role in pathogen-related gene transcription and somatic homologous recombination.
BraA08003839	A08	JASON	4	0.0428517	0.204925	0.00211976	BraA08003839	AT1G06660.1	0	0	0	0	0
BraA08003901	A08	AXR1	3	0.0523301	0.196923	0.0151476	BraA08003901	AT1G05120.1	0	0	0	0	0	Helicase protein with RING/U-box domain
BraA09000039	A09	PAIR1/PRD3_copy2	3	0.070001	0.344776	0.00940128	BraA09000039	AT4G00440.1	0	0	0	0	0	Protein of unknown function (DUF3741)
BraA09000424	A09	RAD52.2	3	0.0294591	0.0700584	0.105043	BraA09000424	AT5G47870.1	0	0	0	0	0
BraA09000453	A09	XRI1	3	0.070001	0.344776	0.00940128	BraA09000453	AT5G48720.1	0	0	0	0	0	x-ray induced transcript 1	Encodes XRI1 (X-ray induced 1). Required for post-meiotic stages of pollen development and male and female meiosis. Maybe required for meiotic DNA repair. Inducible by X-ray. Homozygous xri1 mutants are sterile due to extensive chromosome fragmentation.
BraA09000845	A09	BLAP75/RMI1	2	0.0222748	0.244816	0.0199709	BraA09000845	AT5G63540.1	0	0	0	0	0	Domain of unknown function (DUF1767)	Encodes RMI1. Suppresses somatic crossovers. Essential for resolution of meiotic recombination intermediates.
BraA09000879	A09	XRCC2	3	0.0539313	0.0841028	0.49616	BraA09000879	AT5G64520.1	0	0	0	0	0	homolog of X-ray repair cross complementing 2 (XRCC2)	Encodes a protein of the XRCC2 family involved in DNA repair. atxrcc2-1 Mutants are sensitive to MitomycinC but do not show fertility defects.
BraA09001489	A09	FST	5	0.0928009	0.0939179	0.00389175	BraA09001489	AT1G64625.1	0	0	0	0	0	Serine/threonine-protein kinase WNK (With No Lysine)-related
BraA09001500	A09	FST	3	0.0294591	0.0700584	0.105043	BraA09001500	AT1G64625.1	0	0	0	0	0	Serine/threonine-protein kinase WNK (With No Lysine)-related
BraA09001501	A09	FST	4	0.0559506	0.190465	0.00247243	BraA09001501	AT1G64625.1	0	0	0	0	0	Serine/threonine-protein kinase WNK (With No Lysine)-related
BraA09001758	A09	RECQ4B	5	0.0741591	0.268171	0.000199308	BraA09001758	AT1G60930.1	0	0	0	0	0	RECQ helicase L4B	AtRECQ4B mutant showed no sensitivity to DNA damaging agents.Involved in homologous recombination.
BraA09002244	A09	RPA1C	5	0.0928009	0.0939179	0.00389175	BraA09002244	AT5G45400.1	0	0	0	0	0	Replication factor-A protein 1-related
BraA09002285	A09	CUL4	5	0.0586532	0.0787919	0.0020651	BraA09002285	AT5G46210.1	0	0	0	0	0	cullin4	Arabidopsis CULLIN4 (CUL4) forms an E3 ubiquitin ligase with the CDD complex and a common catalytic subunit RBX1 in mediating light control of development. This CUL4-based E3 ligase is essential for the repression of photomorphogenesis. The partial loss of CUL4 function resulted in a constitutive photomorphogenic phenotype with respect to morphogenesis and light-regulated gene expression. CUL4 ex…
BraA09003033	A09	MUS81	3	0.070001	0.344776	0.00940128	BraA09003033	AT4G30870.1	0	0	0	0	0	Restriction endonuclease, type II-like superfamily protein	Encodes an Arabidopsis homolog of the endonuclease MSU81. T-DNA insertion lines of AtMSU81 have a deficiency in homologous recombination in somatic cells but only after genotoxic stress. Crosses with a hyperrecombinogenic mutant of the AtRecQ4A helicase resulted in synthetic lethality in the double mutant.
BraA09003034	A09	MUS81	NA	NA	NA	NA	BraA09003034	AT4G30870.1	0	0	0	0	0	Restriction endonuclease, type II-like superfamily protein	Encodes an Arabidopsis homolog of the endonuclease MSU81. T-DNA insertion lines of AtMSU81 have a deficiency in homologous recombination in somatic cells but only after genotoxic stress. Crosses with a hyperrecombinogenic mutant of the AtRecQ4A helicase resulted in synthetic lethality in the double mutant.
BraA09003164	A09	ATK1/KATA/KIN14a	2	0.0222748	0.244816	0.0199709	BraA09003164	AT4G21270.1	0	0	0	0	0	kinesin 1	Encodes a kinesin-like motor protein heavy chain. Loss of function mutations have reduced fertility and are defective in spindle formation in male meiosis.
BraA09003247	A09	PS1	4	0.0355095	0.0600195	0.0407336	BraA09003247	AT1G34355.1	0	0	0	0	0	forkhead-associated (FHA) domain-containing protein	Encodes PS1 (Parallel Spindle 1). Mutations in PS1 lead to diploid male spores, diploid pollen grains, and spontaneous triploid plants in the next generation. Female meiosis is not affected in the mutants.
BraA09004833	A09	SMC1/TITAN8	5	0.235072	0.589036	0.00719347	BraA09004833	AT3G54670.1	0	0	0	0	0	Structural maintenance of chromosomes (SMC) family protein	Encodes a member of the Arabidopsis cohesin complex that is essential for viability and sister chromatid alignment.
BraA09005242	A09	SYN3/RAD21.2	2	0.0222748	0.244816	0.0199709	BraA09005242	AT3G59550.1	0	0	0	0	0	Rad21/Rec8-like family protein	Encodes an alpha-kleisin protein that is localized primarily in the nucleolus and is essential for megagametogenesis and plays an important role in pollen development. alpha-kleisins are core components of meiotic and mitotic cohesin complexes.
BraA09006180	A09	PDS5E	6	0.100823	0.144764	0.000539075	BraA09006180	AT1G15940.1	0	0	0	0	0	Tudor/PWWP/MBT superfamily protein
BraA09006521	A09	RECQ4A	3	0.070001	0.344776	0.00940128	BraA09006521	AT1G10930.1	0	0	0	0	0	DNA helicase (RECQl4A)	DNA helicase involved in the maintenance of genome stability by modulation of the DNA damage response and suppression of homologous recombination.
BraA09006530	A09	WAPL1	5	0.235072	0.589036	0.00719347	BraA09006530	AT1G11060.1	0	0	0	0	0	WAPL (Wings apart-like protein regulation of heterochromatin) protein
BraA09006619	A09	H2Ax	2	0.0222748	0.244816	0.0199709	BraA09006619	AT1G08880.1	0	0	0	0	0	Histone superfamily protein	Encodes HTA5, a histone H2A protein. H2AX is a meiosis-specific isoform of histone H2A. Upon DSB formation, rapid accumulation of phosphorylated H2AX (&#947;-H2AX) occurs around the break site. _x0001_H2AX foci accumulate in early G2. Immunolocalization studies in spread preparations of wild-type meiocytes at G2/early leptotene revealed the accumulation of numerous rather diffuse &#947;-H2AX foci…
BraA10000032	A10	PAIR1/PRD3_copy1	3	0.0294591	0.0700584	0.105043	BraA10000032	AT1G01690.1	0	0	0	0	0	putative recombination initiation defects 3	Encodes a novel plant-specific protein that is involved in meiotic double strand break formation.
BraA10000368	A10	AXR1	6	0.100823	0.144764	0.000539075	BraA10000368	AT1G05120.1	0	0	0	0	0	Helicase protein with RING/U-box domain
BraA10000374	A10	AXR1	3	0.0179949	0.0242284	0.00396953	BraA10000374	AT1G05120.1	0	0	0	0	0	Helicase protein with RING/U-box domain
BraA10000525	A10	JASON	4	0.0459239	0.044531	0.00288038	BraA10000525	AT1G06660.1	0	0	0	0	0
BraA10000563	A10	DFO	3	0.070001	0.344776	0.00940128	BraA10000563	AT1G07060.1	0	0	0	0	0
BraA10000847	A10	MS5/TDM_copy1	5	0.0741591	0.268171	0.000199308	BraA10000847	AT4G20900.1	0	0	0	0	0	Tetratricopeptide repeat (TPR)-like superfamily protein	ms5 mutants are male sterile, pollen tetrads undergo an extra round of division after meiosis II without chromosome replication, resulting in chromosome abnormalities. Gene product has some similarity to SCP1, a rat synaptonemal complex protein.
BraA10000989	A10	MRE11	6	0.100823	0.144764	0.000539075	BraA10000989	AT5G54260.1	0	0	0	0	0	DNA repair and meiosis protein (Mre11)	DNA repair and meiotic recombination protein, component of MRE11 complex with RAD50 and NBS1
BraA10001096	A10	PS1	4	0.133789	0.584898	0.00448634	BraA10001096	AT1G34355.1	0	0	0	0	0	forkhead-associated (FHA) domain-containing protein	Encodes PS1 (Parallel Spindle 1). Mutations in PS1 lead to diploid male spores, diploid pollen grains, and spontaneous triploid plants in the next generation. Female meiosis is not affected in the mutants.
BraA10001333	A10	PRD2	4	0.143354	0.395996	0.0250154	BraA10001333	AT5G57880.1	0	0	0	0	0	multipolar spindle 1	Encodes MULTIPOLAR SPINDLE 1 (MPS1), involved in meiotic spindle organization.
BraA10001695	A10	AGO9/AGO104	4	0.086797	0.0933198	0.00797218	BraA10001695	AT5G21150.1	0	0	0	0	0	Argonaute family protein	AGO9-dependent sRNA silencing is crucial to specify cell fate in the Arabidopsis ovule. AGO9 is expressed in reproductive companion cells but not in the associated male or female gametes or their precursors. Therefore, AGO9 acts non-cell autonomously to silencing the activity of TEs activity in the female gametophyte.
BraA10001696	A10	AGO9/AGO104	3	0.0658251	0.424991	0.01755	BraA10001696	AT5G21150.1	0	0	0	0	0	Argonaute family protein	AGO9-dependent sRNA silencing is crucial to specify cell fate in the Arabidopsis ovule. AGO9 is expressed in reproductive companion cells but not in the associated male or female gametes or their precursors. Therefore, AGO9 acts non-cell autonomously to silencing the activity of TEs activity in the female gametophyte.
BraA10001708	A10	AGO9/AGO104	5	0.0928009	0.0939179	0.00389175	BraA10001708	AT5G21150.1	0	0	0	0	0	Argonaute family protein	AGO9-dependent sRNA silencing is crucial to specify cell fate in the Arabidopsis ovule. AGO9 is expressed in reproductive companion cells but not in the associated male or female gametes or their precursors. Therefore, AGO9 acts non-cell autonomously to silencing the activity of TEs activity in the female gametophyte.
BraA10001723	A10	RAD51	2	0.0889646	0.358723	0.992747	BraA10001723	AT5G20850.1	0	0	0	0	0	RAS associated with diabetes protein 51	Encodes a homolog of yeast RAD51. Its mRNA is most abundant in early flower buds and is expressed at high levels in exponentially growing cells in suspension cultures and is induced in response to gamma radiation.
BraA10001834	A10	SMG7	3	0.0715213	0.256383	0.0669333	BraA10001834	AT5G19400.1	0	0	0	0	0	Telomerase activating protein Est1	Encodes SMG7, a protein that possesses an evolutionarily conserved EST1 domain and exhibits strong homology to human SMG6 (EST1A) and SMG7 (EST1C) proteins. SMG7 plays an evolutionarily conserved role in nonsense-mediated RNA decay (NMD). Required for exit from meiosis. Hypomorphic smg7 alleles render mutant plants sterile by causing an unusual cell-cycle arrest in anaphase II that is characteriz…
BraA10002090	A10	SYN4/RAD21.3	4	0.133789	0.584898	0.00448634	BraA10002090	AT5G16270.1	0	0	0	0	0	sister chromatid cohesion 1 protein 4	Encodes a SCC1/REC8 ortholog that may be involved in mitosis and may represent a mitotic cohesin.
BraA10002159	A10	SCC2	4	0.0559506	0.190465	0.00247243	BraA10002159	AT5G15540.1	0	0	0	0	0	PHD finger family protein	Encodes Adherin SCC2. Essential for viability. Required for normal seed development. Plays a role in the establishment of sister-chromatid cohesion and chromosome organization during meiosis.
BraA10002606	A10	SYN1/DIF1/REC8	4	0.143354	0.395996	0.0250154	BraA10002606	AT5G05490.1	0	0	0	0	0	Rad21/Rec8-like family protein	Encodes a RAD21-like gene essential for meiosis. Encodes a 627 a.a. protein that is slightly longer in the N-terminus than SYN1 BP5.
BraA10002925	A10	SUN1	NA	NA	NA	NA	BraA10002925	AT5G04990.1	0	0	0	0	0	SAD1/UNC-84 domain protein 1	Encodes a member of the Sad1/UNC-84 (SUN)-domain proteins: AtSUN1(At5g04990), AtSUN2(AT3G10730). SUN domain proteins are part of the cytoskeletal-nucleoskeletal bridging complexes. AtSUN1 and AtSUN2 are localized to the nuclear envelope and are present as homomers and heteromers in vivo.
BraA10002926	A10	SUN1	NA	NA	NA	NA	BraA10002926	AT5G04990.1	0	0	0	0	0	SAD1/UNC-84 domain protein 1	Encodes a member of the Sad1/UNC-84 (SUN)-domain proteins: AtSUN1(At5g04990), AtSUN2(AT3G10730). SUN domain proteins are part of the cytoskeletal-nucleoskeletal bridging complexes. AtSUN1 and AtSUN2 are localized to the nuclear envelope and are present as homomers and heteromers in vivo.
BraA10002993	A10	SGO1_copy2	3	0.0797965	0.454805	0.0908631	BraA10002993	AT5G04320.1	0	0	0	0	0	Shugoshin C terminus
			NA	NA	NA	NA			0	0	0	0	0	NA	NA

## Sheet: 8d pheno.geno.Brapa
File S8d -List of meiosis genes candidate in B. rapa parents (p-values after FDR correction)
B. rapa_ID	chromosome	gene_name	Haplotype_Nr	pvalue_cnv	pvalue_stable_unstable	pvalue_seed set
BraA01000508	A01	CDC20	4	0.112784	0.430233	0.00802165
BraA01000659	A01	PDS5C	3	0.112784	0.430233	0.0610401
BraA01001460	A01	AESP	4	0.112784	0.430233	0.00858235
BraA01001641	A01	CRC1/PCH2	5	0.240004	0.593098	0.013198
BraA01003049	A01	PRD4	4	0.112784	0.430233	0.00802165
BraA01003360	A01	DMC1	3	0.112784	0.430233	0.013198
BraA01003666	A01	CDKA;1	5	0.112784	0.430233	0.00802165
BraA01004148	A01	GIP1	5	0.112784	0.430233	0.00802165
BraA01004155	A01	SPO11-1	3	0.112784	0.430233	0.26208
BraA01004699	A01	RPA2.B	4	0.112784	0.430233	0.00802165
BraA02000653	A02	SCC2	5	0.112784	0.430233	0.00802165
BraA02000700	A02	SYN4/RAD21.3	3	0.112784	0.430233	0.013198
BraA02000897	A02	SMG7	5	0.112784	0.430233	0.00290989
BraA02001033	A02	RFC1	4	0.154827	0.462523	0.0290387
BraA02001298	A02	PRD2	2	0.112784	0.430233	0.0245021
BraA02001732	A02	SWI1/DYAD/AM1	3	0.112784	0.430233	0.013198
BraA02001858	A02	MMD/DUET	3	0.112784	0.430233	0.013198
BraA02002625	A02	PDS5B	5	0.128185	0.430233	0.0101463
BraA02002640	A02	CDC20	2	0.112784	0.430233	0.252409
BraA02002643	A02	CDC20	4	0.158608	0.53425	0.013198
BraA02003272	A02	PDS5A	6	0.122669	0.430233	0.0031482
BraA02003698	A02	FIGL1	3	0.112784	0.430233	0.013198
BraA02003741	A02	MER3/RCK	4	0.154827	0.462523	0.0290387
BraA02004405	A02	Topo3alpha	3	0.112784	0.430233	0.013198
BraA03000022	A03	BRCA2(V)	4	0.15142	0.593098	0.0102345
BraA03000766	A03	SMC5	3	0.112784	0.430233	0.013198
BraA03000779	A03	SYN4/RAD21.3	4	0.112784	0.430233	0.00802165
BraA03001298	A03	XRCC3	4	0.112784	0.430233	0.00802165
BraA03001577	A03	SHOC1	4	0.112784	0.430233	0.00290989
BraA03001790	A03	RAD50	3	0.112784	0.430233	0.013198
BraA03002666	A03	AtSMC3	3	0.122669	0.430233	0.0372228
BraA03002837	A03	MLH1	4	0.15142	0.593098	0.0102345
BraA03002901	A03	PRD1	4	0.154827	0.513208	0.0245021
BraA03002903	A03	PRD1	6	0.122669	0.430233	0.0031482
BraA03003186	A03	MPK4	3	0.987629	0.590134	0.0351343
BraA03003209	A03	PAIR1/PRD3_copy2	5	0.122669	0.430233	0.0101463
BraA03003777	A03	RBR1	5	0.240004	0.593098	0.013198
BraA03004100	A03	MSH2	3	0.112784	0.430233	0.013198
BraA03004381	A03	SMC1/TITAN8	2	0.112784	0.430233	0.0245021
BraA03004404	A03	CDC45	3	0.112784	0.430233	0.013198
BraA03004727	A03	SMC6B	3	0.112784	0.430233	0.013198
not_annotated_rapa	A03	ADA2b	5	0.112784	0.430233	0.00290989
BraA03005003	A03	ADA2b	4	0.112784	0.430233	0.00802165
BraA03005197	A03	RPA1.E	3	0.112784	0.430233	0.013198
BraA03005866	A03	MND1	2	0.320421	0.481801	0.0245021
BraA03006047	A03	CTF7/ECO1	4	0.112784	0.430233	0.00802165
BraA03006098	A03	PDS5C	5	0.112784	0.430233	0.00290989
BraA03006129	A03	CDC20	6	0.122669	0.430233	0.0031482
BraA03006134	A03	CDC20	6	0.122669	0.430233	0.0031482
BraA03006370	A03	MLH3	4	0.122669	0.430233	0.0290387
BraA04000760	A04	COM1/AtGR1	6	0.122669	0.430233	0.0031482
BraA04001499	A04	ATR	4	0.112784	0.430233	0.00802165
BraA04001502	A04	ATR	6	0.122669	0.430233	0.0031482
BraA04001809	A04	RPA2.A	3	0.594607	0.700776	0.0101463
BraA04001969	A04	AtSMC3	4	0.154827	0.462523	0.0290387
BraA04002067	A04	RAD51B	3	0.112784	0.484756	0.023725
BraA04002478	A04	ASY4	2	0.112784	0.430233	0.0245021
BraA05000084	A05	SCC3	3	0.112784	0.430233	0.013198
BraA05000166	A05	PAIR3/ASY3	4	0.112784	0.430233	0.00858235
BraA05000651	A05	RAD51C	5	0.112784	0.430233	0.00295954
BraA05001302	A05	CDC20	3	0.112784	0.430233	0.013198
BraA05001682	A05	BRCA2(V)	3	0.112784	0.430233	0.0610401
BraA05002233	A05	FANCM	4	0.154827	0.462523	0.0290387
BraA05002982	A05	MSH5	4	0.112784	0.430233	0.0746166
BraA05003268	A05	MGO3	4	0.112784	0.430233	0.00802165
BraA05003876	A05	RBR1	3	0.112784	0.430233	0.0568012
BraA05004019	A05	SUN2	5	0.112784	0.430233	0.00290989
BraA05004108	A05	MCM8	4	0.158608	0.53425	0.013198
BraA05004611	A05	NBS1	2	0.112784	0.430233	0.252409
BraA06000167	A06	CUL4	4	0.112784	0.430233	0.00858235
BraA06000769	A06	HEI10	3	0.112784	0.430233	0.013198
BraA06001447	A06	WAPL1	5	0.112784	0.430233	0.00290989
BraA06001665	A06	SDS	3	0.112784	0.430233	0.013198
BraA06002463	A06	CDKA;1	4	0.112784	0.430233	0.0457469
BraA06002697	A06	TES/NACK2/STD	3	0.112784	0.430233	0.013198
BraA06002831	A06	ATM	3	0.112784	0.430233	0.013198
BraA06002854	A06	CDKG1	3	0.112784	0.430233	0.013198
BraA06003993	A06	XRI1	3	0.112784	0.430233	0.013198
BraA06004019	A06	ZIP4	3	0.112784	0.430233	0.013198
BraA06004589	A06	PAIR1/PRD3_copy1	3	0.112784	0.430233	0.013198
BraA06004590	A06	PDS5A	4	0.158608	0.53425	0.013198
BraA06004708	A06	CUL4	5	0.128185	0.430233	0.0101463
BraA06004835	A06	MS5/TDM_copy2	5	0.112784	0.430233	0.00290989
BraA07000551	A07	SWI1/DYAD/AM1	2	0.112784	0.430233	0.0245021
BraA07000611	A07	RPA1A	5	0.112784	0.430233	0.00290989
BraA07000742	A07	CDC45	4	0.112784	0.430233	0.00802165
BraA07002434	A07	PDS5D	3	0.112784	0.430233	0.013198
BraA07002509	A07	ZYP1/ZEP1	6	0.122669	0.430233	0.0031482
BraA07002598	A07	ASK1	NA	NA	NA	NA
BraA07003122	A07	ASY1	3	0.112784	0.430233	0.013198
BraA07003946	A07	MEI1/MCD1	4	0.15142	0.593098	0.0102345
BraA07003951	A07	TAM/CYCA1;2	3	0.112784	0.430233	0.013198
BraA07004007	A07	ZYP1/ZEP1	4	0.112784	0.430233	0.00802165
BraA07004057	A07	MHF2	4	0.112784	0.430233	0.00802165
BraA07004140	A07	PDS5D	3	0.112784	0.430233	0.013198
BraA08000013	A08	MSH7	5	0.112784	0.430233	0.0163821
BraA08000792	A08	PS1	4	0.112784	0.430233	0.00802165
BraA08000996	A08	SYN2/RAD21.1	2	0.112784	0.430233	0.0245021
BraA08001172	A08	FANCD2	6	0.122669	0.430233	0.0031482
BraA08001260	A08	ADA2b	3	0.112784	0.430233	0.109545
BraA08001324	A08	MSH4	6	0.122669	0.430233	0.0031482
BraA08001546	A08	BRCA1	6	0.122669	0.430233	0.0031482
BraA08001864	A08	CTF7/ECO1	3	0.112784	0.430233	0.013198
BraA08003387	A08	PDS5E	4	0.15142	0.593098	0.0102345
BraA08003424	A08	SDS	4	0.15142	0.593098	0.0102345
BraA08003621	A08	RECQ4B	6	0.122669	0.430233	0.0031482
BraA08003791	A08	RAD51D	2	0.122669	0.440114	0.992747
BraA08003839	A08	JASON	4	0.112784	0.430233	0.00802165
BraA08003901	A08	AXR1	3	0.112784	0.430233	0.0208636
BraA09000039	A09	PAIR1/PRD3_copy2	3	0.112784	0.430233	0.013198
BraA09000424	A09	RAD52.2	3	0.112784	0.430233	0.109545
BraA09000453	A09	XRI1	3	0.112784	0.430233	0.013198
BraA09000845	A09	BLAP75/RMI1	2	0.112784	0.430233	0.0245021
BraA09000879	A09	XRCC2	3	0.112784	0.430233	0.503051
BraA09001489	A09	FST	5	0.122669	0.430233	0.0101463
BraA09001500	A09	FST	3	0.112784	0.430233	0.109545
BraA09001501	A09	FST	4	0.112784	0.430233	0.00802165
BraA09001758	A09	RECQ4B	5	0.112784	0.430233	0.00290989
BraA09002244	A09	RPA1C	5	0.122669	0.430233	0.0101463
BraA09002285	A09	CUL4	5	0.112784	0.430233	0.00802165
BraA09003033	A09	MUS81	3	0.112784	0.430233	0.013198
BraA09003034	A09	MUS81	NA	NA	NA	NA
BraA09003164	A09	ATK1/KATA/KIN14a	2	0.112784	0.430233	0.0245021
BraA09003247	A09	PS1	4	0.112784	0.430233	0.0457469
BraA09004833	A09	SMC1/TITAN8	5	0.240004	0.593098	0.013198
BraA09005242	A09	SYN3/RAD21.2	2	0.112784	0.430233	0.0245021
BraA09006180	A09	PDS5E	6	0.122669	0.430233	0.0031482
BraA09006521	A09	RECQ4A	3	0.112784	0.430233	0.013198
BraA09006530	A09	WAPL1	5	0.240004	0.593098	0.013198
BraA09006619	A09	H2Ax	2	0.112784	0.430233	0.0245021
BraA10000032	A10	PAIR1/PRD3_copy1	3	0.112784	0.430233	0.109545
BraA10000368	A10	AXR1	6	0.122669	0.430233	0.0031482
BraA10000374	A10	AXR1	3	0.112784	0.430233	0.0101676
BraA10000525	A10	JASON	4	0.112784	0.430233	0.00858235
BraA10000563	A10	DFO	3	0.112784	0.430233	0.013198
BraA10000847	A10	MS5/TDM_copy1	5	0.112784	0.430233	0.00290989
BraA10000989	A10	MRE11	6	0.122669	0.430233	0.0031482
BraA10001096	A10	PS1	4	0.15142	0.593098	0.0102345
BraA10001333	A10	PRD2	4	0.154827	0.462523	0.0290387
BraA10001695	A10	AGO9/AGO104	4	0.122669	0.430233	0.013198
BraA10001696	A10	AGO9/AGO104	3	0.112784	0.484756	0.023725
BraA10001708	A10	AGO9/AGO104	5	0.122669	0.430233	0.0101463
BraA10001723	A10	RAD51	2	0.122669	0.440114	0.992747
BraA10001834	A10	SMG7	3	0.112784	0.430233	0.0729274
BraA10002090	A10	SYN4/RAD21.3	4	0.15142	0.593098	0.0102345
BraA10002159	A10	SCC2	4	0.112784	0.430233	0.00802165
BraA10002606	A10	SYN1/DIF1/REC8	4	0.154827	0.462523	0.0290387
BraA10002925	A10	SUN1	NA	NA	NA	NA
BraA10002926	A10	SUN1	NA	NA	NA	NA
BraA10002993	A10	SGO1_copy2	3	0.120106	0.513208	0.0975442

## Sheet: 8e selection
File S8e- Selection of meiosis candidate genes of interest
candidate gene	copy	Reasons for selection
RPA1C	Bo2g127130.1	Significant pvalue for CNV and seedset, non-conservative missense codon (2), stop and gain codon (1), DSB repair in early meiosis Aklilu et al 2014
RPA1C	Bo9g061490.1	other copy, significant pvalue for CNV and seedset, non-conservative missense codon (4), no stop and gain codon
MSH2	Bo6g030570.1	Significant between stable, intermediate and unstable, stop and gain (1), splice variant donor (1), anti-crossover effect and suppression of homoeologous recombination
MSH2	Bo6g003510.1, Bo3g071550.1	other copies
RECQ4B	Bo9g043460.1	Significant pvalues for CNVs, between stable, intermediate, and unstable, seedset,non-conservative missense codon (4), and stop and gain codon (1), I splice acceptor variants, limits meiotic crossover (Sequela-arnaud et al 2015; Hatkevich and Sekelsky et al. 2017)
		Other candidate genes
COM1/AtGR1	Bo4g125630.1	significant pvalue for CNV, and non-conservative missense codon (2), processing of meiotic double strand break and specific DNA repair process
BRCA1	Bo1g023820.1	Significant p. value for CNV , non-conservative missense codon (1), function in DNA repair and homologous recombination in arabidopsis and mammals
BRCA1	Bo1g065040.1	other copy
BRCA1	Bo3g162790.1	other copy
ATR	Bo4g145640.1	significant pvalue for CNV, between stable and intermediate, unstable, seedset, and non-conservative missense codon (2), function in meiotic strand break culligan et al 2008)
RAD51C	Bo4g038470.1, Bo3g015380.1	Significant pvalue for CNV, between stable, intermediate, and unstable, non-conservative missense (1), function in double strand break repair via homologous recombination
MLH3	Bo7g117460.1	Significant pvalue for CNVs, between stable, intermediate and unstable, seedset, and non-conservative missense codon (3), Required for normal levels of meiotic crossovers
RECQ4A	Bo8g059730.1	Significant pvalue for CNVs, between stable, intermediate and unstable, seedset, and non-conservative missense codon (3), maintenance of genome stability and suppression of homologous recombination
SDS	Bo8g066230.1	Significant pvalue for CNVs and seedset, non-conservative missense codon (3), necessary for meiotic double-strand break
RAD51	Bo9g151450.1	significant pvalue for CNV, between stable and intermediate, unstable, seedset, and non-conservative missense codon (1), function in meiosis and double-strand break repair
BLAP75/RMI1	Bo9g017740.1	significant pvalue for CNV, between stable and intermediate, unstable, seedset, and non-conservative missense codon (3), meiosis double-strand break repair (Chelysheva et al 2008; White 2008)
SYN1/DIF1/REC8	Bo9g177100.1	significant pvalue for CNV, and seedset, non-conservative missense codon(1), Encodes a RAD21-like gene essential for meiosis
